# Supplementary material for: Regulation of AP1 adaptor assembly by the bi-handed chaperone MEA1
Source: Nat Commun. 2026 Jan 20;17:1876. doi: 10.1038/s41467-026-68662-3 (PMC12923701; doi:10.1038/s41467-026-68662-3)
Supplement: Supplementary file 3 — Supplementary Data 1 [file 41467_2026_68662_MOESM3_ESM.xlsx]

## Sheet: AP1B1
Uniprot ID	Gene	Protein name	AP1B1 interactor (BioGRID)	Subcellular location (Uniprot)	Tissue_expression (Human Protein Atlas)	AlphaFold3 prediction
						ipTM	pTM	pLDDT	NA: not applicable, as the protein was excluded during candidate filtering.
A8K2U0	A2ML1	Alpha-2-macroglobulin-like protein 1 (C3 and PZP-like alpha-2-macroglobulin domain-containing protein 9)	Yes	Secreted	Tissue enhanced in esophagus	NA	NA	NA
Q2M2I8	AAK1	AP2-associated protein kinase 1 (EC 2.7.11.1) (Adaptor-associated kinase 1)	Yes	Cell membrane	Tissue enhanced in parathyroid gland	NA	NA	NA
Q6ZMQ8	AATK	Serine/threonine-protein kinase LMTK1 (EC 2.7.11.1) (Apoptosis-associated tyrosine kinase) (AATYK) (Brain apoptosis-associated tyrosine kinase) (CDK5-binding protein) (Lemur tyrosine kinase 1) (p35-binding protein) (p35BP)	Yes	Transmembrane	Tissue enhanced in brain	NA	NA	NA
P61221	ABCE1	ATP-binding cassette sub-family E member 1 (EC 3.6.5.-) (2'-5'-oligoadenylate-binding protein) (HuHP68) (RNase L inhibitor) (Ribonuclease 4 inhibitor) (RNS4I)	Yes	Cytoplasm, mitochondria	Low tissue specificity	0.22	0.41	75.18
Q9BYF1	ACE2	Angiotensin-converting enzyme 2 (EC 3.4.17.23) (Angiotensin-converting enzyme homolog) (ACEH) (Angiotensin-converting enzyme-related carboxypeptidase) (ACE-related carboxypeptidase) (EC 3.4.17.-) (Metalloprotease MPROT15) [Cleaved into: Processed angiotensin-converting enzyme 2]	Yes	Secreted, transmembrane	Tissue enhanced in gallbladder	NA	NA	NA
Q6ULP2	AFTPH	Aftiphilin	Yes	Cytoplasm	Low tissue specificity	0.28	0.39	56.29
O95994	AGR2	Anterior gradient protein 2 homolog (AG-2) (hAG-2) (HPC8) (Secreted cement gland protein XAG-2 homolog)	Yes	Secreted, ER	Tissue enhanced in cervix	NA	NA	NA
Q8TD06	AGR3	Anterior gradient protein 3 (AG-3) (AG3) (hAG-3) (Anterior gradient 3 homolog) (Breast cancer membrane protein 11) (Protein disulfide isomerase family A, member 18)	Yes	ER	Tissue enhanced in fallopian tube	NA	NA	NA
Q13155	AIMP2	Aminoacyl tRNA synthase complex-interacting multifunctional protein 2 (Multisynthase complex auxiliary component p38) (Protein JTV-1)	Yes	Cytoplasm	Tissue enhanced in skeletal muscle	NA	NA	NA
O75342	ALOX12B	Arachidonate 12-lipoxygenase, 12R-type (12R-LOX) (12R-lipoxygenase) (EC 1.13.11.-) (Epidermis-type lipoxygenase 12)	Yes	Cytoplasm	Tissue enriched in skin 1	NA	NA	NA
Q9BYJ1	ALOXE3	Hydroperoxide isomerase ALOXE3 (Epidermis-type lipoxygenase 3) (Epidermal LOX-3) (e-LOX-3) (eLOX-3) (Hydroperoxy dehydratase ALOXE3) (Hydroperoxy icosatetraenoate dehydratase) (EC 4.2.1.152) (Hydroperoxy icosatetraenoate isomerase) (EC 5.4.4.7)	Yes	Cytoplasm	Tissue enriched in skin 1	NA	NA	NA
P49418	AMPH	Amphiphysin	Yes	Cytoplasmic vesicle	Group enriched in brain	NA	NA	NA
Q9NQW6	ANLN	Anillin	Yes	Nucleus, cytoplasm	Tissue enriched in brain	NA	NA	NA
Q10567	AP1B1	AP-1 complex subunit beta-1 (Adaptor protein complex AP-1 subunit beta-1) (Adaptor-related protein complex 1 subunit beta-1) (Beta-1-adaptin) (Beta-adaptin 1) (Clathrin assembly protein complex 1 beta large chain) (Golgi adaptor HA1/AP1 adaptin beta subunit)	Yes	Golgi apparatus, cytoplasmic vesicle, clathrin-coated vesicle membrane	Low tissue specificity	0.22	0.4	74.53
O43747	AP1G1	AP-1 complex subunit gamma-1 (Adaptor protein complex AP-1 subunit gamma-1) (Adaptor-related protein complex 1 subunit gamma-1) (Clathrin assembly protein complex 1 gamma-1 large chain) (Gamma1-adaptin) (Golgi adaptor HA1/AP1 adaptin subunit gamma-1)	Yes	Golgi apparatus, cytoplasmic vesicle, clathrin-coated vesicle membrane	Low tissue specificity	0.61	0.6	78.95
O75843	AP1G2	AP-1 complex subunit gamma-like 2 (Gamma2-adaptin) (G2ad)	Yes	Golgi apparatus, cytoplasmic vesicle, clathrin-coated vesicle membrane	Low tissue specificity	0.61	0.59	79.1
Q9BXS5	AP1M1	AP-1 complex subunit mu-1 (AP-mu chain family member mu1A) (Adaptor protein complex AP-1 subunit mu-1) (Adaptor-related protein complex 1 subunit mu-1) (Clathrin assembly protein complex 1 mu-1 medium chain 1) (Clathrin coat assembly protein AP47) (Clathrin coat-associated protein AP47) (Golgi adaptor HA1/AP1 adaptin mu-1 subunit) (Mu-adaptin 1) (Mu1A-adaptin)	Yes	Golgi apparatus, cytoplasmic vesicle, clathrin-coated vesicle membrane	Low tissue specificity	0.9	0.7	82.18
Q9Y6Q5	AP1M2	AP-1 complex subunit mu-2 (AP-mu chain family member mu1B) (Adaptor protein complex AP-1 subunit mu-2) (Adaptor-related protein complex 1 subunit mu-2) (Clathrin assembly protein complex 1 mu-2 medium chain 2) (Golgi adaptor HA1/AP1 adaptin mu-2 subunit) (Mu-adaptin 2) (Mu1B-adaptin)	Yes	Golgi apparatus, cytoplasmic vesicle, clathrin-coated vesicle membrane	Low tissue specificity	0.9	0.7	81.54
P61966	AP1S1	AP-1 complex subunit sigma-1A (Adaptor protein complex AP-1 subunit sigma-1A) (Adaptor-related protein complex 1 subunit sigma-1A) (Clathrin assembly protein complex 1 sigma-1A small chain) (Clathrin coat assembly protein AP19) (Golgi adaptor HA1/AP1 adaptin sigma-1A subunit) (HA1 19 kDa subunit) (Sigma 1a subunit of AP-1 clathrin) (Sigma-adaptin 1A) (Sigma1A-adaptin)	Yes	Golgi apparatus, cytoplasmic vesicle, clathrin-coated vesicle membrane	Tissue enhanced in brain	NA	NA	NA
P56377	AP1S2	AP-1 complex subunit sigma-2 (Adaptor protein complex AP-1 subunit sigma-1B) (Adaptor-related protein complex 1 subunit sigma-1B) (Clathrin assembly protein complex 1 sigma-1B small chain) (Golgi adaptor HA1/AP1 adaptin sigma-1B subunit) (Sigma 1B subunit of AP-1 clathrin) (Sigma-adaptin 1B) (Sigma1B-adaptin)	Yes	Golgi apparatus, cytoplasmic vesicle, clathrin-coated vesicle membrane	Tissue enriched in epididymis	NA	NA	NA
Q96PC3	AP1S3	AP-1 complex subunit sigma-3 (Adaptor protein complex AP-1 subunit sigma-1C) (Adaptor-related protein complex 1 subunit sigma-1C) (Clathrin assembly protein complex 1 sigma-1C small chain) (Golgi adaptor HA1/AP1 adaptin sigma-1C subunit) (Sigma 1C subunit of AP-1 clathrin) (Sigma-adaptin 1C) (Sigma1C-adaptin)	Yes	Golgi apparatus, cytoplasmic vesicle, clathrin-coated vesicle membrane	Tissue enhanced in epididymis	NA	NA	NA
O95782	AP2A1	AP-2 complex subunit alpha-1 (100 kDa coated vesicle protein A) (Adaptor protein complex AP-2 subunit alpha-1) (Adaptor-related protein complex 2 subunit alpha-1) (Alpha-adaptin A) (Alpha1-adaptin) (Clathrin assembly protein complex 2 alpha-A large chain) (Plasma membrane adaptor HA2/AP2 adaptin alpha A subunit)	Yes	Cell membrane, coated pit, peripheral membrane protein, cytoplasmic side	Low tissue specificity	0.55	0.55	79.52
O94973	AP2A2	AP-2 complex subunit alpha-2 (100 kDa coated vesicle protein C) (Adaptor protein complex AP-2 subunit alpha-2) (Adaptor-related protein complex 2 subunit alpha-2) (Alpha-adaptin C) (Alpha2-adaptin) (Clathrin assembly protein complex 2 alpha-C large chain) (Huntingtin yeast partner J) (Huntingtin-interacting protein 9) (HIP-9) (Huntingtin-interacting protein J) (Plasma membrane adaptor HA2/AP2 ada…	Yes	Cell membrane, coated pit, peripheral membrane protein, cytoplasmic side	Tissue enhanced in brain	NA	NA	NA
P63010	AP2B1	AP-2 complex subunit beta (AP105B) (Adaptor protein complex AP-2 subunit beta) (Adaptor-related protein complex 2 subunit beta) (Beta-2-adaptin) (Beta-adaptin) (Clathrin assembly protein complex 2 beta large chain) (Plasma membrane adaptor HA2/AP2 adaptin beta subunit)	Yes	Cell membrane, coated pit, peripheral membrane protein, cytoplasmic side	Low tissue specificity	0.22	0.42	76.94
Q96CW1	AP2M1	AP-2 complex subunit mu (AP-2 mu chain) (Adaptin-mu2) (Adaptor protein complex AP-2 subunit mu) (Adaptor-related protein complex 2 subunit mu) (Clathrin assembly protein complex 2 mu medium chain) (Clathrin coat assembly protein AP50) (Clathrin coat-associated protein AP50) (HA2 50 kDa subunit) (Plasma membrane adaptor AP-2 50 kDa protein)	Yes	Cell membrane, coated pit, peripheral membrane protein, cytoplasmic side	Low tissue specificity	0.84	0.68	81.61
P53680	AP2S1	AP-2 complex subunit sigma (Adaptor protein complex AP-2 subunit sigma) (Adaptor-related protein complex 2 subunit sigma) (Clathrin assembly protein 2 sigma small chain) (Clathrin coat assembly protein AP17) (Clathrin coat-associated protein AP17) (HA2 17 kDa subunit) (Plasma membrane adaptor AP-2 17 kDa protein) (Sigma2-adaptin)	Yes	Cell membrane, coated pit, peripheral membrane protein, cytoplasmic side	Low tissue specificity	0.62	0.54	75.57
P27695	APEX1	DNA repair nuclease/redox regulator APEX1 (EC 3.1.11.2) (EC 3.1.21.-) (APEX nuclease) (APEN) (Apurinic-apyrimidinic endonuclease 1) (AP endonuclease 1) (APE-1) (DNA-(apurinic or apyrimidinic site) endonuclease) (Redox factor-1) (REF-1) [Cleaved into: DNA repair nuclease/redox regulator APEX1, mitochondrial]	Yes	Nucleus	Low tissue specificity	NA	NA	NA
P84077	ARF1	ADP-ribosylation factor 1 (EC 3.6.5.2)	Yes	Golgi apparatus membrane, lipid-anchor, cytoplasmic side	Low tissue specificity	0.77	0.54	78.04
P62330	ARF6	ADP-ribosylation factor 6 (EC 3.6.5.2)	Yes	Golgi apparatus membrane, lipid-anchor, cytoplasmic side	Low tissue specificity	0.77	0.55	78.65
Q8N6T3	ARFGAP1	ADP-ribosylation factor GTPase-activating protein 1 (ARF GAP 1) (ADP-ribosylation factor 1 GTPase-activating protein) (ARF1 GAP) (ARF1-directed GTPase-activating protein)	Yes	Golgi apparatus membrane, lipid-anchor, cytoplasmic side	Low tissue specificity	0.18	0.44	68.43
P05089	ARG1	Arginase-1 (EC 3.5.3.1) (Liver-type arginase) (Type I arginase)	Yes	Cytoplasm	Tissue enriched in liver	NA	NA	NA
Q07960	ARHGAP1	Rho GTPase-activating protein 1 (CDC42 GTPase-activating protein) (GTPase-activating protein rhoGAP) (Rho-related small GTPase protein activator) (Rho-type GTPase-activating protein 1) (p50-RhoGAP)	Yes	Cytoplasm	Low tissue specificity	0.28	0.45	74.1
Q8N392	ARHGAP18	Rho GTPase-activating protein 18 (MacGAP) (Rho-type GTPase-activating protein 18)	Yes	Cytoplasm	Low tissue specificity	0.2	0.4	71.66
Q8N264	ARHGAP24	Rho GTPase-activating protein 24 (Filamin-A-associated RhoGAP) (FilGAP) (RAC1- and CDC42-specific GTPase-activating protein of 72 kDa) (RC-GAP72) (Rho-type GTPase-activating protein 24) (RhoGAP of 73 kDa) (Sarcoma antigen NY-SAR-88) (p73RhoGAP)	Yes	Cytoplasm	Tissue enhanced in kidney	NA	NA	NA
P32121	ARRB2	Beta-arrestin-2 (Arrestin beta-2) (Non-visual arrestin-3)	Yes	Cytoplasm, nucleus, cell membrane, membrane, clathrin-coated pit	Tissue enhanced in bone marrow	NA	NA	NA
Q53RT3	ASPRV1	Retroviral-like aspartic protease 1 (EC 3.4.23.-) (Skin-specific retroviral-like aspartic protease) (SASPase) (Skin aspartic protease) (TPA-inducible aspartic proteinase-like protein) (TAPS)	Yes	Transmembrane	Tissue enriched in skin 1	NA	NA	NA
Q7Z3C6	ATG9A	Autophagy-related protein 9A (APG9-like 1) (mATG9)	Yes	Transmembrane	Low tissue specificity	NA	NA	NA
Q13315	ATM	Serine-protein kinase ATM (EC 2.7.11.1) (Ataxia telangiectasia mutated) (A-T mutated)	Yes	Nucleus, cytoplasmic vesicle	Low tissue specificity	0.26	0.59	70.86
Q13535	ATR	Serine/threonine-protein kinase ATR (EC 2.7.11.1) (Ataxia telangiectasia and Rad3-related protein) (FRAP-related protein 1)	Yes	Nucleus	Low tissue specificity	NA	NA	NA
P25311	AZGP1	Zinc-alpha-2-glycoprotein (Zn-alpha-2-GP) (Zn-alpha-2-glycoprotein)	Yes	Secreted	Tissue enhanced in liver	NA	NA	NA
Q92560	BAP1	Ubiquitin carboxyl-terminal hydrolase BAP1 (EC 3.4.19.12) (BRCA1-associated protein 1) (Cerebral protein 6)	Yes	Cytoplasm	Low tissue specificity	0.17	0.41	66.88
Q99728	BARD1	BRCA1-associated RING domain protein 1 (BARD-1) (EC 2.3.2.27) (RING-type E3 ubiquitin transferase BARD1)	Yes	Nucleus	Low tissue specificity	NA	NA	NA
Q9NSY1	BMP2K	BMP-2-inducible protein kinase (BIKe) (EC 2.7.11.1)	Yes	Nucleus	Low tissue specificity	NA	NA	NA
Q9NPI1	BRD7	Bromodomain-containing protein 7 (75 kDa bromodomain protein) (Protein CELTIX-1)	Yes	Nucleus	Low tissue specificity	NA	NA	NA
Q9H8K7	C10ORF88	ATPase PAAT (EC 3.6.1.-) (Protein associated with ABC transporters) (PAAT)	Yes	Cytoplasm, mitochondria	Low tissue specificity	0.24	0.44	69.43
Q9HB07	C12ORF10	MYG1 exonuclease (EC 3.1.-.-)	Yes	Nucleus, cytoplasm	Low tissue specificity	0.19	0.42	76.8
Q2T9L4	C15ORF59	Inhibitory synaptic factor 1 (InSyn1)	Yes	Postsynaptic density	Tissue enhanced in brain	NA	NA	NA
Q14CZ0	C16ORF72	HUWE1-associated protein modifying stress responses 1 (Telomere attrition and p53 response 1 protein)	Yes	Nucleus, cytoplasm	Tissue enhanced in bone marrow	NA	NA	NA
Q9BU76	C1ORF35	Multiple myeloma tumor-associated protein 2 (hMMTAG2)	Yes	Secreted	Low tissue specificity	NA	NA	NA
Q9BVV2	C20ORF195	Fibronectin type III domain-containing protein 11	Yes	NA	Tissue enriched in testis	NA	NA	NA
Q9NZ63	C9ORF78	Splicing factor C9orf78 (Hepatocellular carcinoma-associated antigen 59)	Yes	Nucleus	Low tissue specificity	NA	NA	NA
Q9Y6J0	CABIN1	Calcineurin-binding protein cabin-1 (Calcineurin inhibitor) (CAIN)	Yes	Nucleus	Low tissue specificity	NA	NA	NA
Q96L46	CAPNS2	Calpain small subunit 2 (CSS2) (Calcium-dependent protease small subunit 2)	Yes	Cytoplasm, cell membrane	Tissue enhanced in esophagus	NA	NA	NA
P31944	CASP14	Caspase-14 (CASP-14) (EC 3.4.22.-) [Cleaved into: Caspase-14 subunit p17, mature form; Caspase-14 subunit p10, mature form; Caspase-14 subunit p20, intermediate form; Caspase-14 subunit p8, intermediate form]	Yes	Cytoplasm, nucleus	Tissue enriched in skin 1	NA	NA	NA
P35520	CBS	Cystathionine beta-synthase (EC 4.2.1.22) (Beta-thionase) (Serine sulfhydrase)	Yes	Cytoplasm, nucleus	Group enriched in brain	NA	NA	NA
Q5T5S1	CCDC183	Coiled-coil domain-containing protein 183	Yes	Nucleus	Tissue enriched in testis	NA	NA	NA
Q96S94	CCNL2	Cyclin-L2 (Paneth cell-enhanced expression protein)	Yes	Nucleus	Low tissue specificity	NA	NA	NA
Q99459	CDC5L	Cell division cycle 5-like protein (Cdc5-like protein) (Pombe cdc5-related protein)	Yes	Nucleus	Low tissue specificity	NA	NA	NA
P24941	CDK2	Cyclin-dependent kinase 2 (EC 2.7.11.22) (Cell division protein kinase 2) (p33 protein kinase)	Yes	Cytoplasm, nucleus	Low tissue specificity	0.51	0.53	78.31
Q00526	CDK3	Cyclin-dependent kinase 3 (EC 2.7.11.22) (Cell division protein kinase 3)	Yes	Cytoplasm, nucleus	Low tissue specificity	0.24	0.45	74.61
P49715	CEBPA	CCAAT/enhancer-binding protein alpha (C/EBP alpha)	Yes	Nucleus	Group enriched in adipose tissue	NA	NA	NA
P13569	CFTR	Cystic fibrosis transmembrane conductance regulator (CFTR) (ATP-binding cassette sub-family C member 7) (Channel conductance-controlling ATPase) (EC 5.6.1.6) (cAMP-dependent chloride channel)	Yes	Apical cell membrane	Tissue enhanced in gallbladder	NA	NA	NA
O96017	CHEK2	Serine/threonine-protein kinase Chk2 (EC 2.7.11.1) (CHK2 checkpoint homolog) (Cds1 homolog) (Hucds1) (hCds1) (Checkpoint kinase 2)	Yes	Nucleus	Low tissue specificity	NA	NA	NA
Q6FI81	CIAPIN1	Anamorsin (Cytokine-induced apoptosis inhibitor 1) (Fe-S cluster assembly protein DRE2 homolog)	Yes	Cytoplasm	Low tissue specificity	0.32	0.52	73.51
Q07065	CKAP4	Cytoskeleton-associated protein 4 (63-kDa cytoskeleton-linking membrane protein) (Climp-63) (p63)	Yes	ER membrane	Low tissue specificity	NA	NA	NA
O14493	CLDN4	Claudin-4 (Clostridium perfringens enterotoxin receptor) (CPE-R) (CPE-receptor) (Williams-Beuren syndrome chromosomal region 8 protein)	Yes	Cell membrane	Tissue enhanced in esophagus	NA	NA	NA
Q14677	CLINT1	Clathrin interactor 1 (Clathrin-interacting protein localized in the trans-Golgi region) (Clint) (Enthoprotin) (Epsin-4) (Epsin-related protein) (EpsinR)	Yes	Cytoplasm	Low tissue specificity	0.41	0.42	63.96
P09496	CLTA	Clathrin light chain A (Lca)	Yes	Cytoplasmic vesicle membrane, coated pit	Low tissue specificity	0.28	0.47	72.59
P09497	CLTB	Clathrin light chain B (Lcb)	Yes	Cytoplasmic vesicle membrane, coated pit	Low tissue specificity	0.16	0.49	72.09
Q00610	CLTC	Clathrin heavy chain 1 (Clathrin heavy chain on chromosome 17) (CLH-17)	Yes	Cytoplasmic vesicle membrane, coated pit	Low tissue specificity	0.21	0.35	74.57
Q9UMD9	COL17A1	Collagen alpha-1(XVII) chain (180 kDa bullous pemphigoid antigen 2) (Bullous pemphigoid antigen 2) [Cleaved into: 120 kDa linear IgA disease antigen (120 kDa linear IgA dermatosis antigen) (Linear IgA disease antigen 1) (LAD-1); 97 kDa linear IgA disease antigen (97 kDa linear IgA bullous dermatosis antigen) (97 kDa LAD antigen) (97-LAD) (Linear IgA bullous disease antigen of 97 kDa) (LABD97)]	Yes	Transmembrane	Tissue enriched in skin 1	NA	NA	NA
P21964	COMT	Catechol O-methyltransferase (EC 2.1.1.6)	Yes	Cytoplasm	Low tissue specificity	0.14	0.43	73.84
Q92905	COPS5	COP9 signalosome complex subunit 5 (SGN5) (Signalosome subunit 5) (EC 3.4.-.-) (Jun activation domain-binding protein 1)	Yes	Cytoplasm	Low tissue specificity	0.57	0.56	77.55
P10176	COX8A	Cytochrome c oxidase subunit 8A, mitochondrial (Cytochrome c oxidase polypeptide VIII-liver/heart) (Cytochrome c oxidase subunit 8-2)	Yes	Mitochondrion inner membrane	Low tissue specificity	NA	NA	NA
Q9UI42	CPA4	Carboxypeptidase A4 (EC 3.4.17.-) (Carboxypeptidase A3)	Yes	Secreted	Tissue enhanced in esophagus and skin	NA	NA	NA
Q9UBG3	CRNN	Cornulin (53 kDa putative calcium-binding protein) (53 kDa squamous epithelial-induced stress protein) (58 kDa heat shock protein) (Squamous epithelial heat shock protein 53) (Tumor-related protein)	Yes	Cytoplasm	Tissue enhanced in esophagus	NA	NA	NA
P53674	CRYBB1	Beta-crystallin B1 (Beta-B1 crystallin)	Yes	NA	Tissue enhanced in epididymis	NA	NA	NA
P09668	CTSH	Pro-cathepsin H [Cleaved into: Cathepsin H mini chain; Cathepsin H (EC 3.4.22.16); Cathepsin H heavy chain; Cathepsin H light chain]	Yes	Lysosome	Tissue enhanced in lung	NA	NA	NA
Q13618	CUL3	Cullin-3 (CUL-3)	Yes	Nucleus	Tissue enhanced in testis	NA	NA	NA
P14868	DARS	Aspartate--tRNA ligase, cytoplasmic (EC 6.1.1.12) (Aspartyl-tRNA synthetase) (AspRS) (Cell proliferation-inducing gene 40 protein)	Yes	Cytoplasm	Low tissue specificity	0.18	0.43	80
Q9NR28	DIABLO	Diablo IAP-binding mitochondrial protein (Diablo homolog, mitochondrial) (Direct IAP-binding protein with low pI) (Second mitochondria-derived activator of caspases) (SMAC) [Cleaved into: Diablo IAP-binding mitochondrial protein, cleaved form]	Yes	Mitochondrion	Low tissue specificity	NA	NA	NA
P09622	DLD	Dihydrolipoyl dehydrogenase, mitochondrial (EC 1.8.1.4) (Dihydrolipoamide dehydrogenase) (Glycine cleavage system L protein)	Yes	Mitochondrion	Tissue enhanced in skeletal muscle	NA	NA	NA
O75061	DNAJC6	Auxilin (EC 3.1.3.-) (DnaJ homolog subfamily C member 6)	Yes	Cytoplasmic	Group enriched in brain	NA	NA	NA
Q16555	DPYSL2	Dihydropyrimidinase-related protein 2 (DRP-2) (Collapsin response mediator protein 2) (CRMP-2) (N2A3) (Unc-33-like phosphoprotein 2) (ULIP-2)	Yes	Cytoplasm	Tissue enhanced in brain	NA	NA	NA
P15924	DSP	Desmoplakin (DP) (250/210 kDa paraneoplastic pemphigus antigen)	Yes	Cell membrane	Tissue enhanced in esophagus	NA	NA	NA
O14641	DVL2	Segment polarity protein dishevelled homolog DVL-2 (Dishevelled-2) (DSH homolog 2)	Yes	Cell membrane	Low tissue specificity	NA	NA	NA
O00559	EBAG9	Receptor-binding cancer antigen expressed on SiSo cells (Cancer-associated surface antigen RCAS1) (Estrogen receptor-binding fragment-associated gene 9 protein)	Yes	Golgi apparatus membrane	Low tissue specificity	NA	NA	NA
Q16610	ECM1	Extracellular matrix protein 1 (Secretory component p85)	Yes	Secreted	Tissue enhanced in epididymis	NA	NA	NA
Q15029	EFTUD2	116 kDa U5 small nuclear ribonucleoprotein component (Elongation factor Tu GTP-binding domain-containing protein 2) (SNU114 homolog) (hSNU114) (U5 snRNP-specific protein, 116 kDa) (U5-116 kDa)	Yes	Nucleus	Low tissue specificity	NA	NA	NA
P00533	EGFR	Epidermal growth factor receptor (EC 2.7.10.1) (Proto-oncogene c-ErbB-1) (Receptor tyrosine-protein kinase erbB-1)	Yes	Cell membrane	Tissue enhanced in placenta	NA	NA	NA
P06733	ENO1	Alpha-enolase (EC 4.2.1.11) (2-phospho-D-glycerate hydro-lyase) (C-myc promoter-binding protein) (Enolase 1) (MBP-1) (MPB-1) (Non-neural enolase) (NNE) (Phosphopyruvate hydratase) (Plasminogen-binding protein)	Yes	Cytoplasm	Low tissue specificity	0.14	0.43	79.85
Q09472	EP300	Histone acetyltransferase p300 (p300 HAT) (EC 2.3.1.48) (E1A-associated protein p300) (Histone butyryltransferase p300) (EC 2.3.1.-) (Histone crotonyltransferase p300) (EC 2.3.1.-) (Protein 2-hydroxyisobutyryltransferase p300) (EC 2.3.1.-) (Protein lactyltransferas p300) (EC 2.3.1.-) (Protein propionyltransferase p300) (EC 2.3.1.-)	Yes	Cytoplasm, nucleus	Low tissue specificity	0.25	0.38	57.11
Q9Y6I3	EPN1	Epsin-1 (EH domain-binding mitotic phosphoprotein) (EPS-15-interacting protein 1)	Yes	Cytoplasm, cell membrane	Low tissue specificity	0.21	0.41	66.14
P07814	EPRS	Bifunctional glutamate/proline--tRNA ligase (Bifunctional aminoacyl-tRNA synthetase) (Cell proliferation-inducing gene 32 protein) (Glutamatyl-prolyl-tRNA synthetase) [Includes: Glutamate--tRNA ligase (EC 6.1.1.17) (Glutamyl-tRNA synthetase) (GluRS); Proline--tRNA ligase (EC 6.1.1.15) (Prolyl-tRNA synthetase)]	Yes	Cytoplasm, cell membrane	Low tissue specificity	0.21	0.36	76.87
P42566	EPS15	Epidermal growth factor receptor substrate 15 (Protein Eps15) (Protein AF-1p)	Yes	Cytoplasm, cell membrane	Low tissue specificity	0.34	0.4	68.32
Q9UBC2	EPS15L1	Epidermal growth factor receptor substrate 15-like 1 (Eps15-related protein) (Eps15R)	Yes	Cell membrane, coated pit, peripheral membrane protein	Low tissue specificity	NA	NA	NA
O95363	FARS2	Phenylalanine--tRNA ligase, mitochondrial (EC 6.1.1.20) (Phenylalanyl-tRNA synthetase) (PheRS)	Yes	Mitochondrion	Low tissue specificity	NA	NA	NA
Q9UKT5	FBXO4	F-box only protein 4	Yes	Cytoplasm	Low tissue specificity	0.2	0.49	70.63
O14526	FCHO1	F-BAR domain only protein 1	Yes	Membrane, clathrin-coated pit	Tissue enhanced in brain	NA	NA	NA
Q0JRZ9	FCHO2	F-BAR domain only protein 2	Yes	Membrane, clathrin-coated pit	Low tissue specificity	NA	NA	NA
O75369	FLNB	Filamin-B (FLN-B) (ABP-278) (ABP-280 homolog) (Actin-binding-like protein) (Beta-filamin) (Filamin homolog 1) (Fh1) (Filamin-3) (Thyroid autoantigen) (Truncated actin-binding protein) (Truncated ABP)	Yes	Cytoplasm	Low tissue specificity	0.43	0.38	76.21
Q96PY5	FMNL2	Formin-like protein 2 (Formin homology 2 domain-containing protein 2)	Yes	Cytoplasm	Tissue enriched in brain	NA	NA	NA
Q99518	FMO2	Flavin-containing monooxygenase 2 (EC 1.14.13.-) (Dimethylaniline oxidase 2) (FMO 1B1) (Pulmonary flavin-containing monooxygenase 2) (FMO 2)	Yes	Microsome membrane, ER membrane	Tissue enhanced in adipose tissue	NA	NA	NA
P11413	G6PD	Glucose-6-phosphate 1-dehydrogenase (G6PD) (EC 1.1.1.49)	Yes	Cytoplasm, peripheral membrane protein	Low tissue specificity	0.16	0.44	78.19
P41250	GARS	Glycine--tRNA ligase (EC 6.1.1.14) (Diadenosine tetraphosphate synthetase) (Ap4A synthetase) (EC 2.7.7.-) (Glycyl-tRNA synthetase) (GlyRS) (Glycyl-tRNA synthetase 1)	Yes	Cytoplasm, secreted	Low tissue specificity	0.18	0.43	75.69
Q8N144	GJD3	Gap junction delta-3 protein (Connexin-31.9) (Cx31.9) (Gap junction alpha-11 protein) (Gap junction chi-1 protein)	Yes	Cell membrane	Tissue enhanced in lymphoid tissue	NA	NA	NA
P17900	GM2A	Ganglioside GM2 activator (Cerebroside sulfate activator protein) (GM2-AP) (Sphingolipid activator protein 3) (SAP-3) [Cleaved into: Ganglioside GM2 activator isoform short]	Yes	Lysosome	Low tissue specificity	NA	NA	NA
O95872	GPANK1	G patch domain and ankyrin repeat-containing protein 1 (Ankyrin repeat domain-containing protein 59) (G patch domain-containing protein 10) (HLA-B-associated transcript 4) (Protein G5)	Yes	NA	Low tissue specificity	0.17	0.48	71.36
Q9HC44	GPBP1L1	Vasculin-like protein 1 (GC-rich promoter-binding protein 1-like 1)	Yes	Nucleus	Low tissue specificity	NA	NA	NA
Q8NFN8	GPR156	Probable G-protein coupled receptor 156 (G-protein coupled receptor PGR28) (GABAB-related G-protein coupled receptor)	Yes	Cell membrane	Tissue enhanced in testis	NA	NA	NA
P49841	GSK3B	Glycogen synthase kinase-3 beta (GSK-3 beta) (EC 2.7.11.26) (Serine/threonine-protein kinase GSK3B) (EC 2.7.11.1)	Yes	Cytoplasm, nucleus	Low tissue specificity	0.16	0.45	77.44
P78347	GTF2I	General transcription factor II-I (GTFII-I) (TFII-I) (Bruton tyrosine kinase-associated protein 135) (BAP-135) (BTK-associated protein 135) (SRF-Phox1-interacting protein) (SPIN) (Williams-Beuren syndrome chromosomal region 6 protein)	Yes	Cytoplasm, nucleus	Low tissue specificity	0.23	0.39	67.93
Q9NYZ3	GTSE1	G2 and S phase-expressed protein 1 (GTSE-1) (Protein B99 homolog)	Yes	Cytoplasm	Tissue enhanced in bone marrow	NA	NA	NA
Q02747	GUCA2A	Guanylin (Guanylate cyclase activator 2A) (Guanylate cyclase-activating protein 1) (Guanylate cyclase-activating protein I) (GCAP-I) [Cleaved into: HMW-guanylin; Guanylin]	Yes	Secreted	Tissue enriched in intestine	NA	NA	NA
P42357	HAL	Histidine ammonia-lyase	Yes	Cytoplasm	Tissue enriched in skin	NA	NA	NA
Q9P2D3	HEATR5B	HEAT repeat-containing protein 5B	Yes	Cytoplasm, cytoplasmic vesicle, clathrin-coated vesicle	Low tissue specificity	0.42	0.73	78.91
O94992	HEXIM1	Protein HEXIM1 (Cardiac lineage protein 1) (Estrogen down-regulated gene 1 protein) (Hexamethylene bis-acetamide-inducible protein 1) (Menage a quatre protein 1)	Yes	Nucleus	Low tissue specificity	NA	NA	NA
O75146	HIP1R	Huntingtin-interacting protein 1-related protein (HIP1-related protein) (Huntingtin-interacting protein 12) (HIP-12)	Yes	Cytoplasm	Low tissue specificity	0.27	0.4	77.38
P62807	HIST1H2BI	Histone H2B type 1-C/E/F/G/I (Histone H2B.1 A) (Histone H2B.a) (H2B/a) (Histone H2B.g) (H2B/g) (Histone H2B.h) (H2B/h) (Histone H2B.k) (H2B/k) (Histone H2B.l) (H2B/l)	Yes	Nucleus	Group enriched in bone marrow	NA	NA	NA
P22626	HNRNPA2B1	Heterogeneous nuclear ribonucleoproteins A2/B1 (hnRNP A2/B1)	Yes	Nucleus	Low tissue specificity	NA	NA	NA
P11142	HSPA8	Heat shock cognate 71 kDa protein (EC 3.6.4.10) (Heat shock 70 kDa protein 8) (Heat shock protein family A member 8) (Lipopolysaccharide-associated protein 1) (LAP-1) (LPS-associated protein 1)	Yes	Cytoplasm, nucleus	Low tissue specificity	0.37	0.42	78.21
Q9Y4L1	HYOU1	Hypoxia up-regulated protein 1 (150 kDa oxygen-regulated protein) (ORP-150) (170 kDa glucose-regulated protein) (GRP-170) (Heat shock protein family H member 4)	Yes	ER lumen	Low tissue specificity	NA	NA	NA
P41252	IARS	Isoleucine--tRNA ligase, cytoplasmic (EC 6.1.1.5) (Isoleucyl-tRNA synthetase) (IRS) (IleRS)	Yes	Cytoplasm	Low tissue specificity	0.19	0.5	78.32
Q16666	IFI16	Gamma-interferon-inducible protein 16 (Ifi-16) (Interferon-inducible myeloid differentiation transcriptional activator)	Yes	Nucleus	Low tissue specificity	NA	NA	NA
Q01628	IFITM3	Interferon-induced transmembrane protein 3 (Dispanin subfamily A member 2b) (DSPA2b) (Interferon-inducible protein 1-8U)	Yes	Cell membrane	Low tissue specificity	NA	NA	NA
O15327	INPP4B	Inositol polyphosphate 4-phosphatase type II (Type II inositol 3,4-bisphosphate 4-phosphatase) (EC 3.1.3.66)	Yes	Cytoplasm	Low tissue specificity	0.24	0.51	74.41
Q9NV88	INTS9	Integrator complex subunit 9 (Int9) (Protein related to CPSF subunits of 74 kDa) (RC-74)	Yes	Nucleus	Low tissue specificity	NA	NA	NA
Q15811	ITSN1	Intersectin-1 (SH3 domain-containing protein 1A) (SH3P17)	Yes	Cell membrane, clathrin-coated pit, endosome	Low tissue specificity	NA	NA	NA
Q9NZM3	ITSN2	Intersectin-2 (SH3 domain-containing protein 1B) (SH3P18) (SH3P18-like WASP-associated protein)	Yes	Cell membrane, clathrin-coated pit, endosome	Low tissue specificity	NA	NA	NA
Q15046	KARS	Lysine--tRNA ligase (EC 2.7.7.-) (EC 6.1.1.6) (Lysyl-tRNA synthetase) (LysRS)	Yes	Cytoplasm, peripheral membrane protein, secreted	Low tissue specificity	0.24	0.45	79.04
Q69YN4	KIAA1429	Protein virilizer homolog	Yes	Nucleus	Low tissue specificity	NA	NA	NA
Q9H1H9	KIF13A	Kinesin-like protein KIF13A (Kinesin-like protein RBKIN)	Yes	Cytoplasm, endosome membrane, Golgi apparatus membrane	Tissue enhanced in skeletal muscle	NA	NA	NA
Q15058	KIF14	Kinesin-like protein KIF14	Yes	Nucleus	Tissue enhanced in bone marrow	NA	NA	NA
O95235	KIF20A	Kinesin-like protein KIF20A (GG10_2) (Mitotic kinesin-like protein 2) (MKlp2) (Rab6-interacting kinesin-like protein) (Rabkinesin-6)	Yes	Golgi apparatus	Tissue enhanced in bone marrow	NA	NA	NA
P13473	LAMP2	Lysosome-associated membrane glycoprotein 2 (LAMP-2) (Lysosome-associated membrane protein 2) (CD107 antigen-like family member B) (LGP-96) (CD antigen CD107b)	Yes	Lysosome membrane	Low tissue specificity	NA	NA	NA
Q9UQV4	LAMP3	Lysosome-associated membrane glycoprotein 3 (LAMP-3) (Lysosomal-associated membrane protein 3) (DC-lysosome-associated membrane glycoprotein) (DC LAMP) (Protein TSC403) (CD antigen CD208)	Yes	Lysosome membrane	Tissue enriched in lung	NA	NA	NA
Q6IAA8	LAMTOR1	Ragulator complex protein LAMTOR1 (Late endosomal/lysosomal adaptor and MAPK and MTOR activator 1) (Lipid raft adaptor protein p18) (Protein associated with DRMs and endosomes) (p27Kip1-releasing factor from RhoA) (p27RF-Rho)	Yes	Lysosome membrane	Low tissue specificity	NA	NA	NA
Q5SW96	LDLRAP1	Low density lipoprotein receptor adapter protein 1 (Autosomal recessive hypercholesterolemia protein)	Yes	Cytoplasm	Tissue enhanced in brain	NA	NA	NA
P47929	LGALS7B	Galectin-7 (Gal-7) (HKL-14) (PI7) (p53-induced gene 1 protein)	Yes	Cytoplasm, nucleus	Group enriched in esophagus	NA	NA	NA
Q6UX01	LMBR1L	Protein LMBR1L (Limb region 1 protein homolog-like) (Lipocalin-1-interacting membrane receptor) (LIMR)	Yes	Cell membrane	Low tissue specificity	NA	NA	NA
N/A	LOC100132735	NA	Yes	NA	NA	NA	NA	NA
Q01081	LOC102724594	Splicing factor U2AF 35 kDa subunit (U2 auxiliary factor 35 kDa subunit) (U2 small nuclear RNA auxiliary factor 1) (U2 snRNP auxiliary factor small subunit)	Yes	Nucleus	Low tissue specificity	NA	NA	NA
Q6PJG9	LRFN4	Leucine-rich repeat and fibronectin type-III domain-containing protein 4	Yes	Transmembrane	Tissue enhanced in brain	NA	NA	NA
Q96CN5	LRRC45	Leucine-rich repeat-containing protein 45	Yes	Cytoplasm	Low tissue specificity	0.14	0.42	78.34
Q8WZ04	LRTOMT	Transmembrane O-methyltransferase (EC 2.1.1.6) (Catechol O-methyltransferase 2) (Protein LRTOMT2)	Yes	Transmembrane	Group enriched in fallopian tube	NA	NA	NA
Q86X29	LSR	Lipolysis-stimulated lipoprotein receptor (Angulin-1)	Yes	Cell membrane	Tissue enhanced in liver	NA	NA	NA
P29966	MARCKS	Myristoylated alanine-rich C-kinase substrate (MARCKS) (Protein kinase C substrate, 80 kDa protein, light chain) (80K-L protein) (PKCSL)	Yes	Cell membrane, cytoplasm	Low tissue specificity	0.15	0.47	67.25
Q9NZL9	MAT2B	Methionine adenosyltransferase 2 subunit beta (Methionine adenosyltransferase II beta) (MAT II beta) (Putative dTDP-4-keto-6-deoxy-D-glucose 4-reductase)	Yes	Cytoplasm, nucleus	Low tissue specificity	0.23	0.42	76.27
Q16626	MEA1	Male-enhanced antigen 1 (MEA-1)	Yes	Cytoplasm	Low tissue specificity	0.56	0.65	73.99
P40692	MLH1	DNA mismatch repair protein Mlh1 (MutL protein homolog 1)	Yes	Nucleus	Low tissue specificity	NA	NA	NA
Q9HD23	MRS2	Magnesium transporter MRS2 homolog, mitochondrial (MRS2-like protein)	Yes	Mitochondrion inner membrane	Low tissue specificity	NA	NA	NA
A6NI15	MSGN1	Mesogenin-1 (Paraxial mesoderm-specific mesogenin1) (pMesogenin1) (pMsgn1)	Yes	Nucleus	Tissue enriched in choroid plexus	NA	NA	NA
P43246	MSH2	DNA mismatch repair protein Msh2 (hMSH2) (MutS protein homolog 2)	Yes	Nucleus	Low tissue specificity	NA	NA	NA
Q9NYA4	MTMR4	Phosphatidylinositol-3,5-bisphosphate 3-phosphatase MTMR4 (EC 3.1.3.95) (FYVE domain-containing dual specificity protein phosphatase 2) (FYVE-DSP2) (Myotubularin-related protein 4) (Phosphatidylinositol-3,5-bisphosphate 3-phosphatase) (Zinc finger FYVE domain-containing protein 11)	Yes	Endosome membrane	Low tissue specificity	NA	NA	NA
P49286	MTNR1B	Melatonin receptor type 1B (Mel-1B-R) (Mel1b receptor)	Yes	Cell membrane	Tissue enhanced in placenta	NA	NA	NA
Q5JR59	MTUS2	Microtubule-associated tumor suppressor candidate 2 (Cardiac zipper protein) (Microtubule plus-end tracking protein TIP150) (Tracking protein of 150 kDa)	Yes	Cytoplasm	Tissue enriched in heart muscle	NA	NA	NA
Q8NC96	NECAP1	Adaptin ear-binding coat-associated protein 1 (NECAP endocytosis-associated protein 1) (NECAP-1)	Yes	Cytoplasmic vesicle, clathrin-coated vesicle membrane	Tissue enhanced in brain	NA	NA	NA
Q9NVZ3	NECAP2	Adaptin ear-binding coat-associated protein 2 (NECAP endocytosis-associated protein 2) (NECAP-2)	Yes	Cytoplasmic vesicle, clathrin-coated vesicle membrane	Low tissue specificity	0.5	0.53	74.24
O15118	NPC1	NPC intracellular cholesterol transporter 1 (Niemann-Pick C1 protein)	Yes	Late endosome membrane, lysosome membrane	Low tissue specificity	NA	NA	NA
P04150	NR3C1	Glucocorticoid receptor (GR) (Nuclear receptor subfamily 3 group C member 1)	Yes	Cytoplasm, nucleus	Low tissue specificity	0.31	0.4	65.38
Q86UY8	NT5DC3	5'-nucleotidase domain-containing protein 3 (EC 3.1.3.-) (GRP94-neighboring nucleotidase)	Yes	Cytoplasm, mitochondria	Tissue enhanced in intestine	NA	NA	NA
P04629	NTRK1	High affinity nerve growth factor receptor (EC 2.7.10.1) (Neurotrophic tyrosine kinase receptor type 1) (TRK1-transforming tyrosine kinase protein) (Tropomyosin-related kinase A) (Tyrosine kinase receptor) (Tyrosine kinase receptor A) (Trk-A) (gp140trk) (p140-TrkA)	Yes	Cell membrane	Tissue enhanced in adrenal gland	NA	NA	NA
Q16620	NTRK2	BDNF/NT-3 growth factors receptor (EC 2.7.10.1) (GP145-TrkB) (Trk-B) (Neurotrophic tyrosine kinase receptor type 2) (TrkB tyrosine kinase) (Tropomyosin-related kinase B)	Yes	Cell membrane	Tissue enhanced in brain	NA	NA	NA
Q7Z3B4	NUP54	Nucleoporin p54 (54 kDa nucleoporin)	Yes	Nucleus	Low tissue specificity	NA	NA	NA
Q9UBC0	ONECUT1	Hepatocyte nuclear factor 6 (HNF-6) (One cut domain family member 1) (One cut homeobox 1)	Yes	Nucleus	Group enriched in gallbladder	NA	NA	NA
O95428	PAPLN	Papilin	Yes	Secreted	Low tissue specificity	NA	NA	NA
O60260	PARK2	E3 ubiquitin-protein ligase parkin (Parkin) (EC 2.3.2.31) (Parkin RBR E3 ubiquitin-protein ligase) (Parkinson juvenile disease protein 2) (Parkinson disease protein 2)	Yes	Cytoplasm, nucleus	Tissue enhanced in skeletal muscle	NA	NA	NA
Q8WUM4	PDCD6IP	Programmed cell death 6-interacting protein (PDCD6-interacting protein) (ALG-2-interacting protein 1) (ALG-2-interacting protein X) (Hp95)	Yes	Cytoplasm, secreted	Low tissue specificity	0.2	0.41	75.85
Q6P4A8	PLBD1	Phospholipase B-like 1 (EC 3.1.1.-) (LAMA-like protein 1) (Lamina ancestor homolog 1) (Phospholipase B domain-containing protein 1) [Cleaved into: Phospholipase B-like 1 chain A; Phospholipase B-like 1 chain B; Phospholipase B-like 1 chain C]	Yes	Lysosome	Tissue enhanced in bone marrow	NA	NA	NA
Q9H4M7	PLEKHA4	Pleckstrin homology domain-containing family A member 4 (PH domain-containing family A member 4) (Phosphoinositol 3-phosphate-binding protein 1) (PEPP-1)	Yes	Cytoplasm	Low tissue specificity	0.37	0.43	57.74
Q9H8W4	PLEKHF2	Pleckstrin homology domain-containing family F member 2 (PH domain-containing family F member 2) (Endoplasmic reticulum-associated apoptosis-involved protein containing PH and FYVE domains) (EAPF) (PH and FYVE domain-containing protein 2) (Phafin-2) (Phafin2) (Zinc finger FYVE domain-containing protein 18)	Yes	Early endosome membrane, ER	Tissue enhanced in bone marrow	NA	NA	NA
Q9NYY3	PLK2	Serine/threonine-protein kinase PLK2 (EC 2.7.11.21) (Polo-like kinase 2) (PLK-2) (hPlk2) (Serine/threonine-protein kinase SNK) (hSNK) (Serum-inducible kinase)	Yes	Cytoplasm	Low tissue specificity	0.18	0.36	71.06
Q8N490	PNKD	Probable hydrolase PNKD (EC 3.-.-.-) (Myofibrillogenesis regulator 1) (MR-1) (Paroxysmal nonkinesiogenic dyskinesia protein) (Trans-activated by hepatitis C virus core protein 2)	Yes	Membrane, peripheral membrane protein	Low tissue specificity	NA	NA	NA
Q8WVV4	POF1B	Protein POF1B (Premature ovarian failure protein 1B)	Yes	Cell junction	Tissue enhanced in intestine	NA	NA	NA
Q96HA1	POM121	Nuclear envelope pore membrane protein POM 121 (Nuclear envelope pore membrane protein POM 121A) (Nucleoporin Nup121) (Pore membrane protein of 121 kDa)	Yes	Nucleus	Low tissue specificity	NA	NA	NA
O75170	PPP6R2	Serine/threonine-protein phosphatase 6 regulatory subunit 2 (SAPS domain family member 2)	Yes	Cytoplasm	Low tissue specificity	0.33	0.38	64.04
Q5H9R7	PPP6R3	Serine/threonine-protein phosphatase 6 regulatory subunit 3 (SAPS domain family member 3) (Sporulation-induced transcript 4-associated protein SAPL)	Yes	Cytoplasm, nucleus	Low tissue specificity	0.32	0.41	67.95
Q9Y478	PRKAB1	5'-AMP-activated protein kinase subunit beta-1 (AMPK subunit beta-1) (AMPKb)	Yes	Cytoplasm, nucleus	Low tissue specificity	0.26	0.5	74.36
P78527	PRKDC	DNA-dependent protein kinase catalytic subunit (DNA-PK catalytic subunit) (DNA-PKcs) (EC 2.7.11.1) (DNPK1) (p460)	Yes	Nucleus	Low tissue specificity	NA	NA	NA
Q9UIG4	PSORS1C2	Psoriasis susceptibility 1 candidate gene 2 protein (Protein SPR1)	Yes	Secreted	Tissue enriched in skin	NA	NA	NA
P62491	RAB11A	Ras-related protein Rab-11A (Rab-11) (EC 3.6.5.2) (YL8)	Yes	Endosome membrane	Low tissue specificity	NA	NA	NA
P20338	RAB4A	Ras-related protein Rab-4A (EC 3.6.5.2)	Yes	Endosome membrane	Low tissue specificity	NA	NA	NA
P63000	RAC1	Ras-related C3 botulinum toxin substrate 1 (EC 3.6.5.2) (Cell migration-inducing gene 5 protein) (Ras-like protein TC25) (p21-Rac1)	Yes	Cell membrane	Low tissue specificity	NA	NA	NA
P04049	RAF1	RAF proto-oncogene serine/threonine-protein kinase (EC 2.7.11.1) (Proto-oncogene c-RAF) (cRaf) (Raf-1)	Yes	Cytoplasm, cell membrane, mitochondrion., nucleus	Low tissue specificity	0.17	0.41	68.92
Q15311	RALBP1	RalA-binding protein 1 (RalBP1) (76 kDa Ral-interacting protein) (Dinitrophenyl S-glutathione ATPase) (DNP-SG ATPase) (EC 7.6.2.2, EC 7.6.2.3) (Ral-interacting protein 1)	Yes	Cytoplasm, cell membrane	Low tissue specificity	0.39	0.43	69.73
P43487	RANBP1	Ran-specific GTPase-activating protein (Ran-binding protein 1) (RanBP1)	Yes	Cytoplasm, nucleus	Low tissue specificity	0.2	0.46	74.8
O94761	RECQL4	ATP-dependent DNA helicase Q4 (EC 5.6.2.4) (DNA 3'-5' helicase RecQ4) (DNA helicase, RecQ-like type 4) (RecQ4) (RTS) (RecQ protein-like 4)	Yes	Cytoplasm, nucleus	Tissue enhanced in bone marrow	NA	NA	NA
Q96D71	REPS1	RalBP1-associated Eps domain-containing protein 1 (RalBP1-interacting protein 1)	Yes	Membrane, clathrin-coated pit	Low tissue specificity	NA	NA	NA
Q9H871	RMND5A	E3 ubiquitin-protein transferase RMND5A (EC 2.3.2.27) (P44CTLH) (Protein RMD5 homolog A)	Yes	Nucleus	Low tissue specificity	NA	NA	NA
Q9H2S5	RNF39	RING finger protein 39 (Protein HZFw)	Yes	Cytoplasm	Tissue enhanced in esophagus	NA	NA	NA
Q15287	RNPS1	RNA-binding protein with serine-rich domain 1 (SR-related protein LDC2)	Yes	Nucleus	Low tissue specificity	NA	NA	NA
P27694	RPA1	Replication protein A 70 kDa DNA-binding subunit (RP-A p70) (Replication factor A protein 1) (RF-A protein 1) (Single-stranded DNA-binding protein) [Cleaved into: Replication protein A 70 kDa DNA-binding subunit, N-terminally processed]	Yes	Nucleus	Low tissue specificity	NA	NA	NA
P15927	RPA2	Replication protein A 32 kDa subunit (RP-A p32) (Replication factor A protein 2) (RF-A protein 2) (Replication protein A 34 kDa subunit) (RP-A p34)	Yes	Nucleus	Low tissue specificity	NA	NA	NA
P35244	RPA3	Replication protein A 14 kDa subunit (RP-A p14) (Replication factor A protein 3) (RF-A protein 3)	Yes	Nucleus	Low tissue specificity	NA	NA	NA
Q59EK9	RUNDC3A	RUN domain-containing protein 3A (Rap2-interacting protein 8) (RPIP-8)	Yes	Intracellular membrane-bounded organelle	Group enriched in brain	NA	NA	NA
P29034	S100A2	Protein S100-A2 (CAN19) (Protein S-100L) (S100 calcium-binding protein A2)	Yes	NA	Tissue enhanced in esophagus	NA	NA	NA
Q8NEX9	SDR9C7	Short-chain dehydrogenase/reductase family 9C member 7 (EC 1.1.1.-) (Orphan short-chain dehydrogenase/reductase) (SDR-O) (RDH-S)	Yes	Cytoplasm	Tissue enhanced in esophagus, skin and vagina	NA	NA	NA
Q8NC51	SERBP1	SERPINE1 mRNA-binding protein 1 (PAI1 RNA-binding protein 1) (PAI-RBP1) (Plasminogen activator inhibitor 1 RNA-binding protein)	Yes	Cytoplasm, nucleus	Low tissue specificity	0.27	0.44	65.54
Q8IW75	SERPINA12	Serpin A12 (OL-64) (Visceral adipose tissue-derived serine protease inhibitor) (Vaspin) (Visceral adipose-specific serpin)	Yes	Secreted	NA	NA	NA	NA
P29508	SERPINB3	Serpin B3 (Protein T4-A) (Squamous cell carcinoma antigen 1) (SCCA-1)	Yes	Cytoplasm	Group enriched in cervix	NA	NA	NA
P48594	SERPINB4	Serpin B4 (Leupin) (Peptidase inhibitor 11) (PI-11) (Squamous cell carcinoma antigen 2) (SCCA-2)	Yes	Cytoplasm	Group enriched in cervix	NA	NA	NA
Q9BQI5	SGIP1	SH3-containing GRB2-like protein 3-interacting protein 1 (Endophilin-3-interacting protein)	Yes	Membrane, clathrin-coated pit	Tissue enriched in retina	NA	NA	NA
P04278	SHBG	Sex hormone-binding globulin (SHBG) (Sex steroid-binding protein) (SBP) (Testis-specific androgen-binding protein) (ABP) (Testosterone-estradiol-binding globulin) (TeBG) (Testosterone-estrogen-binding globulin)	Yes	Secreted	NA	NA	NA	NA
P29353	SHC1	SHC-transforming protein 1 (SHC-transforming protein 3) (SHC-transforming protein A) (Src homology 2 domain-containing-transforming protein C1) (SH2 domain protein C1)	Yes	Cytoplasm, mitochondria	Low tissue specificity	0.45	0.44	69.61
P98077	SHC2	SHC-transforming protein 2 (Protein Sck) (SHC-transforming protein B) (Src homology 2 domain-containing-transforming protein C2) (SH2 domain protein C2)	Yes	Cytoplasm, plasma membrane	Tissue enhanced in pancreas	NA	NA	NA
Q8N7X8	SIGLECL1	SIGLEC family-like protein 1	Yes	Transmembrane	Tissue enriched in testis	NA	NA	NA
Q9NRC8	SIRT7	NAD-dependent protein deacetylase sirtuin-7 (EC 2.3.1.286) (NAD-dependent protein deacylase sirtuin-7) (EC 2.3.1.-) (Regulatory protein SIR2 homolog 7) (SIR2-like protein 7)	Yes	Nucleus	Low tissue specificity	NA	NA	NA
Q9NY64	SLC2A8	Solute carrier family 2, facilitated glucose transporter member 8 (Glucose transporter type 8) (GLUT-8) (Glucose transporter type X1)	Yes	Transmembrane	Low tissue specificity	NA	NA	NA
Q9Y2E8	SLC9A8	Sodium/hydrogen exchanger 8 (Na(+)/H(+) exchanger 8) (NHE-8) (Solute carrier family 9 member 8)	Yes	Golgi apparatus membrane	Low tissue specificity	NA	NA	NA
Q8IY92	SLX4	Structure-specific endonuclease subunit SLX4 (BTB/POZ domain-containing protein 12)	Yes	Nucleus	Tissue enhanced in brain	NA	NA	NA
Q8WU79	SMAP2	Stromal membrane-associated protein 2 (Stromal membrane-associated protein 1-like)	Yes	Cytoplasm	Tissue enhanced in lymphoid tissue	NA	NA	NA
O60641	SNAP91	Clathrin coat assembly protein AP180 (91 kDa synaptosomal-associated protein) (Clathrin coat-associated protein AP180) (Phosphoprotein F1-20)	Yes	Cell membrane	Tissue enhanced in brain	NA	NA	NA
P37840	SNCA	Alpha-synuclein (Non-A beta component of AD amyloid) (Non-A4 component of amyloid precursor) (NACP)	Yes	Cytoplasm, nucleus	Group enriched in bone marrow	NA	NA	NA
Q13573	SNW1	SNW domain-containing protein 1 (Nuclear protein SkiP) (Nuclear receptor coactivator NCoA-62) (Ski-interacting protein)	Yes	Nucleus	Low tissue specificity	NA	NA	NA
Q9Y5X1	SNX9	Sorting nexin-9 (SH3 and PX domain-containing protein 1) (Protein SDP1) (SH3 and PX domain-containing protein 3A)	Yes	Cytoplasmic vesicle membrane, peripheral membrane protein	Low tissue specificity	0.17	0.41	74.35
Q96N06	SPATA33	Spermatogenesis-associated protein 33	Yes	Cytoplasm, nucleus	Tissue enriched in testis	NA	NA	NA
Q9UBC9	SPRR3	Small proline-rich protein 3 (22 kDa pancornulin) (Cornifin beta) (Esophagin)	Yes	Cytoplasm	Tissue enhanced in cervix	NA	NA	NA
Q96FJ0	STAMBPL1	AMSH-like protease (AMSH-LP) (EC 3.4.19.-) (STAM-binding protein-like 1)	Yes	Cytoplasm, endosome membrane	Tissue enhanced in adrenal gland	NA	NA	NA
P31948	STIP1	Stress-induced-phosphoprotein 1 (STI1) (Hsc70/Hsp90-organizing protein) (Hop) (Renal carcinoma antigen NY-REN-11) (Transformation-sensitive protein IEF SSP 3521)	Yes	Cytoplasm, nucleus	Low tissue specificity	0.23	0.39	75.29
Q8WXE9	STON2	Stonin-2 (Stoned B)	Yes	Cytoplasm	Tissue enhanced in brain	NA	NA	NA
O43752	STX6	Syntaxin-6	Yes	Golgi apparatus membrane	Low tissue specificity	NA	NA	NA
O43760	SYNGR2	Synaptogyrin-2 (Cellugyrin)	Yes	Cytoplasmic vesicle membrane	Low tissue specificity	0.59	0.48	72.48
O43426	SYNJ1	Synaptojanin-1 (EC 3.1.3.36) (Synaptic inositol 1,4,5-trisphosphate 5-phosphatase 1)	Yes	Cytoplasm	Tissue enhanced in brain	NA	NA	NA
Q9UMZ2	SYNRG	Synergin gamma (AP1 subunit gamma-binding protein 1) (Gamma-synergin)	Yes	Cytoplasm, Golgi apparatus, trans-Golgi network membrane	Low tissue specificity	0.21	0.36	56.27
Q13148	TARDBP	TAR DNA-binding protein 43 (TDP-43)	Yes	Nucleus	Low tissue specificity	NA	NA	NA
Q9BYX2	TBC1D2	TBC1 domain family member 2A (Armus) (Prostate antigen recognized and identified by SEREX 1) (PARIS-1)	Yes	Cytoplasm	Low tissue specificity	0.18	0.38	70.32
Q9NU19	TBC1D22B	TBC1 domain family member 22B	Yes	Golgi apparatus	Low tissue specificity	NA	NA	NA
P22735	TGM1	Protein-glutamine gamma-glutamyltransferase K (EC 2.3.2.13) (Epidermal TGase) (Transglutaminase K) (TG(K)) (TGK) (TGase K) (Transglutaminase-1) (TGase-1)	Yes	Membrane, lipid-anchor	Tissue enriched in esophagus	NA	NA	NA
O43493	TGOLN2	Trans-Golgi network integral membrane protein 2 (Trans-Golgi network glycoprotein 46) (TGN38 homolog) (hTGN46) (Trans-Golgi network glycoprotein 48) (hTGN48) (Trans-Golgi network glycoprotein 51) (hTGN51) (Trans-Golgi network protein 2)	Yes	Cell membrane	Low tissue specificity	NA	NA	NA
Q86X19	TMEM17	Transmembrane protein 17	Yes	Transmembrane	Low tissue specificity	NA	NA	NA
Q6P2H8	TMEM53	Transmembrane protein 53 (Nuclear envelope transmembrane protein 4)	Yes	Nucleus	Tissue enhanced in liver	NA	NA	NA
P04637	TP53	Cellular tumor antigen p53 (Antigen NY-CO-13) (Phosphoprotein p53) (Tumor suppressor p53)	Yes	Cytoplasm, nucleus	Low tissue specificity	0.19	0.45	73.37
Q14258	TRIM25	E3 ubiquitin/ISG15 ligase TRIM25 (EC 6.3.2.n3) (Estrogen-responsive finger protein) (RING finger protein 147) (RING-type E3 ubiquitin transferase) (EC 2.3.2.27) (RING-type E3 ubiquitin transferase TRIM25) (Tripartite motif-containing protein 25) (Ubiquitin/ISG15-conjugating enzyme TRIM25) (Zinc finger protein 147)	Yes	Cytoplasm, nucleus	Low tissue specificity	0.19	0.41	73.92
Q6ZTA4	TRIM67	Tripartite motif-containing protein 67 (TRIM9-like protein)	Yes	Cytoplasm	Group enriched in brain	NA	NA	NA
Q15642	TRIP10	Cdc42-interacting protein 4 (Protein Felic) (Salt tolerant protein) (hSTP) (Thyroid receptor-interacting protein 10) (TR-interacting protein 10) (TRIP-10)	Yes	Cytoplasm, Golgi apparatus,lysosome	Tissue enhanced in skeletal muscle	NA	NA	NA
Q96FX7	TRMT61A	tRNA (adenine(58)-N(1))-methyltransferase catalytic subunit TRMT61A (EC 2.1.1.220) (mRNA methyladenosine-N(1)-methyltransferase catalytic subunit TRMT61A) (EC 2.1.1.-) (tRNA(m1A58)-methyltransferase subunit TRMT61A) (tRNA(m1A58)MTase subunit TRMT61A)	Yes	Nucleus	NA	NA	NA	NA
Q3SY00	TSGA10IP	Testis-specific protein 10-interacting protein (Tsga10-interacting protein)	Yes	Cytoskeleton	NA	NA	NA	NA
Q6PGP7	TTC37	Superkiller complex protein 3 (Ski3) (Tetratricopeptide repeat protein 37) (TPR repeat protein 37) (Tricho-hepatic-enteric syndrome protein) (Thespin)	Yes	Cytoplasm, nucleus	Low tissue specificity	0.37	0.45	73.25
Q01081	U2AF1	Splicing factor U2AF 35 kDa subunit (U2 auxiliary factor 35 kDa subunit) (U2 small nuclear RNA auxiliary factor 1) (U2 snRNP auxiliary factor small subunit)	Yes	Nucleus	Low tissue specificity	NA	NA	NA
P22314	UBA1	Ubiquitin-like modifier-activating enzyme 1 (EC 6.2.1.45) (Protein A1S9) (Ubiquitin-activating enzyme E1)	Yes	Cytoplasm, nucleus	Low tissue specificity	0.19	0.56	81.02
P55072	VCP	Transitional endoplasmic reticulum ATPase (TER ATPase) (EC 3.6.4.6) (15S Mg(2+)-ATPase p97 subunit) (Valosin-containing protein) (VCP)	Yes	Cytoplasm, ER, nucleus	Low tissue specificity	0.18	0.4	73.98
Q8N0U8	VKORC1L1	Vitamin K epoxide reductase complex subunit 1-like protein 1 (VKORC1-like protein 1) (EC 1.17.4.4)	Yes	ER membrane	Low tissue specificity	NA	NA	NA
Q9BYP7	WNK3	Serine/threonine-protein kinase WNK3 (EC 2.7.11.1) (Protein kinase lysine-deficient 3) (Protein kinase with no lysine 3)	Yes	Cytoplasm	Tissue enhanced in epididymis	NA	NA	NA
O14980	XPO1	Exportin-1 (Exp1) (Chromosome region maintenance 1 protein homolog)	Yes	Cytoplasm, nucleus	Low tissue specificity	0.38	0.55	81.93
Q9UIA9	XPO7	Exportin-7 (Exp7) (Ran-binding protein 16)	Yes	Cytoplasm, nucleus	Low tissue specificity	0.24	0.53	76.79
Q8TBK6	ZCCHC10	Zinc finger CCHC domain-containing protein 10	Yes	NA	Low tissue specificity	0.14	0.58	71.01
P26651	ZFP36	mRNA decay activator protein ZFP36 (G0/G1 switch regulatory protein 24) (Growth factor-inducible nuclear protein NUP475) (Tristetraprolin) (Zinc finger protein 36) (Zfp-36)	Yes	Nucleus	Low tissue specificity	NA	NA	NA
Q9UGI0	ZRANB1	Ubiquitin thioesterase ZRANB1 (EC 3.4.19.12) (TRAF-binding domain-containing protein) (hTrabid) (Zinc finger Ran-binding domain-containing protein 1)	Yes	Cytoplasm, nucleus	Low tissue specificity	0.19	0.39	70.99

## Sheet: AP1M1
Uniprot ID	Gene	Protein name	AP1M1 interactor (BioGRID)	Subcellular location (Uniprot)	Tissue_expression (Human Protein Atlas)	AlphaFold3 prediction
						ipTM	pTM	pLDDT	NA: not applicable, as the protein was excluded during candidate filtering.
P11310	ACADM	Medium-chain specific acyl-CoA dehydrogenase, mitochondrial (MCAD) (EC 1.3.8.7) (Medium chain acyl-CoA dehydrogenase) (MCADH)	Yes	Mitochondrion	Tissue enhanced in liver	NA	NA	NA
Q9BYF1	ACE2	Angiotensin-converting enzyme 2 (EC 3.4.17.23) (Angiotensin-converting enzyme homolog) (ACEH) (Angiotensin-converting enzyme-related carboxypeptidase) (ACE-related carboxypeptidase) (EC 3.4.17.-) (Metalloprotease MPROT15) [Cleaved into: Processed angiotensin-converting enzyme 2]	Yes	Secreted, transmembrane	Tissue enhanced in gallbladder	NA	NA	NA
Q6ULP2	AFTPH	Aftiphilin	Yes	Cytoplasm	Low tissue specificity	0.28	0.32	51.85
Q13155	AIMP2	Aminoacyl tRNA synthase complex-interacting multifunctional protein 2 (Multisynthase complex auxiliary component p38) (Protein JTV-1)	Yes	Cytoplasm	Tissue enhanced in skeletal muscle	0.36	0.49	72.25
P02768	ALB	Albumin	Yes	Secreted	Tissue enriched in liver	NA	NA	NA
Q4VCS5	AMOT	Angiomotin	Yes	Transmembrane	Tissue enhanced in epididymis	NA	NA	NA
Q9NQW6	ANLN	Anillin	Yes	Nucleus, cytoplasm	Tissue enriched in brain	0.48	0.32	59
Q10567	AP1B1	AP-1 complex subunit beta-1 (Adaptor protein complex AP-1 subunit beta-1) (Adaptor-related protein complex 1 subunit beta-1) (Beta-1-adaptin) (Beta-adaptin 1) (Clathrin assembly protein complex 1 beta large chain) (Golgi adaptor HA1/AP1 adaptin beta subunit)	Yes	Golgi apparatus, cytoplasmic vesicle, clathrin-coated vesicle membrane	Low tissue specificity	0.89	0.7	81.82
O43747	AP1G1	AP-1 complex subunit gamma-1 (Adaptor protein complex AP-1 subunit gamma-1) (Adaptor-related protein complex 1 subunit gamma-1) (Clathrin assembly protein complex 1 gamma-1 large chain) (Gamma1-adaptin) (Golgi adaptor HA1/AP1 adaptin subunit gamma-1)	Yes	Golgi apparatus, cytoplasmic vesicle, clathrin-coated vesicle membrane	Low tissue specificity	0.52	0.57	81.8
O75843	AP1G2	AP-1 complex subunit gamma-like 2 (Gamma2-adaptin) (G2ad)	Yes	Golgi apparatus, cytoplasmic vesicle, clathrin-coated vesicle membrane	Low tissue specificity	0.54	0.57	81.75
Q9Y6Q5	AP1M2	AP-1 complex subunit mu-2 (AP-mu chain family member mu1B) (Adaptor protein complex AP-1 subunit mu-2) (Adaptor-related protein complex 1 subunit mu-2) (Clathrin assembly protein complex 1 mu-2 medium chain 2) (Golgi adaptor HA1/AP1 adaptin mu-2 subunit) (Mu-adaptin 2) (Mu1B-adaptin)	Yes	Golgi apparatus, cytoplasmic vesicle, clathrin-coated vesicle membrane	Low tissue specificity	0.29	0.48	80.31
P61966	AP1S1	AP-1 complex subunit sigma-1A (Adaptor protein complex AP-1 subunit sigma-1A) (Adaptor-related protein complex 1 subunit sigma-1A) (Clathrin assembly protein complex 1 sigma-1A small chain) (Clathrin coat assembly protein AP19) (Golgi adaptor HA1/AP1 adaptin sigma-1A subunit) (HA1 19 kDa subunit) (Sigma 1a subunit of AP-1 clathrin) (Sigma-adaptin 1A) (Sigma1A-adaptin)	Yes	Golgi apparatus, cytoplasmic vesicle, clathrin-coated vesicle membrane	Tissue enhanced in brain	0.2	0.48	80.37
P56377	AP1S2	AP-1 complex subunit sigma-2 (Adaptor protein complex AP-1 subunit sigma-1B) (Adaptor-related protein complex 1 subunit sigma-1B) (Clathrin assembly protein complex 1 sigma-1B small chain) (Golgi adaptor HA1/AP1 adaptin sigma-1B subunit) (Sigma 1B subunit of AP-1 clathrin) (Sigma-adaptin 1B) (Sigma1B-adaptin)	Yes	Golgi apparatus, cytoplasmic vesicle, clathrin-coated vesicle membrane	Tissue enriched in epididymis	0.13	0.45	79.07
Q96PC3	AP1S3	AP-1 complex subunit sigma-3 (Adaptor protein complex AP-1 subunit sigma-1C) (Adaptor-related protein complex 1 subunit sigma-1C) (Clathrin assembly protein complex 1 sigma-1C small chain) (Golgi adaptor HA1/AP1 adaptin sigma-1C subunit) (Sigma 1C subunit of AP-1 clathrin) (Sigma-adaptin 1C) (Sigma1C-adaptin)	Yes	Golgi apparatus, cytoplasmic vesicle, clathrin-coated vesicle membrane	Tissue enhanced in epididymis	0.14	0.45	81.19
P63010	AP2B1	AP-2 complex subunit beta (AP105B) (Adaptor protein complex AP-2 subunit beta) (Adaptor-related protein complex 2 subunit beta) (Beta-2-adaptin) (Beta-adaptin) (Clathrin assembly protein complex 2 beta large chain) (Plasma membrane adaptor HA2/AP2 adaptin beta subunit)	Yes	Cell membrane, coated pit, peripheral membrane protein, cytoplasmic side	Low tissue specificity	0.88	0.69	82.24
P27695	APEX1	DNA repair nuclease/redox regulator APEX1 (EC 3.1.11.2) (EC 3.1.21.-) (APEX nuclease) (APEN) (Apurinic-apyrimidinic endonuclease 1) (AP endonuclease 1) (APE-1) (DNA-(apurinic or apyrimidinic site) endonuclease) (Redox factor-1) (REF-1) [Cleaved into: DNA repair nuclease/redox regulator APEX1, mitochondrial]	Yes	Nucleus	Low tissue specificity	NA	NA	NA
Q13795	ARFRP1	ADP-ribosylation factor-related protein 1 (ARF-related protein 1) (ARP)	Yes	Golgi apparatus	Low tissue specificity	NA	NA	NA
Q07960	ARHGAP1	Rho GTPase-activating protein 1 (CDC42 GTPase-activating protein) (GTPase-activating protein rhoGAP) (Rho-related small GTPase protein activator) (Rho-type GTPase-activating protein 1) (p50-RhoGAP)	Yes	Cytoplasm	Low tissue specificity	0.19	0.35	72.75
Q8N392	ARHGAP18	Rho GTPase-activating protein 18 (MacGAP) (Rho-type GTPase-activating protein 18)	Yes	Cytoplasm	Low tissue specificity	0.32	0.49	69.3
Q66PJ3	ARL6IP4	ADP-ribosylation factor-like protein 6-interacting protein 4 (ARL-6-interacting protein 4) (Aip-4) (HSP-975) (HSVI-binding protein) (SR-15) (SRp25) (SR-25) (Splicing factor SRrp37)	Yes	Nucleus	Low tissue specificity	NA	NA	NA
Q9HBZ2	ARNT2	Aryl hydrocarbon receptor nuclear translocator 2 (ARNT protein 2) (Class E basic helix-loop-helix protein 1) (bHLHe1)	Yes	Nucleus	Tissue enriched in brain	NA	NA	NA
P18848	ATF4	Cyclic AMP-dependent transcription factor ATF-4 (cAMP-dependent transcription factor ATF-4) (Activating transcription factor 4) (Cyclic AMP-responsive element-binding protein 2) (CREB-2) (cAMP-responsive element-binding protein 2) (Tax-responsive enhancer element-binding protein 67) (TaxREB67)	Yes	Nucleus	Low tissue specificity	NA	NA	NA
Q7Z3C6	ATG9A	Autophagy-related protein 9A (APG9-like 1) (mATG9)	Yes	Transmembrane	Low tissue specificity	NA	NA	NA
Q9Y2T1	AXIN2	Axin-2 (Axin-like protein) (Axil) (Axis inhibition protein 2) (Conductin)	Yes	Cytoplasm	Low tissue specificity	0.26	0.31	56.67
Q9BYV9	BACH2	Transcription regulator protein BACH2 (BTB and CNC homolog 2)	Yes	Cytoplasm, nucleus	Group enriched in bone marrow	0.51	0.34	58.82
O75815	BCAR3	Breast cancer anti-estrogen resistance protein 3 (Novel SH2-containing protein 2) (SH2 domain-containing protein 3B)	Yes	Cytoplasm	Low tissue specificity	0.25	0.36	64.24
Q13489	BIRC3	Baculoviral IAP repeat-containing protein 3 (EC 2.3.2.27) (Apoptosis inhibitor 2) (API2) (Cellular inhibitor of apoptosis 2) (C-IAP2) (IAP homolog C) (Inhibitor of apoptosis protein 1) (hIAP-1) (hIAP1) (RING finger protein 49) (RING-type E3 ubiquitin transferase BIRC3) (TNFR2-TRAF-signaling complex protein 1)	Yes	Cytoplasm, nucleus	Tissue enhanced in intestine	0.15	0.34	68.02
P38398	BRCA1	Breast cancer type 1 susceptibility protein (EC 2.3.2.27) (RING finger protein 53) (RING-type E3 ubiquitin transferase BRCA1)	Yes	Nucleus	Low tissue specificity	NA	NA	NA
Q9C0B6	BRINP2	BMP/retinoic acid-inducible neural-specific protein 2 (DBCCR1-like protein 2)	No	Secreted	Group enriched in adrenal gland	NA	NA	NA
Q9H2I8	C10orf11	Leucine-rich melanocyte differentiation-associated protein	Yes	NA	Tissue enhanced in adrenal gland	0.3	0.46	71.15
Q9H8K7	C10orf88	ATPase PAAT (EC 3.6.1.-) (Protein associated with ABC transporters) (PAAT)	No	Cytoplasm, mitochondria	Low tissue specificity	0.34	0.38	67.21
Q6ZUT1	C11orf57	Uncharacterized protein NKAPD1 (NKAP domain containing protein 1)	Yes	NA	Low tissue specificity	0.31	0.41	59.74
Q8NEG2	C7orf57	Uncharacterized protein C7orf57	Yes	NA	Tissue enhanced in choroid plexus	0.26	0.4	63.07
Q8N0T1	C8orf59	Ribosomal biogenesis factor	Yes	Nucleus	Low tissue specificity	NA	NA	NA
Q96LT7	C9orf72	Guanine nucleotide exchange factor C9orf72	Yes	Cytoplasm, nucleus	Low tissue specificity	0.2	0.53	74.06
Q9NZ63	C9orf78	Splicing factor C9orf78 (Hepatocellular carcinoma-associated antigen 59)	Yes	Nucleus	Low tissue specificity	NA	NA	NA
Q9ULX7	CA14	Carbonic anhydrase 14 (EC 4.2.1.1) (Carbonate dehydratase XIV) (Carbonic anhydrase XIV) (CA-XIV)	Yes	Transmembrane	Tissue enhanced in choroid plexus	NA	NA	NA
P47756	CAPZB	F-actin-capping protein subunit beta (CapZ beta)	Yes	Cytoplasm	Low tissue specificity	0.15	0.4	76.85
Q14790	CASP8	Caspase-8 (CASP-8) (EC 3.4.22.61) (Apoptotic cysteine protease) (Apoptotic protease Mch-5) (CAP4) (FADD-homologous ICE/ced-3-like protease) (FADD-like ICE) (FLICE) (ICE-like apoptotic protease 5) (MORT1-associated ced-3 homolog) (MACH) [Cleaved into: Caspase-8 subunit p18; Caspase-8 subunit p10]	Yes	Cytoplasm, nucleus	Tissue enhanced in bone marrow	0.13	0.36	74.56
Q8N5R6	CCDC33	Coiled-coil domain-containing protein 33 (Cancer/testis antigen 61) (CT61)	Yes	Peroxisome	Tissue enriched in fallopian tube and testis	NA	NA	NA
P12830	CDH1	Cadherin-1 (CAM 120/80) (Epithelial cadherin) (E-cadherin) (Uvomorulin) (CD antigen CD324) [Cleaved into: E-Cad/CTF1; E-Cad/CTF2; E-Cad/CTF3]	Yes	Transmembrane	Tissue enhanced in parathyroid gland	NA	NA	NA
P17676	CEBPB	CCAAT/enhancer-binding protein beta (C/EBP beta) (Liver activator protein) (LAP) (Liver-enriched inhibitory protein) (LIP) (Nuclear factor NF-IL6) (Transcription factor 5) (TCF-5)	Yes	Cytoplasm, nucleus	Low tissue specificity	0.5	0.42	64.7
Q8IYX8	CEP57L1	Centrosomal protein CEP57L1 (Centrosomal protein 57kDa-like protein 1) (Centrosomal protein of 57 kDa-related protein) (Cep57R) (Cep57-related protein)	Yes	Cytoplasm	Low tissue specificity	0.15	0.36	69.37
O76071	CIAO1	Probable cytosolic iron-sulfur protein assembly protein CIAO1 (WD repeat-containing protein 39)	Yes	Cytoplasm	Low tissue specificity	0.29	0.53	81.84
P09496	CLTA	Clathrin light chain A (Lca)	Yes	Cytoplasmic vesicle membrane, coated pit	Low tissue specificity	0.13	0.44	67.02
P09497	CLTB	Clathrin light chain B (Lcb)	Yes	Cytoplasmic vesicle membrane, coated pit	Low tissue specificity	0.17	0.43	65.74
P21964	COMT	Catechol O-methyltransferase (EC 2.1.1.6)	Yes	Cytoplasm	Low tissue specificity	0.1	0.42	76.55
P57737	CORO7	Coronin-7 (Crn7) (70 kDa WD repeat tumor rejection antigen homolog)	Yes	Golgi apparatus	Tissue enhanced in bone marrow	NA	NA	NA
O75976	CPD	Carboxypeptidase D (EC 3.4.17.22) (Metallocarboxypeptidase D) (gp180)	Yes	Transmembrane	Low tissue specificity	NA	NA	NA
P19784	CSNK2A2	Casein kinase II subunit alpha' (CK II alpha') (EC 2.7.11.1)	Yes	Cytoplasm, nucleus	Tissue enriched in testis	0.12	0.48	82.07
Q13618	CUL3	Cullin-3 (CUL-3)	Yes	Nucleus	Tissue enhanced in testis	NA	NA	NA
Q13619	CUL4A	Cullin-4A (CUL-4A)	Yes	Cytoplasm, nucleus	Tissue enriched in skeletal muscle	0.32	0.58	82.63
Q13620	CUL4B	Cullin-4B (CUL-4B)	Yes	Cytoplasm, nucleus	Low tissue specificity	0.38	0.56	77.3
Q8IU60	DCP2	m7GpppN-mRNA hydrolase (EC 3.6.1.62) (Nucleoside diphosphate-linked moiety X motif 20) (Nudix motif 20) (mRNA-decapping enzyme 2) (hDpc)	Yes	Cytoplasm	Low tissue specificity	0.24	0.36	64.74
Q96C86	DCPS	m7GpppX diphosphatase (EC 3.6.1.59) (DCS-1) (Decapping scavenger enzyme) (Hint-related 7meGMP-directed hydrolase) (Histidine triad nucleotide-binding protein 5) (Histidine triad protein member 5) (HINT-5) (Scavenger mRNA-decapping enzyme DcpS)	Yes	Cytoplasm, nucleus	Tissue enhanced in liver	0.16	0.4	79.05
Q9NRI5	DISC1	Disrupted in schizophrenia 1 protein	Yes	Cytoplasm	Tissue enhanced in retina	0.47	0.31	62.47
P09622	DLD	Dihydrolipoyl dehydrogenase, mitochondrial (EC 1.8.1.4) (Dihydrolipoamide dehydrogenase) (Glycine cleavage system L protein)	Yes	Mitochondrion	Tissue enhanced in skeletal muscle	NA	NA	NA
Q16555	DPYSL2	Dihydropyrimidinase-related protein 2 (DRP-2) (Collapsin response mediator protein 2) (CRMP-2) (N2A3) (Unc-33-like phosphoprotein 2) (ULIP-2)	Yes	Cytoplasm	Tissue enhanced in brain	0.17	0.55	82.47
O14641	DVL2	Segment polarity protein dishevelled homolog DVL-2 (Dishevelled-2) (DSH homolog 2)	Yes	Cell membrane	Low tissue specificity	NA	NA	NA
Q86Y13	DZIP3	E3 ubiquitin-protein ligase DZIP3 (EC 2.3.2.27) (DAZ-interacting protein 3) (RING-type E3 ubiquitin transferase DZIP3) (RNA-binding ubiquitin ligase of 138 kDa) (hRUL138)	Yes	Cytoplasm	Low tissue specificity	0.22	0.29	63.88
O43324	EEF1E1	Eukaryotic translation elongation factor 1 epsilon-1 (Aminoacyl tRNA synthetase complex-interacting multifunctional protein 3) (Elongation factor p18) (Multisynthase complex auxiliary component p18)	Yes	Cytoplasm	Low tissue specificity	0.29	0.49	79.38
O95967	EFEMP2	EGF-containing fibulin-like extracellular matrix protein 2 (Fibulin-4) (FIBL-4) (Protein UPH1)	Yes	Secreted	Low tissue specificity	NA	NA	NA
Q15029	EFTUD2	116 kDa U5 small nuclear ribonucleoprotein component (Elongation factor Tu GTP-binding domain-containing protein 2) (SNU114 homolog) (hSNU114) (U5 snRNP-specific protein, 116 kDa) (U5-116 kDa)	Yes	Nucleus	Low tissue specificity	NA	NA	NA
P00533	EGFR	Epidermal growth factor receptor (EC 2.7.10.1) (Proto-oncogene c-ErbB-1) (Receptor tyrosine-protein kinase erbB-1)	Yes	Cell membrane	Tissue enhanced in placenta	NA	NA	NA
Q96N21	ENTHD2	AP-4 complex accessory subunit Tepsin (ENTH domain-containing protein 2) (Epsin for AP-4) (Tetra-epsin)	Yes	Cytoplasm, trans-Golgi membrane	Low tissue specificity	0.29	0.37	64.32
Q09472	EP300	Histone acetyltransferase p300 (p300 HAT) (EC 2.3.1.48) (E1A-associated protein p300) (Histone butyryltransferase p300) (EC 2.3.1.-) (Histone crotonyltransferase p300) (EC 2.3.1.-) (Protein 2-hydroxyisobutyryltransferase p300) (EC 2.3.1.-) (Protein lactyltransferas p300) (EC 2.3.1.-) (Protein propionyltransferase p300) (EC 2.3.1.-)	Yes	Cytoplasm, nucleus	Low tissue specificity	0.47	0.42	55.99
P07814	EPRS	Bifunctional glutamate/proline--tRNA ligase (Bifunctional aminoacyl-tRNA synthetase) (Cell proliferation-inducing gene 32 protein) (Glutamatyl-prolyl-tRNA synthetase) [Includes: Glutamate--tRNA ligase (EC 6.1.1.17) (Glutamyl-tRNA synthetase) (GluRS); Proline--tRNA ligase (EC 6.1.1.15) (Prolyl-tRNA synthetase)]	Yes	Cytoplasm, cell membrane	Low tissue specificity	0.24	0.37	78.65
Q92731	ESR2	Estrogen receptor beta (ER-beta) (Nuclear receptor subfamily 3 group A member 2)	Yes	Golgi apparatus, peripheral membrane protein	Tissue enhanced in adrenal gland	NA	NA	NA
P41212	ETV6	Transcription factor ETV6 (ETS translocation variant 6) (ETS-related protein Tel1) (Tel)	Yes	Nucleus	Low tissue specificity	NA	NA	NA
Q96CN4	EVI5L	EVI5-like protein (Ecotropic viral integration site 5-like protein)	Yes	NA	Tissue enhanced in brain	0.16	0.34	70.2
Q8TBP5	FAM174A	Membrane protein FAM174A (Hepatitis C virus NS5A-transactivated protein 6) (HCV NS5A-transactivated protein 6) (Transmembrane protein 157)	No	Secreted	Low tissue specificity	NA	NA	NA
Q5XKK7	FAM219B	Protein FAM219B	Yes	NA	Low tissue specificity	0.54	0.5	68.54
A2RU67	FAM234B	Protein FAM234B	No	Transmembrane	Tissue enhanced in brain	NA	NA	NA
Q96KN1	FAM84B	Protein LRATD2 (Breast cancer membrane protein 101) (LRAT domain-containing 2) (Protein FAM84B) (Protein NSE2)	Yes	Cytoplasm, plasma membrane	Tissue enhanced in salivary gland	0.48	0.43	73.34
Q8IZU0	FAM9B	Protein FAM9B	Yes	Cytoplasm, nucleus	Tissue enhanced in liver	0.2	0.45	70.37
Q9UKT5	FBXO4	F-box only protein 4	Yes	Cytoplasm	NA	0.22	0.42	70.88
Q969H0	FBXW7	F-box/WD repeat-containing protein 7 (Archipelago homolog) (hAgo) (F-box and WD-40 domain-containing protein 7) (F-box protein FBX30) (SEL-10) (hCdc4)	Yes	Nucleus	Tissue enhanced in brain	NA	NA	NA
P11362	FGFR1	Fibroblast growth factor receptor 1 (FGFR-1) (EC 2.7.10.1) (Basic fibroblast growth factor receptor 1) (BFGFR) (bFGF-R-1) (Fms-like tyrosine kinase 2) (FLT-2) (N-sam) (Proto-oncogene c-Fgr) (CD antigen CD331)	Yes	Secreted	Low tissue specificity	NA	NA	NA
Q02790	FKBP4	Peptidyl-prolyl cis-trans isomerase FKBP4 (PPIase FKBP4) (EC 5.2.1.8) (51 kDa FK506-binding protein) (FKBP51) (52 kDa FK506-binding protein) (52 kDa FKBP) (FKBP-52) (59 kDa immunophilin) (p59) (FK506-binding protein 4) (FKBP-4) (FKBP59) (HSP-binding immunophilin) (HBI) (Immunophilin FKBP52) (Rotamase) [Cleaved into: Peptidyl-prolyl cis-trans isomerase FKBP4, N-terminally processed]	Yes	Cytoplasm, mitochondria, nucleus	Low tissue specificity	0.17	0.41	74.8
Q9Y680	FKBP7	Peptidyl-prolyl cis-trans isomerase FKBP7 (PPIase FKBP7) (EC 5.2.1.8) (23 kDa FK506-binding protein) (23 kDa FKBP) (FKBP-23) (FK506-binding protein 7) (FKBP-7) (Rotamase)	Yes	ER lumen	Tissue enhanced in ovary	NA	NA	NA
P02794	FTH1	Ferritin heavy chain (Ferritin H subunit) (EC 1.16.3.1) (Cell proliferation-inducing gene 15 protein) [Cleaved into: Ferritin heavy chain, N-terminally processed]	Yes	Cytoplasm, lysosome, cytoplasmic vesicle	Low tissue specificity	0.21	0.46	82.46
P09958	FURIN	Furin (EC 3.4.21.75) (Dibasic-processing enzyme) (Paired basic amino acid residue-cleaving enzyme) (PACE)	Yes	Golgi apparatus	Tissue enhanced in liver	NA	NA	NA
P51114	FXR1	RNA-binding protein FXR1 (FMR1 autosomal homolog 1) (hFXR1p)	Yes	Cytoplasm	Group enriched in skeletal muscle	0.51	0.34	70.56
P51116	FXR2	RNA-binding protein FXR2 (FXR2P) (FMR1 autosomal homolog 2)	Yes	Cytoplasm	Tissue enhanced in skeletal muscle	0.51	0.33	67.92
Q04446	GBE1	1,4-alpha-glucan-branching enzyme (EC 2.4.1.18) (Brancher enzyme) (Glycogen-branching enzyme)	Yes	Cytoplasm	Tissue enhanced in skeletal muscle	0.19	0.64	84.91
Q8N6F7	GCSAM	Germinal center-associated signaling and motility protein (Germinal center B-cell-expressed transcript 2 protein) (Germinal center-associated lymphoma protein) (hGAL)	Yes	Cytoplasm, cell membrane	Group enriched in lymphoid tissue	0.53	0.51	66.2
Q9H4A6	GOLPH3	Golgi phosphoprotein 3 (Coat protein GPP34) (Mitochondrial DNA absence factor) (MIDAS)	Yes	Golgi apparatus, peripheral membrane protein	Low tissue specificity	NA	NA	NA
Q96D09	GPRASP2	G-protein coupled receptor-associated sorting protein 2 (GASP-2)	Yes	Cytoplasm, nucleus	Low tissue specificity	0.18	0.3	53.21
Q12879	GRIN2A	Glutamate receptor ionotropic, NMDA 2A (GluN2A) (Glutamate [NMDA] receptor subunit epsilon-1) (N-methyl D-aspartate receptor subtype 2A) (NMDAR2A) (NR2A) (hNR2A)	Yes	Transmembrane, cell membrane	Tissue enriched in brain	NA	NA	NA
Q13224	GRIN2B	Glutamate receptor ionotropic, NMDA 2B (GluN2B) (Glutamate [NMDA] receptor subunit epsilon-2) (N-methyl D-aspartate receptor subtype 2B) (NMDAR2B) (NR2B) (N-methyl-D-aspartate receptor subunit 3) (NR3) (hNR3)	Yes	Transmembrane, cell membrane	Tissue enriched in brain	NA	NA	NA
Q9NYZ3	GTSE1	G2 and S phase-expressed protein 1 (GTSE-1) (Protein B99 homolog)	Yes	Cytoplasm	Tissue enhanced in bone marrow and lymphoid tissue	0.39	0.34	53.12
O94992	HEXIM1	Protein HEXIM1 (Cardiac lineage protein 1) (Estrogen down-regulated gene 1 protein) (Hexamethylene bis-acetamide-inducible protein 1) (Menage a quatre protein 1)	Yes	Nucleus	Low tissue specificity	NA	NA	NA
P22626	HNRNPA2B1	Heterogeneous nuclear ribonucleoproteins A2/B1 (hnRNP A2/B1)	Yes	Nucleus	Low tissue specificity	NA	NA	NA
P07910	HNRNPC	Heterogeneous nuclear ribonucleoproteins C1/C2 (hnRNP C1/C2)	Yes	Nucleus	Low tissue specificity	NA	NA	NA
Q9UJC3	HOOK1	Protein Hook homolog 1 (h-hook1) (hHK1)	Yes	Cytoplasm	Tissue enhanced in retina	0.2	0.32	77.76
Q96ED9	HOOK2	Protein Hook homolog 2 (h-hook2) (hHK2)	Yes	Cytoplasm	Low tissue specificity	0.44	0.35	76.52
P34932	HSPA4	Heat shock 70 kDa protein 4 (HSP70RY) (Heat shock 70-related protein APG-2) (Heat shock protein family H member 2)	Yes	Cytoplasm	Low tissue specificity	0.23	0.59	76.32
P11021	HSPA5	Endoplasmic reticulum chaperone BiP (EC 3.6.4.10) (78 kDa glucose-regulated protein) (GRP-78) (Binding-immunoglobulin protein) (BiP) (Heat shock protein 70 family protein 5) (HSP70 family protein 5) (Heat shock protein family A member 5) (Immunoglobulin heavy chain-binding protein)	Yes	ER lumen	Low tissue specificity	NA	NA	NA
P11142	HSPA8	Heat shock cognate 71 kDa protein (EC 3.6.4.10) (Heat shock 70 kDa protein 8) (Heat shock protein family A member 8) (Lipopolysaccharide-associated protein 1) (LAP-1) (LPS-associated protein 1)	Yes	Cytoplasm, nucleus	Low tissue specificity	0.13	0.46	80.92
Q2TAA2	IAH1	Isoamyl acetate-hydrolyzing esterase 1 homolog (EC 3.1.-.-)	Yes	NA	Low tissue specificity	0.1	0.41	80.32
Q8IU57	IFNLR1	Interferon lambda receptor 1 (IFN-lambda receptor 1) (IFN-lambda-R1) (Cytokine receptor class-II member 12) (Cytokine receptor family 2 member 12) (CRF2-12) (Interleukin-28 receptor subunit alpha) (IL-28 receptor subunit alpha) (IL-28R-alpha) (IL-28RA) (Likely interleukin or cytokine receptor 2) (LICR2)	No	Transmembrane	Low tissue specificity	NA	NA	NA
Q13422	IKZF1	DNA-binding protein Ikaros (Ikaros family zinc finger protein 1) (Lymphoid transcription factor LyF-1)	Yes	Nucleus	Group enriched in bone marrow	NA	NA	NA
O15327	INPP4B	Inositol polyphosphate 4-phosphatase type II (Type II inositol 3,4-bisphosphate 4-phosphatase) (EC 3.1.3.66)	Yes	Cytoplasm	Low tissue specificity	0.47	0.67	76.79
Q9H1H9	KIF13A	Kinesin-like protein KIF13A (Kinesin-like protein RBKIN)	Yes	Cytoplasm, endosome membrane, Golgi apparatus membrane	Tissue enhanced in skeletal muscle	0.54	0.37	62.58
Q5T7B8	KIF24	Kinesin-like protein KIF24	Yes	Cytoplasm	Tissue enhanced in testis	0.34	0.33	55.96
Q6A162	KRT40	Keratin, type I cytoskeletal 40 (Cytokeratin-40) (CK-40) (Keratin-40) (K40) (Type I hair keratin Ka36)	Yes	Cytoplasm, cytoskeleton	Group enriched in pituitary gland	0.1	0.37	71.87
P60369	KRTAP10-3	Keratin-associated protein 10-3 (High sulfur keratin-associated protein 10.3) (Keratin-associated protein 10.3) (Keratin-associated protein 18-3) (Keratin-associated protein 18.3)	Yes	Cytoplasm	Tissue enhanced in skin	0.15	0.43	63.43
P60409	KRTAP10-7	Keratin-associated protein 10-7 (High sulfur keratin-associated protein 10.7) (Keratin-associated protein 10.7) (Keratin-associated protein 18-7) (Keratin-associated protein 18.7)	Yes	Cytoplasm	Tissue enhanced in skin	0.26	0.39	56.01
P60410	KRTAP10-8	Keratin-associated protein 10-8 (High sulfur keratin-associated protein 10.8) (Keratin-associated protein 10.8) (Keratin-associated protein 18-8) (Keratin-associated protein 18.8)	Yes	Cytoplasm	Tissue enhanced in skin	0.14	0.42	60.3
P13473	LAMP2	Lysosome-associated membrane glycoprotein 2 (LAMP-2) (Lysosome-associated membrane protein 2) (CD107 antigen-like family member B) (LGP-96) (CD antigen CD107b)	Yes	Lysosome membrane	Low tissue specificity	NA	NA	NA
Q9P2J5	LARS	Leucine--tRNA ligase, cytoplasmic (EC 6.1.1.4) (Leucyl-tRNA synthetase) (LeuRS) (cLRS)	Yes	Cytoplasm	Low tissue specificity	0.19	0.63	82.88
O95751	LDOC1	Protein LDOC1 (Leucine zipper protein down-regulated in cancer cells)	Yes	Nucleus	Tissue enhanced in pituitary gland	NA	NA	NA
Q8TBB1	LNX1	E3 ubiquitin-protein ligase LNX (EC 2.3.2.27) (Ligand of Numb-protein X 1) (Numb-binding protein 1) (PDZ domain-containing RING finger protein 2) (RING-type E3 ubiquitin transferase LNX)	Yes	Cytoplasm	Low tissue specificity	0.23	0.42	69.02
Q96KN1	LRATD2	Protein LRATD2 (Breast cancer membrane protein 101) (LRAT domain-containing 2) (Protein FAM84B) (Protein NSE2)	No	Cytoplasm, cell membrane	Tissue enhanced in salivary gland	0.48	0.43	73.34
Q8N386	LRRC25	Leucine-rich repeat-containing protein 25 (Monocyte and plasmacytoid-activated protein)	Yes	Transmembrane	Group enriched in bone marrow	NA	NA	NA
Q9Y250	LZTS1	Leucine zipper putative tumor suppressor 1 (F37/esophageal cancer-related gene-coding leucine-zipper motif) (Fez1)	Yes	Cytoplasm, cell membrane	Group enriched in brain	0.41	0.35	68.04
Q9BRK4	LZTS2	Leucine zipper putative tumor suppressor 2 (hLZTS2) (Protein LAPSER1)	Yes	Cytoplasm	Low tissue specificity	0.23	0.33	69.48
P56192	MARS	Methionine--tRNA ligase, cytoplasmic (EC 6.1.1.10) (Methionyl-tRNA synthetase) (MetRS)	Yes	Cytoplasm, nucleus	Low tissue specificity	0.24	0.51	79.91
P21741	MDK	Midkine (MK) (Amphiregulin-associated protein) (ARAP) (Midgestation and kidney protein) (Neurite outgrowth-promoting factor 2) (Neurite outgrowth-promoting protein)	Yes	Secreted	Tissue enhanced in ovary	NA	NA	NA
Q16626	MEA1	Male-enhanced antigen 1 (MEA-1)	Yes	Cytoplasm	Low tissue specificity	0.59	0.5	67.89
Q03112	MECOM	Histone-lysine N-methyltransferase MECOM (EC 2.1.1.367) (Ecotropic virus integration site 1 protein homolog) (EVI-1) (MDS1 and EVI1 complex locus protein) (Myelodysplasia syndrome 1 protein) (Myelodysplasia syndrome-associated protein 1)	Yes	Nucleus	Tissue enhanced in stomach	NA	NA	NA
Q29983	MICA	MHC class I polypeptide-related sequence A (MIC-A)	Yes	Cell membrane	Low tissue specificity	NA	NA	NA
Q9UJV3	MID2	Probable E3 ubiquitin-protein ligase MID2 (EC 2.3.2.27) (Midin-2) (Midline defect 2) (Midline-2) (RING finger protein 60) (RING-type E3 ubiquitin transferase MID2) (Tripartite motif-containing protein 1)	Yes	Cytoplasm	Low tissue specificity	0.37	0.42	72.48
O60487	MPZL2	Myelin protein zero-like protein 2 (Epithelial V-like antigen 1)	Yes	Transmembrane	Tissue enhanced in esophagus	NA	NA	NA
P43246	MSH2	DNA mismatch repair protein Msh2 (hMSH2) (MutS protein homolog 2)	Yes	Nucleus	Low tissue specificity	NA	NA	NA
Q14872	MTF1	Metal regulatory transcription factor 1 (MRE-binding transcription factor) (Transcription factor MTF-1)	Yes	Nucleus	Tissue enhanced in bone marrow	NA	NA	NA
P01106	MYC	Myc proto-oncogene protein (Class E basic helix-loop-helix protein 39) (bHLHe39) (Proto-oncogene c-Myc) (Transcription factor p64)	Yes	Nucleus	Tissue enhanced in adipose tissue	NA	NA	NA
P15172	MYOD1	Myoblast determination protein 1 (Class C basic helix-loop-helix protein 1) (bHLHc1) (Myogenic factor 3) (Myf-3)	Yes	Nucleus	Tissue enhanced in skeletal muscle	NA	NA	NA
Q09161	NCBP1	Nuclear cap-binding protein subunit 1 (80 kDa nuclear cap-binding protein) (CBP80) (NCBP 80 kDa subunit)	Yes	Nucleus	Low tissue specificity	NA	NA	NA
Q8N987	NECAB1	N-terminal EF-hand calcium-binding protein 1 (EF-hand calcium-binding protein 1) (Neuronal calcium-binding protein 1)	Yes	Cytoplasm	Group enriched in brain	0.15	0.38	70.31
Q8NC96	NECAP1	Adaptin ear-binding coat-associated protein 1 (NECAP endocytosis-associated protein 1) (NECAP-1)	Yes	Cytoplasmic vesicle, clathrin-coated vesicle membrane	Tissue enhanced in brain	0.48	0.44	74.02
Q9NVZ3	NECAP2	Adaptin ear-binding coat-associated protein 2 (NECAP endocytosis-associated protein 2) (NECAP-2)	Yes	Cytoplasmic vesicle, clathrin-coated vesicle membrane	Low tissue specificity	0.51	0.46	74.12
Q8N5F7	NKAP	NF-kappa-B-activating protein	Yes	Nucleus	Low tissue specificity	NA	NA	NA
Q13287	NMI	N-myc-interactor (Nmi) (N-myc and STAT interactor)	Yes	Cytoplasm	Low tissue specificity	0.12	0.38	71.31
O15118	NPC1	NPC intracellular cholesterol transporter 1 (Niemann-Pick C1 protein)	Yes	Late endosome membrane, lysosome membrane	Low tissue specificity	NA	NA	NA
P49116	NR2C2	Nuclear receptor subfamily 2 group C member 2 (Orphan nuclear receptor TAK1) (Orphan nuclear receptor TR4) (Testicular receptor 4)	Yes	Nucleus	Low tissue specificity	NA	NA	NA
P04629	NTRK1	High affinity nerve growth factor receptor (EC 2.7.10.1) (Neurotrophic tyrosine kinase receptor type 1) (TRK1-transforming tyrosine kinase protein) (Tropomyosin-related kinase A) (Tyrosine kinase receptor) (Tyrosine kinase receptor A) (Trk-A) (gp140trk) (p140-TrkA)	Yes	Cell membrane	Tissue enhanced in adrenal gland	NA	NA	NA
Q9Y266	NUDC	Nuclear migration protein nudC (Nuclear distribution protein C homolog)	Yes	Cytoplasm, nucleus	Low tissue specificity	0.3	0.39	74.55
Q7RTU3	OLIG3	Oligodendrocyte transcription factor 3 (Oligo3) (Class B basic helix-loop-helix protein 7) (bHLHb7) (Class E basic helix-loop-helix protein 20) (bHLHe20)	Yes	Nucleus	NA	NA	NA	NA
O60260	PARK2	E3 ubiquitin-protein ligase parkin (Parkin) (EC 2.3.2.31) (Parkin RBR E3 ubiquitin-protein ligase) (Parkinson juvenile disease protein 2) (Parkinson disease protein 2)	Yes	Cytoplasm, nucleus	Tissue enhanced in skeletal muscle	0.15	0.35	70.48
P26367	PAX6	Paired box protein Pax-6 (Aniridia type II protein) (Oculorhombin)	Yes	Nucleus	Group enriched in brain	NA	NA	NA
Q9Y5E6	PCDHB3	Protocadherin beta-3 (PCDH-beta-3)	Yes	Transmembrane, cell membrane	Low tissue specificity	NA	NA	NA
Q9Y5E2	PCDHB7	Protocadherin beta-7 (PCDH-beta-7)	Yes	Transmembrane, cell membrane	Low tissue specificity	NA	NA	NA
P16234	PDGFRA	Platelet-derived growth factor receptor alpha (PDGF-R-alpha) (PDGFR-alpha) (EC 2.7.10.1) (Alpha platelet-derived growth factor receptor) (Alpha-type platelet-derived growth factor receptor) (CD140 antigen-like family member A) (CD140a antigen) (Platelet-derived growth factor alpha receptor) (Platelet-derived growth factor receptor 2) (PDGFR-2) (CD antigen CD140a)	Yes	Transmembrane, cell membrane	Tissue enhanced in ovary	NA	NA	NA
Q8IXK0	PHC2	Polyhomeotic-like protein 2 (hPH2) (Early development regulatory protein 2)	Yes	Nucleus	Low tissue specificity	NA	NA	NA
Q9NRD5	PICK1	PRKCA-binding protein (Protein interacting with C kinase 1) (Protein kinase C-alpha-binding protein)	Yes	Cytoplasm, peripheral membrane protein, membrane	Low tissue specificity	0.16	0.39	72.84
Q96PV4	PNMA5	Paraneoplastic antigen-like protein 5 (Tumor antigen BJ-HCC-25)	Yes	Nucleus	Group enriched in brain	NA	NA	NA
O75170	PPP6R2	Serine/threonine-protein phosphatase 6 regulatory subunit 2 (SAPS domain family member 2)	No	Cytoplasm	Low tissue specificity	0.26	0.45	61.95
Q9HAZ2	PRDM16	Histone-lysine N-methyltransferase PRDM16 (EC 2.1.1.367) (PR domain zinc finger protein 16) (PR domain-containing protein 16) (Transcription factor MEL1) (MDS1/EVI1-like gene 1)	Yes	Nucleus	Tissue enhanced in brain	NA	NA	NA
Q9Y478	PRKAB1	5'-AMP-activated protein kinase subunit beta-1 (AMPK subunit beta-1) (AMPKb)	Yes	Cytoplasm, nucleus	Low tissue specificity	0.21	0.45	75.53
Q96QR8	PURB	Transcriptional regulator protein Pur-beta (Purine-rich element-binding protein B)	Yes	Nucleus	Low tissue specificity	NA	NA	NA
O95398	RAPGEF3	Rap guanine nucleotide exchange factor 3 (Exchange factor directly activated by cAMP 1) (Exchange protein directly activated by cAMP 1) (EPAC 1) (Rap1 guanine-nucleotide-exchange factor directly activated by cAMP) (cAMP-regulated guanine nucleotide exchange factor I) (cAMP-GEFI)	Yes	Endomembrane system	Low tissue specificity	NA	NA	NA
Q9BRS2	RIOK1	Serine/threonine-protein kinase RIO1 (EC 2.7.11.1) (EC 3.6.3.-) (RIO kinase 1)	Yes	Cytoplasm	Low tissue specificity	0.21	0.36	67.13
O75792	RNASEH2A	Ribonuclease H2 subunit A (RNase H2 subunit A) (EC 3.1.26.4) (Aicardi-Goutieres syndrome 4 protein) (AGS4) (RNase H(35)) (Ribonuclease HI large subunit) (RNase HI large subunit) (Ribonuclease HI subunit A)	Yes	Nucleus	Low tissue specificity	NA	NA	NA
Q5TBB1	RNASEH2B	Ribonuclease H2 subunit B (RNase H2 subunit B) (Aicardi-Goutieres syndrome 2 protein) (AGS2) (Deleted in lymphocytic leukemia 8) (Ribonuclease HI subunit B)	Yes	Nucleus	Tissue enhanced in lymphoid tissue	NA	NA	NA
Q6ZMZ0	RNF19B	E3 ubiquitin-protein ligase RNF19B (EC 2.3.2.31) (IBR domain-containing protein 3) (Natural killer lytic-associated molecule) (RING finger protein 19B)	Yes	Transmembrane, ER membrane	Tissue enhanced in testis	NA	NA	NA
Q9HAT0	ROPN1	Ropporin-1A (Cancer/testis antigen 91) (CT91) (Rhophilin-associated protein 1A)	Yes	Cell projection	Tissue enriched in testis	NA	NA	NA
Q8TA86	RP9	Retinitis pigmentosa 9 protein (Pim-1-associated protein) (PAP-1)	Yes	Nucleus	Low tissue specificity	NA	NA	NA
P27694	RPA1	Replication protein A 70 kDa DNA-binding subunit (RP-A p70) (Replication factor A protein 1) (RF-A protein 1) (Single-stranded DNA-binding protein) [Cleaved into: Replication protein A 70 kDa DNA-binding subunit, N-terminally processed]	Yes	Nucleus	Low tissue specificity	NA	NA	NA
P15927	RPA2	Replication protein A 32 kDa subunit (RP-A p32) (Replication factor A protein 2) (RF-A protein 2) (Replication protein A 34 kDa subunit) (RP-A p34)	Yes	Nucleus	Low tissue specificity	NA	NA	NA
P35244	RPA3	Replication protein A 14 kDa subunit (RP-A p14) (Replication factor A protein 3) (RF-A protein 3)	Yes	Nucleus	Low tissue specificity	NA	NA	NA
Q9UHP6	RSPH14	Radial spoke head 14 homolog (Rhabdoid tumor deletion region protein 1)	Yes	Cytoplasm	Tissue enhanced in fallopian tube	0.16	0.48	75.59
Q96T51	RUFY1	RUN and FYVE domain-containing protein 1 (FYVE-finger protein EIP1) (La-binding protein 1) (Rab4-interacting protein) (Zinc finger FYVE domain-containing protein 12)	Yes	Endosome membrane, peripheral membrane protein	Low tissue specificity	NA	NA	NA
Q59EK9	RUNDC3A	RUN domain-containing protein 3A (Rap2-interacting protein 8) (RPIP-8)	Yes	Intracellular membrane-bounded organelle	Group enriched in brain	NA	NA	NA
Q9Y6B6	SAR1B	Small COPII coat GTPase SAR1B (EC 3.6.5.2) (GTP-binding protein B) (GTBPB) (Secretion-associated Ras-related GTPase 1B)	Yes	ER membrane, peripheral membrane protein	Low tissue specificity	NA	NA	NA
Q9HB40	SCPEP1	Retinoid-inducible serine carboxypeptidase (EC 3.4.16.-) (Serine carboxypeptidase 1)	Yes	Secreted	Tissue enhanced in parathyroid gland	NA	NA	NA
Q9H190	SDCBP2	Syntenin-2 (Similar to TACIP18) (SITAC) (Syndecan-binding protein 2)	Yes	Cytoplasm, nucleus	Tissue enhanced in esophagus	0.1	0.38	76.27
Q96C92	SDCCAG3	Endosome-associated-trafficking regulator 1 (Antigen NY-CO-3) (Serologically defined colon cancer antigen 3)	Yes	Cytoplasm,endosome	Low tissue specificity	0.52	0.44	67.49
Q15436	SEC23A	Protein transport protein Sec23A (hSec23A) (SEC23-related protein A)	Yes	Cytoplasmic vesicle, COPII-coated vesicle membrane	Low tissue specificity	0.27	0.69	84.69
P16109	SELP	P-selectin (CD62 antigen-like family member P) (Granule membrane protein 140) (GMP-140) (Leukocyte-endothelial cell adhesion molecule 3) (LECAM3) (Platelet activation dependent granule-external membrane protein) (PADGEM) (CD antigen CD62P)	Yes	Cell membrane	Low tissue specificity	NA	NA	NA
Q9NVA2	SEPT11	Septin-11	Yes	Cytoplasm	Low tissue specificity	0.11	0.39	78.13
P14672	SLC2A4	Solute carrier family 2, facilitated glucose transporter member 4 (Glucose transporter type 4, insulin-responsive) (GLUT-4)	Yes	Cell membrane	Tissue enhanced in heart muscle	NA	NA	NA
Q8IY92	SLX4	Structure-specific endonuclease subunit SLX4 (BTB/POZ domain-containing protein 12)	Yes	Nucleus	Tissue enhanced in brain	NA	NA	NA
Q15796	SMAD2	Mothers against decapentaplegic homolog 2 (MAD homolog 2) (Mothers against DPP homolog 2) (JV18-1) (Mad-related protein 2) (hMAD-2) (SMAD family member 2) (SMAD 2) (Smad2) (hSMAD2)	Yes	Cytoplasm	Low tissue specificity	0.18	0.39	75.44
P08047	SP1	Transcription factor Sp1	Yes	Nucleus	Low tissue specificity	NA	NA	NA
Q02446	SP4	Transcription factor Sp4 (SPR-1)	Yes	Nucleus	Low tissue specificity	NA	NA	NA
Q9HBV2	SPACA1	Sperm acrosome membrane-associated protein 1 (Sperm acrosomal membrane-associated protein 32)	Yes	Cytoplasmic vesicle, secretory vesicle, acrosome inner membrane	Tissue enriched in testis	0.17	0.41	70.42
Q96N06	SPATA33	Spermatogenesis-associated protein 33	Yes	Cytoplasm, nucleus	Tissue enriched in testis	0.5	0.54	70.11
Q9NWH7	SPATA6	Spermatogenesis-associated protein 6	Yes	Secreted	Tissue enhanced in testis	NA	NA	NA
P78362	SRPK2	SRSF protein kinase 2 (EC 2.7.11.1) (SFRS protein kinase 2) (Serine/arginine-rich protein-specific kinase 2) (SR-protein-specific kinase 2) [Cleaved into: SRSF protein kinase 2 N-terminal; SRSF protein kinase 2 C-terminal]	Yes	Cytoplasm	Tissue enhanced in testis	0.22	0.44	69.98
Q9Y2D8	SSX2IP	Afadin- and alpha-actinin-binding protein (ADIP) (Afadin DIL domain-interacting protein) (SSX2-interacting protein)	Yes	Cell projection	Tissue enhanced in retina	NA	NA	NA
P31948	STIP1	Stress-induced-phosphoprotein 1 (STI1) (Hsc70/Hsp90-organizing protein) (Hop) (Renal carcinoma antigen NY-REN-11) (Transformation-sensitive protein IEF SSP 3521)	Yes	Cytoplasm, nucleus	Low tissue specificity	0.19	0.34	75.13
Q13148	TARDBP	TAR DNA-binding protein 43 (TDP-43)	Yes	Nucleus	Low tissue specificity	NA	NA	NA
O60522	TDRD6	Tudor domain-containing protein 6 (Antigen NY-CO-45) (Cancer/testis antigen 41.2) (CT41.2)	Yes	Cytoplasm	Tissue enhanced in testis	0.36	0.33	61.13
Q9UBB9	TFIP11	Tuftelin-interacting protein 11 (Septin and tuftelin-interacting protein 1) (STIP-1)	Yes	Cytoplasm, nucleus	Low tissue specificity	NA	NA	NA
O43493	TGOLN2	Trans-Golgi network integral membrane protein 2 (Trans-Golgi network glycoprotein 46) (TGN38 homolog) (hTGN46) (Trans-Golgi network glycoprotein 48) (hTGN48) (Trans-Golgi network glycoprotein 51) (hTGN51) (Trans-Golgi network protein 2)	Yes	Cell membrane	Low tissue specificity	NA	NA	NA
Q8TBB0	THAP6	THAP domain-containing protein 6	Yes	Microtubule cytoskeleton	Low tissue specificity	NA	NA	NA
Q96CG3	TIFA	TRAF-interacting protein with FHA domain-containing protein A (Putative MAPK-activating protein PM14) (Putative NF-kappa-B-activating protein 20) (TRAF2-binding protein)	Yes	Cytoplasm	Low tissue specificity	0.18	0.5	77.25
A0PJX2	TLDC2	TLD domain-containing protein 2 (TBC/LysM-associated domain-containing protein 2)	No	Nucleus	Tissue enhanced in intestine	NA	NA	NA
O60603	TLR2	Toll-like receptor 2 (Toll/interleukin-1 receptor-like protein 4) (CD antigen CD282)	Yes	Transmembrane	Tissue enhanced in bone marrow and lymphoid tissue	NA	NA	NA
Q15025	TNIP1	TNFAIP3-interacting protein 1 (A20-binding inhibitor of NF-kappa-B activation 1) (ABIN-1) (HIV-1 Nef-interacting protein) (Nef-associated factor 1) (Naf1) (Nip40-1) (Virion-associated nuclear shuttling protein) (VAN) (hVAN)	Yes	Cytoplasm, nucleus	Low tissue specificity	0.22	0.3	67.9
O15417	TNRC18	Trinucleotide repeat-containing gene 18 protein (Long CAG trinucleotide repeat-containing gene 79 protein)	Yes	Cytoplasm, mitochondria	Low tissue specificity	0.43	0.32	43.74
P14373	TRIM27	Zinc finger protein RFP (EC 2.3.2.27) (RING finger protein 76) (Ret finger protein) (Tripartite motif-containing protein 27)	Yes	Cytoplasm, nucleus	Low tissue specificity	0.15	0.34	75.58
Q13263	TRIM28	Transcription intermediary factor 1-beta (TIF1-beta) (E3 SUMO-protein ligase TRIM28) (EC 2.3.2.27) (KRAB-associated protein 1) (KAP-1) (KRAB-interacting protein 1) (KRIP-1) (Nuclear corepressor KAP-1) (RING finger protein 96) (RING-type E3 ubiquitin transferase TIF1-beta) (Tripartite motif-containing protein 28)	Yes	Nucleus	Low tissue specificity	NA	NA	NA
Q8WV44	TRIM41	E3 ubiquitin-protein ligase TRIM41 (EC 2.3.2.27) (RING finger-interacting protein with C kinase) (RINCK) (Tripartite motif-containing protein 41)	Yes	Cytoplasm, nucleus	Tissue enhanced in brain	0.19	0.33	69.3
Q6ZTA4	TRIM67	Tripartite motif-containing protein 67 (TRIM9-like protein)	Yes	Cytoplasm	Group enriched in brain	0.47	0.42	75.61
P22314	UBA1	Ubiquitin-like modifier-activating enzyme 1 (EC 6.2.1.45) (Protein A1S9) (Ubiquitin-activating enzyme E1)	Yes	Cytoplasm, nucleus	Low tissue specificity	0.23	0.68	83.55
P0CG48	UBC	Polyubiquitin-C [Cleaved into: Ubiquitin]	Yes	Cytoplasm, nucleus	Low tissue specificity	0.16	0.33	76.22
P49459	UBE2A	Ubiquitin-conjugating enzyme E2 A (EC 2.3.2.23) (E2 ubiquitin-conjugating enzyme A) (RAD6 homolog A) (HR6A) (hHR6A) (Ubiquitin carrier protein A) (Ubiquitin-protein ligase A)	Yes	Endosome, lysosome	Low tissue specificity	NA	NA	NA
P47985	UQCRFS1	Cytochrome b-c1 complex subunit Rieske, mitochondrial (EC 7.1.1.8) (Complex III subunit 5) (Cytochrome b-c1 complex subunit 5) (Rieske iron-sulfur protein) (RISP) (Rieske protein UQCRFS1) (Ubiquinol-cytochrome c reductase iron-sulfur subunit) [Cleaved into: Cytochrome b-c1 complex subunit 9 (Su9) (Subunit 9) (8 kDa subunit 9) (Complex III subunit IX) (Cytochrome b-c1 complex subunit 11) (UQCRFS1 …	Yes	Transmembrane, mitochondria inner membrane	Tissue enhanced in skeletal muscle	NA	NA	NA
O75379	VAMP4	Vesicle-associated membrane protein 4 (VAMP-4)	Yes	Golgi apparatus, transmembrane	Low tissue specificity	NA	NA	NA
Q9ULK5	VANGL2	Vang-like protein 2 (Loop-tail protein 1 homolog) (Strabismus 1) (Van Gogh-like protein 2)	Yes	Transmembrane, cell membrane	Tissue enhanced in skin	NA	NA	NA
Q9Y4P8	WIPI2	WD repeat domain phosphoinositide-interacting protein 2 (WIPI-2) (WIPI49-like protein 2)	Yes	Preautophagosomal structure membrane	Low tissue specificity	NA	NA	NA
O14980	XPO1	Exportin-1 (Exp1) (Chromosome region maintenance 1 protein homolog)	Yes	Cytoplasm, nucleus	Low tissue specificity	0.52	0.74	83.36
P61981	YWHAG	14-3-3 protein gamma (Protein kinase C inhibitor protein 1) (KCIP-1) [Cleaved into: 14-3-3 protein gamma, N-terminally processed]	Yes	Cytoplasm, mitochondria	Tissue enhanced in brain	0.13	0.42	78.82
O43829	ZBTB14	Zinc finger and BTB domain-containing protein 14 (Zinc finger protein 161 homolog) (Zfp-161) (Zinc finger protein 478) (Zinc finger protein 5 homolog) (ZF5) (Zfp-5) (hZF5)	Yes	Nucleus	Low tissue specificity	NA	NA	NA
Q9H5J0	ZBTB3	Zinc finger and BTB domain-containing protein 3	Yes	Nucleus	Low tissue specificity	NA	NA	NA
O43298	ZBTB43	Zinc finger and BTB domain-containing protein 43 (Zinc finger and BTB domain-containing protein 22B) (Zinc finger protein 297B) (ZnF-x)	Yes	Nucleus	Tissue enhanced in bone marrow	NA	NA	NA
Q8NCP5	ZBTB44	Zinc finger and BTB domain-containing protein 44 (BTB/POZ domain-containing protein 15) (Zinc finger protein 851)	Yes	Nucleus	Low tissue specificity	NA	NA	NA
Q96BR9	ZBTB8A	Zinc finger and BTB domain-containing protein 8A (BTB/POZ and zinc-finger domain-containing factor) (BTB/POZ and zinc-finger domains factor on chromosome 1) (BOZ-F1)	Yes	Nucleus	Low tissue specificity	NA	NA	NA
Q9NP64	ZCCHC17	Zinc finger CCHC domain-containing protein 17 (Nucleolar protein of 40 kDa) (pNO40) (Pnn-interacting nucleolar protein) (Putative S1 RNA-binding domain protein) (PS1D protein)	Yes	Nucleus	Tissue enhanced in brain	NA	NA	NA
P17023	ZNF19	Zinc finger protein 19 (Zinc finger protein KOX12)	Yes	Nucleus	Low tissue specificity	NA	NA	NA
Q9P2Y4	ZNF219	Zinc finger protein 219	Yes	Nucleus	Low tissue specificity	NA	NA	NA
Q8N554	ZNF276	Zinc finger protein 276 (Zfp-276) (Zinc finger protein 477)	Yes	Nucleus	Low tissue specificity	NA	NA	NA
Q9H707	ZNF552	Zinc finger protein 552	Yes	Nucleus	Low tissue specificity	NA	NA	NA
Q8N720	ZNF655	Zinc finger protein 655 (Vav-interacting Krueppel-like protein)	Yes	Nucleus	Low tissue specificity	NA	NA	NA
P17098	ZNF8	Zinc finger protein 8 (Zinc finger protein HF.18)	Yes	Nucleus	Low tissue specificity	NA	NA	NA
Q9UGI0	ZRANB1	Ubiquitin thioesterase ZRANB1 (EC 3.4.19.12) (TRAF-binding domain-containing protein) (hTrabid) (Zinc finger Ran-binding domain-containing protein 1)	Yes	Cytoplasm, nucleus	Low tissue specificity	0.31	0.42	67.39
Q9H4T2	ZSCAN16	Zinc finger and SCAN domain-containing protein 16 (Zinc finger protein 392) (Zinc finger protein 435)	Yes	Nucleus	Low tissue specificity	NA	NA	NA

## Sheet: AP1S1
Uniprot ID	Gene	Protein name	AP1S1 interactor (BioGRID)	Subcellular location (Uniprot)	Tissue_expression (Human Protein Atlas)	AlphaFold3 prediction
						ipTM	pTM	pLDDT	NA: not applicable, as the protein was excluded during candidate filtering.
Q6PD74	AAGAB	Alpha- and gamma-adaptin-binding protein p34	Yes	Cytoplasm	Low tissue specificity	0.77	0.64	74.63
Q10567	AP1B1	AP-1 complex subunit beta-1 (Adaptor protein complex AP-1 subunit beta-1) (Adaptor-related protein complex 1 subunit beta-1) (Beta-1-adaptin) (Beta-adaptin 1) (Clathrin assembly protein complex 1 beta large chain) (Golgi adaptor HA1/AP1 adaptin beta subunit)	Yes	Golgi apparatus, cytoplasmic vesicle, clathrin-coated vesicle membrane	Low tissue specificity	0.84	0.58	76.96
O43747	AP1G1	AP-1 complex subunit gamma-1 (Adaptor protein complex AP-1 subunit gamma-1) (Adaptor-related protein complex 1 subunit gamma-1) (Clathrin assembly protein complex 1 gamma-1 large chain) (Gamma1-adaptin) (Golgi adaptor HA1/AP1 adaptin subunit gamma-1)	Yes	Golgi apparatus, cytoplasmic vesicle, clathrin-coated vesicle membrane	Low tissue specificity	0.92	0.7	83.11
O75843	AP1G2	AP-1 complex subunit gamma-like 2 (Gamma2-adaptin) (G2ad)	Yes	Golgi apparatus, cytoplasmic vesicle, clathrin-coated vesicle membrane	Low tissue specificity	0.91	0.7	82.2
Q9BXS5	AP1M1	AP-1 complex subunit mu-1 (AP-mu chain family member mu1A) (Adaptor protein complex AP-1 subunit mu-1) (Adaptor-related protein complex 1 subunit mu-1) (Clathrin assembly protein complex 1 mu-1 medium chain 1) (Clathrin coat assembly protein AP47) (Clathrin coat-associated protein AP47) (Golgi adaptor HA1/AP1 adaptin mu-1 subunit) (Mu-adaptin 1) (Mu1A-adaptin)	Yes	Golgi apparatus, cytoplasmic vesicle, clathrin-coated vesicle membrane	Low tissue specificity	0.12	0.47	79.92
Q9Y6Q5	AP1M2	AP-1 complex subunit mu-2 (AP-mu chain family member mu1B) (Adaptor protein complex AP-1 subunit mu-2) (Adaptor-related protein complex 1 subunit mu-2) (Clathrin assembly protein complex 1 mu-2 medium chain 2) (Golgi adaptor HA1/AP1 adaptin mu-2 subunit) (Mu-adaptin 2) (Mu1B-adaptin)	Yes	Golgi apparatus, cytoplasmic vesicle, clathrin-coated vesicle membrane	Low tissue specificity	0.19	0.46	80.29
P56377	AP1S2	AP-1 complex subunit sigma-2 (Adaptor protein complex AP-1 subunit sigma-1B) (Adaptor-related protein complex 1 subunit sigma-1B) (Clathrin assembly protein complex 1 sigma-1B small chain) (Golgi adaptor HA1/AP1 adaptin sigma-1B subunit) (Sigma 1B subunit of AP-1 clathrin) (Sigma-adaptin 1B) (Sigma1B-adaptin)	Yes	Golgi apparatus, cytoplasmic vesicle, clathrin-coated vesicle membrane	Tissue enriched in epididymis	NA	NA	NA
P63010	AP2B1	AP-2 complex subunit beta (AP105B) (Adaptor protein complex AP-2 subunit beta) (Adaptor-related protein complex 2 subunit beta) (Beta-2-adaptin) (Beta-adaptin) (Clathrin assembly protein complex 2 beta large chain) (Plasma membrane adaptor HA2/AP2 adaptin beta subunit)	Yes	Cell membrane, coated pit, peripheral membrane protein, cytoplasmic side	Low tissue specificity	0.85	0.65	78.06
Q96CW1	AP2M1	AP-2 complex subunit mu (AP-2 mu chain) (Adaptin-mu2) (Adaptor protein complex AP-2 subunit mu) (Adaptor-related protein complex 2 subunit mu) (Clathrin assembly protein complex 2 mu medium chain) (Clathrin coat assembly protein AP50) (Clathrin coat-associated protein AP50) (HA2 50 kDa subunit) (Plasma membrane adaptor AP-2 50 kDa protein)	Yes	Cell membrane, coated pit, peripheral membrane protein, cytoplasmic side	Low tissue specificity	0.11	0.47	78.82
P56559	ARL4C	ADP-ribosylation factor-like protein 4C (ADP-ribosylation factor-like protein 7) (ADP-ribosylation factor-like protein LAK)	Yes	Cytoplasm, cell membrane	Tissue enhanced in bone marrow	NA	NA	NA
Q6NXE6	ARMC6	Armadillo repeat-containing protein 6	Yes	Cytoplasm	Tissue enhanced in liver	NA	NA	NA
Q7Z3C6	ATG9A	Autophagy-related protein 9A (APG9-like 1) (mATG9)	Yes	Transmembrane	Low tissue specificity	NA	NA	NA
O60885	BRD4	Bromodomain-containing protein 4 (Protein HUNK1)	Yes	Nucleus	Low tissue specificity	NA	NA	NA
P27824	CANX	Calnexin (IP90) (Major histocompatibility complex class I antigen-binding protein p88) (p90)	Yes	ER membrane, mitochondira membrane	Low tissue specificity	NA	NA	NA
P40123	CAP2	Adenylyl cyclase-associated protein 2 (CAP 2)	Yes	Cell membrane, peripheral membrane protein	Tissue enriched in skeletal muscle	NA	NA	NA
P09496	CLTA	Clathrin light chain A (Lca)	Yes	Cytoplasmic vesicle membrane, coated pit	Low tissue specificity	0.51	0.44	68.13
P21964	COMT	Catechol O-methyltransferase (EC 2.1.1.6)	Yes	Cytoplasm	Low tissue specificity	0.09	0.48	71.79
Q13619	CUL4A	Cullin-4A (CUL-4A)	Yes	Cytoplasm, nucleus	Tissue enriched in skeletal muscle	NA	NA	NA
O95786	DDX58	Antiviral innate immune response receptor RIG-I (ATP-dependent RNA helicase DDX58) (EC 3.6.4.13) (DEAD box protein 58) (RIG-I-like receptor 1) (RLR-1) (RNA sensor RIG-I) (Retinoic acid-inducible gene 1 protein) (RIG-1) (Retinoic acid-inducible gene I protein) (RIG-I)	Yes	Cytoplasm	Low tissue specificity	0.33	0.55	74.27
P26196	DDX6	Probable ATP-dependent RNA helicase DDX6 (EC 3.6.4.13) (ATP-dependent RNA helicase p54) (DEAD box protein 6) (Oncogene RCK)	Yes	Cytoplasm	Low tissue specificity	0.37	0.41	73.67
Q16254	E2F4	Transcription factor E2F4 (E2F-4)	Yes	Nucleus	Low tissue specificity	NA	NA	NA
Q6P2I7	EBLN2	Endogenous Bornavirus-like nucleoprotein 2 (Endogenous Borna-like N element-2) (EBLN-2)	Yes	Nucleus	Tissue enhanced in bone marrow	NA	NA	NA
O43324	EEF1E1	Eukaryotic translation elongation factor 1 epsilon-1 (Aminoacyl tRNA synthetase complex-interacting multifunctional protein 3) (Elongation factor p18) (Multisynthase complex auxiliary component p18)	Yes	Cytoplasm	Low tissue specificity	0.3	0.53	80.61
P00533	EGFR	Epidermal growth factor receptor (EC 2.7.10.1) (Proto-oncogene c-ErbB-1) (Receptor tyrosine-protein kinase erbB-1)	Yes	Cell membrane	Tissue enhanced in placenta	NA	NA	NA
P02794	FTH1	Ferritin heavy chain (Ferritin H subunit) (EC 1.16.3.1) (Cell proliferation-inducing gene 15 protein) [Cleaved into: Ferritin heavy chain, N-terminally processed]	Yes	Cytoplasm, lysosome, cytoplasmic vesicle	Low tissue specificity	0.18	0.57	82.82
P02792	FTL	Ferritin light chain (Ferritin L subunit)	Yes	Cytoplasmic vesicle, autophagosome	Tissue enhanced in liver	NA	NA	NA
Q9NYZ3	GTSE1	G2 and S phase-expressed protein 1 (GTSE-1) (Protein B99 homolog)	Yes	Cytoplasm	Tissue enhanced in bone marrow	NA	NA	NA
P14866	HNRNPL	Heterogeneous nuclear ribonucleoprotein L (hnRNP L)	Yes	Cytoplasm, nucleus	Low tissue specificity	0.66	0.37	71.21
Q9NR56	MBNL1	Muscleblind-like protein 1 (Triplet-expansion RNA-binding protein)	No	Cytoplasm, nucleus	Low tissue specificity	0.61	0.36	65.38
Q9HCE1	MOV10	Helicase MOV-10 (EC 3.6.4.13) (Armitage homolog) (Moloney leukemia virus 10 protein)	Yes	Cytoplasm, nucleus	Low tissue specificity	0.22	0.67	75.75
Q96HT8	MRFAP1L1	MORF4 family-associated protein 1-like 1	Yes	NA	Low tissue specificity	0.25	0.49	63.53
Q8NBF2	NHLRC2	NHL repeat-containing protein 2	Yes	Cytoplasm	Low tissue specificity	0.5	0.68	82.97
Q8NDH3	NPEPL1	Probable aminopeptidase NPEPL1 (EC 3.4.11.-) (Aminopeptidase-like 1)	Yes	Cytoplasm, nucleus	Low tissue specificity	0.12	0.71	83.04
P49116	NR2C2	Nuclear receptor subfamily 2 group C member 2 (Orphan nuclear receptor TAK1) (Orphan nuclear receptor TR4) (Testicular receptor 4)	Yes	Nucleus	Low tissue specificity	NA	NA	NA
Q9NRD5	PICK1	PRKCA-binding protein (Protein interacting with C kinase 1) (Protein kinase C-alpha-binding protein)	Yes	Cytoplasm, peripheral membrane protein, membrane	Low tissue specificity	0.22	0.49	67.61
P30048	PRDX3	Thioredoxin-dependent peroxide reductase, mitochondrial (EC 1.11.1.24) (Antioxidant protein 1) (AOP-1) (HBC189) (Peroxiredoxin III) (Prx-III) (Peroxiredoxin-3) (Protein MER5 homolog) (Thioredoxin-dependent peroxiredoxin 3)	Yes	Cytoplasm, mitochondrion, early endosome	Low tissue specificity	0.08	0.41	70.36
P61026	RAB10	Ras-related protein Rab-10 (EC 3.6.5.2)	Yes	Cytoplasmic vesicle, Golgi apparatus	Low tissue specificity	0.12	0.45	70.25
P18754	RCC1	Regulator of chromosome condensation (Cell cycle regulatory protein) (Chromosome condensation protein 1)	Yes	Cytoplasm, nucleus	Low tissue specificity	0.24	0.72	83.5
Q7L0Q8	RHOU	Rho-related GTP-binding protein RhoU (CDC42-like GTPase 1) (GTP-binding protein-like 1) (Rho GTPase-like protein ARHU) (Ryu GTPase) (Wnt-1 responsive Cdc42 homolog 1) (WRCH-1)	Yes	Cell membrane, Golgi apparatus	Low tissue specificity	NA	NA	NA
P27694	RPA1	Replication protein A 70 kDa DNA-binding subunit (RP-A p70) (Replication factor A protein 1) (RF-A protein 1) (Single-stranded DNA-binding protein) [Cleaved into: Replication protein A 70 kDa DNA-binding subunit, N-terminally processed]	Yes	Nucleus	Low tissue specificity	NA	NA	NA
P15927	RPA2	Replication protein A 32 kDa subunit (RP-A p32) (Replication factor A protein 2) (RF-A protein 2) (Replication protein A 34 kDa subunit) (RP-A p34)	Yes	Nucleus	Low tissue specificity	NA	NA	NA
P35244	RPA3	Replication protein A 14 kDa subunit (RP-A p14) (Replication factor A protein 3) (RF-A protein 3)	Yes	Nucleus	Low tissue specificity	NA	NA	NA
O94979	SEC31A	Protein transport protein Sec31A (ABP125) (ABP130) (SEC31-like protein 1) (SEC31-related protein A) (Web1-like protein)	Yes	Cell membrane, COPII-coated vesicle membrane, ER membrane	Low tissue specificity	NA	NA	NA
P61619	SEC61A1	Protein transport protein Sec61 subunit alpha isoform 1 (Sec61 alpha-1)	Yes	ER membrane	Low tissue specificity	NA	NA	NA
P53985	SLC16A1	Monocarboxylate transporter 1 (MCT 1) (Solute carrier family 16 member 1)	Yes	Cell membrane	Low tissue specificity	NA	NA	NA
Q96N06	SPATA33	Spermatogenesis-associated protein 33	Yes	Cytoplasm, nucleus	Tissue enriched in testis	NA	NA	NA
Q8TCT6	SPPL3	Signal peptide peptidase-like 3 (SPP-like 3) (EC 3.4.23.-) (Intramembrane protease 2) (IMP-2) (Presenilin homologous protein 1) (PSH1) (Presenilin-like protein 4)	Yes	ER membrane, Golgi apparatus	Low tissue specificity	NA	NA	NA
Q9Y2M2	SSUH2	Protein SSUH2 homolog (Protein ssu-2 homolog)	Yes	Cytoplasm, nucleus	Tissue enriched in intestine and testis	NA	NA	NA
P42224	STAT1	Signal transducer and activator of transcription 1-alpha/beta (Transcription factor ISGF-3 components p91/p84)	Yes	Cytoplasm, nucleus	Low tissue specificity	0.19	0.65	80.36
Q15370	TCEB2	Elongin-B (EloB) (Elongin 18 kDa subunit) (RNA polymerase II transcription factor SIII subunit B) (SIII p18) (Transcription elongation factor B polypeptide 2)	Yes	Nucleus	Low tissue specificity	NA	NA	NA
Q7Z3E1	TIPARP	Protein mono-ADP-ribosyltransferase TIPARP (EC 2.4.2.-) (ADP-ribosyltransferase diphtheria toxin-like 14) (ARTD14) (Poly [ADP-ribose] polymerase 7) (PARP-7) (TCDD-inducible poly [ADP-ribose] polymerase)	Yes	Nucleus	Low tissue specificity	NA	NA	NA
Q14258	TRIM25	E3 ubiquitin/ISG15 ligase TRIM25 (EC 6.3.2.n3) (Estrogen-responsive finger protein) (RING finger protein 147) (RING-type E3 ubiquitin transferase) (EC 2.3.2.27) (RING-type E3 ubiquitin transferase TRIM25) (Tripartite motif-containing protein 25) (Ubiquitin/ISG15-conjugating enzyme TRIM25) (Zinc finger protein 147)	Yes	Cytoplasm, nucleus	Low tissue specificity	0.17	0.38	71.5
Q6ZTA4	TRIM67	Tripartite motif-containing protein 67 (TRIM9-like protein)	Yes	Cytoplasm	Group enriched in brain	NA	NA	NA
Q9NXH9	TRMT1	tRNA (guanine(26)-N(2))-dimethyltransferase (EC 2.1.1.216) (tRNA 2,2-dimethylguanosine-26 methyltransferase) (tRNA(guanine-26,N(2)-N(2)) methyltransferase) (tRNA(m(2,2)G26)dimethyltransferase)	Yes	Cytoplasm, nucleus	Low tissue specificity	0.19	0.61	69.79
Q96FX7	TRMT61A	tRNA (adenine(58)-N(1))-methyltransferase catalytic subunit TRMT61A (EC 2.1.1.220) (mRNA methyladenosine-N(1)-methyltransferase catalytic subunit TRMT61A) (EC 2.1.1.-) (tRNA(m1A58)-methyltransferase subunit TRMT61A) (tRNA(m1A58)MTase subunit TRMT61A)	Yes	Nucleus	Low tissue specificity	NA	NA	NA
P22314	UBA1	Ubiquitin-like modifier-activating enzyme 1 (EC 6.2.1.45) (Protein A1S9) (Ubiquitin-activating enzyme E1)	Yes	Cytoplasm, nucleus	Low tissue specificity	0.3	0.77	84.91
O14980	XPO1	Exportin-1 (Exp1) (Chromosome region maintenance 1 protein homolog)	Yes	Cytoplasm, nucleus	Low tissue specificity	0.3	0.77	83.87

## Sheet: AP1G1
Uniprot ID	Gene	Protein name	AP1G1 interactor (BioGRID)	Subcellular location (Uniprot)	Tissue_expression (Human Protein Atlas)	AlphaFold3 prediction			NA: not applicable, as the protein was excluded during candidate filtering.
						ipTM	pTM	pLDDT
Q6PD74	AAGAB	Alpha- and gamma-adaptin-binding protein p34	Yes	Cytoplasm	Low tissue specificity	0.4	0.48	71.36
P49588	AARS	Alanine--tRNA ligase, cytoplasmic (EC 6.1.1.7) (Alanyl-tRNA synthetase) (AlaRS) (Protein lactyltransferase AARS1) (EC 6.-.-.-) (Renal carcinoma antigen NY-REN-42)	Yes	Cytoplasm, nucleus	Low tissue specificity	0.18	0.45	80.42
Q6ULP2	AFTPH	Aftiphilin	Yes	Cytoplasm	Low tissue specificity	0.24	0.41	57.29
O95994	AGR2	Anterior gradient protein 2 homolog (AG-2) (hAG-2) (HPC8) (Secreted cement gland protein XAG-2 homolog)	Yes	Secreted, ER	Tissue enhanced in cervix	NA	NA	NA
Q13155	AIMP2	Aminoacyl tRNA synthase complex-interacting multifunctional protein 2 (Multisynthase complex auxiliary component p38) (Protein JTV-1)	Yes	Cytoplasm	Tissue enhanced in skeletal muscle	NA	NA	NA
P31751	AKT2	RAC-beta serine/threonine-protein kinase (EC 2.7.11.1) (Protein kinase Akt-2) (Protein kinase B beta) (PKB beta) (RAC protein kinase beta) (RAC-PK-beta)	Yes	Cytoplasm, nucleus	Low tissue specificity	0.17	0.46	74.74
P49418	AMPH	Amphiphysin	Yes	Cytoplasmic vesicle	Group enriched in brain	NA	NA	NA
Q10567	AP1B1	AP-1 complex subunit beta-1 (Adaptor protein complex AP-1 subunit beta-1) (Adaptor-related protein complex 1 subunit beta-1) (Beta-1-adaptin) (Beta-adaptin 1) (Clathrin assembly protein complex 1 beta large chain) (Golgi adaptor HA1/AP1 adaptin beta subunit)	Yes	Golgi apparatus, cytoplasmic vesicle, clathrin-coated vesicle membrane	Low tissue specificity	0.61	0.6	78.73
O75843	AP1G2	AP-1 complex subunit gamma-like 2 (Gamma2-adaptin) (G2ad)	Yes	Golgi apparatus, cytoplasmic vesicle, clathrin-coated vesicle membrane	Low tissue specificity	0.44	0.51	78.27
Q9BXS5	AP1M1	AP-1 complex subunit mu-1 (AP-mu chain family member mu1A) (Adaptor protein complex AP-1 subunit mu-1) (Adaptor-related protein complex 1 subunit mu-1) (Clathrin assembly protein complex 1 mu-1 medium chain 1) (Clathrin coat assembly protein AP47) (Clathrin coat-associated protein AP47) (Golgi adaptor HA1/AP1 adaptin mu-1 subunit) (Mu-adaptin 1) (Mu1A-adaptin)	Yes	Golgi apparatus, cytoplasmic vesicle, clathrin-coated vesicle membrane	Low tissue specificity	0.52	0.57	81.86
Q9Y6Q5	AP1M2	AP-1 complex subunit mu-2 (AP-mu chain family member mu1B) (Adaptor protein complex AP-1 subunit mu-2) (Adaptor-related protein complex 1 subunit mu-2) (Clathrin assembly protein complex 1 mu-2 medium chain 2) (Golgi adaptor HA1/AP1 adaptin mu-2 subunit) (Mu-adaptin 2) (Mu1B-adaptin)	Yes	Golgi apparatus, cytoplasmic vesicle, clathrin-coated vesicle membrane	Low tissue specificity	0.57	0.59	82
P61966	AP1S1	AP-1 complex subunit sigma-1A (Adaptor protein complex AP-1 subunit sigma-1A) (Adaptor-related protein complex 1 subunit sigma-1A) (Clathrin assembly protein complex 1 sigma-1A small chain) (Clathrin coat assembly protein AP19) (Golgi adaptor HA1/AP1 adaptin sigma-1A subunit) (HA1 19 kDa subunit) (Sigma 1a subunit of AP-1 clathrin) (Sigma-adaptin 1A) (Sigma1A-adaptin)	Yes	Golgi apparatus, cytoplasmic vesicle, clathrin-coated vesicle membrane	Tissue enhanced in brain	NA	NA	NA
P56377	AP1S2	AP-1 complex subunit sigma-2 (Adaptor protein complex AP-1 subunit sigma-1B) (Adaptor-related protein complex 1 subunit sigma-1B) (Clathrin assembly protein complex 1 sigma-1B small chain) (Golgi adaptor HA1/AP1 adaptin sigma-1B subunit) (Sigma 1B subunit of AP-1 clathrin) (Sigma-adaptin 1B) (Sigma1B-adaptin)	Yes	Golgi apparatus, cytoplasmic vesicle, clathrin-coated vesicle membrane	Tissue enriched in epididymis	NA	NA	NA
Q96PC3	AP1S3	AP-1 complex subunit sigma-3 (Adaptor protein complex AP-1 subunit sigma-1C) (Adaptor-related protein complex 1 subunit sigma-1C) (Clathrin assembly protein complex 1 sigma-1C small chain) (Golgi adaptor HA1/AP1 adaptin sigma-1C subunit) (Sigma 1C subunit of AP-1 clathrin) (Sigma-adaptin 1C) (Sigma1C-adaptin)	Yes	Golgi apparatus, cytoplasmic vesicle, clathrin-coated vesicle membrane	Tissue enhanced in epididymis	NA	NA	NA
P63010	AP2B1	AP-2 complex subunit beta (AP105B) (Adaptor protein complex AP-2 subunit beta) (Adaptor-related protein complex 2 subunit beta) (Beta-2-adaptin) (Beta-adaptin) (Clathrin assembly protein complex 2 beta large chain) (Plasma membrane adaptor HA2/AP2 adaptin beta subunit)	Yes	Cell membrane, coated pit, peripheral membrane protein, cytoplasmic side	Low tissue specificity	0.61	0.6	79.48
Q96CW1	AP2M1	AP-2 complex subunit mu (AP-2 mu chain) (Adaptin-mu2) (Adaptor protein complex AP-2 subunit mu) (Adaptor-related protein complex 2 subunit mu) (Clathrin assembly protein complex 2 mu medium chain) (Clathrin coat assembly protein AP50) (Clathrin coat-associated protein AP50) (HA2 50 kDa subunit) (Plasma membrane adaptor AP-2 50 kDa protein)	Yes	Cell membrane, coated pit, peripheral membrane protein, cytoplasmic side	Low tissue specificity	0.29	0.51	80.17
P53680	AP2S1	AP-2 complex subunit sigma (Adaptor protein complex AP-2 subunit sigma) (Adaptor-related protein complex 2 subunit sigma) (Clathrin assembly protein 2 sigma small chain) (Clathrin coat assembly protein AP17) (Clathrin coat-associated protein AP17) (HA2 17 kDa subunit) (Plasma membrane adaptor AP-2 17 kDa protein) (Sigma2-adaptin)	Yes	Cell membrane, coated pit, peripheral membrane protein, cytoplasmic side	Low tissue specificity	0.95	0.72	82.93
P84077	ARF1	ADP-ribosylation factor 1 (EC 3.6.5.2)	Yes	Golgi apparatus membrane, lipid-anchor, cytoplasmic side	Low tissue specificity	0.33	0.57	78.65
P62330	ARF6	ADP-ribosylation factor 6 (EC 3.6.5.2)	Yes	Golgi apparatus membrane, lipid-anchor, cytoplasmic side	Low tissue specificity	0.35	0.57	78.81
Q13795	ARFRP1	ADP-ribosylation factor-related protein 1 (ARF-related protein 1) (ARP)	Yes	Golgi apparatus	Low tissue specificity	NA	NA	NA
Q07960	ARHGAP1	Rho GTPase-activating protein 1 (CDC42 GTPase-activating protein) (GTPase-activating protein rhoGAP) (Rho-related small GTPase protein activator) (Rho-type GTPase-activating protein 1) (p50-RhoGAP)	Yes	Cytoplasm	Low tissue specificity	0.2	0.47	75.75
Q8N392	ARHGAP18	Rho GTPase-activating protein 18 (MacGAP) (Rho-type GTPase-activating protein 18)	Yes	Cytoplasm	Low tissue specificity	0.16	0.43	71.76
Q8N264	ARHGAP24	Rho GTPase-activating protein 24 (Filamin-A-associated RhoGAP) (FilGAP) (RAC1- and CDC42-specific GTPase-activating protein of 72 kDa) (RC-GAP72) (Rho-type GTPase-activating protein 24) (RhoGAP of 73 kDa) (Sarcoma antigen NY-SAR-88) (p73RhoGAP)	Yes	Cytoplasm	Tissue enhanced in kidney	NA	NA	NA
Q8WXI3	ASB10	Ankyrin repeat and SOCS box protein 10 (ASB-10)	Yes	Cytoplasm, nucleus	Tissue enriched in skeletal muscle	NA	NA	NA
Q7Z3C6	ATG9A	Autophagy-related protein 9A (APG9-like 1) (mATG9)	Yes	Transmembrane	Low tissue specificity	NA	NA	NA
Q8WXS3	BAALC	Brain and acute leukemia cytoplasmic protein	Yes	Cytoplasm	Tissue enhanced in brain	NA	NA	NA
Q9NZ63	C9orf78	Splicing factor C9orf78 (Hepatocellular carcinoma-associated antigen 59)	Yes	Nucleus	Low tissue specificity	NA	NA	NA
Q86VP6	CAND1	Cullin-associated NEDD8-dissociated protein 1 (Cullin-associated and neddylation-dissociated protein 1) (TBP-interacting protein of 120 kDa A) (TBP-interacting protein 120A) (p120 CAND1)	Yes	Cytoplasm, nucleus	Low tissue specificity	0.34	0.62	79.34
P40123	CAP2	Adenylyl cyclase-associated protein 2 (CAP 2)	Yes	Cell membrane	Tissue enriched in skeletal muscle	NA	NA	NA
Q7Z6B0	CCDC91	Coiled-coil domain-containing protein 91 (GGA-binding partner) (p56 accessory protein)	Yes	Golgi apparatus, peripheral membrane protein	Low tissue specificity	NA	NA	NA
P41002	CCNF	Cyclin-F (F-box only protein 1)	Yes	Cytoplasm, nucleus	Tissue enhanced in lymphoid tissue	NA	NA	NA
Q14677	CLINT1	Clathrin interactor 1 (Clathrin-interacting protein localized in the trans-Golgi region) (Clint) (Enthoprotin) (Epsin-4) (Epsin-related protein) (EpsinR)	Yes	Cytoplasm	Low tissue specificity	0.22	0.44	63.69
P09496	CLTA	Clathrin light chain A (Lca)	Yes	Cytoplasmic vesicle membrane, coated pit	Low tissue specificity	0.34	0.54	75.22
P09497	CLTB	Clathrin light chain B (Lcb)	Yes	Cytoplasmic vesicle membrane, coated pit	Low tissue specificity	0.32	0.57	76.3
Q00610	CLTC	Clathrin heavy chain 1 (Clathrin heavy chain on chromosome 17) (CLH-17)	Yes	Cytoplasmic vesicle membrane, coated pit	Low tissue specificity	0.23	0.35	75.86
Q8NBJ5	COLGALT1	Procollagen galactosyltransferase 1 (EC 2.4.1.50) (Collagen beta(1-O)galactosyltransferase 1) (ColGalT 1) (Glycosyltransferase 25 family member 1) (Hydroxylysine galactosyltransferase 1)	Yes	ER	Low tissue specificity	NA	NA	NA
P21964	COMT	Catechol O-methyltransferase (EC 2.1.1.6)	Yes	Cytoplasm	Low tissue specificity	0.25	0.53	77.94
P57737	CORO7	Coronin-7 (Crn7) (70 kDa WD repeat tumor rejection antigen homolog)	Yes	Golgi apparatus	Tissue enhanced in bone marrow	NA	NA	NA
P16220	CREB1	Cyclic AMP-responsive element-binding protein 1 (CREB-1) (cAMP-responsive element-binding protein 1)	Yes	Nucleus	Low tissue specificity	NA	NA	NA
Q13619	CUL4A	Cullin-4A (CUL-4A)	Yes	Cytoplasm, nucleus	Tissue enriched in skeletal muscle	NA	NA	NA
Q96C86	DCPS	m7GpppX diphosphatase (EC 3.6.1.59) (DCS-1) (Decapping scavenger enzyme) (Hint-related 7meGMP-directed hydrolase) (Histidine triad nucleotide-binding protein 5) (Histidine triad protein member 5) (HINT-5) (Scavenger mRNA-decapping enzyme DcpS)	Yes	Cytoplasm, nucleus	Tissue enhanced in liver	NA	NA	NA
O75165	DNAJC13	DnaJ homolog subfamily C member 13 (Required for receptor-mediated endocytosis 8) (RME-8)	Yes	Early endosome	Low tissue specificity	NA	NA	NA
O14641	DVL2	Segment polarity protein dishevelled homolog DVL-2 (Dishevelled-2) (DSH homolog 2)	Yes	Cell membrane	Low tissue specificity	NA	NA	NA
Q15029	EFTUD2	116 kDa U5 small nuclear ribonucleoprotein component (Elongation factor Tu GTP-binding domain-containing protein 2) (SNU114 homolog) (hSNU114) (U5 snRNP-specific protein, 116 kDa) (U5-116 kDa)	Yes	Nucleus	Low tissue specificity	NA	NA	NA
P00533	EGFR	Epidermal growth factor receptor (EC 2.7.10.1) (Proto-oncogene c-ErbB-1) (Receptor tyrosine-protein kinase erbB-1)	Yes	Cell membrane	Tissue enhanced in placenta	NA	NA	NA
Q09472	EP300	Histone acetyltransferase p300 (p300 HAT) (EC 2.3.1.48) (E1A-associated protein p300) (Histone butyryltransferase p300) (EC 2.3.1.-) (Histone crotonyltransferase p300) (EC 2.3.1.-) (Protein 2-hydroxyisobutyryltransferase p300) (EC 2.3.1.-) (Protein lactyltransferas p300) (EC 2.3.1.-) (Protein propionyltransferase p300) (EC 2.3.1.-)	Yes	Cytoplasm, nucleus	Low tissue specificity	0.27	0.38	55.89
P42566	EPS15	Epidermal growth factor receptor substrate 15 (Protein Eps15) (Protein AF-1p)	Yes	Cytoplasm, cell membrane	Low tissue specificity	0.18	0.4	68.29
P03372	ESR1	Estrogen receptor (ER) (ER-alpha) (Estradiol receptor) (Nuclear receptor subfamily 3 group A member 1)	Yes	Cytoplasm, nucleus	Tissue enhanced in cervia and endometrium	NA	NA	NA
Q92731	ESR2	Estrogen receptor beta (ER-beta) (Nuclear receptor subfamily 3 group A member 2)	Yes	Golgi apparatus, peripheral membrane protein	Tissue enhanced in adrenal gland	NA	NA	NA
Q969P5	FBXO32	F-box only protein 32 (Atrogin-1) (Muscle atrophy F-box protein) (MAFbx)	Yes	Cytoplasm, nucleus	Tissue enhanced in skeletal muscle	NA	NA	NA
Q969H0	FBXW7	F-box/WD repeat-containing protein 7 (Archipelago homolog) (hAgo) (F-box and WD-40 domain-containing protein 7) (F-box protein FBX30) (SEL-10) (hCdc4)	Yes	Nucleus	Tissue enhanced in brain	NA	NA	NA
Q02790	FKBP4	Peptidyl-prolyl cis-trans isomerase FKBP4 (PPIase FKBP4) (EC 5.2.1.8) (51 kDa FK506-binding protein) (FKBP51) (52 kDa FK506-binding protein) (52 kDa FKBP) (FKBP-52) (59 kDa immunophilin) (p59) (FK506-binding protein 4) (FKBP-4) (FKBP59) (HSP-binding immunophilin) (HBI) (Immunophilin FKBP52) (Rotamase) [Cleaved into: Peptidyl-prolyl cis-trans isomerase FKBP4, N-terminally processed]	Yes	Cytoplasm, mitochondria, nucleus	Low tissue specificity	0.2	0.44	76.62
O75369	FLNB	Filamin-B (FLN-B) (ABP-278) (ABP-280 homolog) (Actin-binding-like protein) (Beta-filamin) (Filamin homolog 1) (Fh1) (Filamin-3) (Thyroid autoantigen) (Truncated actin-binding protein) (Truncated ABP)	Yes	Cytoplasm	Low tissue specificity	0.26	0.34	75.98
Q16658	FSCN1	Fascin (55 kDa actin-bundling protein) (Singed-like protein) (p55)	Yes	Cytoplasm	Low tissue specificity	0.15	0.45	79.75
Q04446	GBE1	1,4-alpha-glucan-branching enzyme (EC 2.4.1.18) (Brancher enzyme) (Glycogen-branching enzyme)	Yes	Cytoplasm	Tissue enhanced in skeletal muscle	NA	NA	NA
Q9Y2T3	GDA	Guanine deaminase (Guanase) (Guanine aminase) (EC 3.5.4.3) (Guanine aminohydrolase) (GAH) (p51-nedasin)	Yes	Cytoplasm	Group enriched in brain	NA	NA	NA
Q9UJY5	GGA1	ADP-ribosylation factor-binding protein GGA1 (Gamma-adaptin-related protein 1) (Golgi-localized, gamma ear-containing, ARF-binding protein 1)	Yes	Golgi apparatus	Tissue enriched in testis	NA	NA	NA
Q9UJY4	GGA2	ADP-ribosylation factor-binding protein GGA2 (Gamma-adaptin-related protein 2) (Golgi-localized, gamma ear-containing, ARF-binding protein 2) (VHS domain and ear domain of gamma-adaptin) (Vear)	Yes	Golgi apparatus	Low tissue specificity	NA	NA	NA
Q9NZ52	GGA3	ADP-ribosylation factor-binding protein GGA3 (Golgi-localized, gamma ear-containing, ARF-binding protein 3)	Yes	Golgi apparatus	Low tissue specificity	NA	NA	NA
Q9H4A6	GOLPH3	Golgi phosphoprotein 3 (Coat protein GPP34) (Mitochondrial DNA absence factor) (MIDAS)	Yes	Golgi apparatus, peripheral membrane protein	Low tissue specificity	NA	NA	NA
Q96D09	GPRASP2	G-protein coupled receptor-associated sorting protein 2 (GASP-2)	Yes	Cytoplasm, nucleus	Low tissue specificity	0.18	0.41	58.44
Q9NYZ3	GTSE1	G2 and S phase-expressed protein 1 (GTSE-1) (Protein B99 homolog)	Yes	Cytoplasm	Tissue enhanced in bone marrow	0.23	0.46	54.22
Q9P2D3	HEATR5B	HEAT repeat-containing protein 5B	Yes	Cytoplasm, cytoplasmic vesicle, clathrin-coated vesicle	Low tissue specificity	0.66	0.77	78.62
P22626	HNRNPA2B1	Heterogeneous nuclear ribonucleoproteins A2/B1 (hnRNP A2/B1)	Yes	Nucleus	Low tissue specificity	NA	NA	NA
Q00613	HSF1	Heat shock factor protein 1 (HSF 1) (Heat shock transcription factor 1) (HSTF 1)	Yes	Cytoplasm, nucleus	Low tissue specificity	0.16	0.47	67.56
P0DMV8	HSPA1A	Heat shock 70 kDa protein 1A	Yes	Cytoplasm, nucleus	Low tissue specificity	0.29	0.44	78.8
P11142	HSPA8	Heat shock cognate 71 kDa protein (EC 3.6.4.10) (Heat shock 70 kDa protein 8) (Heat shock protein family A member 8) (Lipopolysaccharide-associated protein 1) (LAP-1) (LPS-associated protein 1)	Yes	Cytoplasm, nucleus	Low tissue specificity	0.3	0.44	78.49
P13164	IFITM1	Interferon-induced transmembrane protein 1 (Dispanin subfamily A member 2a) (DSPA2a) (Interferon-induced protein 17) (Interferon-inducible protein 9-27) (Leu-13 antigen) (CD antigen CD225)	Yes	Cell membrane	Low tissue specificity	NA	NA	NA
O15327	INPP4B	Inositol polyphosphate 4-phosphatase type II (Type II inositol 3,4-bisphosphate 4-phosphatase) (EC 3.1.3.66)	Yes	Cytoplasm	Low tissue specificity	0.3	0.53	75.18
P05412	JUN	Transcription factor Jun (Activator protein 1) (AP1) (Proto-oncogene c-Jun) (Transcription factor AP-1 subunit Jun) (V-jun avian sarcoma virus 17 oncogene homolog) (p39)	Yes	Nucleus	Low tissue specificity	NA	NA	NA
Q9H1H9	KIF13A	Kinesin-like protein KIF13A (Kinesin-like protein RBKIN)	Yes	Cytoplasm, endosome membrane, Golgi apparatus membrane	Tissue enhanced in skeletal muscle	NA	NA	NA
Q6IAA8	LAMTOR1	Ragulator complex protein LAMTOR1 (Late endosomal/lysosomal adaptor and MAPK and MTOR activator 1) (Lipid raft adaptor protein p18) (Protein associated with DRMs and endosomes) (p27Kip1-releasing factor from RhoA) (p27RF-Rho)	Yes	Lysosome membrane	Low tissue specificity	NA	NA	NA
Q6UX01	LMBR1L	Protein LMBR1L (Limb region 1 protein homolog-like) (Lipocalin-1-interacting membrane receptor) (LIMR)	Yes	Cell membrane	Low tissue specificity	NA	NA	NA
P78559	MAP1A	Microtubule-associated protein 1A (MAP-1A) (Proliferation-related protein p80) [Cleaved into: MAP1A heavy chain; MAP1 light chain LC2]	Yes	Cytoplasm	Tissue enhanced in brain	NA	NA	NA
P46013	MKI67	Proliferation marker protein Ki-67 (Antigen identified by monoclonal antibody Ki-67) (Antigen KI-67) (Antigen Ki67)	Yes	Nucleus	Group enriched in bone marrow and lymphoid	NA	NA	NA
P43246	MSH2	DNA mismatch repair protein Msh2 (hMSH2) (MutS protein homolog 2)	Yes	Nucleus	Low tissue specificity	NA	NA	NA
P01106	MYC	Myc proto-oncogene protein (Class E basic helix-loop-helix protein 39) (bHLHe39) (Proto-oncogene c-Myc) (Transcription factor p64)	Yes	Nucleus	Tissue enhanced in adipose tissue	NA	NA	NA
Q8NC96	NECAP1	Adaptin ear-binding coat-associated protein 1 (NECAP endocytosis-associated protein 1) (NECAP-1)	Yes	Cytoplasmic vesicle, clathrin-coated vesicle membrane	Tissue enhanced in brain	NA	NA	NA
Q9NVZ3	NECAP2	Adaptin ear-binding coat-associated protein 2 (NECAP endocytosis-associated protein 2) (NECAP-2)	Yes	Cytoplasmic vesicle, clathrin-coated vesicle membrane	Low tissue specificity	0.48	0.58	77.14
Q8NBF2	NHLRC2	NHL repeat-containing protein 2	Yes	Cytoplasm	Low tissue specificity	0.26	0.51	81.11
O15118	NPC1	NPC intracellular cholesterol transporter 1 (Niemann-Pick C1 protein)	Yes	Late endosome membrane, lysosome membrane	Low tissue specificity	NA	NA	NA
O75607	NPM3	Nucleoplasmin-3	Yes	Nucleus	Low tissue specificity	NA	NA	NA
P04629	NTRK1	High affinity nerve growth factor receptor (EC 2.7.10.1) (Neurotrophic tyrosine kinase receptor type 1) (TRK1-transforming tyrosine kinase protein) (Tropomyosin-related kinase A) (Tyrosine kinase receptor) (Tyrosine kinase receptor A) (Trk-A) (gp140trk) (p140-TrkA)	Yes	Cell membrane	Tissue enhanced in adrenal gland	NA	NA	NA
Q9BXB4	OSBPL11	Oxysterol-binding protein-related protein 11 (ORP-11) (OSBP-related protein 11)	Yes	Endosome membrane, Golgi apparatus	Tissue enriched in skeletal muscle	NA	NA	NA
P43034	PAFAH1B1	Platelet-activating factor acetylhydrolase IB subunit beta (Lissencephaly-1 protein) (LIS-1) (PAF acetylhydrolase 45 kDa subunit) (PAF-AH 45 kDa subunit) (PAF-AH alpha) (PAFAH alpha)	Yes	Cytoplasm	Low tissue specificity	0.55	0.59	81.75
O60260	PARK2	E3 ubiquitin-protein ligase parkin (Parkin) (EC 2.3.2.31) (Parkin RBR E3 ubiquitin-protein ligase) (Parkinson juvenile disease protein 2) (Parkinson disease protein 2)	Yes	Cytoplasm, nucleus	Tissue enhanced in skeletal muscle	NA	NA	NA
Q96RG2	PASK	PAS domain-containing serine/threonine-protein kinase (PAS-kinase) (PASKIN) (hPASK) (EC 2.7.11.1)	Yes	Cytoplasm, nucleus	Tissue enhanced in lymphoid tissue	NA	NA	NA
Q9H4M7	PLEKHA4	Pleckstrin homology domain-containing family A member 4 (PH domain-containing family A member 4) (Phosphoinositol 3-phosphate-binding protein 1) (PEPP-1)	Yes	Cytoplasm	Low tissue specificity	0.18	0.42	59.43
Q9NYY3	PLK2	Serine/threonine-protein kinase PLK2 (EC 2.7.11.21) (Polo-like kinase 2) (PLK-2) (hPlk2) (Serine/threonine-protein kinase SNK) (hSNK) (Serum-inducible kinase)	Yes	Cytoplasm	Low tissue specificity	0.29	0.47	73.3
P29590	PML	Protein PML (E3 SUMO-protein ligase PML) (EC 2.3.2.-) (Promyelocytic leukemia protein) (RING finger protein 71) (RING-type E3 SUMO transferase PML) (Tripartite motif-containing protein 19) (TRIM19)	Yes	Nucleus	Low tissue specificity	NA	NA	NA
A0JP26	POTEB3	POTE ankyrin domain family member B3	Yes	NA	Tissue enriched in testis	NA	NA	NA
Q6S5H5	POTEG	POTE ankyrin domain family member G (ANKRD26-like family C member 2) (Prostate, ovary, testis-expressed protein on chromosome 14) (POTE-14)	Yes	NA	Tissue enhanced in prostate	NA	NA	NA
P62937	PPIA	Peptidyl-prolyl cis-trans isomerase A (PPIase A) (EC 5.2.1.8) (Cyclophilin A) (Cyclosporin A-binding protein) (Rotamase A) [Cleaved into: Peptidyl-prolyl cis-trans isomerase A, N-terminally processed]	Yes	Cytoplasm, nucleus, secreted	Low tissue specificity	0.25	0.53	79.07
O75170	PPP6R2	Serine/threonine-protein phosphatase 6 regulatory subunit 2 (SAPS domain family member 2)	Yes	Cytoplasm	Low tissue specificity	0.29	0.44	67.18
Q9Y478	PRKAB1	5'-AMP-activated protein kinase subunit beta-1 (AMPK subunit beta-1) (AMPKb)	Yes	Cytoplasm, nucleus	Low tissue specificity	0.15	0.51	76.19
P10644	PRKAR1A	cAMP-dependent protein kinase type I-alpha regulatory subunit (Tissue-specific extinguisher 1) (TSE1)	Yes	Cell membrane	Low tissue specificity	NA	NA	NA
P04156	PRNP	Major prion protein	Yes	Cell membrane, Golgi apparatus	Tissue enhanced in choroid plexus	NA	NA	NA
Q96M27	PRRC1	Protein PRRC1 (Proline-rich and coiled-coil-containing protein 1)	Yes	Golgi apparatus	Low tissue specificity	NA	NA	NA
P49810	PSEN2	Presenilin-2 (PS-2) (EC 3.4.23.-) (AD3LP) (AD5) (E5-1) (STM-2) [Cleaved into: Presenilin-2 NTF subunit; Presenilin-2 CTF subunit]	Yes	ER membrane, Golgi membrane	Low tissue specificity	NA	NA	NA
P11216	PYGB	Glycogen phosphorylase, brain form (EC 2.4.1.1)	Yes	Cytoplasm	Low tissue specificity	0.16	0.52	83.13
P62820	RAB1A	Ras-related protein Rab-1A (EC 3.6.5.2) (YPT1-related protein)	Yes	Golgi apparatus, ER, endosome	Low tissue specificity	NA	NA	NA
P20339	RAB5A	Ras-related protein Rab-5A (EC 3.6.5.2)	Yes	Cell membrane, early endosome membrane	Low tissue specificity	NA	NA	NA
Q15276	RABEP1	Rab GTPase-binding effector protein 1 (Rabaptin-4) (Rabaptin-5) (Rabaptin-5alpha) (Renal carcinoma antigen NY-REN-17)	Yes	Cytoplasm, early endosome	Low tissue specificity	0.21	0.39	73.57
Q04206	RELA	Transcription factor p65 (Nuclear factor NF-kappa-B p65 subunit) (Nuclear factor of kappa light polypeptide gene enhancer in B-cells 3)	Yes	Cytoplasm, nucleus	Low tissue specificity	0.22	0.46	72.53
O43567	RNF13	E3 ubiquitin-protein ligase RNF13 (EC 2.3.2.27) (RING finger protein 13)	Yes	ER membrane, lysosome membrane	Low tissue specificity	NA	NA	NA
Q8NC42	RNF149	E3 ubiquitin-protein ligase RNF149 (EC 2.3.2.27) (DNA polymerase-transactivated protein 2) (RING finger protein 149) (RING-type E3 ubiquitin transferase RNF149)	Yes	Cell membrane	Low tissue specificity	NA	NA	NA
P27694	RPA1	Replication protein A 70 kDa DNA-binding subunit (RP-A p70) (Replication factor A protein 1) (RF-A protein 1) (Single-stranded DNA-binding protein) [Cleaved into: Replication protein A 70 kDa DNA-binding subunit, N-terminally processed]	Yes	Nucleus	Low tissue specificity	NA	NA	NA
P15927	RPA2	Replication protein A 32 kDa subunit (RP-A p32) (Replication factor A protein 2) (RF-A protein 2) (Replication protein A 34 kDa subunit) (RP-A p34)	Yes	Nucleus	Low tissue specificity	NA	NA	NA
P35244	RPA3	Replication protein A 14 kDa subunit (RP-A p14) (Replication factor A protein 3) (RF-A protein 3)	Yes	Nucleus	Low tissue specificity	NA	NA	NA
P61353	RPL27	Large ribosomal subunit protein eL27 (60S ribosomal protein L27)	Yes	Cytoplasm	Low tissue specificity	0.12	0.55	78.86
Q9H4L4	SENP3	Sentrin-specific protease 3 (EC 3.4.22.-) (SUMO-1-specific protease 3) (Sentrin/SUMO-specific protease SENP3)	Yes	Nucleus	Low tissue specificity	NA	NA	NA
Q8NC51	SERBP1	SERPINE1 mRNA-binding protein 1 (PAI1 RNA-binding protein 1) (PAI-RBP1) (Plasminogen activator inhibitor 1 RNA-binding protein)	Yes	Cytoplasm, nucleus	Low tissue specificity	0.26	0.5	70.14
Q13485	SMAD4	Mothers against decapentaplegic homolog 4 (MAD homolog 4) (Mothers against DPP homolog 4) (Deletion target in pancreatic carcinoma 4) (SMAD family member 4) (SMAD 4) (Smad4) (hSMAD4)	Yes	Cytoplasm, nucleus	Low tissue specificity	0.35	0.51	74.05
Q8WU79	SMAP2	Stromal membrane-associated protein 2 (Stromal membrane-associated protein 1-like)	Yes	Cytoplasm	Tissue enhanced in lymphoid tissue	NA	NA	NA
Q13573	SNW1	SNW domain-containing protein 1 (Nuclear protein SkiP) (Nuclear receptor coactivator NCoA-62) (Ski-interacting protein)	Yes	Nucleus	Low tissue specificity	NA	NA	NA
Q9Y5X1	SNX9	Sorting nexin-9 (SH3 and PX domain-containing protein 1) (Protein SDP1) (SH3 and PX domain-containing protein 3A)	Yes	Cytoplasmic vesicle membrane, peripheral membrane protein	Low tissue specificity	0.23	0.44	75.29
Q96N06	SPATA33	Spermatogenesis-associated protein 33	Yes	Cytoplasm, nucleus	Tissue enriched in testis	NA	NA	NA
O43791	SPOP	Speckle-type POZ protein (HIB homolog 1) (Roadkill homolog 1)	Yes	Cytoplasm, nucleus	Low tissue specificity	0.2	0.47	78.88
O95793	STAU1	Double-stranded RNA-binding protein Staufen homolog 1	Yes	Cytoplasm	Low tissue specificity	NA	NA	NA
P31948	STIP1	Stress-induced-phosphoprotein 1 (STI1) (Hsc70/Hsp90-organizing protein) (Hop) (Renal carcinoma antigen NY-REN-11) (Transformation-sensitive protein IEF SSP 3521)	Yes	Cytoplasm, nucleus	Low tissue specificity	0.23	0.45	77.58
Q9UMZ2	SYNRG	Synergin gamma (AP1 subunit gamma-binding protein 1) (Gamma-synergin)	Yes	Cytoplasm, Golgi apparatus, trans-Golgi network membrane	Low tissue specificity	NA	NA	NA
P08247	SYP	Synaptophysin (Major synaptic vesicle protein p38)	Yes	Cytoplasmic vesicle	Tissue enriched in brain and retina	NA	NA	NA
Q13148	TARDBP	TAR DNA-binding protein 43 (TDP-43)	Yes	Nucleus	Low tissue specificity	NA	NA	NA
Q13488	TCIRG1	V-type proton ATPase 116 kDa subunit a 3 (V-ATPase 116 kDa subunit a 3) (Osteoclastic proton pump 116 kDa subunit) (OC-116 kDa) (OC116) (T-cell immune regulator 1) (T-cell immune response cDNA7 protein) (TIRC7) (Vacuolar proton translocating ATPase 116 kDa subunit a isoform 3)	No	Cell membrane, mitochondrion	Tissue enhanced in pancreas	NA	NA	NA
O43493	TGOLN2	Trans-Golgi network integral membrane protein 2 (Trans-Golgi network glycoprotein 46) (TGN38 homolog) (hTGN46) (Trans-Golgi network glycoprotein 48) (hTGN48) (Trans-Golgi network glycoprotein 51) (hTGN51) (Trans-Golgi network protein 2)	Yes	Cell membrane	Low tissue specificity	NA	NA	NA
Q7Z3E1	TIPARP	Protein mono-ADP-ribosyltransferase TIPARP (EC 2.4.2.-) (ADP-ribosyltransferase diphtheria toxin-like 14) (ARTD14) (Poly [ADP-ribose] polymerase 7) (PARP-7) (TCDD-inducible poly [ADP-ribose] polymerase)	Yes	Nucleus	Low tissue specificity	NA	NA	NA
P20333	TNFRSF1B	Tumor necrosis factor receptor superfamily member 1B (Tumor necrosis factor receptor 2) (TNF-R2) (Tumor necrosis factor receptor type II) (TNF-RII) (TNFR-II) (p75) (p80 TNF-alpha receptor) (CD antigen CD120b) (Etanercept) [Cleaved into: Tumor necrosis factor receptor superfamily member 1b, membrane form; Tumor necrosis factor-binding protein 2 (TBP-2) (TBPII)]	Yes	Cell membrane, secreted	Tissue enriched in lymphoid tissue	NA	NA	NA
P04637	TP53	Cellular tumor antigen p53 (Antigen NY-CO-13) (Phosphoprotein p53) (Tumor suppressor p53)	Yes	Cytoplasm, nucleus	Low tissue specificity	0.18	0.49	74.86
Q13263	TRIM28	Transcription intermediary factor 1-beta (TIF1-beta) (E3 SUMO-protein ligase TRIM28) (EC 2.3.2.27) (KRAB-associated protein 1) (KAP-1) (KRAB-interacting protein 1) (KRIP-1) (Nuclear corepressor KAP-1) (RING finger protein 96) (RING-type E3 ubiquitin transferase TIF1-beta) (Tripartite motif-containing protein 28)	Yes	Nucleus	Low tissue specificity	NA	NA	NA
Q6ZTA4	TRIM67	Tripartite motif-containing protein 67 (TRIM9-like protein)	Yes	Cytoplasm	Group enriched in brain	NA	NA	NA
Q15642	TRIP10	Cdc42-interacting protein 4 (Protein Felic) (Salt tolerant protein) (hSTP) (Thyroid receptor-interacting protein 10) (TR-interacting protein 10) (TRIP-10)	Yes	Cytoplasm, Golgi apparatus,lysosome	Tissue enhanced in skeletal muscle	NA	NA	NA
Q9UJA5	TRMT6	tRNA (adenine(58)-N(1))-methyltransferase non-catalytic subunit TRM6 (mRNA methyladenosine-N(1)-methyltransferase non-catalytic subunit TRM6) (tRNA(m1A58)-methyltransferase subunit TRM6) (tRNA(m1A58)MTase subunit TRM6)	Yes	Nucleus	Low tissue specificity	NA	NA	NA
P49411	TUFM	Elongation factor Tu, mitochondrial (EF-Tu) (P43)	Yes	Mitochondiron	Low tissue specificity	NA	NA	NA
P22314	UBA1	Ubiquitin-like modifier-activating enzyme 1 (EC 6.2.1.45) (Protein A1S9) (Ubiquitin-activating enzyme E1)	Yes	Cytoplasm, nucleus	Low tissue specificity	0.18	0.58	81.65
Q96S82	UBL7	Ubiquitin-like protein 7 (Bone marrow stromal cell ubiquitin-like protein) (BMSC-UbP) (Ubiquitin-like protein SB132)	Yes	Cytoplasm, nucleus	Low tissue specificity	0.28	0.5	74.05
Q9C0B0	UNK	RING finger protein unkempt homolog (Zinc finger CCCH domain-containing protein 5)	Yes	Cytoplasm	Low tissue specificity	0.23	0.44	68.17
P55072	VCP	Transitional endoplasmic reticulum ATPase (TER ATPase) (EC 3.6.4.6) (15S Mg(2+)-ATPase p97 subunit) (Valosin-containing protein) (VCP)	Yes	Cytoplasm, ER, nucleus	Low tissue specificity	0.18	0.41	74.86
O14980	XPO1	Exportin-1 (Exp1) (Chromosome region maintenance 1 protein homolog)	Yes	Cytoplasm, nucleus	Low tissue specificity	0.38	0.57	80.81
Q96KM6	ZNF512B	Zinc finger protein 512B	Yes	Nucleus	Low tissue specificity	NA	NA	NA
Q6NUN9	ZNF746	Zinc finger protein 746 (Parkin-interacting substrate) (PARIS)	Yes	Cytoplasm, nucleus	Low tissue specificity	0.2	0.44	63.01
