# Supplementary material for: Regulation of AP1 adaptor assembly by the bi-handed chaperone MEA1
Source: Nat Commun. 2026 Jan 20;17:1876. doi: 10.1038/s41467-026-68662-3 (PMC12923701; doi:10.1038/s41467-026-68662-3)
Supplement: Supplementary file 4 — Supplementary Data 2 [file 41467_2026_68662_MOESM4_ESM.cif]

# By using this file you agree to the legally binding terms of use found at alphafoldserver.com/output-terms
data_4c32a2830a325d87
#
_entry.id 4c32a2830a325d87
#
loop_
_atom_type.symbol
C 
N 
O 
S 
#
loop_
_audit_author.name
_audit_author.pdbx_ordinal
"Google DeepMind" 1 
"Isomorphic Labs" 2 
#
_audit_conform.dict_location https://raw.githubusercontent.com/ihmwg/ModelCIF/master/dist/mmcif_ma.dic
_audit_conform.dict_name     mmcif_ma.dic
_audit_conform.dict_version  1.4.5
#
loop_
_chem_comp.formula
_chem_comp.formula_weight
_chem_comp.id
_chem_comp.mon_nstd_flag
_chem_comp.name
_chem_comp.pdbx_smiles
_chem_comp.pdbx_synonyms
_chem_comp.type
"C3 H7 N O2"    89.093  ALA y ALANINE         C[C@H](N)C(O)=O                  ? "L-PEPTIDE LINKING" 
"C6 H15 N4 O2"  175.209 ARG y ARGININE        N[C@@H](CCCNC(N)=[NH2+])C(O)=O   ? "L-PEPTIDE LINKING" 
"C4 H8 N2 O3"   132.118 ASN y ASPARAGINE      N[C@@H](CC(N)=O)C(O)=O           ? "L-PEPTIDE LINKING" 
"C4 H7 N O4"    133.103 ASP y "ASPARTIC ACID" N[C@@H](CC(O)=O)C(O)=O           ? "L-PEPTIDE LINKING" 
"C3 H7 N O2 S"  121.158 CYS y CYSTEINE        N[C@@H](CS)C(O)=O                ? "L-PEPTIDE LINKING" 
"C5 H10 N2 O3"  146.144 GLN y GLUTAMINE       N[C@@H](CCC(N)=O)C(O)=O          ? "L-PEPTIDE LINKING" 
"C5 H9 N O4"    147.129 GLU y "GLUTAMIC ACID" N[C@@H](CCC(O)=O)C(O)=O          ? "L-PEPTIDE LINKING" 
"C2 H5 N O2"    75.067  GLY y GLYCINE         NCC(O)=O                         ? "PEPTIDE LINKING"   
"C6 H10 N3 O2"  156.162 HIS y HISTIDINE       N[C@@H](Cc1c[nH]c[nH+]1)C(O)=O   ? "L-PEPTIDE LINKING" 
"C6 H13 N O2"   131.173 ILE y ISOLEUCINE      CC[C@H](C)[C@H](N)C(O)=O         ? "L-PEPTIDE LINKING" 
"C6 H13 N O2"   131.173 LEU y LEUCINE         CC(C)C[C@H](N)C(O)=O             ? "L-PEPTIDE LINKING" 
"C6 H15 N2 O2"  147.195 LYS y LYSINE          N[C@@H](CCCC[NH3+])C(O)=O        ? "L-PEPTIDE LINKING" 
"C5 H11 N O2 S" 149.211 MET y METHIONINE      CSCC[C@H](N)C(O)=O               ? "L-PEPTIDE LINKING" 
"C9 H11 N O2"   165.189 PHE y PHENYLALANINE   N[C@@H](Cc1ccccc1)C(O)=O         ? "L-PEPTIDE LINKING" 
"C5 H9 N O2"    115.130 PRO y PROLINE         OC(=O)[C@@H]1CCCN1               ? "L-PEPTIDE LINKING" 
"C3 H7 N O3"    105.093 SER y SERINE          N[C@@H](CO)C(O)=O                ? "L-PEPTIDE LINKING" 
"C4 H9 N O3"    119.119 THR y THREONINE       C[C@@H](O)[C@H](N)C(O)=O         ? "L-PEPTIDE LINKING" 
"C11 H12 N2 O2" 204.225 TRP y TRYPTOPHAN      N[C@@H](Cc1c[nH]c2ccccc12)C(O)=O ? "L-PEPTIDE LINKING" 
"C9 H11 N O3"   181.189 TYR y TYROSINE        N[C@@H](Cc1ccc(O)cc1)C(O)=O      ? "L-PEPTIDE LINKING" 
"C5 H11 N O2"   117.146 VAL y VALINE          CC(C)[C@H](N)C(O)=O              ? "L-PEPTIDE LINKING" 
#
_citation.book_publisher          ?
_citation.country                 UK
_citation.id                      primary
_citation.journal_full            Nature
_citation.journal_id_ASTM         NATUAS
_citation.journal_id_CSD          0006
_citation.journal_id_ISSN         0028-0836
_citation.journal_volume          ?
_citation.page_first              ?
_citation.page_last               ?
_citation.pdbx_database_id_DOI    ?
_citation.pdbx_database_id_PubMed ?
_citation.title                   "Accurate structure prediction of biomolecular interactions with AlphaFold 3"
_citation.year                    2024
#
loop_
_citation_author.citation_id
_citation_author.name
_citation_author.ordinal
primary "Google DeepMind" 1 
primary "Isomorphic Labs" 2 
#
loop_
_entity.id
_entity.pdbx_description
_entity.type
1 . polymer 
2 . polymer 
3 . polymer 
#
loop_
_entity_poly.entity_id
_entity_poly.pdbx_strand_id
_entity_poly.type
1 A polypeptide(L) 
2 B polypeptide(L) 
3 C polypeptide(L) 
#
loop_
_entity_poly_seq.entity_id
_entity_poly_seq.hetero
_entity_poly_seq.mon_id
_entity_poly_seq.num
1 n MET 1   
1 n THR 2   
1 n ASP 3   
1 n SER 4   
1 n LYS 5   
1 n TYR 6   
1 n PHE 7   
1 n THR 8   
1 n THR 9   
1 n THR 10  
1 n LYS 11  
1 n LYS 12  
1 n GLY 13  
1 n GLU 14  
1 n ILE 15  
1 n PHE 16  
1 n GLU 17  
1 n LEU 18  
1 n LYS 19  
1 n ALA 20  
1 n GLU 21  
1 n LEU 22  
1 n ASN 23  
1 n SER 24  
1 n ASP 25  
1 n LYS 26  
1 n LYS 27  
1 n GLU 28  
1 n LYS 29  
1 n LYS 30  
1 n LYS 31  
1 n GLU 32  
1 n ALA 33  
1 n VAL 34  
1 n LYS 35  
1 n LYS 36  
1 n VAL 37  
1 n ILE 38  
1 n ALA 39  
1 n SER 40  
1 n MET 41  
1 n THR 42  
1 n VAL 43  
1 n GLY 44  
1 n LYS 45  
1 n ASP 46  
1 n VAL 47  
1 n SER 48  
1 n ALA 49  
1 n LEU 50  
1 n PHE 51  
1 n PRO 52  
1 n ASP 53  
1 n VAL 54  
1 n VAL 55  
1 n ASN 56  
1 n CYS 57  
1 n MET 58  
1 n GLN 59  
1 n THR 60  
1 n ASP 61  
1 n ASN 62  
1 n LEU 63  
1 n GLU 64  
1 n LEU 65  
1 n LYS 66  
1 n LYS 67  
1 n LEU 68  
1 n VAL 69  
1 n TYR 70  
1 n LEU 71  
1 n TYR 72  
1 n LEU 73  
1 n MET 74  
1 n ASN 75  
1 n TYR 76  
1 n ALA 77  
1 n LYS 78  
1 n SER 79  
1 n GLN 80  
1 n PRO 81  
1 n ASP 82  
1 n MET 83  
1 n ALA 84  
1 n ILE 85  
1 n MET 86  
1 n ALA 87  
1 n VAL 88  
1 n ASN 89  
1 n THR 90  
1 n PHE 91  
1 n VAL 92  
1 n LYS 93  
1 n ASP 94  
1 n CYS 95  
1 n GLU 96  
1 n ASP 97  
1 n PRO 98  
1 n ASN 99  
1 n PRO 100 
1 n LEU 101 
1 n ILE 102 
1 n ARG 103 
1 n ALA 104 
1 n LEU 105 
1 n ALA 106 
1 n VAL 107 
1 n ARG 108 
1 n THR 109 
1 n MET 110 
1 n GLY 111 
1 n CYS 112 
1 n ILE 113 
1 n ARG 114 
1 n VAL 115 
1 n ASP 116 
1 n LYS 117 
1 n ILE 118 
1 n THR 119 
1 n GLU 120 
1 n TYR 121 
1 n LEU 122 
1 n CYS 123 
1 n GLU 124 
1 n PRO 125 
1 n LEU 126 
1 n ARG 127 
1 n LYS 128 
1 n CYS 129 
1 n LEU 130 
1 n LYS 131 
1 n ASP 132 
1 n GLU 133 
1 n ASP 134 
1 n PRO 135 
1 n TYR 136 
1 n VAL 137 
1 n ARG 138 
1 n LYS 139 
1 n THR 140 
1 n ALA 141 
1 n ALA 142 
1 n VAL 143 
1 n CYS 144 
1 n VAL 145 
1 n ALA 146 
1 n LYS 147 
1 n LEU 148 
1 n HIS 149 
1 n ASP 150 
1 n ILE 151 
1 n ASN 152 
1 n ALA 153 
1 n GLN 154 
1 n LEU 155 
1 n VAL 156 
1 n GLU 157 
1 n ASP 158 
1 n GLN 159 
1 n GLY 160 
1 n PHE 161 
1 n LEU 162 
1 n ASP 163 
1 n THR 164 
1 n LEU 165 
1 n LYS 166 
1 n ASP 167 
1 n LEU 168 
1 n ILE 169 
1 n SER 170 
1 n ASP 171 
1 n SER 172 
1 n ASN 173 
1 n PRO 174 
1 n MET 175 
1 n VAL 176 
1 n VAL 177 
1 n ALA 178 
1 n ASN 179 
1 n ALA 180 
1 n VAL 181 
1 n ALA 182 
1 n ALA 183 
1 n LEU 184 
1 n SER 185 
1 n GLU 186 
1 n ILE 187 
1 n ALA 188 
1 n GLU 189 
1 n SER 190 
1 n HIS 191 
1 n PRO 192 
1 n SER 193 
1 n SER 194 
1 n ASN 195 
1 n LEU 196 
1 n LEU 197 
1 n ASP 198 
1 n LEU 199 
1 n ASN 200 
1 n PRO 201 
1 n GLN 202 
1 n SER 203 
1 n ILE 204 
1 n ASN 205 
1 n LYS 206 
1 n LEU 207 
1 n LEU 208 
1 n THR 209 
1 n ALA 210 
1 n LEU 211 
1 n ASN 212 
1 n GLU 213 
1 n CYS 214 
1 n THR 215 
1 n GLU 216 
1 n TRP 217 
1 n GLY 218 
1 n GLN 219 
1 n ILE 220 
1 n PHE 221 
1 n ILE 222 
1 n LEU 223 
1 n ASP 224 
1 n CYS 225 
1 n LEU 226 
1 n ALA 227 
1 n ASN 228 
1 n TYR 229 
1 n MET 230 
1 n PRO 231 
1 n LYS 232 
1 n ASP 233 
1 n ASP 234 
1 n ARG 235 
1 n GLU 236 
1 n ALA 237 
1 n GLN 238 
1 n SER 239 
1 n ILE 240 
1 n CYS 241 
1 n GLU 242 
1 n ARG 243 
1 n VAL 244 
1 n THR 245 
1 n PRO 246 
1 n ARG 247 
1 n LEU 248 
1 n SER 249 
1 n HIS 250 
1 n ALA 251 
1 n ASN 252 
1 n SER 253 
1 n ALA 254 
1 n VAL 255 
1 n VAL 256 
1 n LEU 257 
1 n SER 258 
1 n ALA 259 
1 n VAL 260 
1 n LYS 261 
1 n VAL 262 
1 n LEU 263 
1 n MET 264 
1 n LYS 265 
1 n PHE 266 
1 n MET 267 
1 n GLU 268 
1 n MET 269 
1 n LEU 270 
1 n SER 271 
1 n LYS 272 
1 n ASP 273 
1 n LEU 274 
1 n ASP 275 
1 n TYR 276 
1 n TYR 277 
1 n GLY 278 
1 n THR 279 
1 n LEU 280 
1 n LEU 281 
1 n LYS 282 
1 n LYS 283 
1 n LEU 284 
1 n ALA 285 
1 n PRO 286 
1 n PRO 287 
1 n LEU 288 
1 n VAL 289 
1 n THR 290 
1 n LEU 291 
1 n LEU 292 
1 n SER 293 
1 n ALA 294 
1 n GLU 295 
1 n PRO 296 
1 n GLU 297 
1 n LEU 298 
1 n GLN 299 
1 n TYR 300 
1 n VAL 301 
1 n ALA 302 
1 n LEU 303 
1 n ARG 304 
1 n ASN 305 
1 n ILE 306 
1 n ASN 307 
1 n LEU 308 
1 n ILE 309 
1 n VAL 310 
1 n GLN 311 
1 n LYS 312 
1 n ARG 313 
1 n PRO 314 
1 n GLU 315 
1 n ILE 316 
1 n LEU 317 
1 n LYS 318 
1 n HIS 319 
1 n GLU 320 
1 n MET 321 
1 n LYS 322 
1 n VAL 323 
1 n PHE 324 
1 n PHE 325 
1 n VAL 326 
1 n LYS 327 
1 n TYR 328 
1 n ASN 329 
1 n ASP 330 
1 n PRO 331 
1 n ILE 332 
1 n TYR 333 
1 n VAL 334 
1 n LYS 335 
1 n LEU 336 
1 n GLU 337 
1 n LYS 338 
1 n LEU 339 
1 n ASP 340 
1 n ILE 341 
1 n MET 342 
1 n ILE 343 
1 n ARG 344 
1 n LEU 345 
1 n ALA 346 
1 n SER 347 
1 n GLN 348 
1 n ALA 349 
1 n ASN 350 
1 n ILE 351 
1 n ALA 352 
1 n GLN 353 
1 n VAL 354 
1 n LEU 355 
1 n ALA 356 
1 n GLU 357 
1 n LEU 358 
1 n LYS 359 
1 n GLU 360 
1 n TYR 361 
1 n ALA 362 
1 n THR 363 
1 n GLU 364 
1 n VAL 365 
1 n ASP 366 
1 n VAL 367 
1 n ASP 368 
1 n PHE 369 
1 n VAL 370 
1 n ARG 371 
1 n LYS 372 
1 n ALA 373 
1 n VAL 374 
1 n ARG 375 
1 n ALA 376 
1 n ILE 377 
1 n GLY 378 
1 n ARG 379 
1 n CYS 380 
1 n ALA 381 
1 n ILE 382 
1 n LYS 383 
1 n VAL 384 
1 n GLU 385 
1 n GLN 386 
1 n SER 387 
1 n ALA 388 
1 n GLU 389 
1 n ARG 390 
1 n CYS 391 
1 n VAL 392 
1 n SER 393 
1 n THR 394 
1 n LEU 395 
1 n LEU 396 
1 n ASP 397 
1 n LEU 398 
1 n ILE 399 
1 n GLN 400 
1 n THR 401 
1 n LYS 402 
1 n VAL 403 
1 n ASN 404 
1 n TYR 405 
1 n VAL 406 
1 n VAL 407 
1 n GLN 408 
1 n GLU 409 
1 n ALA 410 
1 n ILE 411 
1 n VAL 412 
1 n VAL 413 
1 n ILE 414 
1 n LYS 415 
1 n ASP 416 
1 n ILE 417 
1 n PHE 418 
1 n ARG 419 
1 n LYS 420 
1 n TYR 421 
1 n PRO 422 
1 n ASN 423 
1 n LYS 424 
1 n TYR 425 
1 n GLU 426 
1 n SER 427 
1 n VAL 428 
1 n ILE 429 
1 n ALA 430 
1 n THR 431 
1 n LEU 432 
1 n CYS 433 
1 n GLU 434 
1 n ASN 435 
1 n LEU 436 
1 n ASP 437 
1 n SER 438 
1 n LEU 439 
1 n ASP 440 
1 n GLU 441 
1 n PRO 442 
1 n GLU 443 
1 n ALA 444 
1 n ARG 445 
1 n ALA 446 
1 n ALA 447 
1 n MET 448 
1 n ILE 449 
1 n TRP 450 
1 n ILE 451 
1 n VAL 452 
1 n GLY 453 
1 n GLU 454 
1 n TYR 455 
1 n ALA 456 
1 n GLU 457 
1 n ARG 458 
1 n ILE 459 
1 n ASP 460 
1 n ASN 461 
1 n ALA 462 
1 n ASP 463 
1 n GLU 464 
1 n LEU 465 
1 n LEU 466 
1 n GLU 467 
1 n SER 468 
1 n PHE 469 
1 n LEU 470 
1 n GLU 471 
1 n GLY 472 
1 n PHE 473 
1 n HIS 474 
1 n ASP 475 
1 n GLU 476 
1 n SER 477 
1 n THR 478 
1 n GLN 479 
1 n VAL 480 
1 n GLN 481 
1 n LEU 482 
1 n GLN 483 
1 n LEU 484 
1 n LEU 485 
1 n THR 486 
1 n ALA 487 
1 n ILE 488 
1 n VAL 489 
1 n LYS 490 
1 n LEU 491 
1 n PHE 492 
1 n LEU 493 
1 n LYS 494 
1 n LYS 495 
1 n PRO 496 
1 n THR 497 
1 n GLU 498 
1 n THR 499 
1 n GLN 500 
1 n GLU 501 
1 n LEU 502 
1 n VAL 503 
1 n GLN 504 
1 n GLN 505 
1 n VAL 506 
1 n LEU 507 
1 n SER 508 
1 n LEU 509 
1 n ALA 510 
1 n THR 511 
1 n GLN 512 
1 n ASP 513 
1 n SER 514 
1 n ASP 515 
1 n ASN 516 
1 n PRO 517 
1 n ASP 518 
1 n LEU 519 
1 n ARG 520 
1 n ASP 521 
1 n ARG 522 
1 n GLY 523 
1 n TYR 524 
1 n ILE 525 
1 n TYR 526 
1 n TRP 527 
1 n ARG 528 
1 n LEU 529 
1 n LEU 530 
1 n SER 531 
1 n THR 532 
1 n ASP 533 
1 n PRO 534 
1 n VAL 535 
1 n ALA 536 
1 n ALA 537 
1 n LYS 538 
1 n GLU 539 
1 n VAL 540 
1 n VAL 541 
1 n LEU 542 
1 n ALA 543 
1 n GLU 544 
1 n LYS 545 
1 n PRO 546 
1 n LEU 547 
1 n ILE 548 
1 n SER 549 
1 n GLU 550 
1 n GLU 551 
1 n THR 552 
1 n ASP 553 
1 n LEU 554 
1 n ILE 555 
1 n GLU 556 
1 n PRO 557 
1 n THR 558 
1 n LEU 559 
1 n LEU 560 
1 n ASP 561 
1 n GLU 562 
1 n LEU 563 
1 n ILE 564 
1 n CYS 565 
1 n TYR 566 
1 n ILE 567 
1 n GLY 568 
1 n THR 569 
1 n LEU 570 
1 n ALA 571 
1 n SER 572 
1 n VAL 573 
1 n TYR 574 
1 n HIS 575 
1 n LYS 576 
1 n PRO 577 
1 n PRO 578 
1 n SER 579 
1 n ALA 580 
1 n PHE 581 
1 n VAL 582 
1 n GLU 583 
1 n GLY 584 
2 n MET 1   
2 n SER 2   
2 n ALA 3   
2 n SER 4   
2 n ALA 5   
2 n VAL 6   
2 n TYR 7   
2 n VAL 8   
2 n LEU 9   
2 n ASP 10  
2 n LEU 11  
2 n LYS 12  
2 n GLY 13  
2 n LYS 14  
2 n VAL 15  
2 n LEU 16  
2 n ILE 17  
2 n CYS 18  
2 n ARG 19  
2 n ASN 20  
2 n TYR 21  
2 n ARG 22  
2 n GLY 23  
2 n ASP 24  
2 n VAL 25  
2 n ASP 26  
2 n MET 27  
2 n SER 28  
2 n GLU 29  
2 n VAL 30  
2 n GLU 31  
2 n HIS 32  
2 n PHE 33  
2 n MET 34  
2 n PRO 35  
2 n ILE 36  
2 n LEU 37  
2 n MET 38  
2 n GLU 39  
2 n LYS 40  
2 n GLU 41  
2 n GLU 42  
2 n GLU 43  
2 n GLY 44  
2 n MET 45  
2 n LEU 46  
2 n SER 47  
2 n PRO 48  
2 n ILE 49  
2 n LEU 50  
2 n ALA 51  
2 n HIS 52  
2 n GLY 53  
2 n GLY 54  
2 n VAL 55  
2 n ARG 56  
2 n PHE 57  
2 n MET 58  
2 n TRP 59  
2 n ILE 60  
2 n LYS 61  
2 n HIS 62  
2 n ASN 63  
2 n ASN 64  
2 n LEU 65  
2 n TYR 66  
2 n LEU 67  
2 n VAL 68  
2 n ALA 69  
2 n THR 70  
2 n SER 71  
2 n LYS 72  
2 n LYS 73  
2 n ASN 74  
2 n ALA 75  
2 n CYS 76  
2 n VAL 77  
2 n SER 78  
2 n LEU 79  
2 n VAL 80  
2 n PHE 81  
2 n SER 82  
2 n PHE 83  
2 n LEU 84  
2 n TYR 85  
2 n LYS 86  
2 n VAL 87  
2 n VAL 88  
2 n GLN 89  
2 n VAL 90  
2 n PHE 91  
2 n SER 92  
2 n GLU 93  
2 n TYR 94  
2 n PHE 95  
2 n LYS 96  
2 n GLU 97  
2 n LEU 98  
2 n GLU 99  
2 n GLU 100 
2 n GLU 101 
2 n SER 102 
2 n ILE 103 
2 n ARG 104 
2 n ASP 105 
2 n ASN 106 
2 n PHE 107 
2 n VAL 108 
2 n ILE 109 
2 n ILE 110 
2 n TYR 111 
2 n GLU 112 
2 n LEU 113 
2 n LEU 114 
2 n ASP 115 
2 n GLU 116 
2 n LEU 117 
2 n MET 118 
2 n ASP 119 
2 n PHE 120 
2 n GLY 121 
2 n TYR 122 
2 n PRO 123 
2 n GLN 124 
2 n THR 125 
2 n THR 126 
2 n ASP 127 
2 n SER 128 
2 n LYS 129 
2 n ILE 130 
2 n LEU 131 
2 n GLN 132 
2 n GLU 133 
2 n TYR 134 
2 n ILE 135 
2 n THR 136 
2 n GLN 137 
2 n GLU 138 
2 n GLY 139 
2 n HIS 140 
2 n LYS 141 
2 n LEU 142 
2 n GLU 143 
2 n THR 144 
2 n GLY 145 
2 n ALA 146 
2 n PRO 147 
2 n ARG 148 
2 n PRO 149 
2 n PRO 150 
2 n ALA 151 
2 n THR 152 
2 n VAL 153 
2 n THR 154 
2 n ASN 155 
2 n ALA 156 
2 n VAL 157 
2 n SER 158 
2 n TRP 159 
2 n ARG 160 
2 n SER 161 
2 n GLU 162 
2 n GLY 163 
2 n ILE 164 
2 n LYS 165 
2 n TYR 166 
2 n ARG 167 
2 n LYS 168 
2 n ASN 169 
2 n GLU 170 
2 n VAL 171 
2 n PHE 172 
2 n LEU 173 
2 n ASP 174 
2 n VAL 175 
2 n ILE 176 
2 n GLU 177 
2 n ALA 178 
2 n VAL 179 
2 n ASN 180 
2 n LEU 181 
2 n LEU 182 
2 n VAL 183 
2 n SER 184 
2 n ALA 185 
2 n ASN 186 
2 n GLY 187 
2 n ASN 188 
2 n VAL 189 
2 n LEU 190 
2 n ARG 191 
2 n SER 192 
2 n GLU 193 
2 n ILE 194 
2 n VAL 195 
2 n GLY 196 
2 n SER 197 
2 n ILE 198 
2 n LYS 199 
2 n MET 200 
2 n ARG 201 
2 n VAL 202 
2 n PHE 203 
2 n LEU 204 
2 n SER 205 
2 n GLY 206 
2 n MET 207 
2 n PRO 208 
2 n GLU 209 
2 n LEU 210 
2 n ARG 211 
2 n LEU 212 
2 n GLY 213 
2 n LEU 214 
2 n ASN 215 
2 n ASP 216 
2 n LYS 217 
2 n VAL 218 
2 n LEU 219 
2 n PHE 220 
2 n ASP 221 
2 n ASN 222 
2 n THR 223 
2 n GLY 224 
2 n ARG 225 
2 n GLY 226 
2 n LYS 227 
2 n SER 228 
2 n LYS 229 
2 n SER 230 
2 n VAL 231 
2 n GLU 232 
2 n LEU 233 
2 n GLU 234 
2 n ASP 235 
2 n VAL 236 
2 n LYS 237 
2 n PHE 238 
2 n HIS 239 
2 n GLN 240 
2 n CYS 241 
2 n VAL 242 
2 n ARG 243 
2 n LEU 244 
2 n SER 245 
2 n ARG 246 
2 n PHE 247 
2 n GLU 248 
2 n ASN 249 
2 n ASP 250 
2 n ARG 251 
2 n THR 252 
2 n ILE 253 
2 n SER 254 
2 n PHE 255 
2 n ILE 256 
2 n PRO 257 
2 n PRO 258 
2 n ASP 259 
2 n GLY 260 
2 n GLU 261 
2 n PHE 262 
2 n GLU 263 
2 n LEU 264 
2 n MET 265 
2 n SER 266 
2 n TYR 267 
2 n ARG 268 
2 n LEU 269 
2 n ASN 270 
2 n THR 271 
2 n HIS 272 
2 n VAL 273 
2 n LYS 274 
2 n PRO 275 
2 n LEU 276 
2 n ILE 277 
2 n TRP 278 
2 n ILE 279 
2 n GLU 280 
2 n SER 281 
2 n VAL 282 
2 n ILE 283 
2 n GLU 284 
2 n LYS 285 
2 n HIS 286 
2 n SER 287 
2 n HIS 288 
2 n SER 289 
2 n ARG 290 
2 n ILE 291 
2 n GLU 292 
2 n TYR 293 
2 n MET 294 
2 n VAL 295 
2 n LYS 296 
2 n ALA 297 
2 n LYS 298 
2 n SER 299 
2 n GLN 300 
2 n PHE 301 
2 n LYS 302 
2 n ARG 303 
2 n ARG 304 
2 n SER 305 
2 n THR 306 
2 n ALA 307 
2 n ASN 308 
2 n ASN 309 
2 n VAL 310 
2 n GLU 311 
2 n ILE 312 
2 n HIS 313 
2 n ILE 314 
2 n PRO 315 
2 n VAL 316 
2 n PRO 317 
2 n ASN 318 
2 n ASP 319 
2 n ALA 320 
2 n ASP 321 
2 n SER 322 
2 n PRO 323 
2 n LYS 324 
2 n PHE 325 
2 n LYS 326 
2 n THR 327 
2 n THR 328 
2 n VAL 329 
2 n GLY 330 
2 n SER 331 
2 n VAL 332 
2 n LYS 333 
2 n TRP 334 
2 n VAL 335 
2 n PRO 336 
2 n GLU 337 
2 n ASN 338 
2 n SER 339 
2 n GLU 340 
2 n ILE 341 
2 n VAL 342 
2 n TRP 343 
2 n SER 344 
2 n VAL 345 
2 n LYS 346 
2 n SER 347 
2 n PHE 348 
2 n PRO 349 
2 n GLY 350 
2 n GLY 351 
2 n LYS 352 
2 n GLU 353 
2 n TYR 354 
2 n LEU 355 
2 n MET 356 
2 n ARG 357 
2 n ALA 358 
2 n HIS 359 
2 n PHE 360 
2 n GLY 361 
2 n LEU 362 
2 n PRO 363 
2 n SER 364 
2 n VAL 365 
2 n GLU 366 
2 n ALA 367 
2 n GLU 368 
2 n ASP 369 
2 n LYS 370 
2 n GLU 371 
2 n GLY 372 
2 n LYS 373 
2 n PRO 374 
2 n PRO 375 
2 n ILE 376 
2 n SER 377 
2 n VAL 378 
2 n LYS 379 
2 n PHE 380 
2 n GLU 381 
2 n ILE 382 
2 n PRO 383 
2 n TYR 384 
2 n PHE 385 
2 n THR 386 
2 n THR 387 
2 n SER 388 
2 n GLY 389 
2 n ILE 390 
2 n GLN 391 
2 n VAL 392 
2 n ARG 393 
2 n TYR 394 
2 n LEU 395 
2 n LYS 396 
2 n ILE 397 
2 n ILE 398 
2 n GLU 399 
2 n LYS 400 
2 n SER 401 
2 n GLY 402 
2 n TYR 403 
2 n GLN 404 
2 n ALA 405 
2 n LEU 406 
2 n PRO 407 
2 n TRP 408 
2 n VAL 409 
2 n ARG 410 
2 n TYR 411 
2 n ILE 412 
2 n THR 413 
2 n GLN 414 
2 n ASN 415 
2 n GLY 416 
2 n ASP 417 
2 n TYR 418 
2 n GLN 419 
2 n LEU 420 
2 n ARG 421 
2 n THR 422 
2 n GLN 423 
3 n MET 1   
3 n GLY 2   
3 n PRO 3   
3 n GLU 4   
3 n ARG 5   
3 n HIS 6   
3 n LEU 7   
3 n SER 8   
3 n GLY 9   
3 n ALA 10  
3 n PRO 11  
3 n ALA 12  
3 n ARG 13  
3 n MET 14  
3 n ALA 15  
3 n THR 16  
3 n VAL 17  
3 n VAL 18  
3 n LEU 19  
3 n GLY 20  
3 n GLY 21  
3 n ASP 22  
3 n THR 23  
3 n MET 24  
3 n GLY 25  
3 n PRO 26  
3 n GLU 27  
3 n ARG 28  
3 n ILE 29  
3 n PHE 30  
3 n PRO 31  
3 n ASN 32  
3 n GLN 33  
3 n THR 34  
3 n GLU 35  
3 n GLU 36  
3 n LEU 37  
3 n GLY 38  
3 n HIS 39  
3 n GLN 40  
3 n GLY 41  
3 n PRO 42  
3 n SER 43  
3 n GLU 44  
3 n GLY 45  
3 n THR 46  
3 n GLY 47  
3 n ASP 48  
3 n TRP 49  
3 n SER 50  
3 n SER 51  
3 n GLU 52  
3 n GLU 53  
3 n PRO 54  
3 n GLU 55  
3 n GLU 56  
3 n GLU 57  
3 n GLN 58  
3 n GLU 59  
3 n GLU 60  
3 n THR 61  
3 n GLY 62  
3 n SER 63  
3 n GLY 64  
3 n PRO 65  
3 n ALA 66  
3 n GLY 67  
3 n TYR 68  
3 n SER 69  
3 n TYR 70  
3 n GLN 71  
3 n PRO 72  
3 n LEU 73  
3 n ASN 74  
3 n GLN 75  
3 n ASP 76  
3 n PRO 77  
3 n GLU 78  
3 n GLN 79  
3 n GLU 80  
3 n GLU 81  
3 n VAL 82  
3 n GLU 83  
3 n LEU 84  
3 n ALA 85  
3 n PRO 86  
3 n VAL 87  
3 n GLY 88  
3 n ASP 89  
3 n GLY 90  
3 n ASP 91  
3 n VAL 92  
3 n VAL 93  
3 n ALA 94  
3 n ASP 95  
3 n ILE 96  
3 n GLN 97  
3 n ASP 98  
3 n ARG 99  
3 n ILE 100 
3 n GLN 101 
3 n ALA 102 
3 n LEU 103 
3 n GLY 104 
3 n LEU 105 
3 n HIS 106 
3 n LEU 107 
3 n PRO 108 
3 n ASP 109 
3 n PRO 110 
3 n PRO 111 
3 n LEU 112 
3 n GLU 113 
3 n SER 114 
3 n GLU 115 
3 n ASP 116 
3 n GLU 117 
3 n ASP 118 
3 n GLU 119 
3 n GLU 120 
3 n GLY 121 
3 n ALA 122 
3 n THR 123 
3 n ALA 124 
3 n LEU 125 
3 n ASN 126 
3 n ASN 127 
3 n HIS 128 
3 n SER 129 
3 n SER 130 
3 n ILE 131 
3 n PRO 132 
3 n MET 133 
3 n ASP 134 
3 n PRO 135 
3 n GLU 136 
3 n HIS 137 
3 n VAL 138 
3 n GLU 139 
3 n LEU 140 
3 n VAL 141 
3 n LYS 142 
3 n ARG 143 
3 n THR 144 
3 n MET 145 
3 n ALA 146 
3 n GLY 147 
3 n VAL 148 
3 n SER 149 
3 n LEU 150 
3 n PRO 151 
3 n ALA 152 
3 n PRO 153 
3 n GLY 154 
3 n VAL 155 
3 n PRO 156 
3 n ALA 157 
3 n TRP 158 
3 n ALA 159 
3 n ARG 160 
3 n GLU 161 
3 n ILE 162 
3 n SER 163 
3 n ASP 164 
3 n ALA 165 
3 n GLN 166 
3 n TRP 167 
3 n GLU 168 
3 n ASP 169 
3 n VAL 170 
3 n VAL 171 
3 n GLN 172 
3 n LYS 173 
3 n ALA 174 
3 n LEU 175 
3 n GLN 176 
3 n ALA 177 
3 n ARG 178 
3 n GLN 179 
3 n ALA 180 
3 n SER 181 
3 n PRO 182 
3 n ALA 183 
3 n TRP 184 
3 n LYS 185 
#
_ma_data.content_type "model coordinates"
_ma_data.id           1
_ma_data.name         Model
#
_ma_model_list.data_id          1
_ma_model_list.model_group_id   1
_ma_model_list.model_group_name "AlphaFold-beta-20231127 (be2c21f9-b611-4c21-bfc0-bc05c526bf76 @ 2024-06-19 10:23:49)"
_ma_model_list.model_id         1
_ma_model_list.model_name       "Top ranked model"
_ma_model_list.model_type       "Ab initio model"
_ma_model_list.ordinal_id       1
#
loop_
_ma_protocol_step.method_type
_ma_protocol_step.ordinal_id
_ma_protocol_step.protocol_id
_ma_protocol_step.step_id
"coevolution MSA" 1 1 1 
"template search" 2 1 2 
modeling          3 1 3 
#
loop_
_ma_qa_metric.id
_ma_qa_metric.mode
_ma_qa_metric.name
_ma_qa_metric.software_group_id
_ma_qa_metric.type
1 global pLDDT 1 pLDDT 
2 local  pLDDT 1 pLDDT 
#
_ma_qa_metric_global.metric_id    1
_ma_qa_metric_global.metric_value 81.89
_ma_qa_metric_global.model_id     1
_ma_qa_metric_global.ordinal_id   1
#
_ma_software_group.group_id    1
_ma_software_group.ordinal_id  1
_ma_software_group.software_id 1
#
loop_
_ma_target_entity.data_id
_ma_target_entity.entity_id
_ma_target_entity.origin
1 1 . 
1 2 . 
1 3 . 
#
loop_
_ma_target_entity_instance.asym_id
_ma_target_entity_instance.details
_ma_target_entity_instance.entity_id
A . 1 
B . 2 
C . 3 
#
loop_
_pdbx_data_usage.details
_pdbx_data_usage.id
_pdbx_data_usage.type
_pdbx_data_usage.url
;NON-COMMERCIAL USE ONLY, BY USING THIS FILE YOU AGREE TO THE TERMS OF USE FOUND
AT alphafoldserver.com/output-terms.
;
1 license    ? 
;THE INFORMATION IS NOT INTENDED FOR, HAS NOT BEEN VALIDATED FOR, AND IS NOT
APPROVED FOR CLINICAL USE. IT SHOULD NOT BE USED FOR CLINICAL PURPOSE OR RELIED
ON FOR MEDICAL OR OTHER PROFESSIONAL ADVICE. IT IS THEORETICAL MODELLING ONLY
AND CAUTION SHOULD BE EXERCISED IN ITS USE. IT IS PROVIDED "AS-IS" WITHOUT ANY
WARRANTY OF ANY KIND, WHETHER EXPRESSED OR IMPLIED. NO WARRANTY IS GIVEN THAT
USE OF THE INFORMATION SHALL NOT INFRINGE THE RIGHTS OF ANY THIRD PARTY.
;
2 disclaimer ? 
#
loop_
_pdbx_poly_seq_scheme.asym_id
_pdbx_poly_seq_scheme.auth_seq_num
_pdbx_poly_seq_scheme.entity_id
_pdbx_poly_seq_scheme.hetero
_pdbx_poly_seq_scheme.mon_id
_pdbx_poly_seq_scheme.pdb_ins_code
_pdbx_poly_seq_scheme.pdb_seq_num
_pdbx_poly_seq_scheme.pdb_strand_id
_pdbx_poly_seq_scheme.seq_id
A 1   1 n MET . 1   A 1   
A 2   1 n THR . 2   A 2   
A 3   1 n ASP . 3   A 3   
A 4   1 n SER . 4   A 4   
A 5   1 n LYS . 5   A 5   
A 6   1 n TYR . 6   A 6   
A 7   1 n PHE . 7   A 7   
A 8   1 n THR . 8   A 8   
A 9   1 n THR . 9   A 9   
A 10  1 n THR . 10  A 10  
A 11  1 n LYS . 11  A 11  
A 12  1 n LYS . 12  A 12  
A 13  1 n GLY . 13  A 13  
A 14  1 n GLU . 14  A 14  
A 15  1 n ILE . 15  A 15  
A 16  1 n PHE . 16  A 16  
A 17  1 n GLU . 17  A 17  
A 18  1 n LEU . 18  A 18  
A 19  1 n LYS . 19  A 19  
A 20  1 n ALA . 20  A 20  
A 21  1 n GLU . 21  A 21  
A 22  1 n LEU . 22  A 22  
A 23  1 n ASN . 23  A 23  
A 24  1 n SER . 24  A 24  
A 25  1 n ASP . 25  A 25  
A 26  1 n LYS . 26  A 26  
A 27  1 n LYS . 27  A 27  
A 28  1 n GLU . 28  A 28  
A 29  1 n LYS . 29  A 29  
A 30  1 n LYS . 30  A 30  
A 31  1 n LYS . 31  A 31  
A 32  1 n GLU . 32  A 32  
A 33  1 n ALA . 33  A 33  
A 34  1 n VAL . 34  A 34  
A 35  1 n LYS . 35  A 35  
A 36  1 n LYS . 36  A 36  
A 37  1 n VAL . 37  A 37  
A 38  1 n ILE . 38  A 38  
A 39  1 n ALA . 39  A 39  
A 40  1 n SER . 40  A 40  
A 41  1 n MET . 41  A 41  
A 42  1 n THR . 42  A 42  
A 43  1 n VAL . 43  A 43  
A 44  1 n GLY . 44  A 44  
A 45  1 n LYS . 45  A 45  
A 46  1 n ASP . 46  A 46  
A 47  1 n VAL . 47  A 47  
A 48  1 n SER . 48  A 48  
A 49  1 n ALA . 49  A 49  
A 50  1 n LEU . 50  A 50  
A 51  1 n PHE . 51  A 51  
A 52  1 n PRO . 52  A 52  
A 53  1 n ASP . 53  A 53  
A 54  1 n VAL . 54  A 54  
A 55  1 n VAL . 55  A 55  
A 56  1 n ASN . 56  A 56  
A 57  1 n CYS . 57  A 57  
A 58  1 n MET . 58  A 58  
A 59  1 n GLN . 59  A 59  
A 60  1 n THR . 60  A 60  
A 61  1 n ASP . 61  A 61  
A 62  1 n ASN . 62  A 62  
A 63  1 n LEU . 63  A 63  
A 64  1 n GLU . 64  A 64  
A 65  1 n LEU . 65  A 65  
A 66  1 n LYS . 66  A 66  
A 67  1 n LYS . 67  A 67  
A 68  1 n LEU . 68  A 68  
A 69  1 n VAL . 69  A 69  
A 70  1 n TYR . 70  A 70  
A 71  1 n LEU . 71  A 71  
A 72  1 n TYR . 72  A 72  
A 73  1 n LEU . 73  A 73  
A 74  1 n MET . 74  A 74  
A 75  1 n ASN . 75  A 75  
A 76  1 n TYR . 76  A 76  
A 77  1 n ALA . 77  A 77  
A 78  1 n LYS . 78  A 78  
A 79  1 n SER . 79  A 79  
A 80  1 n GLN . 80  A 80  
A 81  1 n PRO . 81  A 81  
A 82  1 n ASP . 82  A 82  
A 83  1 n MET . 83  A 83  
A 84  1 n ALA . 84  A 84  
A 85  1 n ILE . 85  A 85  
A 86  1 n MET . 86  A 86  
A 87  1 n ALA . 87  A 87  
A 88  1 n VAL . 88  A 88  
A 89  1 n ASN . 89  A 89  
A 90  1 n THR . 90  A 90  
A 91  1 n PHE . 91  A 91  
A 92  1 n VAL . 92  A 92  
A 93  1 n LYS . 93  A 93  
A 94  1 n ASP . 94  A 94  
A 95  1 n CYS . 95  A 95  
A 96  1 n GLU . 96  A 96  
A 97  1 n ASP . 97  A 97  
A 98  1 n PRO . 98  A 98  
A 99  1 n ASN . 99  A 99  
A 100 1 n PRO . 100 A 100 
A 101 1 n LEU . 101 A 101 
A 102 1 n ILE . 102 A 102 
A 103 1 n ARG . 103 A 103 
A 104 1 n ALA . 104 A 104 
A 105 1 n LEU . 105 A 105 
A 106 1 n ALA . 106 A 106 
A 107 1 n VAL . 107 A 107 
A 108 1 n ARG . 108 A 108 
A 109 1 n THR . 109 A 109 
A 110 1 n MET . 110 A 110 
A 111 1 n GLY . 111 A 111 
A 112 1 n CYS . 112 A 112 
A 113 1 n ILE . 113 A 113 
A 114 1 n ARG . 114 A 114 
A 115 1 n VAL . 115 A 115 
A 116 1 n ASP . 116 A 116 
A 117 1 n LYS . 117 A 117 
A 118 1 n ILE . 118 A 118 
A 119 1 n THR . 119 A 119 
A 120 1 n GLU . 120 A 120 
A 121 1 n TYR . 121 A 121 
A 122 1 n LEU . 122 A 122 
A 123 1 n CYS . 123 A 123 
A 124 1 n GLU . 124 A 124 
A 125 1 n PRO . 125 A 125 
A 126 1 n LEU . 126 A 126 
A 127 1 n ARG . 127 A 127 
A 128 1 n LYS . 128 A 128 
A 129 1 n CYS . 129 A 129 
A 130 1 n LEU . 130 A 130 
A 131 1 n LYS . 131 A 131 
A 132 1 n ASP . 132 A 132 
A 133 1 n GLU . 133 A 133 
A 134 1 n ASP . 134 A 134 
A 135 1 n PRO . 135 A 135 
A 136 1 n TYR . 136 A 136 
A 137 1 n VAL . 137 A 137 
A 138 1 n ARG . 138 A 138 
A 139 1 n LYS . 139 A 139 
A 140 1 n THR . 140 A 140 
A 141 1 n ALA . 141 A 141 
A 142 1 n ALA . 142 A 142 
A 143 1 n VAL . 143 A 143 
A 144 1 n CYS . 144 A 144 
A 145 1 n VAL . 145 A 145 
A 146 1 n ALA . 146 A 146 
A 147 1 n LYS . 147 A 147 
A 148 1 n LEU . 148 A 148 
A 149 1 n HIS . 149 A 149 
A 150 1 n ASP . 150 A 150 
A 151 1 n ILE . 151 A 151 
A 152 1 n ASN . 152 A 152 
A 153 1 n ALA . 153 A 153 
A 154 1 n GLN . 154 A 154 
A 155 1 n LEU . 155 A 155 
A 156 1 n VAL . 156 A 156 
A 157 1 n GLU . 157 A 157 
A 158 1 n ASP . 158 A 158 
A 159 1 n GLN . 159 A 159 
A 160 1 n GLY . 160 A 160 
A 161 1 n PHE . 161 A 161 
A 162 1 n LEU . 162 A 162 
A 163 1 n ASP . 163 A 163 
A 164 1 n THR . 164 A 164 
A 165 1 n LEU . 165 A 165 
A 166 1 n LYS . 166 A 166 
A 167 1 n ASP . 167 A 167 
A 168 1 n LEU . 168 A 168 
A 169 1 n ILE . 169 A 169 
A 170 1 n SER . 170 A 170 
A 171 1 n ASP . 171 A 171 
A 172 1 n SER . 172 A 172 
A 173 1 n ASN . 173 A 173 
A 174 1 n PRO . 174 A 174 
A 175 1 n MET . 175 A 175 
A 176 1 n VAL . 176 A 176 
A 177 1 n VAL . 177 A 177 
A 178 1 n ALA . 178 A 178 
A 179 1 n ASN . 179 A 179 
A 180 1 n ALA . 180 A 180 
A 181 1 n VAL . 181 A 181 
A 182 1 n ALA . 182 A 182 
A 183 1 n ALA . 183 A 183 
A 184 1 n LEU . 184 A 184 
A 185 1 n SER . 185 A 185 
A 186 1 n GLU . 186 A 186 
A 187 1 n ILE . 187 A 187 
A 188 1 n ALA . 188 A 188 
A 189 1 n GLU . 189 A 189 
A 190 1 n SER . 190 A 190 
A 191 1 n HIS . 191 A 191 
A 192 1 n PRO . 192 A 192 
A 193 1 n SER . 193 A 193 
A 194 1 n SER . 194 A 194 
A 195 1 n ASN . 195 A 195 
A 196 1 n LEU . 196 A 196 
A 197 1 n LEU . 197 A 197 
A 198 1 n ASP . 198 A 198 
A 199 1 n LEU . 199 A 199 
A 200 1 n ASN . 200 A 200 
A 201 1 n PRO . 201 A 201 
A 202 1 n GLN . 202 A 202 
A 203 1 n SER . 203 A 203 
A 204 1 n ILE . 204 A 204 
A 205 1 n ASN . 205 A 205 
A 206 1 n LYS . 206 A 206 
A 207 1 n LEU . 207 A 207 
A 208 1 n LEU . 208 A 208 
A 209 1 n THR . 209 A 209 
A 210 1 n ALA . 210 A 210 
A 211 1 n LEU . 211 A 211 
A 212 1 n ASN . 212 A 212 
A 213 1 n GLU . 213 A 213 
A 214 1 n CYS . 214 A 214 
A 215 1 n THR . 215 A 215 
A 216 1 n GLU . 216 A 216 
A 217 1 n TRP . 217 A 217 
A 218 1 n GLY . 218 A 218 
A 219 1 n GLN . 219 A 219 
A 220 1 n ILE . 220 A 220 
A 221 1 n PHE . 221 A 221 
A 222 1 n ILE . 222 A 222 
A 223 1 n LEU . 223 A 223 
A 224 1 n ASP . 224 A 224 
A 225 1 n CYS . 225 A 225 
A 226 1 n LEU . 226 A 226 
A 227 1 n ALA . 227 A 227 
A 228 1 n ASN . 228 A 228 
A 229 1 n TYR . 229 A 229 
A 230 1 n MET . 230 A 230 
A 231 1 n PRO . 231 A 231 
A 232 1 n LYS . 232 A 232 
A 233 1 n ASP . 233 A 233 
A 234 1 n ASP . 234 A 234 
A 235 1 n ARG . 235 A 235 
A 236 1 n GLU . 236 A 236 
A 237 1 n ALA . 237 A 237 
A 238 1 n GLN . 238 A 238 
A 239 1 n SER . 239 A 239 
A 240 1 n ILE . 240 A 240 
A 241 1 n CYS . 241 A 241 
A 242 1 n GLU . 242 A 242 
A 243 1 n ARG . 243 A 243 
A 244 1 n VAL . 244 A 244 
A 245 1 n THR . 245 A 245 
A 246 1 n PRO . 246 A 246 
A 247 1 n ARG . 247 A 247 
A 248 1 n LEU . 248 A 248 
A 249 1 n SER . 249 A 249 
A 250 1 n HIS . 250 A 250 
A 251 1 n ALA . 251 A 251 
A 252 1 n ASN . 252 A 252 
A 253 1 n SER . 253 A 253 
A 254 1 n ALA . 254 A 254 
A 255 1 n VAL . 255 A 255 
A 256 1 n VAL . 256 A 256 
A 257 1 n LEU . 257 A 257 
A 258 1 n SER . 258 A 258 
A 259 1 n ALA . 259 A 259 
A 260 1 n VAL . 260 A 260 
A 261 1 n LYS . 261 A 261 
A 262 1 n VAL . 262 A 262 
A 263 1 n LEU . 263 A 263 
A 264 1 n MET . 264 A 264 
A 265 1 n LYS . 265 A 265 
A 266 1 n PHE . 266 A 266 
A 267 1 n MET . 267 A 267 
A 268 1 n GLU . 268 A 268 
A 269 1 n MET . 269 A 269 
A 270 1 n LEU . 270 A 270 
A 271 1 n SER . 271 A 271 
A 272 1 n LYS . 272 A 272 
A 273 1 n ASP . 273 A 273 
A 274 1 n LEU . 274 A 274 
A 275 1 n ASP . 275 A 275 
A 276 1 n TYR . 276 A 276 
A 277 1 n TYR . 277 A 277 
A 278 1 n GLY . 278 A 278 
A 279 1 n THR . 279 A 279 
A 280 1 n LEU . 280 A 280 
A 281 1 n LEU . 281 A 281 
A 282 1 n LYS . 282 A 282 
A 283 1 n LYS . 283 A 283 
A 284 1 n LEU . 284 A 284 
A 285 1 n ALA . 285 A 285 
A 286 1 n PRO . 286 A 286 
A 287 1 n PRO . 287 A 287 
A 288 1 n LEU . 288 A 288 
A 289 1 n VAL . 289 A 289 
A 290 1 n THR . 290 A 290 
A 291 1 n LEU . 291 A 291 
A 292 1 n LEU . 292 A 292 
A 293 1 n SER . 293 A 293 
A 294 1 n ALA . 294 A 294 
A 295 1 n GLU . 295 A 295 
A 296 1 n PRO . 296 A 296 
A 297 1 n GLU . 297 A 297 
A 298 1 n LEU . 298 A 298 
A 299 1 n GLN . 299 A 299 
A 300 1 n TYR . 300 A 300 
A 301 1 n VAL . 301 A 301 
A 302 1 n ALA . 302 A 302 
A 303 1 n LEU . 303 A 303 
A 304 1 n ARG . 304 A 304 
A 305 1 n ASN . 305 A 305 
A 306 1 n ILE . 306 A 306 
A 307 1 n ASN . 307 A 307 
A 308 1 n LEU . 308 A 308 
A 309 1 n ILE . 309 A 309 
A 310 1 n VAL . 310 A 310 
A 311 1 n GLN . 311 A 311 
A 312 1 n LYS . 312 A 312 
A 313 1 n ARG . 313 A 313 
A 314 1 n PRO . 314 A 314 
A 315 1 n GLU . 315 A 315 
A 316 1 n ILE . 316 A 316 
A 317 1 n LEU . 317 A 317 
A 318 1 n LYS . 318 A 318 
A 319 1 n HIS . 319 A 319 
A 320 1 n GLU . 320 A 320 
A 321 1 n MET . 321 A 321 
A 322 1 n LYS . 322 A 322 
A 323 1 n VAL . 323 A 323 
A 324 1 n PHE . 324 A 324 
A 325 1 n PHE . 325 A 325 
A 326 1 n VAL . 326 A 326 
A 327 1 n LYS . 327 A 327 
A 328 1 n TYR . 328 A 328 
A 329 1 n ASN . 329 A 329 
A 330 1 n ASP . 330 A 330 
A 331 1 n PRO . 331 A 331 
A 332 1 n ILE . 332 A 332 
A 333 1 n TYR . 333 A 333 
A 334 1 n VAL . 334 A 334 
A 335 1 n LYS . 335 A 335 
A 336 1 n LEU . 336 A 336 
A 337 1 n GLU . 337 A 337 
A 338 1 n LYS . 338 A 338 
A 339 1 n LEU . 339 A 339 
A 340 1 n ASP . 340 A 340 
A 341 1 n ILE . 341 A 341 
A 342 1 n MET . 342 A 342 
A 343 1 n ILE . 343 A 343 
A 344 1 n ARG . 344 A 344 
A 345 1 n LEU . 345 A 345 
A 346 1 n ALA . 346 A 346 
A 347 1 n SER . 347 A 347 
A 348 1 n GLN . 348 A 348 
A 349 1 n ALA . 349 A 349 
A 350 1 n ASN . 350 A 350 
A 351 1 n ILE . 351 A 351 
A 352 1 n ALA . 352 A 352 
A 353 1 n GLN . 353 A 353 
A 354 1 n VAL . 354 A 354 
A 355 1 n LEU . 355 A 355 
A 356 1 n ALA . 356 A 356 
A 357 1 n GLU . 357 A 357 
A 358 1 n LEU . 358 A 358 
A 359 1 n LYS . 359 A 359 
A 360 1 n GLU . 360 A 360 
A 361 1 n TYR . 361 A 361 
A 362 1 n ALA . 362 A 362 
A 363 1 n THR . 363 A 363 
A 364 1 n GLU . 364 A 364 
A 365 1 n VAL . 365 A 365 
A 366 1 n ASP . 366 A 366 
A 367 1 n VAL . 367 A 367 
A 368 1 n ASP . 368 A 368 
A 369 1 n PHE . 369 A 369 
A 370 1 n VAL . 370 A 370 
A 371 1 n ARG . 371 A 371 
A 372 1 n LYS . 372 A 372 
A 373 1 n ALA . 373 A 373 
A 374 1 n VAL . 374 A 374 
A 375 1 n ARG . 375 A 375 
A 376 1 n ALA . 376 A 376 
A 377 1 n ILE . 377 A 377 
A 378 1 n GLY . 378 A 378 
A 379 1 n ARG . 379 A 379 
A 380 1 n CYS . 380 A 380 
A 381 1 n ALA . 381 A 381 
A 382 1 n ILE . 382 A 382 
A 383 1 n LYS . 383 A 383 
A 384 1 n VAL . 384 A 384 
A 385 1 n GLU . 385 A 385 
A 386 1 n GLN . 386 A 386 
A 387 1 n SER . 387 A 387 
A 388 1 n ALA . 388 A 388 
A 389 1 n GLU . 389 A 389 
A 390 1 n ARG . 390 A 390 
A 391 1 n CYS . 391 A 391 
A 392 1 n VAL . 392 A 392 
A 393 1 n SER . 393 A 393 
A 394 1 n THR . 394 A 394 
A 395 1 n LEU . 395 A 395 
A 396 1 n LEU . 396 A 396 
A 397 1 n ASP . 397 A 397 
A 398 1 n LEU . 398 A 398 
A 399 1 n ILE . 399 A 399 
A 400 1 n GLN . 400 A 400 
A 401 1 n THR . 401 A 401 
A 402 1 n LYS . 402 A 402 
A 403 1 n VAL . 403 A 403 
A 404 1 n ASN . 404 A 404 
A 405 1 n TYR . 405 A 405 
A 406 1 n VAL . 406 A 406 
A 407 1 n VAL . 407 A 407 
A 408 1 n GLN . 408 A 408 
A 409 1 n GLU . 409 A 409 
A 410 1 n ALA . 410 A 410 
A 411 1 n ILE . 411 A 411 
A 412 1 n VAL . 412 A 412 
A 413 1 n VAL . 413 A 413 
A 414 1 n ILE . 414 A 414 
A 415 1 n LYS . 415 A 415 
A 416 1 n ASP . 416 A 416 
A 417 1 n ILE . 417 A 417 
A 418 1 n PHE . 418 A 418 
A 419 1 n ARG . 419 A 419 
A 420 1 n LYS . 420 A 420 
A 421 1 n TYR . 421 A 421 
A 422 1 n PRO . 422 A 422 
A 423 1 n ASN . 423 A 423 
A 424 1 n LYS . 424 A 424 
A 425 1 n TYR . 425 A 425 
A 426 1 n GLU . 426 A 426 
A 427 1 n SER . 427 A 427 
A 428 1 n VAL . 428 A 428 
A 429 1 n ILE . 429 A 429 
A 430 1 n ALA . 430 A 430 
A 431 1 n THR . 431 A 431 
A 432 1 n LEU . 432 A 432 
A 433 1 n CYS . 433 A 433 
A 434 1 n GLU . 434 A 434 
A 435 1 n ASN . 435 A 435 
A 436 1 n LEU . 436 A 436 
A 437 1 n ASP . 437 A 437 
A 438 1 n SER . 438 A 438 
A 439 1 n LEU . 439 A 439 
A 440 1 n ASP . 440 A 440 
A 441 1 n GLU . 441 A 441 
A 442 1 n PRO . 442 A 442 
A 443 1 n GLU . 443 A 443 
A 444 1 n ALA . 444 A 444 
A 445 1 n ARG . 445 A 445 
A 446 1 n ALA . 446 A 446 
A 447 1 n ALA . 447 A 447 
A 448 1 n MET . 448 A 448 
A 449 1 n ILE . 449 A 449 
A 450 1 n TRP . 450 A 450 
A 451 1 n ILE . 451 A 451 
A 452 1 n VAL . 452 A 452 
A 453 1 n GLY . 453 A 453 
A 454 1 n GLU . 454 A 454 
A 455 1 n TYR . 455 A 455 
A 456 1 n ALA . 456 A 456 
A 457 1 n GLU . 457 A 457 
A 458 1 n ARG . 458 A 458 
A 459 1 n ILE . 459 A 459 
A 460 1 n ASP . 460 A 460 
A 461 1 n ASN . 461 A 461 
A 462 1 n ALA . 462 A 462 
A 463 1 n ASP . 463 A 463 
A 464 1 n GLU . 464 A 464 
A 465 1 n LEU . 465 A 465 
A 466 1 n LEU . 466 A 466 
A 467 1 n GLU . 467 A 467 
A 468 1 n SER . 468 A 468 
A 469 1 n PHE . 469 A 469 
A 470 1 n LEU . 470 A 470 
A 471 1 n GLU . 471 A 471 
A 472 1 n GLY . 472 A 472 
A 473 1 n PHE . 473 A 473 
A 474 1 n HIS . 474 A 474 
A 475 1 n ASP . 475 A 475 
A 476 1 n GLU . 476 A 476 
A 477 1 n SER . 477 A 477 
A 478 1 n THR . 478 A 478 
A 479 1 n GLN . 479 A 479 
A 480 1 n VAL . 480 A 480 
A 481 1 n GLN . 481 A 481 
A 482 1 n LEU . 482 A 482 
A 483 1 n GLN . 483 A 483 
A 484 1 n LEU . 484 A 484 
A 485 1 n LEU . 485 A 485 
A 486 1 n THR . 486 A 486 
A 487 1 n ALA . 487 A 487 
A 488 1 n ILE . 488 A 488 
A 489 1 n VAL . 489 A 489 
A 490 1 n LYS . 490 A 490 
A 491 1 n LEU . 491 A 491 
A 492 1 n PHE . 492 A 492 
A 493 1 n LEU . 493 A 493 
A 494 1 n LYS . 494 A 494 
A 495 1 n LYS . 495 A 495 
A 496 1 n PRO . 496 A 496 
A 497 1 n THR . 497 A 497 
A 498 1 n GLU . 498 A 498 
A 499 1 n THR . 499 A 499 
A 500 1 n GLN . 500 A 500 
A 501 1 n GLU . 501 A 501 
A 502 1 n LEU . 502 A 502 
A 503 1 n VAL . 503 A 503 
A 504 1 n GLN . 504 A 504 
A 505 1 n GLN . 505 A 505 
A 506 1 n VAL . 506 A 506 
A 507 1 n LEU . 507 A 507 
A 508 1 n SER . 508 A 508 
A 509 1 n LEU . 509 A 509 
A 510 1 n ALA . 510 A 510 
A 511 1 n THR . 511 A 511 
A 512 1 n GLN . 512 A 512 
A 513 1 n ASP . 513 A 513 
A 514 1 n SER . 514 A 514 
A 515 1 n ASP . 515 A 515 
A 516 1 n ASN . 516 A 516 
A 517 1 n PRO . 517 A 517 
A 518 1 n ASP . 518 A 518 
A 519 1 n LEU . 519 A 519 
A 520 1 n ARG . 520 A 520 
A 521 1 n ASP . 521 A 521 
A 522 1 n ARG . 522 A 522 
A 523 1 n GLY . 523 A 523 
A 524 1 n TYR . 524 A 524 
A 525 1 n ILE . 525 A 525 
A 526 1 n TYR . 526 A 526 
A 527 1 n TRP . 527 A 527 
A 528 1 n ARG . 528 A 528 
A 529 1 n LEU . 529 A 529 
A 530 1 n LEU . 530 A 530 
A 531 1 n SER . 531 A 531 
A 532 1 n THR . 532 A 532 
A 533 1 n ASP . 533 A 533 
A 534 1 n PRO . 534 A 534 
A 535 1 n VAL . 535 A 535 
A 536 1 n ALA . 536 A 536 
A 537 1 n ALA . 537 A 537 
A 538 1 n LYS . 538 A 538 
A 539 1 n GLU . 539 A 539 
A 540 1 n VAL . 540 A 540 
A 541 1 n VAL . 541 A 541 
A 542 1 n LEU . 542 A 542 
A 543 1 n ALA . 543 A 543 
A 544 1 n GLU . 544 A 544 
A 545 1 n LYS . 545 A 545 
A 546 1 n PRO . 546 A 546 
A 547 1 n LEU . 547 A 547 
A 548 1 n ILE . 548 A 548 
A 549 1 n SER . 549 A 549 
A 550 1 n GLU . 550 A 550 
A 551 1 n GLU . 551 A 551 
A 552 1 n THR . 552 A 552 
A 553 1 n ASP . 553 A 553 
A 554 1 n LEU . 554 A 554 
A 555 1 n ILE . 555 A 555 
A 556 1 n GLU . 556 A 556 
A 557 1 n PRO . 557 A 557 
A 558 1 n THR . 558 A 558 
A 559 1 n LEU . 559 A 559 
A 560 1 n LEU . 560 A 560 
A 561 1 n ASP . 561 A 561 
A 562 1 n GLU . 562 A 562 
A 563 1 n LEU . 563 A 563 
A 564 1 n ILE . 564 A 564 
A 565 1 n CYS . 565 A 565 
A 566 1 n TYR . 566 A 566 
A 567 1 n ILE . 567 A 567 
A 568 1 n GLY . 568 A 568 
A 569 1 n THR . 569 A 569 
A 570 1 n LEU . 570 A 570 
A 571 1 n ALA . 571 A 571 
A 572 1 n SER . 572 A 572 
A 573 1 n VAL . 573 A 573 
A 574 1 n TYR . 574 A 574 
A 575 1 n HIS . 575 A 575 
A 576 1 n LYS . 576 A 576 
A 577 1 n PRO . 577 A 577 
A 578 1 n PRO . 578 A 578 
A 579 1 n SER . 579 A 579 
A 580 1 n ALA . 580 A 580 
A 581 1 n PHE . 581 A 581 
A 582 1 n VAL . 582 A 582 
A 583 1 n GLU . 583 A 583 
A 584 1 n GLY . 584 A 584 
B 1   2 n MET . 1   B 1   
B 2   2 n SER . 2   B 2   
B 3   2 n ALA . 3   B 3   
B 4   2 n SER . 4   B 4   
B 5   2 n ALA . 5   B 5   
B 6   2 n VAL . 6   B 6   
B 7   2 n TYR . 7   B 7   
B 8   2 n VAL . 8   B 8   
B 9   2 n LEU . 9   B 9   
B 10  2 n ASP . 10  B 10  
B 11  2 n LEU . 11  B 11  
B 12  2 n LYS . 12  B 12  
B 13  2 n GLY . 13  B 13  
B 14  2 n LYS . 14  B 14  
B 15  2 n VAL . 15  B 15  
B 16  2 n LEU . 16  B 16  
B 17  2 n ILE . 17  B 17  
B 18  2 n CYS . 18  B 18  
B 19  2 n ARG . 19  B 19  
B 20  2 n ASN . 20  B 20  
B 21  2 n TYR . 21  B 21  
B 22  2 n ARG . 22  B 22  
B 23  2 n GLY . 23  B 23  
B 24  2 n ASP . 24  B 24  
B 25  2 n VAL . 25  B 25  
B 26  2 n ASP . 26  B 26  
B 27  2 n MET . 27  B 27  
B 28  2 n SER . 28  B 28  
B 29  2 n GLU . 29  B 29  
B 30  2 n VAL . 30  B 30  
B 31  2 n GLU . 31  B 31  
B 32  2 n HIS . 32  B 32  
B 33  2 n PHE . 33  B 33  
B 34  2 n MET . 34  B 34  
B 35  2 n PRO . 35  B 35  
B 36  2 n ILE . 36  B 36  
B 37  2 n LEU . 37  B 37  
B 38  2 n MET . 38  B 38  
B 39  2 n GLU . 39  B 39  
B 40  2 n LYS . 40  B 40  
B 41  2 n GLU . 41  B 41  
B 42  2 n GLU . 42  B 42  
B 43  2 n GLU . 43  B 43  
B 44  2 n GLY . 44  B 44  
B 45  2 n MET . 45  B 45  
B 46  2 n LEU . 46  B 46  
B 47  2 n SER . 47  B 47  
B 48  2 n PRO . 48  B 48  
B 49  2 n ILE . 49  B 49  
B 50  2 n LEU . 50  B 50  
B 51  2 n ALA . 51  B 51  
B 52  2 n HIS . 52  B 52  
B 53  2 n GLY . 53  B 53  
B 54  2 n GLY . 54  B 54  
B 55  2 n VAL . 55  B 55  
B 56  2 n ARG . 56  B 56  
B 57  2 n PHE . 57  B 57  
B 58  2 n MET . 58  B 58  
B 59  2 n TRP . 59  B 59  
B 60  2 n ILE . 60  B 60  
B 61  2 n LYS . 61  B 61  
B 62  2 n HIS . 62  B 62  
B 63  2 n ASN . 63  B 63  
B 64  2 n ASN . 64  B 64  
B 65  2 n LEU . 65  B 65  
B 66  2 n TYR . 66  B 66  
B 67  2 n LEU . 67  B 67  
B 68  2 n VAL . 68  B 68  
B 69  2 n ALA . 69  B 69  
B 70  2 n THR . 70  B 70  
B 71  2 n SER . 71  B 71  
B 72  2 n LYS . 72  B 72  
B 73  2 n LYS . 73  B 73  
B 74  2 n ASN . 74  B 74  
B 75  2 n ALA . 75  B 75  
B 76  2 n CYS . 76  B 76  
B 77  2 n VAL . 77  B 77  
B 78  2 n SER . 78  B 78  
B 79  2 n LEU . 79  B 79  
B 80  2 n VAL . 80  B 80  
B 81  2 n PHE . 81  B 81  
B 82  2 n SER . 82  B 82  
B 83  2 n PHE . 83  B 83  
B 84  2 n LEU . 84  B 84  
B 85  2 n TYR . 85  B 85  
B 86  2 n LYS . 86  B 86  
B 87  2 n VAL . 87  B 87  
B 88  2 n VAL . 88  B 88  
B 89  2 n GLN . 89  B 89  
B 90  2 n VAL . 90  B 90  
B 91  2 n PHE . 91  B 91  
B 92  2 n SER . 92  B 92  
B 93  2 n GLU . 93  B 93  
B 94  2 n TYR . 94  B 94  
B 95  2 n PHE . 95  B 95  
B 96  2 n LYS . 96  B 96  
B 97  2 n GLU . 97  B 97  
B 98  2 n LEU . 98  B 98  
B 99  2 n GLU . 99  B 99  
B 100 2 n GLU . 100 B 100 
B 101 2 n GLU . 101 B 101 
B 102 2 n SER . 102 B 102 
B 103 2 n ILE . 103 B 103 
B 104 2 n ARG . 104 B 104 
B 105 2 n ASP . 105 B 105 
B 106 2 n ASN . 106 B 106 
B 107 2 n PHE . 107 B 107 
B 108 2 n VAL . 108 B 108 
B 109 2 n ILE . 109 B 109 
B 110 2 n ILE . 110 B 110 
B 111 2 n TYR . 111 B 111 
B 112 2 n GLU . 112 B 112 
B 113 2 n LEU . 113 B 113 
B 114 2 n LEU . 114 B 114 
B 115 2 n ASP . 115 B 115 
B 116 2 n GLU . 116 B 116 
B 117 2 n LEU . 117 B 117 
B 118 2 n MET . 118 B 118 
B 119 2 n ASP . 119 B 119 
B 120 2 n PHE . 120 B 120 
B 121 2 n GLY . 121 B 121 
B 122 2 n TYR . 122 B 122 
B 123 2 n PRO . 123 B 123 
B 124 2 n GLN . 124 B 124 
B 125 2 n THR . 125 B 125 
B 126 2 n THR . 126 B 126 
B 127 2 n ASP . 127 B 127 
B 128 2 n SER . 128 B 128 
B 129 2 n LYS . 129 B 129 
B 130 2 n ILE . 130 B 130 
B 131 2 n LEU . 131 B 131 
B 132 2 n GLN . 132 B 132 
B 133 2 n GLU . 133 B 133 
B 134 2 n TYR . 134 B 134 
B 135 2 n ILE . 135 B 135 
B 136 2 n THR . 136 B 136 
B 137 2 n GLN . 137 B 137 
B 138 2 n GLU . 138 B 138 
B 139 2 n GLY . 139 B 139 
B 140 2 n HIS . 140 B 140 
B 141 2 n LYS . 141 B 141 
B 142 2 n LEU . 142 B 142 
B 143 2 n GLU . 143 B 143 
B 144 2 n THR . 144 B 144 
B 145 2 n GLY . 145 B 145 
B 146 2 n ALA . 146 B 146 
B 147 2 n PRO . 147 B 147 
B 148 2 n ARG . 148 B 148 
B 149 2 n PRO . 149 B 149 
B 150 2 n PRO . 150 B 150 
B 151 2 n ALA . 151 B 151 
B 152 2 n THR . 152 B 152 
B 153 2 n VAL . 153 B 153 
B 154 2 n THR . 154 B 154 
B 155 2 n ASN . 155 B 155 
B 156 2 n ALA . 156 B 156 
B 157 2 n VAL . 157 B 157 
B 158 2 n SER . 158 B 158 
B 159 2 n TRP . 159 B 159 
B 160 2 n ARG . 160 B 160 
B 161 2 n SER . 161 B 161 
B 162 2 n GLU . 162 B 162 
B 163 2 n GLY . 163 B 163 
B 164 2 n ILE . 164 B 164 
B 165 2 n LYS . 165 B 165 
B 166 2 n TYR . 166 B 166 
B 167 2 n ARG . 167 B 167 
B 168 2 n LYS . 168 B 168 
B 169 2 n ASN . 169 B 169 
B 170 2 n GLU . 170 B 170 
B 171 2 n VAL . 171 B 171 
B 172 2 n PHE . 172 B 172 
B 173 2 n LEU . 173 B 173 
B 174 2 n ASP . 174 B 174 
B 175 2 n VAL . 175 B 175 
B 176 2 n ILE . 176 B 176 
B 177 2 n GLU . 177 B 177 
B 178 2 n ALA . 178 B 178 
B 179 2 n VAL . 179 B 179 
B 180 2 n ASN . 180 B 180 
B 181 2 n LEU . 181 B 181 
B 182 2 n LEU . 182 B 182 
B 183 2 n VAL . 183 B 183 
B 184 2 n SER . 184 B 184 
B 185 2 n ALA . 185 B 185 
B 186 2 n ASN . 186 B 186 
B 187 2 n GLY . 187 B 187 
B 188 2 n ASN . 188 B 188 
B 189 2 n VAL . 189 B 189 
B 190 2 n LEU . 190 B 190 
B 191 2 n ARG . 191 B 191 
B 192 2 n SER . 192 B 192 
B 193 2 n GLU . 193 B 193 
B 194 2 n ILE . 194 B 194 
B 195 2 n VAL . 195 B 195 
B 196 2 n GLY . 196 B 196 
B 197 2 n SER . 197 B 197 
B 198 2 n ILE . 198 B 198 
B 199 2 n LYS . 199 B 199 
B 200 2 n MET . 200 B 200 
B 201 2 n ARG . 201 B 201 
B 202 2 n VAL . 202 B 202 
B 203 2 n PHE . 203 B 203 
B 204 2 n LEU . 204 B 204 
B 205 2 n SER . 205 B 205 
B 206 2 n GLY . 206 B 206 
B 207 2 n MET . 207 B 207 
B 208 2 n PRO . 208 B 208 
B 209 2 n GLU . 209 B 209 
B 210 2 n LEU . 210 B 210 
B 211 2 n ARG . 211 B 211 
B 212 2 n LEU . 212 B 212 
B 213 2 n GLY . 213 B 213 
B 214 2 n LEU . 214 B 214 
B 215 2 n ASN . 215 B 215 
B 216 2 n ASP . 216 B 216 
B 217 2 n LYS . 217 B 217 
B 218 2 n VAL . 218 B 218 
B 219 2 n LEU . 219 B 219 
B 220 2 n PHE . 220 B 220 
B 221 2 n ASP . 221 B 221 
B 222 2 n ASN . 222 B 222 
B 223 2 n THR . 223 B 223 
B 224 2 n GLY . 224 B 224 
B 225 2 n ARG . 225 B 225 
B 226 2 n GLY . 226 B 226 
B 227 2 n LYS . 227 B 227 
B 228 2 n SER . 228 B 228 
B 229 2 n LYS . 229 B 229 
B 230 2 n SER . 230 B 230 
B 231 2 n VAL . 231 B 231 
B 232 2 n GLU . 232 B 232 
B 233 2 n LEU . 233 B 233 
B 234 2 n GLU . 234 B 234 
B 235 2 n ASP . 235 B 235 
B 236 2 n VAL . 236 B 236 
B 237 2 n LYS . 237 B 237 
B 238 2 n PHE . 238 B 238 
B 239 2 n HIS . 239 B 239 
B 240 2 n GLN . 240 B 240 
B 241 2 n CYS . 241 B 241 
B 242 2 n VAL . 242 B 242 
B 243 2 n ARG . 243 B 243 
B 244 2 n LEU . 244 B 244 
B 245 2 n SER . 245 B 245 
B 246 2 n ARG . 246 B 246 
B 247 2 n PHE . 247 B 247 
B 248 2 n GLU . 248 B 248 
B 249 2 n ASN . 249 B 249 
B 250 2 n ASP . 250 B 250 
B 251 2 n ARG . 251 B 251 
B 252 2 n THR . 252 B 252 
B 253 2 n ILE . 253 B 253 
B 254 2 n SER . 254 B 254 
B 255 2 n PHE . 255 B 255 
B 256 2 n ILE . 256 B 256 
B 257 2 n PRO . 257 B 257 
B 258 2 n PRO . 258 B 258 
B 259 2 n ASP . 259 B 259 
B 260 2 n GLY . 260 B 260 
B 261 2 n GLU . 261 B 261 
B 262 2 n PHE . 262 B 262 
B 263 2 n GLU . 263 B 263 
B 264 2 n LEU . 264 B 264 
B 265 2 n MET . 265 B 265 
B 266 2 n SER . 266 B 266 
B 267 2 n TYR . 267 B 267 
B 268 2 n ARG . 268 B 268 
B 269 2 n LEU . 269 B 269 
B 270 2 n ASN . 270 B 270 
B 271 2 n THR . 271 B 271 
B 272 2 n HIS . 272 B 272 
B 273 2 n VAL . 273 B 273 
B 274 2 n LYS . 274 B 274 
B 275 2 n PRO . 275 B 275 
B 276 2 n LEU . 276 B 276 
B 277 2 n ILE . 277 B 277 
B 278 2 n TRP . 278 B 278 
B 279 2 n ILE . 279 B 279 
B 280 2 n GLU . 280 B 280 
B 281 2 n SER . 281 B 281 
B 282 2 n VAL . 282 B 282 
B 283 2 n ILE . 283 B 283 
B 284 2 n GLU . 284 B 284 
B 285 2 n LYS . 285 B 285 
B 286 2 n HIS . 286 B 286 
B 287 2 n SER . 287 B 287 
B 288 2 n HIS . 288 B 288 
B 289 2 n SER . 289 B 289 
B 290 2 n ARG . 290 B 290 
B 291 2 n ILE . 291 B 291 
B 292 2 n GLU . 292 B 292 
B 293 2 n TYR . 293 B 293 
B 294 2 n MET . 294 B 294 
B 295 2 n VAL . 295 B 295 
B 296 2 n LYS . 296 B 296 
B 297 2 n ALA . 297 B 297 
B 298 2 n LYS . 298 B 298 
B 299 2 n SER . 299 B 299 
B 300 2 n GLN . 300 B 300 
B 301 2 n PHE . 301 B 301 
B 302 2 n LYS . 302 B 302 
B 303 2 n ARG . 303 B 303 
B 304 2 n ARG . 304 B 304 
B 305 2 n SER . 305 B 305 
B 306 2 n THR . 306 B 306 
B 307 2 n ALA . 307 B 307 
B 308 2 n ASN . 308 B 308 
B 309 2 n ASN . 309 B 309 
B 310 2 n VAL . 310 B 310 
B 311 2 n GLU . 311 B 311 
B 312 2 n ILE . 312 B 312 
B 313 2 n HIS . 313 B 313 
B 314 2 n ILE . 314 B 314 
B 315 2 n PRO . 315 B 315 
B 316 2 n VAL . 316 B 316 
B 317 2 n PRO . 317 B 317 
B 318 2 n ASN . 318 B 318 
B 319 2 n ASP . 319 B 319 
B 320 2 n ALA . 320 B 320 
B 321 2 n ASP . 321 B 321 
B 322 2 n SER . 322 B 322 
B 323 2 n PRO . 323 B 323 
B 324 2 n LYS . 324 B 324 
B 325 2 n PHE . 325 B 325 
B 326 2 n LYS . 326 B 326 
B 327 2 n THR . 327 B 327 
B 328 2 n THR . 328 B 328 
B 329 2 n VAL . 329 B 329 
B 330 2 n GLY . 330 B 330 
B 331 2 n SER . 331 B 331 
B 332 2 n VAL . 332 B 332 
B 333 2 n LYS . 333 B 333 
B 334 2 n TRP . 334 B 334 
B 335 2 n VAL . 335 B 335 
B 336 2 n PRO . 336 B 336 
B 337 2 n GLU . 337 B 337 
B 338 2 n ASN . 338 B 338 
B 339 2 n SER . 339 B 339 
B 340 2 n GLU . 340 B 340 
B 341 2 n ILE . 341 B 341 
B 342 2 n VAL . 342 B 342 
B 343 2 n TRP . 343 B 343 
B 344 2 n SER . 344 B 344 
B 345 2 n VAL . 345 B 345 
B 346 2 n LYS . 346 B 346 
B 347 2 n SER . 347 B 347 
B 348 2 n PHE . 348 B 348 
B 349 2 n PRO . 349 B 349 
B 350 2 n GLY . 350 B 350 
B 351 2 n GLY . 351 B 351 
B 352 2 n LYS . 352 B 352 
B 353 2 n GLU . 353 B 353 
B 354 2 n TYR . 354 B 354 
B 355 2 n LEU . 355 B 355 
B 356 2 n MET . 356 B 356 
B 357 2 n ARG . 357 B 357 
B 358 2 n ALA . 358 B 358 
B 359 2 n HIS . 359 B 359 
B 360 2 n PHE . 360 B 360 
B 361 2 n GLY . 361 B 361 
B 362 2 n LEU . 362 B 362 
B 363 2 n PRO . 363 B 363 
B 364 2 n SER . 364 B 364 
B 365 2 n VAL . 365 B 365 
B 366 2 n GLU . 366 B 366 
B 367 2 n ALA . 367 B 367 
B 368 2 n GLU . 368 B 368 
B 369 2 n ASP . 369 B 369 
B 370 2 n LYS . 370 B 370 
B 371 2 n GLU . 371 B 371 
B 372 2 n GLY . 372 B 372 
B 373 2 n LYS . 373 B 373 
B 374 2 n PRO . 374 B 374 
B 375 2 n PRO . 375 B 375 
B 376 2 n ILE . 376 B 376 
B 377 2 n SER . 377 B 377 
B 378 2 n VAL . 378 B 378 
B 379 2 n LYS . 379 B 379 
B 380 2 n PHE . 380 B 380 
B 381 2 n GLU . 381 B 381 
B 382 2 n ILE . 382 B 382 
B 383 2 n PRO . 383 B 383 
B 384 2 n TYR . 384 B 384 
B 385 2 n PHE . 385 B 385 
B 386 2 n THR . 386 B 386 
B 387 2 n THR . 387 B 387 
B 388 2 n SER . 388 B 388 
B 389 2 n GLY . 389 B 389 
B 390 2 n ILE . 390 B 390 
B 391 2 n GLN . 391 B 391 
B 392 2 n VAL . 392 B 392 
B 393 2 n ARG . 393 B 393 
B 394 2 n TYR . 394 B 394 
B 395 2 n LEU . 395 B 395 
B 396 2 n LYS . 396 B 396 
B 397 2 n ILE . 397 B 397 
B 398 2 n ILE . 398 B 398 
B 399 2 n GLU . 399 B 399 
B 400 2 n LYS . 400 B 400 
B 401 2 n SER . 401 B 401 
B 402 2 n GLY . 402 B 402 
B 403 2 n TYR . 403 B 403 
B 404 2 n GLN . 404 B 404 
B 405 2 n ALA . 405 B 405 
B 406 2 n LEU . 406 B 406 
B 407 2 n PRO . 407 B 407 
B 408 2 n TRP . 408 B 408 
B 409 2 n VAL . 409 B 409 
B 410 2 n ARG . 410 B 410 
B 411 2 n TYR . 411 B 411 
B 412 2 n ILE . 412 B 412 
B 413 2 n THR . 413 B 413 
B 414 2 n GLN . 414 B 414 
B 415 2 n ASN . 415 B 415 
B 416 2 n GLY . 416 B 416 
B 417 2 n ASP . 417 B 417 
B 418 2 n TYR . 418 B 418 
B 419 2 n GLN . 419 B 419 
B 420 2 n LEU . 420 B 420 
B 421 2 n ARG . 421 B 421 
B 422 2 n THR . 422 B 422 
B 423 2 n GLN . 423 B 423 
C 1   3 n MET . 1   C 1   
C 2   3 n GLY . 2   C 2   
C 3   3 n PRO . 3   C 3   
C 4   3 n GLU . 4   C 4   
C 5   3 n ARG . 5   C 5   
C 6   3 n HIS . 6   C 6   
C 7   3 n LEU . 7   C 7   
C 8   3 n SER . 8   C 8   
C 9   3 n GLY . 9   C 9   
C 10  3 n ALA . 10  C 10  
C 11  3 n PRO . 11  C 11  
C 12  3 n ALA . 12  C 12  
C 13  3 n ARG . 13  C 13  
C 14  3 n MET . 14  C 14  
C 15  3 n ALA . 15  C 15  
C 16  3 n THR . 16  C 16  
C 17  3 n VAL . 17  C 17  
C 18  3 n VAL . 18  C 18  
C 19  3 n LEU . 19  C 19  
C 20  3 n GLY . 20  C 20  
C 21  3 n GLY . 21  C 21  
C 22  3 n ASP . 22  C 22  
C 23  3 n THR . 23  C 23  
C 24  3 n MET . 24  C 24  
C 25  3 n GLY . 25  C 25  
C 26  3 n PRO . 26  C 26  
C 27  3 n GLU . 27  C 27  
C 28  3 n ARG . 28  C 28  
C 29  3 n ILE . 29  C 29  
C 30  3 n PHE . 30  C 30  
C 31  3 n PRO . 31  C 31  
C 32  3 n ASN . 32  C 32  
C 33  3 n GLN . 33  C 33  
C 34  3 n THR . 34  C 34  
C 35  3 n GLU . 35  C 35  
C 36  3 n GLU . 36  C 36  
C 37  3 n LEU . 37  C 37  
C 38  3 n GLY . 38  C 38  
C 39  3 n HIS . 39  C 39  
C 40  3 n GLN . 40  C 40  
C 41  3 n GLY . 41  C 41  
C 42  3 n PRO . 42  C 42  
C 43  3 n SER . 43  C 43  
C 44  3 n GLU . 44  C 44  
C 45  3 n GLY . 45  C 45  
C 46  3 n THR . 46  C 46  
C 47  3 n GLY . 47  C 47  
C 48  3 n ASP . 48  C 48  
C 49  3 n TRP . 49  C 49  
C 50  3 n SER . 50  C 50  
C 51  3 n SER . 51  C 51  
C 52  3 n GLU . 52  C 52  
C 53  3 n GLU . 53  C 53  
C 54  3 n PRO . 54  C 54  
C 55  3 n GLU . 55  C 55  
C 56  3 n GLU . 56  C 56  
C 57  3 n GLU . 57  C 57  
C 58  3 n GLN . 58  C 58  
C 59  3 n GLU . 59  C 59  
C 60  3 n GLU . 60  C 60  
C 61  3 n THR . 61  C 61  
C 62  3 n GLY . 62  C 62  
C 63  3 n SER . 63  C 63  
C 64  3 n GLY . 64  C 64  
C 65  3 n PRO . 65  C 65  
C 66  3 n ALA . 66  C 66  
C 67  3 n GLY . 67  C 67  
C 68  3 n TYR . 68  C 68  
C 69  3 n SER . 69  C 69  
C 70  3 n TYR . 70  C 70  
C 71  3 n GLN . 71  C 71  
C 72  3 n PRO . 72  C 72  
C 73  3 n LEU . 73  C 73  
C 74  3 n ASN . 74  C 74  
C 75  3 n GLN . 75  C 75  
C 76  3 n ASP . 76  C 76  
C 77  3 n PRO . 77  C 77  
C 78  3 n GLU . 78  C 78  
C 79  3 n GLN . 79  C 79  
C 80  3 n GLU . 80  C 80  
C 81  3 n GLU . 81  C 81  
C 82  3 n VAL . 82  C 82  
C 83  3 n GLU . 83  C 83  
C 84  3 n LEU . 84  C 84  
C 85  3 n ALA . 85  C 85  
C 86  3 n PRO . 86  C 86  
C 87  3 n VAL . 87  C 87  
C 88  3 n GLY . 88  C 88  
C 89  3 n ASP . 89  C 89  
C 90  3 n GLY . 90  C 90  
C 91  3 n ASP . 91  C 91  
C 92  3 n VAL . 92  C 92  
C 93  3 n VAL . 93  C 93  
C 94  3 n ALA . 94  C 94  
C 95  3 n ASP . 95  C 95  
C 96  3 n ILE . 96  C 96  
C 97  3 n GLN . 97  C 97  
C 98  3 n ASP . 98  C 98  
C 99  3 n ARG . 99  C 99  
C 100 3 n ILE . 100 C 100 
C 101 3 n GLN . 101 C 101 
C 102 3 n ALA . 102 C 102 
C 103 3 n LEU . 103 C 103 
C 104 3 n GLY . 104 C 104 
C 105 3 n LEU . 105 C 105 
C 106 3 n HIS . 106 C 106 
C 107 3 n LEU . 107 C 107 
C 108 3 n PRO . 108 C 108 
C 109 3 n ASP . 109 C 109 
C 110 3 n PRO . 110 C 110 
C 111 3 n PRO . 111 C 111 
C 112 3 n LEU . 112 C 112 
C 113 3 n GLU . 113 C 113 
C 114 3 n SER . 114 C 114 
C 115 3 n GLU . 115 C 115 
C 116 3 n ASP . 116 C 116 
C 117 3 n GLU . 117 C 117 
C 118 3 n ASP . 118 C 118 
C 119 3 n GLU . 119 C 119 
C 120 3 n GLU . 120 C 120 
C 121 3 n GLY . 121 C 121 
C 122 3 n ALA . 122 C 122 
C 123 3 n THR . 123 C 123 
C 124 3 n ALA . 124 C 124 
C 125 3 n LEU . 125 C 125 
C 126 3 n ASN . 126 C 126 
C 127 3 n ASN . 127 C 127 
C 128 3 n HIS . 128 C 128 
C 129 3 n SER . 129 C 129 
C 130 3 n SER . 130 C 130 
C 131 3 n ILE . 131 C 131 
C 132 3 n PRO . 132 C 132 
C 133 3 n MET . 133 C 133 
C 134 3 n ASP . 134 C 134 
C 135 3 n PRO . 135 C 135 
C 136 3 n GLU . 136 C 136 
C 137 3 n HIS . 137 C 137 
C 138 3 n VAL . 138 C 138 
C 139 3 n GLU . 139 C 139 
C 140 3 n LEU . 140 C 140 
C 141 3 n VAL . 141 C 141 
C 142 3 n LYS . 142 C 142 
C 143 3 n ARG . 143 C 143 
C 144 3 n THR . 144 C 144 
C 145 3 n MET . 145 C 145 
C 146 3 n ALA . 146 C 146 
C 147 3 n GLY . 147 C 147 
C 148 3 n VAL . 148 C 148 
C 149 3 n SER . 149 C 149 
C 150 3 n LEU . 150 C 150 
C 151 3 n PRO . 151 C 151 
C 152 3 n ALA . 152 C 152 
C 153 3 n PRO . 153 C 153 
C 154 3 n GLY . 154 C 154 
C 155 3 n VAL . 155 C 155 
C 156 3 n PRO . 156 C 156 
C 157 3 n ALA . 157 C 157 
C 158 3 n TRP . 158 C 158 
C 159 3 n ALA . 159 C 159 
C 160 3 n ARG . 160 C 160 
C 161 3 n GLU . 161 C 161 
C 162 3 n ILE . 162 C 162 
C 163 3 n SER . 163 C 163 
C 164 3 n ASP . 164 C 164 
C 165 3 n ALA . 165 C 165 
C 166 3 n GLN . 166 C 166 
C 167 3 n TRP . 167 C 167 
C 168 3 n GLU . 168 C 168 
C 169 3 n ASP . 169 C 169 
C 170 3 n VAL . 170 C 170 
C 171 3 n VAL . 171 C 171 
C 172 3 n GLN . 172 C 172 
C 173 3 n LYS . 173 C 173 
C 174 3 n ALA . 174 C 174 
C 175 3 n LEU . 175 C 175 
C 176 3 n GLN . 176 C 176 
C 177 3 n ALA . 177 C 177 
C 178 3 n ARG . 178 C 178 
C 179 3 n GLN . 179 C 179 
C 180 3 n ALA . 180 C 180 
C 181 3 n SER . 181 C 181 
C 182 3 n PRO . 182 C 182 
C 183 3 n ALA . 183 C 183 
C 184 3 n TRP . 184 C 184 
C 185 3 n LYS . 185 C 185 
#
_software.classification other
_software.date           ?
_software.description    "Structure prediction"
_software.name           AlphaFold
_software.pdbx_ordinal   1
_software.type           package
_software.version        "AlphaFold-beta-20231127 (be2c21f9-b611-4c21-bfc0-bc05c526bf76 @ 2024-06-19 10:23:49)"
#
loop_
_struct_asym.entity_id
_struct_asym.id
1 A 
2 B 
3 C 
#
loop_
_atom_site.group_PDB
_atom_site.id
_atom_site.type_symbol
_atom_site.label_atom_id
_atom_site.label_alt_id
_atom_site.label_comp_id
_atom_site.label_asym_id
_atom_site.label_entity_id
_atom_site.label_seq_id
_atom_site.pdbx_PDB_ins_code
_atom_site.Cartn_x
_atom_site.Cartn_y
_atom_site.Cartn_z
_atom_site.occupancy
_atom_site.B_iso_or_equiv
_atom_site.auth_seq_id
_atom_site.auth_asym_id
_atom_site.pdbx_PDB_model_num
ATOM 1    N N   . MET A 1 1   ? 38.054  -12.152 -0.074  1.00 43.58 1   A 1 
ATOM 2    C CA  . MET A 1 1   ? 38.296  -11.251 -1.232  1.00 47.37 1   A 1 
ATOM 3    C C   . MET A 1 1   ? 36.938  -10.859 -1.771  1.00 48.26 1   A 1 
ATOM 4    O O   . MET A 1 1   ? 36.105  -11.738 -1.904  1.00 45.70 1   A 1 
ATOM 5    C CB  . MET A 1 1   ? 39.088  -11.934 -2.355  1.00 45.59 1   A 1 
ATOM 6    C CG  . MET A 1 1   ? 40.600  -11.962 -2.113  1.00 44.02 1   A 1 
ATOM 7    S SD  . MET A 1 1   ? 41.496  -12.606 -3.555  1.00 41.06 1   A 1 
ATOM 8    C CE  . MET A 1 1   ? 43.204  -12.490 -2.964  1.00 35.41 1   A 1 
ATOM 9    N N   . THR A 1 2   ? 36.752  -9.573  -2.057  1.00 62.85 2   A 1 
ATOM 10   C CA  . THR A 1 2   ? 35.494  -9.069  -2.610  1.00 68.68 2   A 1 
ATOM 11   C C   . THR A 1 2   ? 35.348  -9.502  -4.071  1.00 73.16 2   A 1 
ATOM 12   O O   . THR A 1 2   ? 36.336  -9.586  -4.805  1.00 67.15 2   A 1 
ATOM 13   C CB  . THR A 1 2   ? 35.422  -7.540  -2.476  1.00 62.30 2   A 1 
ATOM 14   O OG1 . THR A 1 2   ? 36.595  -6.964  -2.993  1.00 55.89 2   A 1 
ATOM 15   C CG2 . THR A 1 2   ? 35.327  -7.122  -1.007  1.00 54.48 2   A 1 
ATOM 16   N N   . ASP A 1 3   ? 34.135  -9.818  -4.493  1.00 72.74 3   A 1 
ATOM 17   C CA  . ASP A 1 3   ? 33.856  -10.296 -5.850  1.00 76.85 3   A 1 
ATOM 18   C C   . ASP A 1 3   ? 33.805  -9.141  -6.878  1.00 78.42 3   A 1 
ATOM 19   O O   . ASP A 1 3   ? 33.771  -9.390  -8.087  1.00 74.55 3   A 1 
ATOM 20   C CB  . ASP A 1 3   ? 32.589  -11.169 -5.847  1.00 73.34 3   A 1 
ATOM 21   C CG  . ASP A 1 3   ? 32.801  -12.605 -5.319  1.00 74.28 3   A 1 
ATOM 22   O OD1 . ASP A 1 3   ? 33.935  -13.156 -5.424  1.00 68.76 3   A 1 
ATOM 23   O OD2 . ASP A 1 3   ? 31.812  -13.237 -4.896  1.00 71.02 3   A 1 
ATOM 24   N N   . SER A 1 4   ? 33.917  -7.875  -6.442  1.00 71.97 4   A 1 
ATOM 25   C CA  . SER A 1 4   ? 33.981  -6.696  -7.332  1.00 73.93 4   A 1 
ATOM 26   C C   . SER A 1 4   ? 35.116  -6.746  -8.351  1.00 76.77 4   A 1 
ATOM 27   O O   . SER A 1 4   ? 34.987  -6.220  -9.459  1.00 73.93 4   A 1 
ATOM 28   C CB  . SER A 1 4   ? 34.135  -5.413  -6.520  1.00 70.11 4   A 1 
ATOM 29   O OG  . SER A 1 4   ? 35.173  -5.509  -5.573  1.00 65.65 4   A 1 
ATOM 30   N N   . LYS A 1 5   ? 36.207  -7.454  -8.051  1.00 78.71 5   A 1 
ATOM 31   C CA  . LYS A 1 5   ? 37.325  -7.692  -8.973  1.00 79.60 5   A 1 
ATOM 32   C C   . LYS A 1 5   ? 36.898  -8.322  -10.308 1.00 81.00 5   A 1 
ATOM 33   O O   . LYS A 1 5   ? 37.588  -8.140  -11.305 1.00 77.38 5   A 1 
ATOM 34   C CB  . LYS A 1 5   ? 38.402  -8.547  -8.271  1.00 75.90 5   A 1 
ATOM 35   C CG  . LYS A 1 5   ? 37.940  -9.995  -8.042  1.00 70.02 5   A 1 
ATOM 36   C CD  . LYS A 1 5   ? 38.973  -10.857 -7.294  1.00 66.93 5   A 1 
ATOM 37   C CE  . LYS A 1 5   ? 38.354  -12.239 -7.166  1.00 58.37 5   A 1 
ATOM 38   N NZ  . LYS A 1 5   ? 39.270  -13.276 -6.647  1.00 50.73 5   A 1 
ATOM 39   N N   . TYR A 1 6   ? 35.778  -9.052  -10.336 1.00 79.45 6   A 1 
ATOM 40   C CA  . TYR A 1 6   ? 35.282  -9.683  -11.563 1.00 79.92 6   A 1 
ATOM 41   C C   . TYR A 1 6   ? 34.513  -8.713  -12.469 1.00 79.43 6   A 1 
ATOM 42   O O   . TYR A 1 6   ? 34.397  -8.954  -13.669 1.00 74.63 6   A 1 
ATOM 43   C CB  . TYR A 1 6   ? 34.421  -10.904 -11.194 1.00 78.31 6   A 1 
ATOM 44   C CG  . TYR A 1 6   ? 35.140  -11.948 -10.379 1.00 80.96 6   A 1 
ATOM 45   C CD1 . TYR A 1 6   ? 36.183  -12.727 -10.938 1.00 76.16 6   A 1 
ATOM 46   C CD2 . TYR A 1 6   ? 34.780  -12.170 -9.036  1.00 77.86 6   A 1 
ATOM 47   C CE1 . TYR A 1 6   ? 36.859  -13.688 -10.167 1.00 75.15 6   A 1 
ATOM 48   C CE2 . TYR A 1 6   ? 35.444  -13.128 -8.262  1.00 75.34 6   A 1 
ATOM 49   C CZ  . TYR A 1 6   ? 36.480  -13.882 -8.826  1.00 79.41 6   A 1 
ATOM 50   O OH  . TYR A 1 6   ? 37.142  -14.801 -8.037  1.00 76.72 6   A 1 
ATOM 51   N N   . PHE A 1 7   ? 34.037  -7.597  -11.922 1.00 77.11 7   A 1 
ATOM 52   C CA  . PHE A 1 7   ? 33.291  -6.571  -12.658 1.00 75.02 7   A 1 
ATOM 53   C C   . PHE A 1 7   ? 34.174  -5.415  -13.141 1.00 72.75 7   A 1 
ATOM 54   O O   . PHE A 1 7   ? 33.877  -4.791  -14.162 1.00 67.39 7   A 1 
ATOM 55   C CB  . PHE A 1 7   ? 32.171  -6.037  -11.769 1.00 72.76 7   A 1 
ATOM 56   C CG  . PHE A 1 7   ? 31.142  -7.084  -11.409 1.00 73.63 7   A 1 
ATOM 57   C CD1 . PHE A 1 7   ? 30.124  -7.426  -12.323 1.00 69.05 7   A 1 
ATOM 58   C CD2 . PHE A 1 7   ? 31.181  -7.726  -10.155 1.00 69.28 7   A 1 
ATOM 59   C CE1 . PHE A 1 7   ? 29.161  -8.375  -11.984 1.00 65.58 7   A 1 
ATOM 60   C CE2 . PHE A 1 7   ? 30.211  -8.679  -9.821  1.00 66.31 7   A 1 
ATOM 61   C CZ  . PHE A 1 7   ? 29.195  -9.003  -10.732 1.00 70.73 7   A 1 
ATOM 62   N N   . THR A 1 8   ? 35.276  -5.121  -12.430 1.00 63.17 8   A 1 
ATOM 63   C CA  . THR A 1 8   ? 36.172  -3.997  -12.748 1.00 61.23 8   A 1 
ATOM 64   C C   . THR A 1 8   ? 37.105  -4.268  -13.923 1.00 60.14 8   A 1 
ATOM 65   O O   . THR A 1 8   ? 37.680  -3.335  -14.484 1.00 54.65 8   A 1 
ATOM 66   C CB  . THR A 1 8   ? 37.013  -3.610  -11.530 1.00 55.85 8   A 1 
ATOM 67   O OG1 . THR A 1 8   ? 37.592  -4.755  -10.959 1.00 51.26 8   A 1 
ATOM 68   C CG2 . THR A 1 8   ? 36.179  -2.923  -10.444 1.00 48.39 8   A 1 
ATOM 69   N N   . THR A 1 9   ? 37.252  -5.510  -14.344 1.00 56.19 9   A 1 
ATOM 70   C CA  . THR A 1 9   ? 38.053  -5.841  -15.532 1.00 54.95 9   A 1 
ATOM 71   C C   . THR A 1 9   ? 37.357  -5.337  -16.804 1.00 54.80 9   A 1 
ATOM 72   O O   . THR A 1 9   ? 36.631  -6.054  -17.479 1.00 50.66 9   A 1 
ATOM 73   C CB  . THR A 1 9   ? 38.416  -7.329  -15.615 1.00 49.68 9   A 1 
ATOM 74   O OG1 . THR A 1 9   ? 37.372  -8.161  -15.182 1.00 45.76 9   A 1 
ATOM 75   C CG2 . THR A 1 9   ? 39.631  -7.650  -14.742 1.00 43.68 9   A 1 
ATOM 76   N N   . THR A 1 10  ? 37.631  -4.070  -17.140 1.00 45.26 10  A 1 
ATOM 77   C CA  . THR A 1 10  ? 37.182  -3.400  -18.373 1.00 44.18 10  A 1 
ATOM 78   C C   . THR A 1 10  ? 37.672  -4.056  -19.654 1.00 45.09 10  A 1 
ATOM 79   O O   . THR A 1 10  ? 37.050  -3.876  -20.700 1.00 41.66 10  A 1 
ATOM 80   C CB  . THR A 1 10  ? 37.699  -1.955  -18.427 1.00 38.76 10  A 1 
ATOM 81   O OG1 . THR A 1 10  ? 39.049  -1.900  -17.988 1.00 35.39 10  A 1 
ATOM 82   C CG2 . THR A 1 10  ? 36.894  -1.005  -17.537 1.00 34.38 10  A 1 
ATOM 83   N N   . LYS A 1 11  ? 38.789  -4.777  -19.590 1.00 54.30 11  A 1 
ATOM 84   C CA  . LYS A 1 11  ? 39.213  -5.560  -20.737 1.00 53.83 11  A 1 
ATOM 85   C C   . LYS A 1 11  ? 38.082  -6.540  -21.014 1.00 54.97 11  A 1 
ATOM 86   O O   . LYS A 1 11  ? 37.724  -7.325  -20.138 1.00 50.47 11  A 1 
ATOM 87   C CB  . LYS A 1 11  ? 40.548  -6.280  -20.492 1.00 48.23 11  A 1 
ATOM 88   C CG  . LYS A 1 11  ? 41.734  -5.297  -20.607 1.00 42.95 11  A 1 
ATOM 89   C CD  . LYS A 1 11  ? 43.064  -6.060  -20.542 1.00 40.76 11  A 1 
ATOM 90   C CE  . LYS A 1 11  ? 44.234  -5.100  -20.737 1.00 35.11 11  A 1 
ATOM 91   N NZ  . LYS A 1 11  ? 45.527  -5.839  -20.756 1.00 33.02 11  A 1 
ATOM 92   N N   . LYS A 1 12  ? 37.527  -6.476  -22.240 1.00 56.10 12  A 1 
ATOM 93   C CA  . LYS A 1 12  ? 36.815  -7.594  -22.852 1.00 55.58 12  A 1 
ATOM 94   C C   . LYS A 1 12  ? 37.780  -8.782  -22.762 1.00 56.84 12  A 1 
ATOM 95   O O   . LYS A 1 12  ? 38.615  -8.921  -23.650 1.00 52.11 12  A 1 
ATOM 96   C CB  . LYS A 1 12  ? 36.490  -7.294  -24.329 1.00 50.24 12  A 1 
ATOM 97   C CG  . LYS A 1 12  ? 35.395  -6.237  -24.559 1.00 44.98 12  A 1 
ATOM 98   C CD  . LYS A 1 12  ? 35.205  -6.046  -26.079 1.00 42.68 12  A 1 
ATOM 99   C CE  . LYS A 1 12  ? 34.059  -5.080  -26.382 1.00 37.72 12  A 1 
ATOM 100  N NZ  . LYS A 1 12  ? 33.845  -4.912  -27.853 1.00 35.16 12  A 1 
ATOM 101  N N   . GLY A 1 13  ? 37.779  -9.487  -21.638 1.00 58.78 13  A 1 
ATOM 102  C CA  . GLY A 1 13  ? 38.569  -10.698 -21.475 1.00 59.10 13  A 1 
ATOM 103  C C   . GLY A 1 13  ? 38.155  -11.558 -22.638 1.00 63.28 13  A 1 
ATOM 104  O O   . GLY A 1 13  ? 36.969  -11.859 -22.745 1.00 59.39 13  A 1 
ATOM 105  N N   . GLU A 1 14  ? 39.054  -11.780 -23.571 1.00 68.58 14  A 1 
ATOM 106  C CA  . GLU A 1 14  ? 38.683  -12.431 -24.810 1.00 71.09 14  A 1 
ATOM 107  C C   . GLU A 1 14  ? 38.074  -13.771 -24.445 1.00 76.89 14  A 1 
ATOM 108  O O   . GLU A 1 14  ? 38.594  -14.475 -23.571 1.00 71.96 14  A 1 
ATOM 109  C CB  . GLU A 1 14  ? 39.887  -12.575 -25.745 1.00 60.67 14  A 1 
ATOM 110  C CG  . GLU A 1 14  ? 40.334  -11.224 -26.333 1.00 50.59 14  A 1 
ATOM 111  C CD  . GLU A 1 14  ? 41.465  -11.352 -27.380 1.00 44.48 14  A 1 
ATOM 112  O OE1 . GLU A 1 14  ? 41.665  -10.357 -28.129 1.00 38.86 14  A 1 
ATOM 113  O OE2 . GLU A 1 14  ? 42.109  -12.414 -27.431 1.00 40.11 14  A 1 
ATOM 114  N N   . ILE A 1 15  ? 36.960  -14.131 -25.088 1.00 80.02 15  A 1 
ATOM 115  C CA  . ILE A 1 15  ? 36.309  -15.437 -24.882 1.00 83.02 15  A 1 
ATOM 116  C C   . ILE A 1 15  ? 37.363  -16.551 -24.932 1.00 85.77 15  A 1 
ATOM 117  O O   . ILE A 1 15  ? 37.286  -17.530 -24.190 1.00 83.18 15  A 1 
ATOM 118  C CB  . ILE A 1 15  ? 35.191  -15.619 -25.934 1.00 78.66 15  A 1 
ATOM 119  C CG1 . ILE A 1 15  ? 34.036  -14.622 -25.648 1.00 73.22 15  A 1 
ATOM 120  C CG2 . ILE A 1 15  ? 34.667  -17.059 -25.974 1.00 70.59 15  A 1 
ATOM 121  C CD1 . ILE A 1 15  ? 32.934  -14.603 -26.721 1.00 64.37 15  A 1 
ATOM 122  N N   . PHE A 1 16  ? 38.419  -16.336 -25.737 1.00 86.05 16  A 1 
ATOM 123  C CA  . PHE A 1 16  ? 39.560  -17.226 -25.857 1.00 86.77 16  A 1 
ATOM 124  C C   . PHE A 1 16  ? 40.379  -17.369 -24.557 1.00 88.44 16  A 1 
ATOM 125  O O   . PHE A 1 16  ? 40.742  -18.490 -24.189 1.00 86.42 16  A 1 
ATOM 126  C CB  . PHE A 1 16  ? 40.442  -16.717 -26.997 1.00 82.89 16  A 1 
ATOM 127  C CG  . PHE A 1 16  ? 41.420  -17.756 -27.474 1.00 74.97 16  A 1 
ATOM 128  C CD1 . PHE A 1 16  ? 42.715  -17.828 -26.935 1.00 65.98 16  A 1 
ATOM 129  C CD2 . PHE A 1 16  ? 41.018  -18.689 -28.448 1.00 63.79 16  A 1 
ATOM 130  C CE1 . PHE A 1 16  ? 43.605  -18.822 -27.364 1.00 55.15 16  A 1 
ATOM 131  C CE2 . PHE A 1 16  ? 41.901  -19.680 -28.885 1.00 54.93 16  A 1 
ATOM 132  C CZ  . PHE A 1 16  ? 43.200  -19.752 -28.346 1.00 54.75 16  A 1 
ATOM 133  N N   . GLU A 1 17  ? 40.633  -16.276 -23.819 1.00 85.39 17  A 1 
ATOM 134  C CA  . GLU A 1 17  ? 41.341  -16.345 -22.528 1.00 85.83 17  A 1 
ATOM 135  C C   . GLU A 1 17  ? 40.497  -17.083 -21.482 1.00 87.55 17  A 1 
ATOM 136  O O   . GLU A 1 17  ? 41.007  -17.986 -20.822 1.00 85.41 17  A 1 
ATOM 137  C CB  . GLU A 1 17  ? 41.701  -14.948 -21.994 1.00 81.95 17  A 1 
ATOM 138  C CG  . GLU A 1 17  ? 42.906  -14.313 -22.686 1.00 72.35 17  A 1 
ATOM 139  C CD  . GLU A 1 17  ? 43.369  -13.007 -22.008 1.00 66.75 17  A 1 
ATOM 140  O OE1 . GLU A 1 17  ? 44.566  -12.659 -22.170 1.00 58.94 17  A 1 
ATOM 141  O OE2 . GLU A 1 17  ? 42.541  -12.357 -21.322 1.00 60.23 17  A 1 
ATOM 142  N N   . LEU A 1 18  ? 39.214  -16.769 -21.385 1.00 86.34 18  A 1 
ATOM 143  C CA  . LEU A 1 18  ? 38.289  -17.481 -20.502 1.00 87.48 18  A 1 
ATOM 144  C C   . LEU A 1 18  ? 38.224  -18.965 -20.855 1.00 89.23 18  A 1 
ATOM 145  O O   . LEU A 1 18  ? 38.303  -19.807 -19.963 1.00 88.18 18  A 1 
ATOM 146  C CB  . LEU A 1 18  ? 36.893  -16.834 -20.592 1.00 85.68 18  A 1 
ATOM 147  C CG  . LEU A 1 18  ? 36.768  -15.541 -19.770 1.00 82.83 18  A 1 
ATOM 148  C CD1 . LEU A 1 18  ? 35.499  -14.790 -20.170 1.00 77.70 18  A 1 
ATOM 149  C CD2 . LEU A 1 18  ? 36.690  -15.834 -18.272 1.00 79.10 18  A 1 
ATOM 150  N N   . LYS A 1 19  ? 38.172  -19.300 -22.139 1.00 90.22 19  A 1 
ATOM 151  C CA  . LYS A 1 19  ? 38.182  -20.681 -22.619 1.00 90.15 19  A 1 
ATOM 152  C C   . LYS A 1 19  ? 39.452  -21.434 -22.199 1.00 90.90 19  A 1 
ATOM 153  O O   . LYS A 1 19  ? 39.380  -22.572 -21.755 1.00 89.25 19  A 1 
ATOM 154  C CB  . LYS A 1 19  ? 37.993  -20.657 -24.138 1.00 88.55 19  A 1 
ATOM 155  C CG  . LYS A 1 19  ? 37.550  -22.018 -24.664 1.00 80.66 19  A 1 
ATOM 156  C CD  . LYS A 1 19  ? 37.120  -21.937 -26.125 1.00 78.20 19  A 1 
ATOM 157  C CE  . LYS A 1 19  ? 36.345  -23.218 -26.425 1.00 71.63 19  A 1 
ATOM 158  N NZ  . LYS A 1 19  ? 35.663  -23.212 -27.730 1.00 64.23 19  A 1 
ATOM 159  N N   . ALA A 1 20  ? 40.605  -20.794 -22.282 1.00 90.05 20  A 1 
ATOM 160  C CA  . ALA A 1 20  ? 41.863  -21.371 -21.836 1.00 89.59 20  A 1 
ATOM 161  C C   . ALA A 1 20  ? 41.914  -21.555 -20.306 1.00 89.94 20  A 1 
ATOM 162  O O   . ALA A 1 20  ? 42.401  -22.581 -19.815 1.00 87.50 20  A 1 
ATOM 163  C CB  . ALA A 1 20  ? 43.009  -20.485 -22.337 1.00 87.80 20  A 1 
ATOM 164  N N   . GLU A 1 21  ? 41.376  -20.602 -19.532 1.00 90.54 21  A 1 
ATOM 165  C CA  . GLU A 1 21  ? 41.299  -20.706 -18.071 1.00 90.06 21  A 1 
ATOM 166  C C   . GLU A 1 21  ? 40.323  -21.799 -17.607 1.00 90.81 21  A 1 
ATOM 167  O O   . GLU A 1 21  ? 40.649  -22.554 -16.680 1.00 88.77 21  A 1 
ATOM 168  C CB  . GLU A 1 21  ? 40.928  -19.347 -17.449 1.00 88.51 21  A 1 
ATOM 169  C CG  . GLU A 1 21  ? 42.062  -18.313 -17.495 1.00 84.02 21  A 1 
ATOM 170  C CD  . GLU A 1 21  ? 41.745  -17.006 -16.723 1.00 79.69 21  A 1 
ATOM 171  O OE1 . GLU A 1 21  ? 42.673  -16.186 -16.515 1.00 72.06 21  A 1 
ATOM 172  O OE2 . GLU A 1 21  ? 40.599  -16.789 -16.275 1.00 73.11 21  A 1 
ATOM 173  N N   . LEU A 1 22  ? 39.170  -21.947 -18.278 1.00 91.39 22  A 1 
ATOM 174  C CA  . LEU A 1 22  ? 38.182  -23.002 -18.002 1.00 91.03 22  A 1 
ATOM 175  C C   . LEU A 1 22  ? 38.742  -24.405 -18.241 1.00 91.22 22  A 1 
ATOM 176  O O   . LEU A 1 22  ? 38.452  -25.337 -17.483 1.00 88.58 22  A 1 
ATOM 177  C CB  . LEU A 1 22  ? 36.941  -22.780 -18.889 1.00 90.76 22  A 1 
ATOM 178  C CG  . LEU A 1 22  ? 36.042  -21.603 -18.451 1.00 91.44 22  A 1 
ATOM 179  C CD1 . LEU A 1 22  ? 35.044  -21.280 -19.559 1.00 88.61 22  A 1 
ATOM 180  C CD2 . LEU A 1 22  ? 35.266  -21.922 -17.184 1.00 89.15 22  A 1 
ATOM 181  N N   . ASN A 1 23  ? 39.601  -24.546 -19.235 1.00 91.37 23  A 1 
ATOM 182  C CA  . ASN A 1 23  ? 40.271  -25.808 -19.559 1.00 90.34 23  A 1 
ATOM 183  C C   . ASN A 1 23  ? 41.599  -26.020 -18.804 1.00 89.88 23  A 1 
ATOM 184  O O   . ASN A 1 23  ? 42.347  -26.946 -19.094 1.00 84.58 23  A 1 
ATOM 185  C CB  . ASN A 1 23  ? 40.394  -25.919 -21.091 1.00 88.73 23  A 1 
ATOM 186  C CG  . ASN A 1 23  ? 39.032  -26.113 -21.734 1.00 86.80 23  A 1 
ATOM 187  O OD1 . ASN A 1 23  ? 38.340  -27.082 -21.477 1.00 77.28 23  A 1 
ATOM 188  N ND2 . ASN A 1 23  ? 38.596  -25.196 -22.559 1.00 75.52 23  A 1 
ATOM 189  N N   . SER A 1 24  ? 41.905  -25.182 -17.818 1.00 89.39 24  A 1 
ATOM 190  C CA  . SER A 1 24  ? 43.094  -25.341 -16.976 1.00 87.81 24  A 1 
ATOM 191  C C   . SER A 1 24  ? 43.004  -26.589 -16.090 1.00 87.60 24  A 1 
ATOM 192  O O   . SER A 1 24  ? 41.966  -26.883 -15.511 1.00 83.53 24  A 1 
ATOM 193  C CB  . SER A 1 24  ? 43.266  -24.096 -16.105 1.00 84.81 24  A 1 
ATOM 194  O OG  . SER A 1 24  ? 44.404  -24.209 -15.270 1.00 76.75 24  A 1 
ATOM 195  N N   . ASP A 1 25  ? 44.139  -27.262 -15.871 1.00 89.37 25  A 1 
ATOM 196  C CA  . ASP A 1 25  ? 44.203  -28.393 -14.931 1.00 88.30 25  A 1 
ATOM 197  C C   . ASP A 1 25  ? 44.110  -27.960 -13.457 1.00 88.34 25  A 1 
ATOM 198  O O   . ASP A 1 25  ? 43.839  -28.765 -12.567 1.00 82.15 25  A 1 
ATOM 199  C CB  . ASP A 1 25  ? 45.513  -29.157 -15.157 1.00 84.78 25  A 1 
ATOM 200  C CG  . ASP A 1 25  ? 45.637  -29.713 -16.580 1.00 76.87 25  A 1 
ATOM 201  O OD1 . ASP A 1 25  ? 44.601  -30.132 -17.129 1.00 66.24 25  A 1 
ATOM 202  O OD2 . ASP A 1 25  ? 46.775  -29.679 -17.096 1.00 68.23 25  A 1 
ATOM 203  N N   . LYS A 1 26  ? 44.306  -26.670 -13.161 1.00 88.76 26  A 1 
ATOM 204  C CA  . LYS A 1 26  ? 44.267  -26.149 -11.795 1.00 88.89 26  A 1 
ATOM 205  C C   . LYS A 1 26  ? 42.830  -25.839 -11.378 1.00 89.08 26  A 1 
ATOM 206  O O   . LYS A 1 26  ? 42.237  -24.906 -11.910 1.00 86.01 26  A 1 
ATOM 207  C CB  . LYS A 1 26  ? 45.170  -24.911 -11.658 1.00 86.18 26  A 1 
ATOM 208  C CG  . LYS A 1 26  ? 46.654  -25.255 -11.854 1.00 79.90 26  A 1 
ATOM 209  C CD  . LYS A 1 26  ? 47.544  -24.048 -11.513 1.00 71.08 26  A 1 
ATOM 210  C CE  . LYS A 1 26  ? 49.008  -24.431 -11.665 1.00 63.36 26  A 1 
ATOM 211  N NZ  . LYS A 1 26  ? 49.925  -23.373 -11.173 1.00 54.33 26  A 1 
ATOM 212  N N   . LYS A 1 27  ? 42.332  -26.557 -10.360 1.00 87.46 27  A 1 
ATOM 213  C CA  . LYS A 1 27  ? 40.980  -26.375 -9.793  1.00 87.31 27  A 1 
ATOM 214  C C   . LYS A 1 27  ? 40.677  -24.902 -9.460  1.00 88.91 27  A 1 
ATOM 215  O O   . LYS A 1 27  ? 39.637  -24.392 -9.860  1.00 86.37 27  A 1 
ATOM 216  C CB  . LYS A 1 27  ? 40.757  -27.274 -8.554  1.00 83.45 27  A 1 
ATOM 217  C CG  . LYS A 1 27  ? 40.642  -28.789 -8.855  1.00 74.68 27  A 1 
ATOM 218  C CD  . LYS A 1 27  ? 40.181  -29.612 -7.623  1.00 68.13 27  A 1 
ATOM 219  C CE  . LYS A 1 27  ? 39.963  -31.109 -7.931  1.00 59.10 27  A 1 
ATOM 220  N NZ  . LYS A 1 27  ? 39.300  -31.891 -6.835  1.00 52.31 27  A 1 
ATOM 221  N N   . GLU A 1 28  ? 41.616  -24.187 -8.824  1.00 88.20 28  A 1 
ATOM 222  C CA  . GLU A 1 28  ? 41.443  -22.762 -8.511  1.00 88.41 28  A 1 
ATOM 223  C C   . GLU A 1 28  ? 41.304  -21.874 -9.753  1.00 89.72 28  A 1 
ATOM 224  O O   . GLU A 1 28  ? 40.455  -20.987 -9.790  1.00 88.23 28  A 1 
ATOM 225  C CB  . GLU A 1 28  ? 42.624  -22.259 -7.653  1.00 86.50 28  A 1 
ATOM 226  C CG  . GLU A 1 28  ? 42.407  -22.490 -6.153  1.00 75.58 28  A 1 
ATOM 227  C CD  . GLU A 1 28  ? 41.121  -21.818 -5.630  1.00 65.75 28  A 1 
ATOM 228  O OE1 . GLU A 1 28  ? 40.565  -22.329 -4.637  1.00 58.01 28  A 1 
ATOM 229  O OE2 . GLU A 1 28  ? 40.660  -20.844 -6.259  1.00 57.88 28  A 1 
ATOM 230  N N   . LYS A 1 29  ? 42.080  -22.130 -10.819 1.00 89.36 29  A 1 
ATOM 231  C CA  . LYS A 1 29  ? 41.935  -21.380 -12.076 1.00 90.00 29  A 1 
ATOM 232  C C   . LYS A 1 29  ? 40.580  -21.621 -12.727 1.00 91.05 29  A 1 
ATOM 233  O O   . LYS A 1 29  ? 39.995  -20.664 -13.223 1.00 89.47 29  A 1 
ATOM 234  C CB  . LYS A 1 29  ? 43.053  -21.710 -13.066 1.00 88.15 29  A 1 
ATOM 235  C CG  . LYS A 1 29  ? 44.248  -20.753 -12.945 1.00 78.31 29  A 1 
ATOM 236  C CD  . LYS A 1 29  ? 45.140  -20.917 -14.174 1.00 72.13 29  A 1 
ATOM 237  C CE  . LYS A 1 29  ? 46.218  -19.840 -14.233 1.00 63.53 29  A 1 
ATOM 238  N NZ  . LYS A 1 29  ? 46.840  -19.774 -15.577 1.00 56.18 29  A 1 
ATOM 239  N N   . LYS A 1 30  ? 40.082  -22.861 -12.709 1.00 90.41 30  A 1 
ATOM 240  C CA  . LYS A 1 30  ? 38.732  -23.174 -13.202 1.00 91.08 30  A 1 
ATOM 241  C C   . LYS A 1 30  ? 37.671  -22.422 -12.414 1.00 92.17 30  A 1 
ATOM 242  O O   . LYS A 1 30  ? 36.800  -21.820 -13.012 1.00 90.81 30  A 1 
ATOM 243  C CB  . LYS A 1 30  ? 38.456  -24.686 -13.144 1.00 88.79 30  A 1 
ATOM 244  C CG  . LYS A 1 30  ? 39.198  -25.451 -14.244 1.00 81.89 30  A 1 
ATOM 245  C CD  . LYS A 1 30  ? 38.754  -26.914 -14.291 1.00 81.74 30  A 1 
ATOM 246  C CE  . LYS A 1 30  ? 39.354  -27.564 -15.530 1.00 73.78 30  A 1 
ATOM 247  N NZ  . LYS A 1 30  ? 38.917  -28.959 -15.747 1.00 69.06 30  A 1 
ATOM 248  N N   . LYS A 1 31  ? 37.757  -22.422 -11.083 1.00 90.99 31  A 1 
ATOM 249  C CA  . LYS A 1 31  ? 36.823  -21.721 -10.208 1.00 90.70 31  A 1 
ATOM 250  C C   . LYS A 1 31  ? 36.806  -20.218 -10.504 1.00 91.74 31  A 1 
ATOM 251  O O   . LYS A 1 31  ? 35.742  -19.659 -10.728 1.00 91.12 31  A 1 
ATOM 252  C CB  . LYS A 1 31  ? 37.177  -22.024 -8.744  1.00 88.63 31  A 1 
ATOM 253  C CG  . LYS A 1 31  ? 36.138  -21.421 -7.771  1.00 81.69 31  A 1 
ATOM 254  C CD  . LYS A 1 31  ? 36.503  -21.692 -6.309  1.00 78.57 31  A 1 
ATOM 255  C CE  . LYS A 1 31  ? 35.471  -20.982 -5.444  1.00 69.34 31  A 1 
ATOM 256  N NZ  . LYS A 1 31  ? 35.704  -21.107 -3.978  1.00 63.89 31  A 1 
ATOM 257  N N   . GLU A 1 32  ? 37.973  -19.578 -10.571 1.00 91.98 32  A 1 
ATOM 258  C CA  . GLU A 1 32  ? 38.107  -18.165 -10.937 1.00 92.22 32  A 1 
ATOM 259  C C   . GLU A 1 32  ? 37.561  -17.871 -12.346 1.00 93.28 32  A 1 
ATOM 260  O O   . GLU A 1 32  ? 36.881  -16.869 -12.548 1.00 92.23 32  A 1 
ATOM 261  C CB  . GLU A 1 32  ? 39.594  -17.768 -10.869 1.00 90.78 32  A 1 
ATOM 262  C CG  . GLU A 1 32  ? 40.082  -17.434 -9.455  1.00 81.67 32  A 1 
ATOM 263  C CD  . GLU A 1 32  ? 39.694  -16.013 -8.993  1.00 78.44 32  A 1 
ATOM 264  O OE1 . GLU A 1 32  ? 39.372  -15.840 -7.803  1.00 70.32 32  A 1 
ATOM 265  O OE2 . GLU A 1 32  ? 39.741  -15.068 -9.812  1.00 70.76 32  A 1 
ATOM 266  N N   . ALA A 1 33  ? 37.815  -18.759 -13.312 1.00 92.16 33  A 1 
ATOM 267  C CA  . ALA A 1 33  ? 37.310  -18.614 -14.672 1.00 92.72 33  A 1 
ATOM 268  C C   . ALA A 1 33  ? 35.774  -18.688 -14.712 1.00 93.64 33  A 1 
ATOM 269  O O   . ALA A 1 33  ? 35.147  -17.827 -15.325 1.00 92.85 33  A 1 
ATOM 270  C CB  . ALA A 1 33  ? 37.958  -19.675 -15.563 1.00 92.26 33  A 1 
ATOM 271  N N   . VAL A 1 34  ? 35.170  -19.653 -14.028 1.00 93.61 34  A 1 
ATOM 272  C CA  . VAL A 1 34  ? 33.707  -19.746 -13.937 1.00 94.15 34  A 1 
ATOM 273  C C   . VAL A 1 34  ? 33.125  -18.520 -13.236 1.00 94.45 34  A 1 
ATOM 274  O O   . VAL A 1 34  ? 32.144  -17.965 -13.736 1.00 93.83 34  A 1 
ATOM 275  C CB  . VAL A 1 34  ? 33.254  -21.061 -13.275 1.00 93.75 34  A 1 
ATOM 276  C CG1 . VAL A 1 34  ? 31.728  -21.099 -13.083 1.00 90.02 34  A 1 
ATOM 277  C CG2 . VAL A 1 34  ? 33.607  -22.258 -14.161 1.00 90.44 34  A 1 
ATOM 278  N N   . LYS A 1 35  ? 33.740  -18.009 -12.167 1.00 94.13 35  A 1 
ATOM 279  C CA  . LYS A 1 35  ? 33.310  -16.751 -11.533 1.00 93.78 35  A 1 
ATOM 280  C C   . LYS A 1 35  ? 33.332  -15.576 -12.511 1.00 93.78 35  A 1 
ATOM 281  O O   . LYS A 1 35  ? 32.361  -14.831 -12.579 1.00 92.73 35  A 1 
ATOM 282  C CB  . LYS A 1 35  ? 34.147  -16.426 -10.287 1.00 92.68 35  A 1 
ATOM 283  C CG  . LYS A 1 35  ? 33.790  -17.294 -9.073  1.00 87.78 35  A 1 
ATOM 284  C CD  . LYS A 1 35  ? 34.405  -16.714 -7.794  1.00 84.48 35  A 1 
ATOM 285  C CE  . LYS A 1 35  ? 33.916  -17.469 -6.563  1.00 77.39 35  A 1 
ATOM 286  N NZ  . LYS A 1 35  ? 33.979  -16.657 -5.312  1.00 71.08 35  A 1 
ATOM 287  N N   . LYS A 1 36  ? 34.374  -15.432 -13.332 1.00 93.80 36  A 1 
ATOM 288  C CA  . LYS A 1 36  ? 34.437  -14.402 -14.389 1.00 93.44 36  A 1 
ATOM 289  C C   . LYS A 1 36  ? 33.345  -14.579 -15.445 1.00 93.55 36  A 1 
ATOM 290  O O   . LYS A 1 36  ? 32.800  -13.586 -15.939 1.00 92.42 36  A 1 
ATOM 291  C CB  . LYS A 1 36  ? 35.798  -14.426 -15.083 1.00 92.56 36  A 1 
ATOM 292  C CG  . LYS A 1 36  ? 36.976  -13.934 -14.226 1.00 87.41 36  A 1 
ATOM 293  C CD  . LYS A 1 36  ? 38.267  -14.181 -15.017 1.00 84.35 36  A 1 
ATOM 294  C CE  . LYS A 1 36  ? 39.539  -13.905 -14.212 1.00 76.41 36  A 1 
ATOM 295  N NZ  . LYS A 1 36  ? 40.728  -14.379 -14.969 1.00 70.37 36  A 1 
ATOM 296  N N   . VAL A 1 37  ? 33.029  -15.816 -15.814 1.00 93.82 37  A 1 
ATOM 297  C CA  . VAL A 1 37  ? 31.939  -16.126 -16.756 1.00 93.99 37  A 1 
ATOM 298  C C   . VAL A 1 37  ? 30.600  -15.705 -16.161 1.00 94.00 37  A 1 
ATOM 299  O O   . VAL A 1 37  ? 29.864  -14.971 -16.810 1.00 93.23 37  A 1 
ATOM 300  C CB  . VAL A 1 37  ? 31.946  -17.617 -17.149 1.00 93.76 37  A 1 
ATOM 301  C CG1 . VAL A 1 37  ? 30.711  -17.997 -17.969 1.00 90.22 37  A 1 
ATOM 302  C CG2 . VAL A 1 37  ? 33.164  -17.953 -18.007 1.00 91.08 37  A 1 
ATOM 303  N N   . ILE A 1 38  ? 30.317  -16.081 -14.917 1.00 94.56 38  A 1 
ATOM 304  C CA  . ILE A 1 38  ? 29.078  -15.707 -14.232 1.00 94.18 38  A 1 
ATOM 305  C C   . ILE A 1 38  ? 28.986  -14.195 -14.018 1.00 93.94 38  A 1 
ATOM 306  O O   . ILE A 1 38  ? 27.938  -13.620 -14.287 1.00 92.77 38  A 1 
ATOM 307  C CB  . ILE A 1 38  ? 28.930  -16.486 -12.910 1.00 93.81 38  A 1 
ATOM 308  C CG1 . ILE A 1 38  ? 28.841  -18.014 -13.128 1.00 91.49 38  A 1 
ATOM 309  C CG2 . ILE A 1 38  ? 27.705  -16.009 -12.112 1.00 91.84 38  A 1 
ATOM 310  C CD1 . ILE A 1 38  ? 27.680  -18.507 -14.003 1.00 86.59 38  A 1 
ATOM 311  N N   . ALA A 1 39  ? 30.083  -13.524 -13.646 1.00 94.09 39  A 1 
ATOM 312  C CA  . ALA A 1 39  ? 30.110  -12.066 -13.560 1.00 93.05 39  A 1 
ATOM 313  C C   . ALA A 1 39  ? 29.799  -11.398 -14.909 1.00 92.48 39  A 1 
ATOM 314  O O   . ALA A 1 39  ? 29.065  -10.411 -14.985 1.00 90.94 39  A 1 
ATOM 315  C CB  . ALA A 1 39  ? 31.479  -11.633 -13.036 1.00 92.32 39  A 1 
ATOM 316  N N   . SER A 1 40  ? 30.327  -11.959 -16.007 1.00 93.18 40  A 1 
ATOM 317  C CA  . SER A 1 40  ? 30.040  -11.467 -17.356 1.00 92.28 40  A 1 
ATOM 318  C C   . SER A 1 40  ? 28.577  -11.685 -17.748 1.00 92.09 40  A 1 
ATOM 319  O O   . SER A 1 40  ? 27.970  -10.779 -18.314 1.00 89.99 40  A 1 
ATOM 320  C CB  . SER A 1 40  ? 30.970  -12.114 -18.383 1.00 91.42 40  A 1 
ATOM 321  O OG  . SER A 1 40  ? 32.318  -11.800 -18.091 1.00 83.87 40  A 1 
ATOM 322  N N   . MET A 1 41  ? 28.014  -12.836 -17.407 1.00 92.41 41  A 1 
ATOM 323  C CA  . MET A 1 41  ? 26.588  -13.145 -17.569 1.00 92.17 41  A 1 
ATOM 324  C C   . MET A 1 41  ? 25.715  -12.185 -16.756 1.00 91.70 41  A 1 
ATOM 325  O O   . MET A 1 41  ? 24.744  -11.650 -17.282 1.00 89.83 41  A 1 
ATOM 326  C CB  . MET A 1 41  ? 26.367  -14.601 -17.138 1.00 91.55 41  A 1 
ATOM 327  C CG  . MET A 1 41  ? 24.936  -15.093 -17.354 1.00 87.76 41  A 1 
ATOM 328  S SD  . MET A 1 41  ? 24.652  -16.767 -16.695 1.00 86.81 41  A 1 
ATOM 329  C CE  . MET A 1 41  ? 24.472  -16.380 -14.944 1.00 78.41 41  A 1 
ATOM 330  N N   . THR A 1 42  ? 26.093  -11.899 -15.518 1.00 92.66 42  A 1 
ATOM 331  C CA  . THR A 1 42  ? 25.367  -10.995 -14.617 1.00 91.85 42  A 1 
ATOM 332  C C   . THR A 1 42  ? 25.259  -9.574  -15.181 1.00 90.98 42  A 1 
ATOM 333  O O   . THR A 1 42  ? 24.219  -8.943  -15.046 1.00 88.17 42  A 1 
ATOM 334  C CB  . THR A 1 42  ? 26.053  -10.943 -13.244 1.00 91.46 42  A 1 
ATOM 335  O OG1 . THR A 1 42  ? 26.167  -12.238 -12.710 1.00 85.94 42  A 1 
ATOM 336  C CG2 . THR A 1 42  ? 25.285  -10.116 -12.216 1.00 85.88 42  A 1 
ATOM 337  N N   . VAL A 1 43  ? 26.294  -9.086  -15.873 1.00 90.03 43  A 1 
ATOM 338  C CA  . VAL A 1 43  ? 26.260  -7.765  -16.547 1.00 87.87 43  A 1 
ATOM 339  C C   . VAL A 1 43  ? 25.676  -7.812  -17.967 1.00 87.27 43  A 1 
ATOM 340  O O   . VAL A 1 43  ? 25.905  -6.892  -18.757 1.00 82.81 43  A 1 
ATOM 341  C CB  . VAL A 1 43  ? 27.618  -7.040  -16.495 1.00 86.13 43  A 1 
ATOM 342  C CG1 . VAL A 1 43  ? 28.079  -6.809  -15.054 1.00 77.93 43  A 1 
ATOM 343  C CG2 . VAL A 1 43  ? 28.718  -7.782  -17.242 1.00 78.95 43  A 1 
ATOM 344  N N   . GLY A 1 44  ? 24.953  -8.873  -18.312 1.00 87.85 44  A 1 
ATOM 345  C CA  . GLY A 1 44  ? 24.247  -9.005  -19.580 1.00 86.90 44  A 1 
ATOM 346  C C   . GLY A 1 44  ? 25.124  -9.324  -20.799 1.00 87.75 44  A 1 
ATOM 347  O O   . GLY A 1 44  ? 24.686  -9.152  -21.935 1.00 83.93 44  A 1 
ATOM 348  N N   . LYS A 1 45  ? 26.377  -9.768  -20.616 1.00 89.06 45  A 1 
ATOM 349  C CA  . LYS A 1 45  ? 27.211  -10.197 -21.747 1.00 89.31 45  A 1 
ATOM 350  C C   . LYS A 1 45  ? 26.830  -11.616 -22.167 1.00 90.46 45  A 1 
ATOM 351  O O   . LYS A 1 45  ? 26.724  -12.507 -21.326 1.00 88.22 45  A 1 
ATOM 352  C CB  . LYS A 1 45  ? 28.706  -10.130 -21.412 1.00 87.21 45  A 1 
ATOM 353  C CG  . LYS A 1 45  ? 29.188  -8.686  -21.218 1.00 80.23 45  A 1 
ATOM 354  C CD  . LYS A 1 45  ? 30.672  -8.694  -20.863 1.00 74.21 45  A 1 
ATOM 355  C CE  . LYS A 1 45  ? 31.158  -7.271  -20.583 1.00 66.33 45  A 1 
ATOM 356  N NZ  . LYS A 1 45  ? 32.502  -7.281  -19.965 1.00 59.29 45  A 1 
ATOM 357  N N   . ASP A 1 46  ? 26.721  -11.822 -23.473 1.00 88.79 46  A 1 
ATOM 358  C CA  . ASP A 1 46  ? 26.554  -13.164 -24.020 1.00 89.84 46  A 1 
ATOM 359  C C   . ASP A 1 46  ? 27.859  -13.960 -23.896 1.00 90.53 46  A 1 
ATOM 360  O O   . ASP A 1 46  ? 28.866  -13.678 -24.545 1.00 88.11 46  A 1 
ATOM 361  C CB  . ASP A 1 46  ? 26.030  -13.110 -25.460 1.00 88.06 46  A 1 
ATOM 362  C CG  . ASP A 1 46  ? 25.774  -14.501 -26.040 1.00 88.03 46  A 1 
ATOM 363  O OD1 . ASP A 1 46  ? 25.788  -15.489 -25.273 1.00 83.09 46  A 1 
ATOM 364  O OD2 . ASP A 1 46  ? 25.625  -14.607 -27.277 1.00 82.66 46  A 1 
ATOM 365  N N   . VAL A 1 47  ? 27.832  -14.974 -23.032 1.00 91.16 47  A 1 
ATOM 366  C CA  . VAL A 1 47  ? 28.905  -15.949 -22.804 1.00 91.99 47  A 1 
ATOM 367  C C   . VAL A 1 47  ? 28.454  -17.366 -23.168 1.00 92.64 47  A 1 
ATOM 368  O O   . VAL A 1 47  ? 29.081  -18.340 -22.747 1.00 90.58 47  A 1 
ATOM 369  C CB  . VAL A 1 47  ? 29.489  -15.832 -21.379 1.00 90.80 47  A 1 
ATOM 370  C CG1 . VAL A 1 47  ? 30.253  -14.518 -21.204 1.00 85.05 47  A 1 
ATOM 371  C CG2 . VAL A 1 47  ? 28.413  -15.917 -20.288 1.00 85.66 47  A 1 
ATOM 372  N N   . SER A 1 48  ? 27.414  -17.508 -23.990 1.00 91.65 48  A 1 
ATOM 373  C CA  . SER A 1 48  ? 26.880  -18.795 -24.453 1.00 91.23 48  A 1 
ATOM 374  C C   . SER A 1 48  ? 27.902  -19.624 -25.230 1.00 91.32 48  A 1 
ATOM 375  O O   . SER A 1 48  ? 27.921  -20.849 -25.124 1.00 89.54 48  A 1 
ATOM 376  C CB  . SER A 1 48  ? 25.648  -18.546 -25.337 1.00 89.82 48  A 1 
ATOM 377  O OG  . SER A 1 48  ? 26.014  -17.852 -26.512 1.00 85.26 48  A 1 
ATOM 378  N N   . ALA A 1 49  ? 28.833  -18.957 -25.914 1.00 91.65 49  A 1 
ATOM 379  C CA  . ALA A 1 49  ? 29.908  -19.619 -26.658 1.00 91.31 49  A 1 
ATOM 380  C C   . ALA A 1 49  ? 30.856  -20.464 -25.772 1.00 92.19 49  A 1 
ATOM 381  O O   . ALA A 1 49  ? 31.579  -21.321 -26.279 1.00 89.75 49  A 1 
ATOM 382  C CB  . ALA A 1 49  ? 30.691  -18.534 -27.415 1.00 89.45 49  A 1 
ATOM 383  N N   . LEU A 1 50  ? 30.854  -20.238 -24.463 1.00 91.95 50  A 1 
ATOM 384  C CA  . LEU A 1 50  ? 31.651  -21.000 -23.500 1.00 92.86 50  A 1 
ATOM 385  C C   . LEU A 1 50  ? 30.913  -22.233 -22.953 1.00 93.43 50  A 1 
ATOM 386  O O   . LEU A 1 50  ? 31.463  -22.925 -22.095 1.00 91.55 50  A 1 
ATOM 387  C CB  . LEU A 1 50  ? 32.100  -20.070 -22.359 1.00 92.43 50  A 1 
ATOM 388  C CG  . LEU A 1 50  ? 33.019  -18.917 -22.815 1.00 92.10 50  A 1 
ATOM 389  C CD1 . LEU A 1 50  ? 33.239  -17.961 -21.642 1.00 89.27 50  A 1 
ATOM 390  C CD2 . LEU A 1 50  ? 34.383  -19.437 -23.277 1.00 89.26 50  A 1 
ATOM 391  N N   . PHE A 1 51  ? 29.712  -22.524 -23.441 1.00 93.59 51  A 1 
ATOM 392  C CA  . PHE A 1 51  ? 28.854  -23.580 -22.909 1.00 93.65 51  A 1 
ATOM 393  C C   . PHE A 1 51  ? 29.578  -24.928 -22.724 1.00 93.46 51  A 1 
ATOM 394  O O   . PHE A 1 51  ? 29.607  -25.420 -21.595 1.00 92.39 51  A 1 
ATOM 395  C CB  . PHE A 1 51  ? 27.597  -23.704 -23.775 1.00 92.98 51  A 1 
ATOM 396  C CG  . PHE A 1 51  ? 26.493  -24.525 -23.140 1.00 93.49 51  A 1 
ATOM 397  C CD1 . PHE A 1 51  ? 26.512  -25.926 -23.212 1.00 90.75 51  A 1 
ATOM 398  C CD2 . PHE A 1 51  ? 25.441  -23.886 -22.468 1.00 90.46 51  A 1 
ATOM 399  C CE1 . PHE A 1 51  ? 25.489  -26.686 -22.628 1.00 89.55 51  A 1 
ATOM 400  C CE2 . PHE A 1 51  ? 24.407  -24.636 -21.880 1.00 89.03 51  A 1 
ATOM 401  C CZ  . PHE A 1 51  ? 24.431  -26.034 -21.957 1.00 90.41 51  A 1 
ATOM 402  N N   . PRO A 1 52  ? 30.225  -25.507 -23.735 1.00 93.32 52  A 1 
ATOM 403  C CA  . PRO A 1 52  ? 30.904  -26.792 -23.561 1.00 92.43 52  A 1 
ATOM 404  C C   . PRO A 1 52  ? 32.053  -26.733 -22.547 1.00 92.42 52  A 1 
ATOM 405  O O   . PRO A 1 52  ? 32.270  -27.684 -21.796 1.00 90.21 52  A 1 
ATOM 406  C CB  . PRO A 1 52  ? 31.400  -27.179 -24.962 1.00 90.86 52  A 1 
ATOM 407  C CG  . PRO A 1 52  ? 31.512  -25.841 -25.693 1.00 88.25 52  A 1 
ATOM 408  C CD  . PRO A 1 52  ? 30.362  -25.035 -25.102 1.00 91.92 52  A 1 
ATOM 409  N N   . ASP A 1 53  ? 32.761  -25.610 -22.473 1.00 92.65 53  A 1 
ATOM 410  C CA  . ASP A 1 53  ? 33.900  -25.449 -21.568 1.00 92.21 53  A 1 
ATOM 411  C C   . ASP A 1 53  ? 33.445  -25.284 -20.107 1.00 92.61 53  A 1 
ATOM 412  O O   . ASP A 1 53  ? 34.085  -25.806 -19.190 1.00 90.57 53  A 1 
ATOM 413  C CB  . ASP A 1 53  ? 34.741  -24.247 -22.012 1.00 91.69 53  A 1 
ATOM 414  C CG  . ASP A 1 53  ? 35.182  -24.344 -23.475 1.00 90.27 53  A 1 
ATOM 415  O OD1 . ASP A 1 53  ? 36.150  -25.073 -23.788 1.00 82.54 53  A 1 
ATOM 416  O OD2 . ASP A 1 53  ? 34.588  -23.653 -24.328 1.00 83.66 53  A 1 
ATOM 417  N N   . VAL A 1 54  ? 32.319  -24.609 -19.886 1.00 93.31 54  A 1 
ATOM 418  C CA  . VAL A 1 54  ? 31.712  -24.470 -18.557 1.00 93.34 54  A 1 
ATOM 419  C C   . VAL A 1 54  ? 31.106  -25.800 -18.094 1.00 93.22 54  A 1 
ATOM 420  O O   . VAL A 1 54  ? 31.341  -26.212 -16.957 1.00 91.68 54  A 1 
ATOM 421  C CB  . VAL A 1 54  ? 30.665  -23.340 -18.525 1.00 93.28 54  A 1 
ATOM 422  C CG1 . VAL A 1 54  ? 29.975  -23.245 -17.165 1.00 89.44 54  A 1 
ATOM 423  C CG2 . VAL A 1 54  ? 31.328  -21.980 -18.787 1.00 90.25 54  A 1 
ATOM 424  N N   . VAL A 1 55  ? 30.406  -26.528 -18.974 1.00 93.34 55  A 1 
ATOM 425  C CA  . VAL A 1 55  ? 29.838  -27.855 -18.649 1.00 92.10 55  A 1 
ATOM 426  C C   . VAL A 1 55  ? 30.931  -28.845 -18.241 1.00 91.67 55  A 1 
ATOM 427  O O   . VAL A 1 55  ? 30.743  -29.609 -17.296 1.00 89.64 55  A 1 
ATOM 428  C CB  . VAL A 1 55  ? 29.005  -28.399 -19.821 1.00 90.69 55  A 1 
ATOM 429  C CG1 . VAL A 1 55  ? 28.559  -29.847 -19.599 1.00 83.33 55  A 1 
ATOM 430  C CG2 . VAL A 1 55  ? 27.733  -27.573 -20.006 1.00 84.24 55  A 1 
ATOM 431  N N   . ASN A 1 56  ? 32.094  -28.784 -18.864 1.00 92.06 56  A 1 
ATOM 432  C CA  . ASN A 1 56  ? 33.235  -29.605 -18.455 1.00 90.77 56  A 1 
ATOM 433  C C   . ASN A 1 56  ? 33.715  -29.318 -17.016 1.00 90.72 56  A 1 
ATOM 434  O O   . ASN A 1 56  ? 34.374  -30.161 -16.399 1.00 87.72 56  A 1 
ATOM 435  C CB  . ASN A 1 56  ? 34.376  -29.403 -19.461 1.00 88.67 56  A 1 
ATOM 436  C CG  . ASN A 1 56  ? 34.143  -30.107 -20.785 1.00 82.32 56  A 1 
ATOM 437  O OD1 . ASN A 1 56  ? 33.429  -31.085 -20.898 1.00 73.87 56  A 1 
ATOM 438  N ND2 . ASN A 1 56  ? 34.800  -29.652 -21.833 1.00 71.97 56  A 1 
ATOM 439  N N   . CYS A 1 57  ? 33.386  -28.157 -16.450 1.00 91.41 57  A 1 
ATOM 440  C CA  . CYS A 1 57  ? 33.666  -27.823 -15.057 1.00 90.72 57  A 1 
ATOM 441  C C   . CYS A 1 57  ? 32.600  -28.353 -14.077 1.00 90.27 57  A 1 
ATOM 442  O O   . CYS A 1 57  ? 32.790  -28.246 -12.865 1.00 87.09 57  A 1 
ATOM 443  C CB  . CYS A 1 57  ? 33.859  -26.305 -14.909 1.00 89.94 57  A 1 
ATOM 444  S SG  . CYS A 1 57  ? 35.238  -25.719 -15.956 1.00 87.59 57  A 1 
ATOM 445  N N   . MET A 1 58  ? 31.502  -28.929 -14.559 1.00 91.06 58  A 1 
ATOM 446  C CA  . MET A 1 58  ? 30.381  -29.412 -13.749 1.00 90.56 58  A 1 
ATOM 447  C C   . MET A 1 58  ? 30.776  -30.564 -12.812 1.00 90.15 58  A 1 
ATOM 448  O O   . MET A 1 58  ? 30.310  -30.646 -11.675 1.00 86.57 58  A 1 
ATOM 449  C CB  . MET A 1 58  ? 29.263  -29.853 -14.708 1.00 88.56 58  A 1 
ATOM 450  C CG  . MET A 1 58  ? 27.939  -30.154 -14.016 1.00 86.43 58  A 1 
ATOM 451  S SD  . MET A 1 58  ? 26.671  -30.624 -15.221 1.00 86.24 58  A 1 
ATOM 452  C CE  . MET A 1 58  ? 25.293  -30.996 -14.108 1.00 78.91 58  A 1 
ATOM 453  N N   . GLN A 1 59  ? 31.664  -31.445 -13.259 1.00 89.83 59  A 1 
ATOM 454  C CA  . GLN A 1 59  ? 32.226  -32.518 -12.443 1.00 88.65 59  A 1 
ATOM 455  C C   . GLN A 1 59  ? 33.280  -31.956 -11.501 1.00 88.37 59  A 1 
ATOM 456  O O   . GLN A 1 59  ? 34.470  -31.882 -11.823 1.00 83.16 59  A 1 
ATOM 457  C CB  . GLN A 1 59  ? 32.778  -33.645 -13.322 1.00 85.64 59  A 1 
ATOM 458  C CG  . GLN A 1 59  ? 31.662  -34.351 -14.100 1.00 76.28 59  A 1 
ATOM 459  C CD  . GLN A 1 59  ? 32.168  -35.578 -14.871 1.00 69.96 59  A 1 
ATOM 460  O OE1 . GLN A 1 59  ? 33.312  -35.998 -14.777 1.00 61.78 59  A 1 
ATOM 461  N NE2 . GLN A 1 59  ? 31.319  -36.208 -15.640 1.00 59.40 59  A 1 
ATOM 462  N N   . THR A 1 60  ? 32.843  -31.524 -10.336 1.00 87.22 60  A 1 
ATOM 463  C CA  . THR A 1 60  ? 33.702  -30.897 -9.335  1.00 87.25 60  A 1 
ATOM 464  C C   . THR A 1 60  ? 33.319  -31.328 -7.925  1.00 87.45 60  A 1 
ATOM 465  O O   . THR A 1 60  ? 32.155  -31.590 -7.637  1.00 85.17 60  A 1 
ATOM 466  C CB  . THR A 1 60  ? 33.656  -29.368 -9.474  1.00 85.51 60  A 1 
ATOM 467  O OG1 . THR A 1 60  ? 34.582  -28.783 -8.594  1.00 77.22 60  A 1 
ATOM 468  C CG2 . THR A 1 60  ? 32.282  -28.753 -9.191  1.00 77.91 60  A 1 
ATOM 469  N N   . ASP A 1 61  ? 34.313  -31.320 -7.050  1.00 85.25 61  A 1 
ATOM 470  C CA  . ASP A 1 61  ? 34.154  -31.559 -5.611  1.00 84.91 61  A 1 
ATOM 471  C C   . ASP A 1 61  ? 33.909  -30.246 -4.843  1.00 86.24 61  A 1 
ATOM 472  O O   . ASP A 1 61  ? 33.826  -30.244 -3.615  1.00 82.20 61  A 1 
ATOM 473  C CB  . ASP A 1 61  ? 35.400  -32.281 -5.065  1.00 81.24 61  A 1 
ATOM 474  C CG  . ASP A 1 61  ? 35.944  -33.352 -6.012  1.00 73.46 61  A 1 
ATOM 475  O OD1 . ASP A 1 61  ? 35.145  -34.156 -6.538  1.00 63.51 61  A 1 
ATOM 476  O OD2 . ASP A 1 61  ? 37.168  -33.255 -6.299  1.00 65.69 61  A 1 
ATOM 477  N N   . ASN A 1 62  ? 33.842  -29.117 -5.543  1.00 86.24 62  A 1 
ATOM 478  C CA  . ASN A 1 62  ? 33.584  -27.819 -4.943  1.00 87.19 62  A 1 
ATOM 479  C C   . ASN A 1 62  ? 32.117  -27.420 -5.159  1.00 88.57 62  A 1 
ATOM 480  O O   . ASN A 1 62  ? 31.693  -27.210 -6.300  1.00 87.73 62  A 1 
ATOM 481  C CB  . ASN A 1 62  ? 34.589  -26.802 -5.505  1.00 85.26 62  A 1 
ATOM 482  C CG  . ASN A 1 62  ? 34.461  -25.459 -4.803  1.00 84.03 62  A 1 
ATOM 483  O OD1 . ASN A 1 62  ? 33.473  -24.767 -4.914  1.00 76.79 62  A 1 
ATOM 484  N ND2 . ASN A 1 62  ? 35.454  -25.064 -4.037  1.00 76.20 62  A 1 
ATOM 485  N N   . LEU A 1 63  ? 31.375  -27.303 -4.074  1.00 86.68 63  A 1 
ATOM 486  C CA  . LEU A 1 63  ? 29.942  -27.021 -4.120  1.00 88.09 63  A 1 
ATOM 487  C C   . LEU A 1 63  ? 29.646  -25.634 -4.703  1.00 89.90 63  A 1 
ATOM 488  O O   . LEU A 1 63  ? 28.737  -25.501 -5.513  1.00 88.82 63  A 1 
ATOM 489  C CB  . LEU A 1 63  ? 29.353  -27.179 -2.710  1.00 85.81 63  A 1 
ATOM 490  C CG  . LEU A 1 63  ? 27.823  -26.962 -2.642  1.00 82.02 63  A 1 
ATOM 491  C CD1 . LEU A 1 63  ? 27.048  -27.961 -3.505  1.00 76.08 63  A 1 
ATOM 492  C CD2 . LEU A 1 63  ? 27.348  -27.123 -1.202  1.00 76.67 63  A 1 
ATOM 493  N N   . GLU A 1 64  ? 30.417  -24.618 -4.340  1.00 86.44 64  A 1 
ATOM 494  C CA  . GLU A 1 64  ? 30.279  -23.263 -4.881  1.00 87.30 64  A 1 
ATOM 495  C C   . GLU A 1 64  ? 30.450  -23.267 -6.408  1.00 89.30 64  A 1 
ATOM 496  O O   . GLU A 1 64  ? 29.616  -22.732 -7.137  1.00 88.81 64  A 1 
ATOM 497  C CB  . GLU A 1 64  ? 31.326  -22.365 -4.210  1.00 85.07 64  A 1 
ATOM 498  C CG  . GLU A 1 64  ? 31.163  -20.864 -4.500  1.00 76.80 64  A 1 
ATOM 499  C CD  . GLU A 1 64  ? 32.432  -20.056 -4.148  1.00 74.32 64  A 1 
ATOM 500  O OE1 . GLU A 1 64  ? 32.612  -18.931 -4.661  1.00 67.33 64  A 1 
ATOM 501  O OE2 . GLU A 1 64  ? 33.349  -20.579 -3.488  1.00 69.20 64  A 1 
ATOM 502  N N   . LEU A 1 65  ? 31.489  -23.951 -6.915  1.00 89.31 65  A 1 
ATOM 503  C CA  . LEU A 1 65  ? 31.720  -24.093 -8.347  1.00 90.89 65  A 1 
ATOM 504  C C   . LEU A 1 65  ? 30.566  -24.842 -9.028  1.00 92.14 65  A 1 
ATOM 505  O O   . LEU A 1 65  ? 30.128  -24.424 -10.095 1.00 91.71 65  A 1 
ATOM 506  C CB  . LEU A 1 65  ? 33.071  -24.787 -8.575  1.00 89.95 65  A 1 
ATOM 507  C CG  . LEU A 1 65  ? 33.420  -25.032 -10.056 1.00 87.88 65  A 1 
ATOM 508  C CD1 . LEU A 1 65  ? 33.481  -23.738 -10.869 1.00 83.52 65  A 1 
ATOM 509  C CD2 . LEU A 1 65  ? 34.790  -25.701 -10.168 1.00 83.42 65  A 1 
ATOM 510  N N   . LYS A 1 66  ? 30.061  -25.915 -8.408  1.00 91.70 66  A 1 
ATOM 511  C CA  . LYS A 1 66  ? 28.932  -26.680 -8.940  1.00 92.76 66  A 1 
ATOM 512  C C   . LYS A 1 66  ? 27.678  -25.810 -9.060  1.00 93.97 66  A 1 
ATOM 513  O O   . LYS A 1 66  ? 27.066  -25.798 -10.127 1.00 93.35 66  A 1 
ATOM 514  C CB  . LYS A 1 66  ? 28.700  -27.933 -8.079  1.00 91.83 66  A 1 
ATOM 515  C CG  . LYS A 1 66  ? 27.565  -28.813 -8.656  1.00 89.06 66  A 1 
ATOM 516  C CD  . LYS A 1 66  ? 27.510  -30.227 -8.042  1.00 86.13 66  A 1 
ATOM 517  C CE  . LYS A 1 66  ? 28.665  -31.076 -8.570  1.00 83.92 66  A 1 
ATOM 518  N NZ  . LYS A 1 66  ? 28.401  -32.526 -8.451  1.00 81.19 66  A 1 
ATOM 519  N N   . LYS A 1 67  ? 27.343  -25.042 -8.033  1.00 92.20 67  A 1 
ATOM 520  C CA  . LYS A 1 67  ? 26.214  -24.096 -8.053  1.00 92.82 67  A 1 
ATOM 521  C C   . LYS A 1 67  ? 26.356  -23.050 -9.165  1.00 93.64 67  A 1 
ATOM 522  O O   . LYS A 1 67  ? 25.402  -22.802 -9.889  1.00 93.22 67  A 1 
ATOM 523  C CB  . LYS A 1 67  ? 26.088  -23.398 -6.693  1.00 91.99 67  A 1 
ATOM 524  C CG  . LYS A 1 67  ? 25.551  -24.305 -5.570  1.00 90.08 67  A 1 
ATOM 525  C CD  . LYS A 1 67  ? 25.456  -23.468 -4.284  1.00 88.21 67  A 1 
ATOM 526  C CE  . LYS A 1 67  ? 24.844  -24.182 -3.090  1.00 84.50 67  A 1 
ATOM 527  N NZ  . LYS A 1 67  ? 24.685  -23.236 -1.947  1.00 80.51 67  A 1 
ATOM 528  N N   . LEU A 1 68  ? 27.547  -22.491 -9.364  1.00 93.22 68  A 1 
ATOM 529  C CA  . LEU A 1 68  ? 27.807  -21.527 -10.433 1.00 93.55 68  A 1 
ATOM 530  C C   . LEU A 1 68  ? 27.647  -22.151 -11.829 1.00 94.53 68  A 1 
ATOM 531  O O   . LEU A 1 68  ? 27.067  -21.528 -12.721 1.00 94.05 68  A 1 
ATOM 532  C CB  . LEU A 1 68  ? 29.221  -20.952 -10.271 1.00 92.87 68  A 1 
ATOM 533  C CG  . LEU A 1 68  ? 29.410  -20.016 -9.055  1.00 91.21 68  A 1 
ATOM 534  C CD1 . LEU A 1 68  ? 30.891  -19.664 -8.931  1.00 88.18 68  A 1 
ATOM 535  C CD2 . LEU A 1 68  ? 28.610  -18.732 -9.187  1.00 87.70 68  A 1 
ATOM 536  N N   . VAL A 1 69  ? 28.120  -23.389 -12.032 1.00 94.55 69  A 1 
ATOM 537  C CA  . VAL A 1 69  ? 27.917  -24.112 -13.297 1.00 95.03 69  A 1 
ATOM 538  C C   . VAL A 1 69  ? 26.437  -24.398 -13.527 1.00 95.45 69  A 1 
ATOM 539  O O   . VAL A 1 69  ? 25.935  -24.213 -14.630 1.00 94.91 69  A 1 
ATOM 540  C CB  . VAL A 1 69  ? 28.761  -25.402 -13.343 1.00 94.59 69  A 1 
ATOM 541  C CG1 . VAL A 1 69  ? 28.441  -26.247 -14.584 1.00 90.70 69  A 1 
ATOM 542  C CG2 . VAL A 1 69  ? 30.262  -25.077 -13.407 1.00 91.35 69  A 1 
ATOM 543  N N   . TYR A 1 70  ? 25.698  -24.796 -12.480 1.00 95.11 70  A 1 
ATOM 544  C CA  . TYR A 1 70  ? 24.257  -25.026 -12.561 1.00 95.39 70  A 1 
ATOM 545  C C   . TYR A 1 70  ? 23.490  -23.748 -12.911 1.00 94.96 70  A 1 
ATOM 546  O O   . TYR A 1 70  ? 22.603  -23.779 -13.766 1.00 93.53 70  A 1 
ATOM 547  C CB  . TYR A 1 70  ? 23.769  -25.626 -11.239 1.00 94.93 70  A 1 
ATOM 548  C CG  . TYR A 1 70  ? 23.991  -27.106 -11.042 1.00 94.56 70  A 1 
ATOM 549  C CD1 . TYR A 1 70  ? 24.952  -27.845 -11.771 1.00 89.54 70  A 1 
ATOM 550  C CD2 . TYR A 1 70  ? 23.182  -27.779 -10.108 1.00 89.27 70  A 1 
ATOM 551  C CE1 . TYR A 1 70  ? 25.081  -29.232 -11.593 1.00 87.83 70  A 1 
ATOM 552  C CE2 . TYR A 1 70  ? 23.301  -29.159 -9.920  1.00 87.51 70  A 1 
ATOM 553  C CZ  . TYR A 1 70  ? 24.249  -29.891 -10.672 1.00 90.06 70  A 1 
ATOM 554  O OH  . TYR A 1 70  ? 24.324  -31.250 -10.515 1.00 88.46 70  A 1 
ATOM 555  N N   . LEU A 1 71  ? 23.878  -22.620 -12.338 1.00 95.07 71  A 1 
ATOM 556  C CA  . LEU A 1 71  ? 23.327  -21.313 -12.690 1.00 94.89 71  A 1 
ATOM 557  C C   . LEU A 1 71  ? 23.563  -20.977 -14.167 1.00 94.85 71  A 1 
ATOM 558  O O   . LEU A 1 71  ? 22.643  -20.545 -14.860 1.00 93.77 71  A 1 
ATOM 559  C CB  . LEU A 1 71  ? 23.965  -20.272 -11.759 1.00 94.13 71  A 1 
ATOM 560  C CG  . LEU A 1 71  ? 23.468  -18.833 -11.996 1.00 89.96 71  A 1 
ATOM 561  C CD1 . LEU A 1 71  ? 22.006  -18.657 -11.572 1.00 85.32 71  A 1 
ATOM 562  C CD2 . LEU A 1 71  ? 24.325  -17.872 -11.178 1.00 85.44 71  A 1 
ATOM 563  N N   . TYR A 1 72  ? 24.771  -21.217 -14.669 1.00 95.49 72  A 1 
ATOM 564  C CA  . TYR A 1 72  ? 25.098  -21.028 -16.081 1.00 95.56 72  A 1 
ATOM 565  C C   . TYR A 1 72  ? 24.240  -21.919 -16.990 1.00 95.13 72  A 1 
ATOM 566  O O   . TYR A 1 72  ? 23.694  -21.447 -17.991 1.00 94.02 72  A 1 
ATOM 567  C CB  . TYR A 1 72  ? 26.596  -21.294 -16.284 1.00 95.54 72  A 1 
ATOM 568  C CG  . TYR A 1 72  ? 27.046  -21.098 -17.713 1.00 96.10 72  A 1 
ATOM 569  C CD1 . TYR A 1 72  ? 26.972  -22.149 -18.649 1.00 94.37 72  A 1 
ATOM 570  C CD2 . TYR A 1 72  ? 27.528  -19.834 -18.137 1.00 94.46 72  A 1 
ATOM 571  C CE1 . TYR A 1 72  ? 27.360  -21.959 -19.976 1.00 93.87 72  A 1 
ATOM 572  C CE2 . TYR A 1 72  ? 27.928  -19.632 -19.468 1.00 93.67 72  A 1 
ATOM 573  C CZ  . TYR A 1 72  ? 27.840  -20.693 -20.386 1.00 94.86 72  A 1 
ATOM 574  O OH  . TYR A 1 72  ? 28.222  -20.501 -21.685 1.00 94.01 72  A 1 
ATOM 575  N N   . LEU A 1 73  ? 24.073  -23.194 -16.623 1.00 95.36 73  A 1 
ATOM 576  C CA  . LEU A 1 73  ? 23.252  -24.140 -17.369 1.00 94.82 73  A 1 
ATOM 577  C C   . LEU A 1 73  ? 21.785  -23.703 -17.407 1.00 94.32 73  A 1 
ATOM 578  O O   . LEU A 1 73  ? 21.197  -23.705 -18.485 1.00 92.79 73  A 1 
ATOM 579  C CB  . LEU A 1 73  ? 23.381  -25.540 -16.760 1.00 94.00 73  A 1 
ATOM 580  C CG  . LEU A 1 73  ? 24.720  -26.225 -17.066 1.00 90.67 73  A 1 
ATOM 581  C CD1 . LEU A 1 73  ? 24.866  -27.490 -16.215 1.00 85.56 73  A 1 
ATOM 582  C CD2 . LEU A 1 73  ? 24.819  -26.637 -18.534 1.00 85.34 73  A 1 
ATOM 583  N N   . MET A 1 74  ? 21.207  -23.275 -16.287 1.00 93.66 74  A 1 
ATOM 584  C CA  . MET A 1 74  ? 19.832  -22.759 -16.253 1.00 92.38 74  A 1 
ATOM 585  C C   . MET A 1 74  ? 19.629  -21.574 -17.201 1.00 92.07 74  A 1 
ATOM 586  O O   . MET A 1 74  ? 18.581  -21.459 -17.828 1.00 90.25 74  A 1 
ATOM 587  C CB  . MET A 1 74  ? 19.450  -22.343 -14.831 1.00 90.69 74  A 1 
ATOM 588  C CG  . MET A 1 74  ? 19.096  -23.555 -13.968 1.00 84.18 74  A 1 
ATOM 589  S SD  . MET A 1 74  ? 18.519  -23.120 -12.304 1.00 81.51 74  A 1 
ATOM 590  C CE  . MET A 1 74  ? 20.083  -22.722 -11.507 1.00 70.13 74  A 1 
ATOM 591  N N   . ASN A 1 75  ? 20.635  -20.714 -17.339 1.00 93.51 75  A 1 
ATOM 592  C CA  . ASN A 1 75  ? 20.535  -19.531 -18.185 1.00 92.44 75  A 1 
ATOM 593  C C   . ASN A 1 75  ? 20.691  -19.849 -19.685 1.00 92.33 75  A 1 
ATOM 594  O O   . ASN A 1 75  ? 19.978  -19.295 -20.510 1.00 90.12 75  A 1 
ATOM 595  C CB  . ASN A 1 75  ? 21.568  -18.503 -17.706 1.00 91.02 75  A 1 
ATOM 596  C CG  . ASN A 1 75  ? 21.206  -17.102 -18.178 1.00 84.64 75  A 1 
ATOM 597  O OD1 . ASN A 1 75  ? 20.076  -16.674 -18.093 1.00 75.91 75  A 1 
ATOM 598  N ND2 . ASN A 1 75  ? 22.159  -16.336 -18.668 1.00 74.18 75  A 1 
ATOM 599  N N   . TYR A 1 76  ? 21.602  -20.743 -20.044 1.00 92.77 76  A 1 
ATOM 600  C CA  . TYR A 1 76  ? 21.986  -20.971 -21.450 1.00 92.73 76  A 1 
ATOM 601  C C   . TYR A 1 76  ? 21.496  -22.300 -22.058 1.00 92.02 76  A 1 
ATOM 602  O O   . TYR A 1 76  ? 21.551  -22.443 -23.282 1.00 89.00 76  A 1 
ATOM 603  C CB  . TYR A 1 76  ? 23.504  -20.813 -21.598 1.00 92.61 76  A 1 
ATOM 604  C CG  . TYR A 1 76  ? 23.981  -19.386 -21.439 1.00 93.11 76  A 1 
ATOM 605  C CD1 . TYR A 1 76  ? 23.666  -18.418 -22.414 1.00 90.14 76  A 1 
ATOM 606  C CD2 . TYR A 1 76  ? 24.736  -19.007 -20.313 1.00 90.60 76  A 1 
ATOM 607  C CE1 . TYR A 1 76  ? 24.089  -17.092 -22.275 1.00 89.46 76  A 1 
ATOM 608  C CE2 . TYR A 1 76  ? 25.163  -17.679 -20.163 1.00 89.68 76  A 1 
ATOM 609  C CZ  . TYR A 1 76  ? 24.841  -16.720 -21.145 1.00 91.37 76  A 1 
ATOM 610  O OH  . TYR A 1 76  ? 25.250  -15.416 -20.995 1.00 89.86 76  A 1 
ATOM 611  N N   . ALA A 1 77  ? 20.992  -23.244 -21.278 1.00 91.27 77  A 1 
ATOM 612  C CA  . ALA A 1 77  ? 20.555  -24.536 -21.829 1.00 90.10 77  A 1 
ATOM 613  C C   . ALA A 1 77  ? 19.431  -24.391 -22.866 1.00 89.71 77  A 1 
ATOM 614  O O   . ALA A 1 77  ? 19.416  -25.126 -23.854 1.00 87.62 77  A 1 
ATOM 615  C CB  . ALA A 1 77  ? 20.129  -25.450 -20.685 1.00 89.59 77  A 1 
ATOM 616  N N   . LYS A 1 78  ? 18.536  -23.425 -22.698 1.00 89.31 78  A 1 
ATOM 617  C CA  . LYS A 1 78  ? 17.463  -23.157 -23.659 1.00 87.63 78  A 1 
ATOM 618  C C   . LYS A 1 78  ? 17.984  -22.673 -25.019 1.00 88.45 78  A 1 
ATOM 619  O O   . LYS A 1 78  ? 17.389  -22.988 -26.044 1.00 84.98 78  A 1 
ATOM 620  C CB  . LYS A 1 78  ? 16.468  -22.155 -23.044 1.00 83.49 78  A 1 
ATOM 621  C CG  . LYS A 1 78  ? 15.171  -22.023 -23.864 1.00 72.34 78  A 1 
ATOM 622  C CD  . LYS A 1 78  ? 14.200  -21.030 -23.200 1.00 67.35 78  A 1 
ATOM 623  C CE  . LYS A 1 78  ? 12.910  -20.894 -24.016 1.00 57.28 78  A 1 
ATOM 624  N NZ  . LYS A 1 78  ? 11.965  -19.910 -23.414 1.00 51.40 78  A 1 
ATOM 625  N N   . SER A 1 79  ? 19.095  -21.935 -25.033 1.00 89.54 79  A 1 
ATOM 626  C CA  . SER A 1 79  ? 19.734  -21.465 -26.276 1.00 88.71 79  A 1 
ATOM 627  C C   . SER A 1 79  ? 20.696  -22.489 -26.882 1.00 89.89 79  A 1 
ATOM 628  O O   . SER A 1 79  ? 21.037  -22.386 -28.055 1.00 86.69 79  A 1 
ATOM 629  C CB  . SER A 1 79  ? 20.447  -20.128 -26.033 1.00 86.38 79  A 1 
ATOM 630  O OG  . SER A 1 79  ? 21.496  -20.262 -25.103 1.00 76.79 79  A 1 
ATOM 631  N N   . GLN A 1 80  ? 21.110  -23.496 -26.118 1.00 90.01 80  A 1 
ATOM 632  C CA  . GLN A 1 80  ? 22.044  -24.551 -26.521 1.00 90.40 80  A 1 
ATOM 633  C C   . GLN A 1 80  ? 21.485  -25.954 -26.208 1.00 91.44 80  A 1 
ATOM 634  O O   . GLN A 1 80  ? 22.141  -26.748 -25.526 1.00 87.99 80  A 1 
ATOM 635  C CB  . GLN A 1 80  ? 23.401  -24.300 -25.837 1.00 88.45 80  A 1 
ATOM 636  C CG  . GLN A 1 80  ? 24.091  -22.984 -26.267 1.00 84.91 80  A 1 
ATOM 637  C CD  . GLN A 1 80  ? 24.570  -22.979 -27.717 1.00 83.09 80  A 1 
ATOM 638  O OE1 . GLN A 1 80  ? 24.821  -23.999 -28.340 1.00 75.13 80  A 1 
ATOM 639  N NE2 . GLN A 1 80  ? 24.734  -21.815 -28.305 1.00 72.60 80  A 1 
ATOM 640  N N   . PRO A 1 81  ? 20.283  -26.310 -26.700 1.00 90.20 81  A 1 
ATOM 641  C CA  . PRO A 1 81  ? 19.583  -27.525 -26.277 1.00 89.90 81  A 1 
ATOM 642  C C   . PRO A 1 81  ? 20.357  -28.802 -26.617 1.00 90.28 81  A 1 
ATOM 643  O O   . PRO A 1 81  ? 20.400  -29.734 -25.806 1.00 87.37 81  A 1 
ATOM 644  C CB  . PRO A 1 81  ? 18.220  -27.472 -26.984 1.00 88.41 81  A 1 
ATOM 645  C CG  . PRO A 1 81  ? 18.465  -26.588 -28.208 1.00 85.79 81  A 1 
ATOM 646  C CD  . PRO A 1 81  ? 19.493  -25.584 -27.686 1.00 89.09 81  A 1 
ATOM 647  N N   . ASP A 1 82  ? 21.044  -28.840 -27.753 1.00 90.73 82  A 1 
ATOM 648  C CA  . ASP A 1 82  ? 21.830  -30.010 -28.154 1.00 90.15 82  A 1 
ATOM 649  C C   . ASP A 1 82  ? 23.060  -30.216 -27.257 1.00 90.30 82  A 1 
ATOM 650  O O   . ASP A 1 82  ? 23.434  -31.355 -26.965 1.00 87.10 82  A 1 
ATOM 651  C CB  . ASP A 1 82  ? 22.270  -29.872 -29.615 1.00 88.30 82  A 1 
ATOM 652  C CG  . ASP A 1 82  ? 21.097  -29.983 -30.591 1.00 82.92 82  A 1 
ATOM 653  O OD1 . ASP A 1 82  ? 20.201  -30.824 -30.343 1.00 76.03 82  A 1 
ATOM 654  O OD2 . ASP A 1 82  ? 21.135  -29.246 -31.612 1.00 75.53 82  A 1 
ATOM 655  N N   . MET A 1 83  ? 23.687  -29.142 -26.803 1.00 90.30 83  A 1 
ATOM 656  C CA  . MET A 1 83  ? 24.832  -29.214 -25.886 1.00 90.35 83  A 1 
ATOM 657  C C   . MET A 1 83  ? 24.398  -29.457 -24.443 1.00 91.38 83  A 1 
ATOM 658  O O   . MET A 1 83  ? 25.155  -30.057 -23.678 1.00 88.70 83  A 1 
ATOM 659  C CB  . MET A 1 83  ? 25.682  -27.948 -25.976 1.00 88.15 83  A 1 
ATOM 660  C CG  . MET A 1 83  ? 26.441  -27.861 -27.304 1.00 82.82 83  A 1 
ATOM 661  S SD  . MET A 1 83  ? 27.835  -26.702 -27.264 1.00 77.36 83  A 1 
ATOM 662  C CE  . MET A 1 83  ? 28.508  -26.982 -28.902 1.00 66.67 83  A 1 
ATOM 663  N N   . ALA A 1 84  ? 23.188  -29.064 -24.062 1.00 90.19 84  A 1 
ATOM 664  C CA  . ALA A 1 84  ? 22.655  -29.285 -22.724 1.00 90.10 84  A 1 
ATOM 665  C C   . ALA A 1 84  ? 22.593  -30.780 -22.352 1.00 91.05 84  A 1 
ATOM 666  O O   . ALA A 1 84  ? 22.731  -31.136 -21.180 1.00 89.08 84  A 1 
ATOM 667  C CB  . ALA A 1 84  ? 21.279  -28.621 -22.636 1.00 89.03 84  A 1 
ATOM 668  N N   . ILE A 1 85  ? 22.494  -31.672 -23.346 1.00 92.13 85  A 1 
ATOM 669  C CA  . ILE A 1 85  ? 22.534  -33.132 -23.151 1.00 91.50 85  A 1 
ATOM 670  C C   . ILE A 1 85  ? 23.831  -33.572 -22.463 1.00 92.09 85  A 1 
ATOM 671  O O   . ILE A 1 85  ? 23.827  -34.540 -21.700 1.00 89.48 85  A 1 
ATOM 672  C CB  . ILE A 1 85  ? 22.366  -33.845 -24.514 1.00 88.70 85  A 1 
ATOM 673  C CG1 . ILE A 1 85  ? 21.041  -33.427 -25.197 1.00 80.75 85  A 1 
ATOM 674  C CG2 . ILE A 1 85  ? 22.393  -35.381 -24.345 1.00 76.58 85  A 1 
ATOM 675  C CD1 . ILE A 1 85  ? 20.980  -33.851 -26.675 1.00 68.33 85  A 1 
ATOM 676  N N   . MET A 1 86  ? 24.934  -32.871 -22.663 1.00 90.40 86  A 1 
ATOM 677  C CA  . MET A 1 86  ? 26.211  -33.187 -22.008 1.00 90.07 86  A 1 
ATOM 678  C C   . MET A 1 86  ? 26.129  -33.096 -20.476 1.00 90.81 86  A 1 
ATOM 679  O O   . MET A 1 86  ? 26.915  -33.741 -19.790 1.00 88.49 86  A 1 
ATOM 680  C CB  . MET A 1 86  ? 27.302  -32.233 -22.502 1.00 88.02 86  A 1 
ATOM 681  C CG  . MET A 1 86  ? 27.606  -32.377 -23.997 1.00 82.13 86  A 1 
ATOM 682  S SD  . MET A 1 86  ? 28.899  -31.253 -24.615 1.00 77.15 86  A 1 
ATOM 683  C CE  . MET A 1 86  ? 30.329  -31.797 -23.648 1.00 66.99 86  A 1 
ATOM 684  N N   . ALA A 1 87  ? 25.190  -32.310 -19.943 1.00 91.63 87  A 1 
ATOM 685  C CA  . ALA A 1 87  ? 25.009  -32.139 -18.509 1.00 91.90 87  A 1 
ATOM 686  C C   . ALA A 1 87  ? 24.160  -33.251 -17.872 1.00 93.04 87  A 1 
ATOM 687  O O   . ALA A 1 87  ? 24.264  -33.486 -16.669 1.00 91.19 87  A 1 
ATOM 688  C CB  . ALA A 1 87  ? 24.403  -30.754 -18.272 1.00 90.78 87  A 1 
ATOM 689  N N   . VAL A 1 88  ? 23.353  -33.972 -18.657 1.00 93.15 88  A 1 
ATOM 690  C CA  . VAL A 1 88  ? 22.353  -34.930 -18.162 1.00 93.14 88  A 1 
ATOM 691  C C   . VAL A 1 88  ? 22.972  -36.001 -17.262 1.00 93.83 88  A 1 
ATOM 692  O O   . VAL A 1 88  ? 22.497  -36.219 -16.156 1.00 92.78 88  A 1 
ATOM 693  C CB  . VAL A 1 88  ? 21.600  -35.593 -19.328 1.00 91.31 88  A 1 
ATOM 694  C CG1 . VAL A 1 88  ? 20.693  -36.738 -18.865 1.00 82.82 88  A 1 
ATOM 695  C CG2 . VAL A 1 88  ? 20.717  -34.574 -20.043 1.00 83.61 88  A 1 
ATOM 696  N N   . ASN A 1 89  ? 24.055  -36.626 -17.703 1.00 93.08 89  A 1 
ATOM 697  C CA  . ASN A 1 89  ? 24.697  -37.682 -16.919 1.00 92.70 89  A 1 
ATOM 698  C C   . ASN A 1 89  ? 25.183  -37.183 -15.549 1.00 93.59 89  A 1 
ATOM 699  O O   . ASN A 1 89  ? 25.102  -37.906 -14.559 1.00 92.17 89  A 1 
ATOM 700  C CB  . ASN A 1 89  ? 25.873  -38.268 -17.709 1.00 90.88 89  A 1 
ATOM 701  C CG  . ASN A 1 89  ? 25.432  -39.137 -18.876 1.00 81.84 89  A 1 
ATOM 702  O OD1 . ASN A 1 89  ? 24.343  -39.660 -18.940 1.00 73.01 89  A 1 
ATOM 703  N ND2 . ASN A 1 89  ? 26.301  -39.339 -19.837 1.00 70.67 89  A 1 
ATOM 704  N N   . THR A 1 90  ? 25.689  -35.970 -15.489 1.00 93.54 90  A 1 
ATOM 705  C CA  . THR A 1 90  ? 26.137  -35.371 -14.229 1.00 93.69 90  A 1 
ATOM 706  C C   . THR A 1 90  ? 24.944  -35.011 -13.353 1.00 94.35 90  A 1 
ATOM 707  O O   . THR A 1 90  ? 24.990  -35.298 -12.159 1.00 93.18 90  A 1 
ATOM 708  C CB  . THR A 1 90  ? 27.027  -34.154 -14.462 1.00 92.44 90  A 1 
ATOM 709  O OG1 . THR A 1 90  ? 28.090  -34.493 -15.332 1.00 85.17 90  A 1 
ATOM 710  C CG2 . THR A 1 90  ? 27.676  -33.673 -13.162 1.00 84.80 90  A 1 
ATOM 711  N N   . PHE A 1 91  ? 23.850  -34.477 -13.922 1.00 94.00 91  A 1 
ATOM 712  C CA  . PHE A 1 91  ? 22.623  -34.226 -13.164 1.00 94.16 91  A 1 
ATOM 713  C C   . PHE A 1 91  ? 22.056  -35.500 -12.544 1.00 94.87 91  A 1 
ATOM 714  O O   . PHE A 1 91  ? 21.792  -35.527 -11.348 1.00 94.25 91  A 1 
ATOM 715  C CB  . PHE A 1 91  ? 21.566  -33.587 -14.063 1.00 93.56 91  A 1 
ATOM 716  C CG  . PHE A 1 91  ? 21.741  -32.120 -14.344 1.00 93.33 91  A 1 
ATOM 717  C CD1 . PHE A 1 91  ? 21.898  -31.210 -13.285 1.00 90.66 91  A 1 
ATOM 718  C CD2 . PHE A 1 91  ? 21.672  -31.637 -15.663 1.00 90.51 91  A 1 
ATOM 719  C CE1 . PHE A 1 91  ? 21.988  -29.827 -13.532 1.00 89.30 91  A 1 
ATOM 720  C CE2 . PHE A 1 91  ? 21.757  -30.256 -15.917 1.00 88.80 91  A 1 
ATOM 721  C CZ  . PHE A 1 91  ? 21.919  -29.351 -14.854 1.00 90.00 91  A 1 
ATOM 722  N N   . VAL A 1 92  ? 21.932  -36.580 -13.334 1.00 94.95 92  A 1 
ATOM 723  C CA  . VAL A 1 92  ? 21.411  -37.865 -12.838 1.00 94.89 92  A 1 
ATOM 724  C C   . VAL A 1 92  ? 22.304  -38.416 -11.726 1.00 95.04 92  A 1 
ATOM 725  O O   . VAL A 1 92  ? 21.793  -38.864 -10.698 1.00 94.03 92  A 1 
ATOM 726  C CB  . VAL A 1 92  ? 21.266  -38.868 -13.992 1.00 93.98 92  A 1 
ATOM 727  C CG1 . VAL A 1 92  ? 20.865  -40.270 -13.499 1.00 89.76 92  A 1 
ATOM 728  C CG2 . VAL A 1 92  ? 20.184  -38.412 -14.978 1.00 90.37 92  A 1 
ATOM 729  N N   . LYS A 1 93  ? 23.622  -38.324 -11.877 1.00 95.33 93  A 1 
ATOM 730  C CA  . LYS A 1 93  ? 24.578  -38.728 -10.849 1.00 95.06 93  A 1 
ATOM 731  C C   . LYS A 1 93  ? 24.450  -37.879 -9.581  1.00 95.54 93  A 1 
ATOM 732  O O   . LYS A 1 93  ? 24.460  -38.422 -8.483  1.00 94.45 93  A 1 
ATOM 733  C CB  . LYS A 1 93  ? 25.988  -38.658 -11.433 1.00 93.86 93  A 1 
ATOM 734  C CG  . LYS A 1 93  ? 27.037  -39.202 -10.452 1.00 83.37 93  A 1 
ATOM 735  C CD  . LYS A 1 93  ? 28.436  -38.996 -11.026 1.00 77.09 93  A 1 
ATOM 736  C CE  . LYS A 1 93  ? 29.465  -39.434 -9.972  1.00 64.64 93  A 1 
ATOM 737  N NZ  . LYS A 1 93  ? 30.840  -39.031 -10.353 1.00 56.78 93  A 1 
ATOM 738  N N   . ASP A 1 94  ? 24.312  -36.571 -9.730  1.00 95.41 94  A 1 
ATOM 739  C CA  . ASP A 1 94  ? 24.166  -35.661 -8.593  1.00 95.68 94  A 1 
ATOM 740  C C   . ASP A 1 94  ? 22.813  -35.845 -7.870  1.00 95.72 94  A 1 
ATOM 741  O O   . ASP A 1 94  ? 22.747  -35.652 -6.661  1.00 94.65 94  A 1 
ATOM 742  C CB  . ASP A 1 94  ? 24.364  -34.212 -9.073  1.00 95.36 94  A 1 
ATOM 743  C CG  . ASP A 1 94  ? 25.829  -33.838 -9.365  1.00 94.34 94  A 1 
ATOM 744  O OD1 . ASP A 1 94  ? 26.763  -34.483 -8.853  1.00 91.20 94  A 1 
ATOM 745  O OD2 . ASP A 1 94  ? 26.073  -32.796 -10.010 1.00 91.06 94  A 1 
ATOM 746  N N   . CYS A 1 95  ? 21.762  -36.312 -8.553  1.00 95.58 95  A 1 
ATOM 747  C CA  . CYS A 1 95  ? 20.502  -36.726 -7.927  1.00 95.74 95  A 1 
ATOM 748  C C   . CYS A 1 95  ? 20.648  -37.966 -7.022  1.00 95.82 95  A 1 
ATOM 749  O O   . CYS A 1 95  ? 19.762  -38.239 -6.214  1.00 94.44 95  A 1 
ATOM 750  C CB  . CYS A 1 95  ? 19.444  -37.002 -9.003  1.00 95.49 95  A 1 
ATOM 751  S SG  . CYS A 1 95  ? 18.933  -35.472 -9.858  1.00 93.37 95  A 1 
ATOM 752  N N   . GLU A 1 96  ? 21.739  -38.707 -7.151  1.00 96.08 96  A 1 
ATOM 753  C CA  . GLU A 1 96  ? 22.069  -39.860 -6.311  1.00 95.55 96  A 1 
ATOM 754  C C   . GLU A 1 96  ? 23.212  -39.568 -5.318  1.00 95.11 96  A 1 
ATOM 755  O O   . GLU A 1 96  ? 23.703  -40.465 -4.641  1.00 92.31 96  A 1 
ATOM 756  C CB  . GLU A 1 96  ? 22.372  -41.091 -7.184  1.00 94.27 96  A 1 
ATOM 757  C CG  . GLU A 1 96  ? 21.167  -41.523 -8.046  1.00 88.41 96  A 1 
ATOM 758  C CD  . GLU A 1 96  ? 21.371  -42.862 -8.774  1.00 83.32 96  A 1 
ATOM 759  O OE1 . GLU A 1 96  ? 20.330  -43.474 -9.153  1.00 75.67 96  A 1 
ATOM 760  O OE2 . GLU A 1 96  ? 22.525  -43.321 -8.928  1.00 75.70 96  A 1 
ATOM 761  N N   . ASP A 1 97  ? 23.640  -38.296 -5.213  1.00 94.82 97  A 1 
ATOM 762  C CA  . ASP A 1 97  ? 24.722  -37.909 -4.312  1.00 94.51 97  A 1 
ATOM 763  C C   . ASP A 1 97  ? 24.351  -38.187 -2.838  1.00 94.64 97  A 1 
ATOM 764  O O   . ASP A 1 97  ? 23.203  -37.973 -2.429  1.00 93.79 97  A 1 
ATOM 765  C CB  . ASP A 1 97  ? 25.098  -36.434 -4.527  1.00 93.68 97  A 1 
ATOM 766  C CG  . ASP A 1 97  ? 26.432  -36.105 -3.862  1.00 92.66 97  A 1 
ATOM 767  O OD1 . ASP A 1 97  ? 26.449  -35.874 -2.632  1.00 87.58 97  A 1 
ATOM 768  O OD2 . ASP A 1 97  ? 27.469  -36.137 -4.565  1.00 86.96 97  A 1 
ATOM 769  N N   . PRO A 1 98  ? 25.279  -38.638 -2.000  1.00 93.72 98  A 1 
ATOM 770  C CA  . PRO A 1 98  ? 24.980  -38.867 -0.585  1.00 93.40 98  A 1 
ATOM 771  C C   . PRO A 1 98  ? 24.606  -37.590 0.183   1.00 93.61 98  A 1 
ATOM 772  O O   . PRO A 1 98  ? 23.957  -37.682 1.226   1.00 91.98 98  A 1 
ATOM 773  C CB  . PRO A 1 98  ? 26.246  -39.518 -0.013  1.00 92.19 98  A 1 
ATOM 774  C CG  . PRO A 1 98  ? 27.355  -39.064 -0.967  1.00 89.03 98  A 1 
ATOM 775  C CD  . PRO A 1 98  ? 26.630  -39.030 -2.307  1.00 92.68 98  A 1 
ATOM 776  N N   . ASN A 1 99  ? 24.992  -36.417 -0.305  1.00 92.37 99  A 1 
ATOM 777  C CA  . ASN A 1 99  ? 24.613  -35.153 0.315   1.00 92.43 99  A 1 
ATOM 778  C C   . ASN A 1 99  ? 23.226  -34.697 -0.173  1.00 93.38 99  A 1 
ATOM 779  O O   . ASN A 1 99  ? 23.071  -34.388 -1.354  1.00 93.16 99  A 1 
ATOM 780  C CB  . ASN A 1 99  ? 25.718  -34.115 0.042   1.00 91.23 99  A 1 
ATOM 781  C CG  . ASN A 1 99  ? 25.499  -32.812 0.802   1.00 90.79 99  A 1 
ATOM 782  O OD1 . ASN A 1 99  ? 24.440  -32.536 1.347   1.00 87.08 99  A 1 
ATOM 783  N ND2 . ASN A 1 99  ? 26.507  -31.969 0.880   1.00 85.63 99  A 1 
ATOM 784  N N   . PRO A 1 100 ? 22.225  -34.568 0.724   1.00 93.91 100 A 1 
ATOM 785  C CA  . PRO A 1 100 ? 20.883  -34.097 0.365   1.00 94.31 100 A 1 
ATOM 786  C C   . PRO A 1 100 ? 20.874  -32.743 -0.346  1.00 94.81 100 A 1 
ATOM 787  O O   . PRO A 1 100 ? 20.055  -32.509 -1.227  1.00 94.08 100 A 1 
ATOM 788  C CB  . PRO A 1 100 ? 20.107  -34.009 1.681   1.00 93.43 100 A 1 
ATOM 789  C CG  . PRO A 1 100 ? 20.834  -34.973 2.606   1.00 90.55 100 A 1 
ATOM 790  C CD  . PRO A 1 100 ? 22.280  -34.881 2.139   1.00 93.24 100 A 1 
ATOM 791  N N   . LEU A 1 101 ? 21.812  -31.860 -0.000  1.00 93.55 101 A 1 
ATOM 792  C CA  . LEU A 1 101 ? 21.933  -30.530 -0.590  1.00 93.11 101 A 1 
ATOM 793  C C   . LEU A 1 101 ? 22.238  -30.604 -2.097  1.00 94.07 101 A 1 
ATOM 794  O O   . LEU A 1 101 ? 21.697  -29.834 -2.880  1.00 93.33 101 A 1 
ATOM 795  C CB  . LEU A 1 101 ? 23.013  -29.756 0.195   1.00 91.46 101 A 1 
ATOM 796  C CG  . LEU A 1 101 ? 22.605  -28.314 0.566   1.00 86.18 101 A 1 
ATOM 797  C CD1 . LEU A 1 101 ? 23.428  -27.830 1.756   1.00 82.59 101 A 1 
ATOM 798  C CD2 . LEU A 1 101 ? 22.818  -27.337 -0.571  1.00 82.54 101 A 1 
ATOM 799  N N   . ILE A 1 102 ? 23.059  -31.568 -2.499  1.00 94.07 102 A 1 
ATOM 800  C CA  . ILE A 1 102 ? 23.428  -31.787 -3.899  1.00 94.29 102 A 1 
ATOM 801  C C   . ILE A 1 102 ? 22.289  -32.470 -4.647  1.00 95.01 102 A 1 
ATOM 802  O O   . ILE A 1 102 ? 21.956  -32.029 -5.749  1.00 94.80 102 A 1 
ATOM 803  C CB  . ILE A 1 102 ? 24.740  -32.579 -4.006  1.00 93.31 102 A 1 
ATOM 804  C CG1 . ILE A 1 102 ? 25.878  -31.797 -3.318  1.00 90.80 102 A 1 
ATOM 805  C CG2 . ILE A 1 102 ? 25.092  -32.870 -5.483  1.00 90.94 102 A 1 
ATOM 806  C CD1 . ILE A 1 102 ? 27.174  -32.588 -3.210  1.00 83.22 102 A 1 
ATOM 807  N N   . ARG A 1 103 ? 21.634  -33.468 -4.059  1.00 95.14 103 A 1 
ATOM 808  C CA  . ARG A 1 103 ? 20.454  -34.119 -4.656  1.00 95.70 103 A 1 
ATOM 809  C C   . ARG A 1 103 ? 19.350  -33.100 -4.942  1.00 96.44 103 A 1 
ATOM 810  O O   . ARG A 1 103 ? 18.846  -33.032 -6.058  1.00 96.26 103 A 1 
ATOM 811  C CB  . ARG A 1 103 ? 19.903  -35.237 -3.757  1.00 95.27 103 A 1 
ATOM 812  C CG  . ARG A 1 103 ? 20.899  -36.382 -3.509  1.00 92.81 103 A 1 
ATOM 813  C CD  . ARG A 1 103 ? 20.207  -37.668 -3.025  1.00 92.92 103 A 1 
ATOM 814  N NE  . ARG A 1 103 ? 19.490  -37.533 -1.757  1.00 90.58 103 A 1 
ATOM 815  C CZ  . ARG A 1 103 ? 19.977  -37.656 -0.531  1.00 93.62 103 A 1 
ATOM 816  N NH1 . ARG A 1 103 ? 21.248  -37.800 -0.295  1.00 81.72 103 A 1 
ATOM 817  N NH2 . ARG A 1 103 ? 19.180  -37.659 0.489   1.00 85.47 103 A 1 
ATOM 818  N N   . ALA A 1 104 ? 19.037  -32.281 -3.961  1.00 95.94 104 A 1 
ATOM 819  C CA  . ALA A 1 104 ? 18.038  -31.238 -4.104  1.00 96.39 104 A 1 
ATOM 820  C C   . ALA A 1 104 ? 18.452  -30.178 -5.140  1.00 96.63 104 A 1 
ATOM 821  O O   . ALA A 1 104 ? 17.644  -29.804 -5.986  1.00 96.20 104 A 1 
ATOM 822  C CB  . ALA A 1 104 ? 17.782  -30.612 -2.734  1.00 96.12 104 A 1 
ATOM 823  N N   . LEU A 1 105 ? 19.715  -29.741 -5.145  1.00 95.61 105 A 1 
ATOM 824  C CA  . LEU A 1 105 ? 20.251  -28.810 -6.139  1.00 95.52 105 A 1 
ATOM 825  C C   . LEU A 1 105 ? 20.111  -29.356 -7.565  1.00 96.01 105 A 1 
ATOM 826  O O   . LEU A 1 105 ? 19.696  -28.621 -8.461  1.00 95.74 105 A 1 
ATOM 827  C CB  . LEU A 1 105 ? 21.724  -28.509 -5.800  1.00 94.89 105 A 1 
ATOM 828  C CG  . LEU A 1 105 ? 22.446  -27.592 -6.801  1.00 93.04 105 A 1 
ATOM 829  C CD1 . LEU A 1 105 ? 21.862  -26.182 -6.808  1.00 90.09 105 A 1 
ATOM 830  C CD2 . LEU A 1 105 ? 23.924  -27.503 -6.433  1.00 89.61 105 A 1 
ATOM 831  N N   . ALA A 1 106 ? 20.436  -30.643 -7.776  1.00 96.17 106 A 1 
ATOM 832  C CA  . ALA A 1 106 ? 20.331  -31.283 -9.074  1.00 96.37 106 A 1 
ATOM 833  C C   . ALA A 1 106 ? 18.879  -31.340 -9.559  1.00 96.56 106 A 1 
ATOM 834  O O   . ALA A 1 106 ? 18.589  -30.864 -10.655 1.00 95.96 106 A 1 
ATOM 835  C CB  . ALA A 1 106 ? 20.981  -32.670 -8.988  1.00 96.02 106 A 1 
ATOM 836  N N   . VAL A 1 107 ? 17.938  -31.791 -8.721  1.00 96.75 107 A 1 
ATOM 837  C CA  . VAL A 1 107 ? 16.501  -31.836 -9.043  1.00 97.05 107 A 1 
ATOM 838  C C   . VAL A 1 107 ? 15.944  -30.443 -9.298  1.00 97.01 107 A 1 
ATOM 839  O O   . VAL A 1 107 ? 15.282  -30.217 -10.309 1.00 95.95 107 A 1 
ATOM 840  C CB  . VAL A 1 107 ? 15.717  -32.545 -7.921  1.00 95.99 107 A 1 
ATOM 841  C CG1 . VAL A 1 107 ? 14.200  -32.479 -8.121  1.00 87.20 107 A 1 
ATOM 842  C CG2 . VAL A 1 107 ? 16.084  -34.028 -7.868  1.00 86.58 107 A 1 
ATOM 843  N N   . ARG A 1 108 ? 16.264  -29.486 -8.437  1.00 96.81 108 A 1 
ATOM 844  C CA  . ARG A 1 108 ? 15.840  -28.089 -8.580  1.00 96.52 108 A 1 
ATOM 845  C C   . ARG A 1 108 ? 16.308  -27.482 -9.899  1.00 96.46 108 A 1 
ATOM 846  O O   . ARG A 1 108 ? 15.530  -26.817 -10.572 1.00 95.24 108 A 1 
ATOM 847  C CB  . ARG A 1 108 ? 16.360  -27.291 -7.365  1.00 95.37 108 A 1 
ATOM 848  C CG  . ARG A 1 108 ? 15.976  -25.805 -7.401  1.00 91.08 108 A 1 
ATOM 849  C CD  . ARG A 1 108 ? 16.233  -25.113 -6.052  1.00 89.68 108 A 1 
ATOM 850  N NE  . ARG A 1 108 ? 17.649  -25.130 -5.653  1.00 84.02 108 A 1 
ATOM 851  C CZ  . ARG A 1 108 ? 18.105  -24.852 -4.434  1.00 83.15 108 A 1 
ATOM 852  N NH1 . ARG A 1 108 ? 17.323  -24.575 -3.449  1.00 72.89 108 A 1 
ATOM 853  N NH2 . ARG A 1 108 ? 19.383  -24.843 -4.182  1.00 74.62 108 A 1 
ATOM 854  N N   . THR A 1 109 ? 17.554  -27.760 -10.274 1.00 96.24 109 A 1 
ATOM 855  C CA  . THR A 1 109 ? 18.167  -27.221 -11.488 1.00 96.07 109 A 1 
ATOM 856  C C   . THR A 1 109 ? 17.613  -27.882 -12.746 1.00 96.09 109 A 1 
ATOM 857  O O   . THR A 1 109 ? 17.215  -27.178 -13.665 1.00 95.06 109 A 1 
ATOM 858  C CB  . THR A 1 109 ? 19.697  -27.356 -11.441 1.00 95.26 109 A 1 
ATOM 859  O OG1 . THR A 1 109 ? 20.185  -26.732 -10.282 1.00 90.63 109 A 1 
ATOM 860  C CG2 . THR A 1 109 ? 20.371  -26.676 -12.637 1.00 90.49 109 A 1 
ATOM 861  N N   . MET A 1 110 ? 17.517  -29.203 -12.780 1.00 95.81 110 A 1 
ATOM 862  C CA  . MET A 1 110 ? 16.960  -29.927 -13.929 1.00 95.74 110 A 1 
ATOM 863  C C   . MET A 1 110 ? 15.525  -29.487 -14.225 1.00 95.57 110 A 1 
ATOM 864  O O   . MET A 1 110 ? 15.190  -29.270 -15.386 1.00 94.16 110 A 1 
ATOM 865  C CB  . MET A 1 110 ? 16.990  -31.438 -13.675 1.00 94.99 110 A 1 
ATOM 866  C CG  . MET A 1 110 ? 18.387  -32.055 -13.789 1.00 91.07 110 A 1 
ATOM 867  S SD  . MET A 1 110 ? 18.395  -33.857 -13.533 1.00 89.67 110 A 1 
ATOM 868  C CE  . MET A 1 110 ? 17.822  -34.416 -15.146 1.00 80.97 110 A 1 
ATOM 869  N N   . GLY A 1 111 ? 14.697  -29.285 -13.216 1.00 95.80 111 A 1 
ATOM 870  C CA  . GLY A 1 111 ? 13.325  -28.796 -13.372 1.00 95.64 111 A 1 
ATOM 871  C C   . GLY A 1 111 ? 13.210  -27.382 -13.949 1.00 95.68 111 A 1 
ATOM 872  O O   . GLY A 1 111 ? 12.189  -27.036 -14.534 1.00 93.71 111 A 1 
ATOM 873  N N   . CYS A 1 112 ? 14.268  -26.573 -13.845 1.00 95.06 112 A 1 
ATOM 874  C CA  . CYS A 1 112 ? 14.309  -25.240 -14.443 1.00 94.22 112 A 1 
ATOM 875  C C   . CYS A 1 112 ? 14.751  -25.249 -15.920 1.00 93.91 112 A 1 
ATOM 876  O O   . CYS A 1 112 ? 14.608  -24.241 -16.608 1.00 91.35 112 A 1 
ATOM 877  C CB  . CYS A 1 112 ? 15.228  -24.334 -13.619 1.00 93.30 112 A 1 
ATOM 878  S SG  . CYS A 1 112 ? 14.550  -24.076 -11.937 1.00 90.14 112 A 1 
ATOM 879  N N   . ILE A 1 113 ? 15.287  -26.352 -16.425 1.00 94.27 113 A 1 
ATOM 880  C CA  . ILE A 1 113 ? 15.807  -26.459 -17.791 1.00 93.93 113 A 1 
ATOM 881  C C   . ILE A 1 113 ? 14.695  -26.933 -18.727 1.00 93.46 113 A 1 
ATOM 882  O O   . ILE A 1 113 ? 14.356  -28.116 -18.784 1.00 91.17 113 A 1 
ATOM 883  C CB  . ILE A 1 113 ? 17.066  -27.343 -17.835 1.00 93.39 113 A 1 
ATOM 884  C CG1 . ILE A 1 113 ? 18.194  -26.720 -16.987 1.00 91.20 113 A 1 
ATOM 885  C CG2 . ILE A 1 113 ? 17.534  -27.484 -19.295 1.00 91.46 113 A 1 
ATOM 886  C CD1 . ILE A 1 113 ? 19.445  -27.591 -16.847 1.00 87.61 113 A 1 
ATOM 887  N N   . ARG A 1 114 ? 14.154  -26.004 -19.514 1.00 93.15 114 A 1 
ATOM 888  C CA  . ARG A 1 114 ? 13.087  -26.260 -20.489 1.00 92.31 114 A 1 
ATOM 889  C C   . ARG A 1 114 ? 13.640  -26.848 -21.799 1.00 92.36 114 A 1 
ATOM 890  O O   . ARG A 1 114 ? 13.594  -26.199 -22.846 1.00 89.15 114 A 1 
ATOM 891  C CB  . ARG A 1 114 ? 12.260  -24.986 -20.730 1.00 90.69 114 A 1 
ATOM 892  C CG  . ARG A 1 114 ? 11.537  -24.487 -19.459 1.00 87.03 114 A 1 
ATOM 893  C CD  . ARG A 1 114 ? 10.635  -23.306 -19.804 1.00 83.65 114 A 1 
ATOM 894  N NE  . ARG A 1 114 ? 9.877   -22.851 -18.630 1.00 80.58 114 A 1 
ATOM 895  C CZ  . ARG A 1 114 ? 8.580   -22.597 -18.545 1.00 77.75 114 A 1 
ATOM 896  N NH1 . ARG A 1 114 ? 7.778   -22.533 -19.581 1.00 67.67 114 A 1 
ATOM 897  N NH2 . ARG A 1 114 ? 8.050   -22.408 -17.390 1.00 72.30 114 A 1 
ATOM 898  N N   . VAL A 1 115 ? 14.187  -28.040 -21.713 1.00 91.11 115 A 1 
ATOM 899  C CA  . VAL A 1 115 ? 14.698  -28.818 -22.860 1.00 91.02 115 A 1 
ATOM 900  C C   . VAL A 1 115 ? 14.115  -30.225 -22.778 1.00 91.15 115 A 1 
ATOM 901  O O   . VAL A 1 115 ? 14.374  -30.929 -21.800 1.00 89.92 115 A 1 
ATOM 902  C CB  . VAL A 1 115 ? 16.240  -28.870 -22.866 1.00 89.81 115 A 1 
ATOM 903  C CG1 . VAL A 1 115 ? 16.773  -29.743 -24.002 1.00 83.89 115 A 1 
ATOM 904  C CG2 . VAL A 1 115 ? 16.857  -27.471 -23.036 1.00 84.94 115 A 1 
ATOM 905  N N   . ASP A 1 116 ? 13.381  -30.660 -23.815 1.00 90.55 116 A 1 
ATOM 906  C CA  . ASP A 1 116 ? 12.608  -31.914 -23.801 1.00 89.81 116 A 1 
ATOM 907  C C   . ASP A 1 116 ? 13.432  -33.130 -23.375 1.00 90.57 116 A 1 
ATOM 908  O O   . ASP A 1 116 ? 13.033  -33.886 -22.490 1.00 87.93 116 A 1 
ATOM 909  C CB  . ASP A 1 116 ? 12.010  -32.162 -25.198 1.00 87.35 116 A 1 
ATOM 910  C CG  . ASP A 1 116 ? 11.078  -31.046 -25.679 1.00 82.12 116 A 1 
ATOM 911  O OD1 . ASP A 1 116 ? 10.551  -30.316 -24.813 1.00 74.28 116 A 1 
ATOM 912  O OD2 . ASP A 1 116 ? 10.969  -30.899 -26.906 1.00 74.57 116 A 1 
ATOM 913  N N   . LYS A 1 117 ? 14.639  -33.285 -23.924 1.00 89.38 117 A 1 
ATOM 914  C CA  . LYS A 1 117 ? 15.520  -34.397 -23.562 1.00 89.06 117 A 1 
ATOM 915  C C   . LYS A 1 117 ? 15.904  -34.390 -22.079 1.00 90.56 117 A 1 
ATOM 916  O O   . LYS A 1 117 ? 15.979  -35.445 -21.465 1.00 87.84 117 A 1 
ATOM 917  C CB  . LYS A 1 117 ? 16.783  -34.391 -24.422 1.00 86.21 117 A 1 
ATOM 918  C CG  . LYS A 1 117 ? 16.493  -34.862 -25.857 1.00 76.90 117 A 1 
ATOM 919  C CD  . LYS A 1 117 ? 17.807  -34.914 -26.648 1.00 69.25 117 A 1 
ATOM 920  C CE  . LYS A 1 117 ? 17.572  -35.339 -28.087 1.00 60.67 117 A 1 
ATOM 921  N NZ  . LYS A 1 117 ? 18.797  -35.157 -28.908 1.00 53.76 117 A 1 
ATOM 922  N N   . ILE A 1 118 ? 16.140  -33.221 -21.492 1.00 89.55 118 A 1 
ATOM 923  C CA  . ILE A 1 118 ? 16.457  -33.123 -20.059 1.00 90.38 118 A 1 
ATOM 924  C C   . ILE A 1 118 ? 15.226  -33.481 -19.226 1.00 91.66 118 A 1 
ATOM 925  O O   . ILE A 1 118 ? 15.352  -34.169 -18.221 1.00 90.34 118 A 1 
ATOM 926  C CB  . ILE A 1 118 ? 17.039  -31.739 -19.704 1.00 88.87 118 A 1 
ATOM 927  C CG1 . ILE A 1 118 ? 18.384  -31.565 -20.451 1.00 84.29 118 A 1 
ATOM 928  C CG2 . ILE A 1 118 ? 17.211  -31.575 -18.188 1.00 82.68 118 A 1 
ATOM 929  C CD1 . ILE A 1 118 ? 19.169  -30.308 -20.110 1.00 75.88 118 A 1 
ATOM 930  N N   . THR A 1 119 ? 14.049  -33.067 -19.689 1.00 92.48 119 A 1 
ATOM 931  C CA  . THR A 1 119 ? 12.770  -33.373 -19.054 1.00 92.79 119 A 1 
ATOM 932  C C   . THR A 1 119 ? 12.504  -34.887 -19.012 1.00 93.45 119 A 1 
ATOM 933  O O   . THR A 1 119 ? 12.136  -35.417 -17.969 1.00 91.67 119 A 1 
ATOM 934  C CB  . THR A 1 119 ? 11.642  -32.633 -19.788 1.00 90.57 119 A 1 
ATOM 935  O OG1 . THR A 1 119 ? 11.966  -31.266 -19.908 1.00 81.03 119 A 1 
ATOM 936  C CG2 . THR A 1 119 ? 10.317  -32.693 -19.055 1.00 78.86 119 A 1 
ATOM 937  N N   . GLU A 1 120 ? 12.772  -35.606 -20.090 1.00 93.57 120 A 1 
ATOM 938  C CA  . GLU A 1 120 ? 12.683  -37.069 -20.114 1.00 92.98 120 A 1 
ATOM 939  C C   . GLU A 1 120 ? 13.642  -37.732 -19.103 1.00 93.50 120 A 1 
ATOM 940  O O   . GLU A 1 120 ? 13.229  -38.591 -18.319 1.00 91.03 120 A 1 
ATOM 941  C CB  . GLU A 1 120 ? 12.996  -37.602 -21.523 1.00 90.47 120 A 1 
ATOM 942  C CG  . GLU A 1 120 ? 11.879  -37.337 -22.537 1.00 80.54 120 A 1 
ATOM 943  C CD  . GLU A 1 120 ? 12.207  -37.868 -23.944 1.00 74.02 120 A 1 
ATOM 944  O OE1 . GLU A 1 120 ? 11.284  -37.887 -24.796 1.00 66.30 120 A 1 
ATOM 945  O OE2 . GLU A 1 120 ? 13.377  -38.267 -24.192 1.00 66.66 120 A 1 
ATOM 946  N N   . TYR A 1 121 ? 14.897  -37.292 -19.069 1.00 93.35 121 A 1 
ATOM 947  C CA  . TYR A 1 121 ? 15.889  -37.837 -18.129 1.00 93.44 121 A 1 
ATOM 948  C C   . TYR A 1 121 ? 15.643  -37.446 -16.667 1.00 94.23 121 A 1 
ATOM 949  O O   . TYR A 1 121 ? 16.181  -38.105 -15.775 1.00 92.26 121 A 1 
ATOM 950  C CB  . TYR A 1 121 ? 17.302  -37.428 -18.567 1.00 92.23 121 A 1 
ATOM 951  C CG  . TYR A 1 121 ? 17.851  -38.228 -19.725 1.00 89.81 121 A 1 
ATOM 952  C CD1 . TYR A 1 121 ? 18.175  -39.594 -19.567 1.00 83.14 121 A 1 
ATOM 953  C CD2 . TYR A 1 121 ? 18.055  -37.623 -20.983 1.00 83.31 121 A 1 
ATOM 954  C CE1 . TYR A 1 121 ? 18.673  -40.342 -20.647 1.00 80.68 121 A 1 
ATOM 955  C CE2 . TYR A 1 121 ? 18.548  -38.361 -22.069 1.00 80.40 121 A 1 
ATOM 956  C CZ  . TYR A 1 121 ? 18.854  -39.719 -21.890 1.00 82.78 121 A 1 
ATOM 957  O OH  . TYR A 1 121 ? 19.332  -40.449 -22.952 1.00 80.82 121 A 1 
ATOM 958  N N   . LEU A 1 122 ? 14.834  -36.418 -16.408 1.00 93.92 122 A 1 
ATOM 959  C CA  . LEU A 1 122 ? 14.464  -35.990 -15.058 1.00 95.04 122 A 1 
ATOM 960  C C   . LEU A 1 122 ? 13.448  -36.934 -14.398 1.00 96.05 122 A 1 
ATOM 961  O O   . LEU A 1 122 ? 13.444  -37.045 -13.176 1.00 95.48 122 A 1 
ATOM 962  C CB  . LEU A 1 122 ? 13.948  -34.541 -15.144 1.00 94.38 122 A 1 
ATOM 963  C CG  . LEU A 1 122 ? 13.400  -33.934 -13.836 1.00 94.38 122 A 1 
ATOM 964  C CD1 . LEU A 1 122 ? 14.419  -33.906 -12.705 1.00 91.27 122 A 1 
ATOM 965  C CD2 . LEU A 1 122 ? 12.941  -32.503 -14.101 1.00 91.65 122 A 1 
ATOM 966  N N   . CYS A 1 123 ? 12.610  -37.632 -15.182 1.00 96.17 123 A 1 
ATOM 967  C CA  . CYS A 1 123 ? 11.485  -38.398 -14.637 1.00 96.36 123 A 1 
ATOM 968  C C   . CYS A 1 123 ? 11.907  -39.441 -13.594 1.00 96.77 123 A 1 
ATOM 969  O O   . CYS A 1 123 ? 11.324  -39.508 -12.513 1.00 95.88 123 A 1 
ATOM 970  C CB  . CYS A 1 123 ? 10.720  -39.066 -15.791 1.00 95.26 123 A 1 
ATOM 971  S SG  . CYS A 1 123 ? 9.893   -37.793 -16.796 1.00 93.66 123 A 1 
ATOM 972  N N   . GLU A 1 124 ? 12.919  -40.264 -13.887 1.00 96.69 124 A 1 
ATOM 973  C CA  . GLU A 1 124 ? 13.378  -41.299 -12.945 1.00 96.46 124 A 1 
ATOM 974  C C   . GLU A 1 124 ? 14.077  -40.726 -11.690 1.00 96.82 124 A 1 
ATOM 975  O O   . GLU A 1 124 ? 13.685  -41.098 -10.575 1.00 95.92 124 A 1 
ATOM 976  C CB  . GLU A 1 124 ? 14.238  -42.353 -13.666 1.00 95.59 124 A 1 
ATOM 977  C CG  . GLU A 1 124 ? 13.417  -43.563 -14.146 1.00 85.06 124 A 1 
ATOM 978  C CD  . GLU A 1 124 ? 12.678  -44.275 -12.998 1.00 79.87 124 A 1 
ATOM 979  O OE1 . GLU A 1 124 ? 11.514  -44.675 -13.207 1.00 71.82 124 A 1 
ATOM 980  O OE2 . GLU A 1 124 ? 13.239  -44.374 -11.886 1.00 73.33 124 A 1 
ATOM 981  N N   . PRO A 1 125 ? 15.024  -39.785 -11.814 1.00 96.51 125 A 1 
ATOM 982  C CA  . PRO A 1 125 ? 15.575  -39.086 -10.657 1.00 96.49 125 A 1 
ATOM 983  C C   . PRO A 1 125 ? 14.502  -38.404 -9.807  1.00 97.27 125 A 1 
ATOM 984  O O   . PRO A 1 125 ? 14.499  -38.558 -8.581  1.00 96.58 125 A 1 
ATOM 985  C CB  . PRO A 1 125 ? 16.560  -38.061 -11.225 1.00 95.05 125 A 1 
ATOM 986  C CG  . PRO A 1 125 ? 17.010  -38.699 -12.526 1.00 91.87 125 A 1 
ATOM 987  C CD  . PRO A 1 125 ? 15.755  -39.418 -13.018 1.00 95.12 125 A 1 
ATOM 988  N N   . LEU A 1 126 ? 13.532  -37.725 -10.431 1.00 97.13 126 A 1 
ATOM 989  C CA  . LEU A 1 126 ? 12.439  -37.060 -9.724  1.00 97.64 126 A 1 
ATOM 990  C C   . LEU A 1 126 ? 11.594  -38.070 -8.939  1.00 97.71 126 A 1 
ATOM 991  O O   . LEU A 1 126 ? 11.297  -37.823 -7.774  1.00 97.31 126 A 1 
ATOM 992  C CB  . LEU A 1 126 ? 11.601  -36.266 -10.742 1.00 97.58 126 A 1 
ATOM 993  C CG  . LEU A 1 126 ? 10.402  -35.523 -10.126 1.00 97.43 126 A 1 
ATOM 994  C CD1 . LEU A 1 126 ? 10.822  -34.508 -9.063  1.00 96.21 126 A 1 
ATOM 995  C CD2 . LEU A 1 126 ? 9.655   -34.765 -11.223 1.00 95.95 126 A 1 
ATOM 996  N N   . ARG A 1 127 ? 11.261  -39.204 -9.537  1.00 97.70 127 A 1 
ATOM 997  C CA  . ARG A 1 127 ? 10.486  -40.265 -8.874  1.00 97.54 127 A 1 
ATOM 998  C C   . ARG A 1 127 ? 11.182  -40.802 -7.615  1.00 97.53 127 A 1 
ATOM 999  O O   . ARG A 1 127 ? 10.508  -41.072 -6.621  1.00 96.68 127 A 1 
ATOM 1000 C CB  . ARG A 1 127 ? 10.234  -41.399 -9.877  1.00 96.51 127 A 1 
ATOM 1001 C CG  . ARG A 1 127 ? 9.013   -42.252 -9.496  1.00 90.91 127 A 1 
ATOM 1002 C CD  . ARG A 1 127 ? 8.918   -43.506 -10.368 1.00 89.66 127 A 1 
ATOM 1003 N NE  . ARG A 1 127 ? 8.981   -43.211 -11.803 1.00 85.86 127 A 1 
ATOM 1004 C CZ  . ARG A 1 127 ? 7.985   -43.061 -12.658 1.00 84.41 127 A 1 
ATOM 1005 N NH1 . ARG A 1 127 ? 6.731   -43.205 -12.334 1.00 70.91 127 A 1 
ATOM 1006 N NH2 . ARG A 1 127 ? 8.243   -42.779 -13.891 1.00 78.23 127 A 1 
ATOM 1007 N N   . LYS A 1 128 ? 12.507  -40.941 -7.654  1.00 97.46 128 A 1 
ATOM 1008 C CA  . LYS A 1 128 ? 13.308  -41.315 -6.475  1.00 97.24 128 A 1 
ATOM 1009 C C   . LYS A 1 128 ? 13.315  -40.194 -5.432  1.00 97.51 128 A 1 
ATOM 1010 O O   . LYS A 1 128 ? 13.041  -40.462 -4.266  1.00 96.47 128 A 1 
ATOM 1011 C CB  . LYS A 1 128 ? 14.738  -41.674 -6.886  1.00 96.32 128 A 1 
ATOM 1012 C CG  . LYS A 1 128 ? 14.841  -43.027 -7.617  1.00 86.77 128 A 1 
ATOM 1013 C CD  . LYS A 1 128 ? 16.321  -43.288 -7.950  1.00 80.79 128 A 1 
ATOM 1014 C CE  . LYS A 1 128 ? 16.535  -44.630 -8.652  1.00 68.90 128 A 1 
ATOM 1015 N NZ  . LYS A 1 128 ? 17.965  -44.805 -9.010  1.00 60.73 128 A 1 
ATOM 1016 N N   . CYS A 1 129 ? 13.564  -38.967 -5.843  1.00 97.36 129 A 1 
ATOM 1017 C CA  . CYS A 1 129 ? 13.671  -37.826 -4.936  1.00 97.59 129 A 1 
ATOM 1018 C C   . CYS A 1 129 ? 12.337  -37.462 -4.250  1.00 97.73 129 A 1 
ATOM 1019 O O   . CYS A 1 129 ? 12.353  -37.019 -3.107  1.00 96.97 129 A 1 
ATOM 1020 C CB  . CYS A 1 129 ? 14.264  -36.641 -5.696  1.00 97.16 129 A 1 
ATOM 1021 S SG  . CYS A 1 129 ? 16.015  -36.964 -6.093  1.00 95.47 129 A 1 
ATOM 1022 N N   . LEU A 1 130 ? 11.190  -37.728 -4.880  1.00 97.92 130 A 1 
ATOM 1023 C CA  . LEU A 1 130 ? 9.872   -37.594 -4.251  1.00 97.83 130 A 1 
ATOM 1024 C C   . LEU A 1 130 ? 9.671   -38.535 -3.056  1.00 97.67 130 A 1 
ATOM 1025 O O   . LEU A 1 130 ? 8.845   -38.266 -2.177  1.00 96.53 130 A 1 
ATOM 1026 C CB  . LEU A 1 130 ? 8.774   -37.860 -5.305  1.00 97.74 130 A 1 
ATOM 1027 C CG  . LEU A 1 130 ? 8.531   -36.685 -6.275  1.00 97.13 130 A 1 
ATOM 1028 C CD1 . LEU A 1 130 ? 7.681   -37.158 -7.457  1.00 95.95 130 A 1 
ATOM 1029 C CD2 . LEU A 1 130 ? 7.790   -35.533 -5.597  1.00 95.70 130 A 1 
ATOM 1030 N N   . LYS A 1 131 ? 10.438  -39.608 -2.998  1.00 97.96 131 A 1 
ATOM 1031 C CA  . LYS A 1 131 ? 10.422  -40.599 -1.909  1.00 97.52 131 A 1 
ATOM 1032 C C   . LYS A 1 131 ? 11.749  -40.625 -1.150  1.00 97.55 131 A 1 
ATOM 1033 O O   . LYS A 1 131 ? 12.063  -41.621 -0.496  1.00 95.22 131 A 1 
ATOM 1034 C CB  . LYS A 1 131 ? 10.038  -41.981 -2.464  1.00 96.41 131 A 1 
ATOM 1035 C CG  . LYS A 1 131 ? 8.638   -41.978 -3.089  1.00 92.01 131 A 1 
ATOM 1036 C CD  . LYS A 1 131 ? 8.230   -43.387 -3.557  1.00 83.96 131 A 1 
ATOM 1037 C CE  . LYS A 1 131 ? 6.836   -43.282 -4.173  1.00 74.52 131 A 1 
ATOM 1038 N NZ  . LYS A 1 131 ? 6.300   -44.592 -4.625  1.00 63.12 131 A 1 
ATOM 1039 N N   . ASP A 1 132 ? 12.542  -39.579 -1.251  1.00 97.41 132 A 1 
ATOM 1040 C CA  . ASP A 1 132 ? 13.828  -39.468 -0.575  1.00 97.35 132 A 1 
ATOM 1041 C C   . ASP A 1 132 ? 13.660  -39.507 0.956   1.00 97.04 132 A 1 
ATOM 1042 O O   . ASP A 1 132 ? 12.632  -39.097 1.502   1.00 95.60 132 A 1 
ATOM 1043 C CB  . ASP A 1 132 ? 14.543  -38.186 -1.035  1.00 97.11 132 A 1 
ATOM 1044 C CG  . ASP A 1 132 ? 16.043  -38.211 -0.744  1.00 96.95 132 A 1 
ATOM 1045 O OD1 . ASP A 1 132 ? 16.451  -37.978 0.401   1.00 92.90 132 A 1 
ATOM 1046 O OD2 . ASP A 1 132 ? 16.839  -38.451 -1.676  1.00 92.66 132 A 1 
ATOM 1047 N N   . GLU A 1 133 ? 14.663  -40.013 1.650   1.00 96.78 133 A 1 
ATOM 1048 C CA  . GLU A 1 133 ? 14.638  -40.033 3.113   1.00 96.12 133 A 1 
ATOM 1049 C C   . GLU A 1 133 ? 14.702  -38.617 3.697   1.00 96.47 133 A 1 
ATOM 1050 O O   . GLU A 1 133 ? 14.050  -38.329 4.701   1.00 94.66 133 A 1 
ATOM 1051 C CB  . GLU A 1 133 ? 15.795  -40.884 3.652   1.00 94.45 133 A 1 
ATOM 1052 C CG  . GLU A 1 133 ? 15.642  -42.372 3.283   1.00 80.34 133 A 1 
ATOM 1053 C CD  . GLU A 1 133 ? 16.704  -43.276 3.933   1.00 68.31 133 A 1 
ATOM 1054 O OE1 . GLU A 1 133 ? 16.515  -44.513 3.876   1.00 62.20 133 A 1 
ATOM 1055 O OE2 . GLU A 1 133 ? 17.689  -42.745 4.491   1.00 61.17 133 A 1 
ATOM 1056 N N   . ASP A 1 134 ? 15.448  -37.735 3.044   1.00 96.22 134 A 1 
ATOM 1057 C CA  . ASP A 1 134 ? 15.637  -36.368 3.516   1.00 96.34 134 A 1 
ATOM 1058 C C   . ASP A 1 134 ? 14.465  -35.445 3.104   1.00 96.90 134 A 1 
ATOM 1059 O O   . ASP A 1 134 ? 14.170  -35.295 1.915   1.00 96.63 134 A 1 
ATOM 1060 C CB  . ASP A 1 134 ? 16.993  -35.832 3.034   1.00 95.70 134 A 1 
ATOM 1061 C CG  . ASP A 1 134 ? 17.386  -34.594 3.828   1.00 94.28 134 A 1 
ATOM 1062 O OD1 . ASP A 1 134 ? 16.671  -33.581 3.704   1.00 89.02 134 A 1 
ATOM 1063 O OD2 . ASP A 1 134 ? 18.369  -34.678 4.597   1.00 88.30 134 A 1 
ATOM 1064 N N   . PRO A 1 135 ? 13.807  -34.774 4.058   1.00 96.34 135 A 1 
ATOM 1065 C CA  . PRO A 1 135 ? 12.686  -33.886 3.762   1.00 96.56 135 A 1 
ATOM 1066 C C   . PRO A 1 135 ? 13.069  -32.679 2.896   1.00 96.89 135 A 1 
ATOM 1067 O O   . PRO A 1 135 ? 12.238  -32.186 2.145   1.00 96.22 135 A 1 
ATOM 1068 C CB  . PRO A 1 135 ? 12.144  -33.451 5.131   1.00 95.54 135 A 1 
ATOM 1069 C CG  . PRO A 1 135 ? 13.339  -33.603 6.066   1.00 92.48 135 A 1 
ATOM 1070 C CD  . PRO A 1 135 ? 14.063  -34.817 5.489   1.00 95.36 135 A 1 
ATOM 1071 N N   . TYR A 1 136 ? 14.326  -32.232 2.939   1.00 96.31 136 A 1 
ATOM 1072 C CA  . TYR A 1 136 ? 14.797  -31.142 2.083   1.00 96.32 136 A 1 
ATOM 1073 C C   . TYR A 1 136 ? 14.790  -31.540 0.598   1.00 96.77 136 A 1 
ATOM 1074 O O   . TYR A 1 136 ? 14.439  -30.738 -0.269  1.00 96.48 136 A 1 
ATOM 1075 C CB  . TYR A 1 136 ? 16.197  -30.724 2.551   1.00 95.59 136 A 1 
ATOM 1076 C CG  . TYR A 1 136 ? 16.781  -29.557 1.782   1.00 95.31 136 A 1 
ATOM 1077 C CD1 . TYR A 1 136 ? 17.553  -29.801 0.637   1.00 93.71 136 A 1 
ATOM 1078 C CD2 . TYR A 1 136 ? 16.549  -28.236 2.208   1.00 93.66 136 A 1 
ATOM 1079 C CE1 . TYR A 1 136 ? 18.081  -28.731 -0.103  1.00 92.80 136 A 1 
ATOM 1080 C CE2 . TYR A 1 136 ? 17.070  -27.163 1.482   1.00 92.42 136 A 1 
ATOM 1081 C CZ  . TYR A 1 136 ? 17.838  -27.412 0.315   1.00 93.42 136 A 1 
ATOM 1082 O OH  . TYR A 1 136 ? 18.337  -26.382 -0.424  1.00 91.89 136 A 1 
ATOM 1083 N N   . VAL A 1 137 ? 15.095  -32.789 0.302   1.00 97.05 137 A 1 
ATOM 1084 C CA  . VAL A 1 137 ? 15.004  -33.328 -1.063  1.00 97.40 137 A 1 
ATOM 1085 C C   . VAL A 1 137 ? 13.543  -33.501 -1.463  1.00 97.62 137 A 1 
ATOM 1086 O O   . VAL A 1 137 ? 13.156  -33.025 -2.530  1.00 97.40 137 A 1 
ATOM 1087 C CB  . VAL A 1 137 ? 15.795  -34.638 -1.214  1.00 97.13 137 A 1 
ATOM 1088 C CG1 . VAL A 1 137 ? 15.738  -35.155 -2.653  1.00 95.64 137 A 1 
ATOM 1089 C CG2 . VAL A 1 137 ? 17.264  -34.436 -0.846  1.00 95.78 137 A 1 
ATOM 1090 N N   . ARG A 1 138 ? 12.708  -34.092 -0.611  1.00 97.72 138 A 1 
ATOM 1091 C CA  . ARG A 1 138 ? 11.274  -34.285 -0.888  1.00 97.76 138 A 1 
ATOM 1092 C C   . ARG A 1 138 ? 10.548  -32.966 -1.154  1.00 98.00 138 A 1 
ATOM 1093 O O   . ARG A 1 138 ? 9.830   -32.868 -2.140  1.00 97.71 138 A 1 
ATOM 1094 C CB  . ARG A 1 138 ? 10.571  -35.036 0.255   1.00 97.13 138 A 1 
ATOM 1095 C CG  . ARG A 1 138 ? 11.076  -36.475 0.436   1.00 95.13 138 A 1 
ATOM 1096 C CD  . ARG A 1 138 ? 10.068  -37.350 1.215   1.00 94.91 138 A 1 
ATOM 1097 N NE  . ARG A 1 138 ? 9.718   -36.832 2.545   1.00 92.49 138 A 1 
ATOM 1098 C CZ  . ARG A 1 138 ? 10.392  -36.970 3.673   1.00 95.17 138 A 1 
ATOM 1099 N NH1 . ARG A 1 138 ? 11.561  -37.530 3.731   1.00 84.24 138 A 1 
ATOM 1100 N NH2 . ARG A 1 138 ? 9.879   -36.547 4.787   1.00 88.01 138 A 1 
ATOM 1101 N N   . LYS A 1 139 ? 10.775  -31.947 -0.335  1.00 97.57 139 A 1 
ATOM 1102 C CA  . LYS A 1 139 ? 10.146  -30.628 -0.537  1.00 97.43 139 A 1 
ATOM 1103 C C   . LYS A 1 139 ? 10.572  -29.983 -1.855  1.00 97.87 139 A 1 
ATOM 1104 O O   . LYS A 1 139 ? 9.765   -29.322 -2.500  1.00 97.55 139 A 1 
ATOM 1105 C CB  . LYS A 1 139 ? 10.374  -29.714 0.689   1.00 96.29 139 A 1 
ATOM 1106 C CG  . LYS A 1 139 ? 11.780  -29.118 0.882   1.00 95.19 139 A 1 
ATOM 1107 C CD  . LYS A 1 139 ? 11.960  -27.727 0.260   1.00 92.32 139 A 1 
ATOM 1108 C CE  . LYS A 1 139 ? 13.401  -27.230 0.399   1.00 89.44 139 A 1 
ATOM 1109 N NZ  . LYS A 1 139 ? 13.622  -25.927 -0.284  1.00 85.06 139 A 1 
ATOM 1110 N N   . THR A 1 140 ? 11.819  -30.186 -2.264  1.00 97.70 140 A 1 
ATOM 1111 C CA  . THR A 1 140 ? 12.347  -29.660 -3.527  1.00 97.90 140 A 1 
ATOM 1112 C C   . THR A 1 140 ? 11.779  -30.432 -4.719  1.00 98.18 140 A 1 
ATOM 1113 O O   . THR A 1 140 ? 11.394  -29.831 -5.724  1.00 97.81 140 A 1 
ATOM 1114 C CB  . THR A 1 140 ? 13.884  -29.709 -3.540  1.00 97.51 140 A 1 
ATOM 1115 O OG1 . THR A 1 140 ? 14.405  -29.043 -2.414  1.00 94.00 140 A 1 
ATOM 1116 C CG2 . THR A 1 140 ? 14.460  -29.010 -4.768  1.00 94.18 140 A 1 
ATOM 1117 N N   . ALA A 1 141 ? 11.665  -31.751 -4.596  1.00 98.19 141 A 1 
ATOM 1118 C CA  . ALA A 1 141 ? 11.048  -32.605 -5.601  1.00 98.29 141 A 1 
ATOM 1119 C C   . ALA A 1 141 ? 9.557   -32.296 -5.786  1.00 98.31 141 A 1 
ATOM 1120 O O   . ALA A 1 141 ? 9.089   -32.253 -6.917  1.00 97.94 141 A 1 
ATOM 1121 C CB  . ALA A 1 141 ? 11.291  -34.062 -5.199  1.00 98.05 141 A 1 
ATOM 1122 N N   . ALA A 1 142 ? 8.825   -31.988 -4.716  1.00 98.33 142 A 1 
ATOM 1123 C CA  . ALA A 1 142 ? 7.426   -31.573 -4.798  1.00 98.40 142 A 1 
ATOM 1124 C C   . ALA A 1 142 ? 7.235   -30.346 -5.694  1.00 98.47 142 A 1 
ATOM 1125 O O   . ALA A 1 142 ? 6.426   -30.366 -6.615  1.00 98.01 142 A 1 
ATOM 1126 C CB  . ALA A 1 142 ? 6.900   -31.325 -3.373  1.00 98.11 142 A 1 
ATOM 1127 N N   . VAL A 1 143 ? 8.049   -29.299 -5.500  1.00 98.30 143 A 1 
ATOM 1128 C CA  . VAL A 1 143 ? 8.034   -28.110 -6.374  1.00 98.37 143 A 1 
ATOM 1129 C C   . VAL A 1 143 ? 8.469   -28.462 -7.802  1.00 98.33 143 A 1 
ATOM 1130 O O   . VAL A 1 143 ? 7.922   -27.932 -8.764  1.00 97.83 143 A 1 
ATOM 1131 C CB  . VAL A 1 143 ? 8.910   -26.984 -5.799  1.00 97.87 143 A 1 
ATOM 1132 C CG1 . VAL A 1 143 ? 8.903   -25.741 -6.685  1.00 96.23 143 A 1 
ATOM 1133 C CG2 . VAL A 1 143 ? 8.414   -26.548 -4.410  1.00 96.14 143 A 1 
ATOM 1134 N N   . CYS A 1 144 ? 9.409   -29.386 -7.966  1.00 98.05 144 A 1 
ATOM 1135 C CA  . CYS A 1 144 ? 9.860   -29.834 -9.281  1.00 98.06 144 A 1 
ATOM 1136 C C   . CYS A 1 144 ? 8.741   -30.492 -10.095 1.00 98.08 144 A 1 
ATOM 1137 O O   . CYS A 1 144 ? 8.732   -30.349 -11.318 1.00 97.56 144 A 1 
ATOM 1138 C CB  . CYS A 1 144 ? 11.073  -30.760 -9.117  1.00 97.97 144 A 1 
ATOM 1139 S SG  . CYS A 1 144 ? 11.860  -31.025 -10.734 1.00 97.23 144 A 1 
ATOM 1140 N N   . VAL A 1 145 ? 7.766   -31.150 -9.470  1.00 98.25 145 A 1 
ATOM 1141 C CA  . VAL A 1 145 ? 6.581   -31.684 -10.173 1.00 98.15 145 A 1 
ATOM 1142 C C   . VAL A 1 145 ? 5.775   -30.548 -10.812 1.00 97.93 145 A 1 
ATOM 1143 O O   . VAL A 1 145 ? 5.408   -30.656 -11.981 1.00 97.25 145 A 1 
ATOM 1144 C CB  . VAL A 1 145 ? 5.684   -32.529 -9.261  1.00 97.94 145 A 1 
ATOM 1145 C CG1 . VAL A 1 145 ? 4.445   -33.053 -10.004 1.00 96.40 145 A 1 
ATOM 1146 C CG2 . VAL A 1 145 ? 6.436   -33.757 -8.728  1.00 96.56 145 A 1 
ATOM 1147 N N   . ALA A 1 146 ? 5.571   -29.435 -10.109 1.00 97.98 146 A 1 
ATOM 1148 C CA  . ALA A 1 146 ? 4.899   -28.269 -10.672 1.00 97.57 146 A 1 
ATOM 1149 C C   . ALA A 1 146 ? 5.700   -27.638 -11.829 1.00 97.21 146 A 1 
ATOM 1150 O O   . ALA A 1 146 ? 5.115   -27.249 -12.839 1.00 96.12 146 A 1 
ATOM 1151 C CB  . ALA A 1 146 ? 4.624   -27.249 -9.557  1.00 97.19 146 A 1 
ATOM 1152 N N   . LYS A 1 147 ? 7.036   -27.606 -11.735 1.00 97.46 147 A 1 
ATOM 1153 C CA  . LYS A 1 147 ? 7.896   -27.165 -12.848 1.00 97.19 147 A 1 
ATOM 1154 C C   . LYS A 1 147 ? 7.726   -28.053 -14.074 1.00 96.59 147 A 1 
ATOM 1155 O O   . LYS A 1 147 ? 7.610   -27.547 -15.186 1.00 95.17 147 A 1 
ATOM 1156 C CB  . LYS A 1 147 ? 9.381   -27.179 -12.457 1.00 96.91 147 A 1 
ATOM 1157 C CG  . LYS A 1 147 ? 9.733   -26.221 -11.307 1.00 96.17 147 A 1 
ATOM 1158 C CD  . LYS A 1 147 ? 11.219  -26.363 -10.979 1.00 95.02 147 A 1 
ATOM 1159 C CE  . LYS A 1 147 ? 11.545  -25.579 -9.718  1.00 93.41 147 A 1 
ATOM 1160 N NZ  . LYS A 1 147 ? 12.928  -25.846 -9.256  1.00 92.64 147 A 1 
ATOM 1161 N N   . LEU A 1 148 ? 7.716   -29.369 -13.874 1.00 97.31 148 A 1 
ATOM 1162 C CA  . LEU A 1 148 ? 7.566   -30.337 -14.948 1.00 97.03 148 A 1 
ATOM 1163 C C   . LEU A 1 148 ? 6.188   -30.222 -15.606 1.00 96.48 148 A 1 
ATOM 1164 O O   . LEU A 1 148 ? 6.098   -30.245 -16.825 1.00 95.01 148 A 1 
ATOM 1165 C CB  . LEU A 1 148 ? 7.795   -31.759 -14.400 1.00 96.60 148 A 1 
ATOM 1166 C CG  . LEU A 1 148 ? 8.481   -32.644 -15.456 1.00 91.15 148 A 1 
ATOM 1167 C CD1 . LEU A 1 148 ? 9.988   -32.461 -15.368 1.00 85.70 148 A 1 
ATOM 1168 C CD2 . LEU A 1 148 ? 8.178   -34.129 -15.216 1.00 86.22 148 A 1 
ATOM 1169 N N   . HIS A 1 149 ? 5.151   -30.048 -14.804 1.00 96.61 149 A 1 
ATOM 1170 C CA  . HIS A 1 149 ? 3.780   -29.849 -15.275 1.00 96.04 149 A 1 
ATOM 1171 C C   . HIS A 1 149 ? 3.637   -28.588 -16.130 1.00 95.26 149 A 1 
ATOM 1172 O O   . HIS A 1 149 ? 2.979   -28.623 -17.171 1.00 94.01 149 A 1 
ATOM 1173 C CB  . HIS A 1 149 ? 2.849   -29.796 -14.063 1.00 95.86 149 A 1 
ATOM 1174 C CG  . HIS A 1 149 ? 1.400   -29.717 -14.454 1.00 95.19 149 A 1 
ATOM 1175 N ND1 . HIS A 1 149 ? 0.716   -28.564 -14.785 1.00 84.99 149 A 1 
ATOM 1176 C CD2 . HIS A 1 149 ? 0.517   -30.771 -14.580 1.00 85.97 149 A 1 
ATOM 1177 C CE1 . HIS A 1 149 ? -0.540  -28.918 -15.105 1.00 87.75 149 A 1 
ATOM 1178 N NE2 . HIS A 1 149 ? -0.690  -30.239 -14.987 1.00 89.45 149 A 1 
ATOM 1179 N N   . ASP A 1 150 ? 4.323   -27.504 -15.777 1.00 95.09 150 A 1 
ATOM 1180 C CA  . ASP A 1 150 ? 4.342   -26.261 -16.573 1.00 94.18 150 A 1 
ATOM 1181 C C   . ASP A 1 150 ? 5.076   -26.420 -17.918 1.00 93.79 150 A 1 
ATOM 1182 O O   . ASP A 1 150 ? 4.868   -25.631 -18.848 1.00 91.30 150 A 1 
ATOM 1183 C CB  . ASP A 1 150 ? 4.973   -25.155 -15.711 1.00 93.07 150 A 1 
ATOM 1184 C CG  . ASP A 1 150 ? 4.775   -23.743 -16.278 1.00 90.13 150 A 1 
ATOM 1185 O OD1 . ASP A 1 150 ? 3.621   -23.309 -16.440 1.00 83.74 150 A 1 
ATOM 1186 O OD2 . ASP A 1 150 ? 5.795   -23.047 -16.504 1.00 82.83 150 A 1 
ATOM 1187 N N   . ILE A 1 151 ? 5.934   -27.423 -18.051 1.00 94.65 151 A 1 
ATOM 1188 C CA  . ILE A 1 151 ? 6.623   -27.776 -19.292 1.00 93.90 151 A 1 
ATOM 1189 C C   . ILE A 1 151 ? 5.801   -28.794 -20.100 1.00 93.32 151 A 1 
ATOM 1190 O O   . ILE A 1 151 ? 5.607   -28.617 -21.301 1.00 90.92 151 A 1 
ATOM 1191 C CB  . ILE A 1 151 ? 8.050   -28.313 -18.998 1.00 93.24 151 A 1 
ATOM 1192 C CG1 . ILE A 1 151 ? 8.927   -27.227 -18.330 1.00 89.59 151 A 1 
ATOM 1193 C CG2 . ILE A 1 151 ? 8.731   -28.789 -20.300 1.00 88.91 151 A 1 
ATOM 1194 C CD1 . ILE A 1 151 ? 10.234  -27.768 -17.724 1.00 85.35 151 A 1 
ATOM 1195 N N   . ASN A 1 152 ? 5.351   -29.857 -19.447 1.00 93.72 152 A 1 
ATOM 1196 C CA  . ASN A 1 152 ? 4.623   -30.953 -20.071 1.00 93.85 152 A 1 
ATOM 1197 C C   . ASN A 1 152 ? 3.643   -31.595 -19.072 1.00 94.20 152 A 1 
ATOM 1198 O O   . ASN A 1 152 ? 3.986   -32.535 -18.352 1.00 93.25 152 A 1 
ATOM 1199 C CB  . ASN A 1 152 ? 5.645   -31.956 -20.644 1.00 93.16 152 A 1 
ATOM 1200 C CG  . ASN A 1 152 ? 4.995   -33.022 -21.506 1.00 93.07 152 A 1 
ATOM 1201 O OD1 . ASN A 1 152 ? 3.808   -33.301 -21.452 1.00 89.22 152 A 1 
ATOM 1202 N ND2 . ASN A 1 152 ? 5.776   -33.678 -22.344 1.00 87.67 152 A 1 
ATOM 1203 N N   . ALA A 1 153 ? 2.409   -31.094 -19.069 1.00 92.84 153 A 1 
ATOM 1204 C CA  . ALA A 1 153 ? 1.349   -31.574 -18.185 1.00 92.73 153 A 1 
ATOM 1205 C C   . ALA A 1 153 ? 1.034   -33.064 -18.397 1.00 93.11 153 A 1 
ATOM 1206 O O   . ALA A 1 153 ? 0.903   -33.817 -17.429 1.00 91.54 153 A 1 
ATOM 1207 C CB  . ALA A 1 153 ? 0.107   -30.709 -18.420 1.00 90.88 153 A 1 
ATOM 1208 N N   . GLN A 1 154 ? 1.005   -33.513 -19.653 1.00 93.53 154 A 1 
ATOM 1209 C CA  . GLN A 1 154 ? 0.715   -34.903 -19.991 1.00 93.48 154 A 1 
ATOM 1210 C C   . GLN A 1 154 ? 1.775   -35.856 -19.435 1.00 94.06 154 A 1 
ATOM 1211 O O   . GLN A 1 154 ? 1.445   -36.896 -18.872 1.00 92.92 154 A 1 
ATOM 1212 C CB  . GLN A 1 154 ? 0.593   -35.044 -21.520 1.00 92.80 154 A 1 
ATOM 1213 C CG  . GLN A 1 154 ? 0.015   -36.415 -21.931 1.00 85.96 154 A 1 
ATOM 1214 C CD  . GLN A 1 154 ? -1.417  -36.597 -21.424 1.00 80.86 154 A 1 
ATOM 1215 O OE1 . GLN A 1 154 ? -2.274  -35.764 -21.672 1.00 72.87 154 A 1 
ATOM 1216 N NE2 . GLN A 1 154 ? -1.711  -37.647 -20.710 1.00 68.91 154 A 1 
ATOM 1217 N N   . LEU A 1 155 ? 3.046   -35.470 -19.510 1.00 94.05 155 A 1 
ATOM 1218 C CA  . LEU A 1 155 ? 4.135   -36.271 -18.954 1.00 94.44 155 A 1 
ATOM 1219 C C   . LEU A 1 155 ? 3.978   -36.470 -17.441 1.00 95.13 155 A 1 
ATOM 1220 O O   . LEU A 1 155 ? 4.250   -37.555 -16.923 1.00 93.84 155 A 1 
ATOM 1221 C CB  . LEU A 1 155 ? 5.474   -35.592 -19.291 1.00 93.82 155 A 1 
ATOM 1222 C CG  . LEU A 1 155 ? 6.715   -36.371 -18.823 1.00 92.30 155 A 1 
ATOM 1223 C CD1 . LEU A 1 155 ? 6.894   -37.678 -19.582 1.00 87.96 155 A 1 
ATOM 1224 C CD2 . LEU A 1 155 ? 7.963   -35.517 -19.053 1.00 87.68 155 A 1 
ATOM 1225 N N   . VAL A 1 156 ? 3.542   -35.442 -16.720 1.00 94.82 156 A 1 
ATOM 1226 C CA  . VAL A 1 156 ? 3.314   -35.523 -15.270 1.00 94.97 156 A 1 
ATOM 1227 C C   . VAL A 1 156 ? 2.183   -36.489 -14.934 1.00 94.82 156 A 1 
ATOM 1228 O O   . VAL A 1 156 ? 2.318   -37.276 -13.993 1.00 93.51 156 A 1 
ATOM 1229 C CB  . VAL A 1 156 ? 3.054   -34.122 -14.686 1.00 94.44 156 A 1 
ATOM 1230 C CG1 . VAL A 1 156 ? 2.593   -34.151 -13.227 1.00 91.70 156 A 1 
ATOM 1231 C CG2 . VAL A 1 156 ? 4.343   -33.295 -14.731 1.00 92.25 156 A 1 
ATOM 1232 N N   . GLU A 1 157 ? 1.094   -36.481 -15.717 1.00 94.23 157 A 1 
ATOM 1233 C CA  . GLU A 1 157 ? -0.001  -37.441 -15.592 1.00 93.18 157 A 1 
ATOM 1234 C C   . GLU A 1 157 ? 0.463   -38.868 -15.905 1.00 93.55 157 A 1 
ATOM 1235 O O   . GLU A 1 157 ? 0.311   -39.760 -15.068 1.00 91.73 157 A 1 
ATOM 1236 C CB  . GLU A 1 157 ? -1.182  -37.035 -16.491 1.00 90.68 157 A 1 
ATOM 1237 C CG  . GLU A 1 157 ? -2.303  -36.375 -15.687 1.00 80.18 157 A 1 
ATOM 1238 C CD  . GLU A 1 157 ? -3.557  -36.052 -16.520 1.00 74.46 157 A 1 
ATOM 1239 O OE1 . GLU A 1 157 ? -4.615  -35.831 -15.878 1.00 67.14 157 A 1 
ATOM 1240 O OE2 . GLU A 1 157 ? -3.472  -36.034 -17.762 1.00 67.44 157 A 1 
ATOM 1241 N N   . ASP A 1 158 ? 1.111   -39.064 -17.046 1.00 93.78 158 A 1 
ATOM 1242 C CA  . ASP A 1 158 ? 1.559   -40.378 -17.512 1.00 93.85 158 A 1 
ATOM 1243 C C   . ASP A 1 158 ? 2.567   -41.033 -16.548 1.00 94.22 158 A 1 
ATOM 1244 O O   . ASP A 1 158 ? 2.606   -42.256 -16.392 1.00 92.21 158 A 1 
ATOM 1245 C CB  . ASP A 1 158 ? 2.231   -40.234 -18.887 1.00 92.98 158 A 1 
ATOM 1246 C CG  . ASP A 1 158 ? 1.306   -39.848 -20.055 1.00 89.71 158 A 1 
ATOM 1247 O OD1 . ASP A 1 158 ? 0.071   -39.893 -19.906 1.00 85.39 158 A 1 
ATOM 1248 O OD2 . ASP A 1 158 ? 1.866   -39.552 -21.134 1.00 86.23 158 A 1 
ATOM 1249 N N   . GLN A 1 159 ? 3.384   -40.235 -15.880 1.00 95.09 159 A 1 
ATOM 1250 C CA  . GLN A 1 159 ? 4.367   -40.713 -14.913 1.00 95.24 159 A 1 
ATOM 1251 C C   . GLN A 1 159 ? 3.782   -40.979 -13.518 1.00 95.59 159 A 1 
ATOM 1252 O O   . GLN A 1 159 ? 4.490   -41.531 -12.670 1.00 92.77 159 A 1 
ATOM 1253 C CB  . GLN A 1 159 ? 5.550   -39.732 -14.867 1.00 94.58 159 A 1 
ATOM 1254 C CG  . GLN A 1 159 ? 6.356   -39.672 -16.183 1.00 92.42 159 A 1 
ATOM 1255 C CD  . GLN A 1 159 ? 7.111   -40.954 -16.515 1.00 92.31 159 A 1 
ATOM 1256 O OE1 . GLN A 1 159 ? 7.493   -41.741 -15.663 1.00 83.71 159 A 1 
ATOM 1257 N NE2 . GLN A 1 159 ? 7.390   -41.198 -17.776 1.00 81.83 159 A 1 
ATOM 1258 N N   . GLY A 1 160 ? 2.527   -40.597 -13.258 1.00 94.74 160 A 1 
ATOM 1259 C CA  . GLY A 1 160 ? 1.870   -40.754 -11.953 1.00 94.73 160 A 1 
ATOM 1260 C C   . GLY A 1 160 ? 2.434   -39.841 -10.855 1.00 95.78 160 A 1 
ATOM 1261 O O   . GLY A 1 160 ? 2.387   -40.180 -9.673  1.00 93.54 160 A 1 
ATOM 1262 N N   . PHE A 1 161 ? 3.018   -38.712 -11.234 1.00 96.31 161 A 1 
ATOM 1263 C CA  . PHE A 1 161 ? 3.582   -37.780 -10.254 1.00 96.75 161 A 1 
ATOM 1264 C C   . PHE A 1 161 ? 2.502   -37.078 -9.431  1.00 96.33 161 A 1 
ATOM 1265 O O   . PHE A 1 161 ? 2.762   -36.746 -8.277  1.00 94.96 161 A 1 
ATOM 1266 C CB  . PHE A 1 161 ? 4.500   -36.763 -10.932 1.00 96.92 161 A 1 
ATOM 1267 C CG  . PHE A 1 161 ? 5.795   -37.325 -11.489 1.00 97.50 161 A 1 
ATOM 1268 C CD1 . PHE A 1 161 ? 6.582   -38.219 -10.733 1.00 96.21 161 A 1 
ATOM 1269 C CD2 . PHE A 1 161 ? 6.244   -36.926 -12.761 1.00 96.25 161 A 1 
ATOM 1270 C CE1 . PHE A 1 161 ? 7.791   -38.715 -11.241 1.00 95.74 161 A 1 
ATOM 1271 C CE2 . PHE A 1 161 ? 7.464   -37.419 -13.277 1.00 95.89 161 A 1 
ATOM 1272 C CZ  . PHE A 1 161 ? 8.227   -38.314 -12.517 1.00 96.66 161 A 1 
ATOM 1273 N N   . LEU A 1 162 ? 1.298   -36.890 -9.978  1.00 95.66 162 A 1 
ATOM 1274 C CA  . LEU A 1 162 ? 0.186   -36.256 -9.269  1.00 94.81 162 A 1 
ATOM 1275 C C   . LEU A 1 162 ? -0.253  -37.072 -8.052  1.00 94.52 162 A 1 
ATOM 1276 O O   . LEU A 1 162 ? -0.407  -36.509 -6.970  1.00 93.33 162 A 1 
ATOM 1277 C CB  . LEU A 1 162 ? -1.003  -36.045 -10.231 1.00 93.59 162 A 1 
ATOM 1278 C CG  . LEU A 1 162 ? -0.718  -35.085 -11.401 1.00 91.23 162 A 1 
ATOM 1279 C CD1 . LEU A 1 162 ? -1.959  -34.964 -12.282 1.00 89.02 162 A 1 
ATOM 1280 C CD2 . LEU A 1 162 ? -0.335  -33.680 -10.914 1.00 88.79 162 A 1 
ATOM 1281 N N   . ASP A 1 163 ? -0.348  -38.381 -8.182  1.00 94.71 163 A 1 
ATOM 1282 C CA  . ASP A 1 163 ? -0.694  -39.261 -7.057  1.00 94.21 163 A 1 
ATOM 1283 C C   . ASP A 1 163 ? 0.385   -39.227 -5.973  1.00 94.82 163 A 1 
ATOM 1284 O O   . ASP A 1 163 ? 0.094   -39.081 -4.785  1.00 93.84 163 A 1 
ATOM 1285 C CB  . ASP A 1 163 ? -0.896  -40.698 -7.560  1.00 92.84 163 A 1 
ATOM 1286 C CG  . ASP A 1 163 ? -2.113  -40.851 -8.475  1.00 89.42 163 A 1 
ATOM 1287 O OD1 . ASP A 1 163 ? -3.098  -40.102 -8.273  1.00 83.83 163 A 1 
ATOM 1288 O OD2 . ASP A 1 163 ? -2.046  -41.730 -9.351  1.00 83.44 163 A 1 
ATOM 1289 N N   . THR A 1 164 ? 1.653   -39.264 -6.386  1.00 95.77 164 A 1 
ATOM 1290 C CA  . THR A 1 164 ? 2.770   -39.145 -5.441  1.00 96.20 164 A 1 
ATOM 1291 C C   . THR A 1 164 ? 2.759   -37.784 -4.734  1.00 96.56 164 A 1 
ATOM 1292 O O   . THR A 1 164 ? 3.056   -37.712 -3.541  1.00 95.71 164 A 1 
ATOM 1293 C CB  . THR A 1 164 ? 4.118   -39.334 -6.161  1.00 95.97 164 A 1 
ATOM 1294 O OG1 . THR A 1 164 ? 4.122   -40.511 -6.947  1.00 89.90 164 A 1 
ATOM 1295 C CG2 . THR A 1 164 ? 5.266   -39.494 -5.169  1.00 88.50 164 A 1 
ATOM 1296 N N   . LEU A 1 165 ? 2.392   -36.724 -5.437  1.00 95.78 165 A 1 
ATOM 1297 C CA  . LEU A 1 165 ? 2.298   -35.388 -4.857  1.00 95.61 165 A 1 
ATOM 1298 C C   . LEU A 1 165 ? 1.134   -35.287 -3.856  1.00 95.22 165 A 1 
ATOM 1299 O O   . LEU A 1 165 ? 1.300   -34.687 -2.792  1.00 93.98 165 A 1 
ATOM 1300 C CB  . LEU A 1 165 ? 2.175   -34.370 -6.007  1.00 94.83 165 A 1 
ATOM 1301 C CG  . LEU A 1 165 ? 2.588   -32.938 -5.620  1.00 90.82 165 A 1 
ATOM 1302 C CD1 . LEU A 1 165 ? 4.095   -32.817 -5.409  1.00 90.01 165 A 1 
ATOM 1303 C CD2 . LEU A 1 165 ? 2.209   -31.977 -6.737  1.00 90.21 165 A 1 
ATOM 1304 N N   . LYS A 1 166 ? -0.005  -35.929 -4.135  1.00 95.45 166 A 1 
ATOM 1305 C CA  . LYS A 1 166 ? -1.125  -36.052 -3.183  1.00 94.42 166 A 1 
ATOM 1306 C C   . LYS A 1 166 ? -0.717  -36.811 -1.922  1.00 94.49 166 A 1 
ATOM 1307 O O   . LYS A 1 166 ? -1.079  -36.393 -0.816  1.00 93.18 166 A 1 
ATOM 1308 C CB  . LYS A 1 166 ? -2.324  -36.761 -3.835  1.00 92.94 166 A 1 
ATOM 1309 C CG  . LYS A 1 166 ? -3.072  -35.899 -4.865  1.00 86.98 166 A 1 
ATOM 1310 C CD  . LYS A 1 166 ? -4.259  -36.699 -5.410  1.00 82.13 166 A 1 
ATOM 1311 C CE  . LYS A 1 166 ? -5.068  -35.888 -6.415  1.00 73.85 166 A 1 
ATOM 1312 N NZ  . LYS A 1 166 ? -6.361  -36.556 -6.722  1.00 67.90 166 A 1 
ATOM 1313 N N   . ASP A 1 167 ? 0.074   -37.853 -2.043  1.00 94.56 167 A 1 
ATOM 1314 C CA  . ASP A 1 167 ? 0.596   -38.595 -0.891  1.00 94.42 167 A 1 
ATOM 1315 C C   . ASP A 1 167 ? 1.488   -37.704 -0.004  1.00 94.73 167 A 1 
ATOM 1316 O O   . ASP A 1 167 ? 1.422   -37.803 1.226   1.00 93.61 167 A 1 
ATOM 1317 C CB  . ASP A 1 167 ? 1.371   -39.833 -1.362  1.00 93.70 167 A 1 
ATOM 1318 C CG  . ASP A 1 167 ? 0.491   -40.984 -1.876  1.00 90.87 167 A 1 
ATOM 1319 O OD1 . ASP A 1 167 ? -0.710  -41.020 -1.529  1.00 85.91 167 A 1 
ATOM 1320 O OD2 . ASP A 1 167 ? 1.073   -41.881 -2.527  1.00 86.02 167 A 1 
ATOM 1321 N N   . LEU A 1 168 ? 2.250   -36.773 -0.601  1.00 95.68 168 A 1 
ATOM 1322 C CA  . LEU A 1 168 ? 3.096   -35.824 0.137   1.00 96.16 168 A 1 
ATOM 1323 C C   . LEU A 1 168 ? 2.304   -34.815 0.991   1.00 95.84 168 A 1 
ATOM 1324 O O   . LEU A 1 168 ? 2.857   -34.291 1.945   1.00 94.76 168 A 1 
ATOM 1325 C CB  . LEU A 1 168 ? 4.050   -35.085 -0.820  1.00 96.70 168 A 1 
ATOM 1326 C CG  . LEU A 1 168 ? 5.167   -35.942 -1.441  1.00 95.86 168 A 1 
ATOM 1327 C CD1 . LEU A 1 168 ? 6.010   -35.060 -2.372  1.00 94.28 168 A 1 
ATOM 1328 C CD2 . LEU A 1 168 ? 6.110   -36.549 -0.411  1.00 94.16 168 A 1 
ATOM 1329 N N   . ILE A 1 169 ? 1.014   -34.583 0.730   1.00 95.09 169 A 1 
ATOM 1330 C CA  . ILE A 1 169 ? 0.155   -33.799 1.645   1.00 94.12 169 A 1 
ATOM 1331 C C   . ILE A 1 169 ? 0.037   -34.490 3.013   1.00 93.96 169 A 1 
ATOM 1332 O O   . ILE A 1 169 ? -0.241  -33.855 4.040   1.00 92.18 169 A 1 
ATOM 1333 C CB  . ILE A 1 169 ? -1.249  -33.575 1.022   1.00 92.72 169 A 1 
ATOM 1334 C CG1 . ILE A 1 169 ? -1.131  -32.746 -0.275  1.00 88.79 169 A 1 
ATOM 1335 C CG2 . ILE A 1 169 ? -2.219  -32.877 2.003   1.00 87.14 169 A 1 
ATOM 1336 C CD1 . ILE A 1 169 ? -2.483  -32.470 -0.963  1.00 77.93 169 A 1 
ATOM 1337 N N   . SER A 1 170 ? 0.241   -35.795 3.057   1.00 93.85 170 A 1 
ATOM 1338 C CA  . SER A 1 170 ? 0.217   -36.600 4.271   1.00 93.22 170 A 1 
ATOM 1339 C C   . SER A 1 170 ? 1.610   -36.862 4.855   1.00 93.61 170 A 1 
ATOM 1340 O O   . SER A 1 170 ? 1.728   -37.685 5.766   1.00 91.51 170 A 1 
ATOM 1341 C CB  . SER A 1 170 ? -0.530  -37.912 4.014   1.00 91.20 170 A 1 
ATOM 1342 O OG  . SER A 1 170 ? -1.862  -37.635 3.588   1.00 84.10 170 A 1 
ATOM 1343 N N   . ASP A 1 171 ? 2.642   -36.177 4.348   1.00 93.90 171 A 1 
ATOM 1344 C CA  . ASP A 1 171 ? 4.006   -36.309 4.857   1.00 94.97 171 A 1 
ATOM 1345 C C   . ASP A 1 171 ? 4.094   -35.876 6.329   1.00 94.77 171 A 1 
ATOM 1346 O O   . ASP A 1 171 ? 3.321   -35.053 6.823   1.00 93.44 171 A 1 
ATOM 1347 C CB  . ASP A 1 171 ? 4.984   -35.521 3.962   1.00 95.77 171 A 1 
ATOM 1348 C CG  . ASP A 1 171 ? 6.434   -35.977 4.125   1.00 96.26 171 A 1 
ATOM 1349 O OD1 . ASP A 1 171 ? 7.078   -35.646 5.140   1.00 93.24 171 A 1 
ATOM 1350 O OD2 . ASP A 1 171 ? 6.963   -36.695 3.249   1.00 93.34 171 A 1 
ATOM 1351 N N   . SER A 1 172 ? 5.042   -36.459 7.052   1.00 94.35 172 A 1 
ATOM 1352 C CA  . SER A 1 172 ? 5.301   -36.092 8.444   1.00 93.92 172 A 1 
ATOM 1353 C C   . SER A 1 172 ? 5.990   -34.735 8.585   1.00 94.14 172 A 1 
ATOM 1354 O O   . SER A 1 172 ? 5.930   -34.130 9.652   1.00 92.08 172 A 1 
ATOM 1355 C CB  . SER A 1 172 ? 6.157   -37.175 9.100   1.00 92.81 172 A 1 
ATOM 1356 O OG  . SER A 1 172 ? 7.366   -37.367 8.389   1.00 85.82 172 A 1 
ATOM 1357 N N   . ASN A 1 173 ? 6.668   -34.275 7.536   1.00 94.87 173 A 1 
ATOM 1358 C CA  . ASN A 1 173 ? 7.397   -33.016 7.558   1.00 95.22 173 A 1 
ATOM 1359 C C   . ASN A 1 173 ? 6.517   -31.852 7.063   1.00 95.62 173 A 1 
ATOM 1360 O O   . ASN A 1 173 ? 6.042   -31.881 5.929   1.00 95.45 173 A 1 
ATOM 1361 C CB  . ASN A 1 173 ? 8.681   -33.178 6.734   1.00 95.09 173 A 1 
ATOM 1362 C CG  . ASN A 1 173 ? 9.515   -31.926 6.844   1.00 95.06 173 A 1 
ATOM 1363 O OD1 . ASN A 1 173 ? 9.262   -30.934 6.188   1.00 89.68 173 A 1 
ATOM 1364 N ND2 . ASN A 1 173 ? 10.485  -31.920 7.729   1.00 89.56 173 A 1 
ATOM 1365 N N   . PRO A 1 174 ? 6.333   -30.791 7.860   1.00 95.14 174 A 1 
ATOM 1366 C CA  . PRO A 1 174 ? 5.424   -29.703 7.521   1.00 95.13 174 A 1 
ATOM 1367 C C   . PRO A 1 174 ? 5.844   -28.909 6.281   1.00 95.85 174 A 1 
ATOM 1368 O O   . PRO A 1 174 ? 4.989   -28.420 5.552   1.00 95.16 174 A 1 
ATOM 1369 C CB  . PRO A 1 174 ? 5.375   -28.819 8.772   1.00 93.78 174 A 1 
ATOM 1370 C CG  . PRO A 1 174 ? 6.706   -29.096 9.472   1.00 90.80 174 A 1 
ATOM 1371 C CD  . PRO A 1 174 ? 6.947   -30.570 9.158   1.00 93.77 174 A 1 
ATOM 1372 N N   . MET A 1 175 ? 7.150   -28.804 6.000   1.00 96.04 175 A 1 
ATOM 1373 C CA  . MET A 1 175 ? 7.633   -28.101 4.808   1.00 96.24 175 A 1 
ATOM 1374 C C   . MET A 1 175 ? 7.364   -28.895 3.526   1.00 96.82 175 A 1 
ATOM 1375 O O   . MET A 1 175 ? 7.034   -28.309 2.497   1.00 96.35 175 A 1 
ATOM 1376 C CB  . MET A 1 175 ? 9.129   -27.788 4.966   1.00 95.26 175 A 1 
ATOM 1377 C CG  . MET A 1 175 ? 9.597   -26.739 3.944   1.00 88.14 175 A 1 
ATOM 1378 S SD  . MET A 1 175 ? 11.351  -26.305 4.132   1.00 86.09 175 A 1 
ATOM 1379 C CE  . MET A 1 175 ? 11.422  -24.810 3.121   1.00 76.98 175 A 1 
ATOM 1380 N N   . VAL A 1 176 ? 7.458   -30.212 3.587   1.00 97.09 176 A 1 
ATOM 1381 C CA  . VAL A 1 176 ? 7.077   -31.089 2.478   1.00 97.48 176 A 1 
ATOM 1382 C C   . VAL A 1 176 ? 5.583   -30.960 2.194   1.00 97.66 176 A 1 
ATOM 1383 O O   . VAL A 1 176 ? 5.210   -30.771 1.038   1.00 97.36 176 A 1 
ATOM 1384 C CB  . VAL A 1 176 ? 7.456   -32.553 2.753   1.00 97.41 176 A 1 
ATOM 1385 C CG1 . VAL A 1 176 ? 7.013   -33.480 1.625   1.00 96.42 176 A 1 
ATOM 1386 C CG2 . VAL A 1 176 ? 8.977   -32.711 2.904   1.00 96.42 176 A 1 
ATOM 1387 N N   . VAL A 1 177 ? 4.748   -30.986 3.232   1.00 97.20 177 A 1 
ATOM 1388 C CA  . VAL A 1 177 ? 3.300   -30.778 3.101   1.00 97.09 177 A 1 
ATOM 1389 C C   . VAL A 1 177 ? 2.999   -29.425 2.460   1.00 97.49 177 A 1 
ATOM 1390 O O   . VAL A 1 177 ? 2.258   -29.366 1.479   1.00 97.20 177 A 1 
ATOM 1391 C CB  . VAL A 1 177 ? 2.584   -30.893 4.460   1.00 96.41 177 A 1 
ATOM 1392 C CG1 . VAL A 1 177 ? 1.080   -30.606 4.346   1.00 94.73 177 A 1 
ATOM 1393 C CG2 . VAL A 1 177 ? 2.741   -32.287 5.058   1.00 94.84 177 A 1 
ATOM 1394 N N   . ALA A 1 178 ? 3.605   -28.344 2.954   1.00 97.45 178 A 1 
ATOM 1395 C CA  . ALA A 1 178 ? 3.378   -26.997 2.436   1.00 97.55 178 A 1 
ATOM 1396 C C   . ALA A 1 178 ? 3.764   -26.858 0.953   1.00 97.85 178 A 1 
ATOM 1397 O O   . ALA A 1 178 ? 2.984   -26.324 0.163   1.00 97.63 178 A 1 
ATOM 1398 C CB  . ALA A 1 178 ? 4.150   -26.009 3.313   1.00 97.15 178 A 1 
ATOM 1399 N N   . ASN A 1 179 ? 4.921   -27.374 0.553   1.00 98.09 179 A 1 
ATOM 1400 C CA  . ASN A 1 179 ? 5.350   -27.342 -0.844  1.00 98.21 179 A 1 
ATOM 1401 C C   . ASN A 1 179 ? 4.489   -28.237 -1.740  1.00 98.24 179 A 1 
ATOM 1402 O O   . ASN A 1 179 ? 4.190   -27.855 -2.871  1.00 97.87 179 A 1 
ATOM 1403 C CB  . ASN A 1 179 ? 6.835   -27.736 -0.947  1.00 98.14 179 A 1 
ATOM 1404 C CG  . ASN A 1 179 ? 7.789   -26.601 -0.623  1.00 97.91 179 A 1 
ATOM 1405 O OD1 . ASN A 1 179 ? 7.450   -25.516 -0.192  1.00 94.19 179 A 1 
ATOM 1406 N ND2 . ASN A 1 179 ? 9.060   -26.820 -0.880  1.00 94.01 179 A 1 
ATOM 1407 N N   . ALA A 1 180 ? 4.048   -29.403 -1.254  1.00 97.87 180 A 1 
ATOM 1408 C CA  . ALA A 1 180 ? 3.129   -30.261 -1.986  1.00 97.75 180 A 1 
ATOM 1409 C C   . ALA A 1 180 ? 1.773   -29.578 -2.201  1.00 97.58 180 A 1 
ATOM 1410 O O   . ALA A 1 180 ? 1.229   -29.631 -3.300  1.00 96.95 180 A 1 
ATOM 1411 C CB  . ALA A 1 180 ? 2.981   -31.588 -1.237  1.00 97.49 180 A 1 
ATOM 1412 N N   . VAL A 1 181 ? 1.256   -28.876 -1.192  1.00 97.40 181 A 1 
ATOM 1413 C CA  . VAL A 1 181 ? 0.037   -28.069 -1.293  1.00 97.22 181 A 1 
ATOM 1414 C C   . VAL A 1 181 ? 0.202   -26.943 -2.310  1.00 97.07 181 A 1 
ATOM 1415 O O   . VAL A 1 181 ? -0.671  -26.778 -3.153  1.00 96.54 181 A 1 
ATOM 1416 C CB  . VAL A 1 181 ? -0.378  -27.513 0.080   1.00 96.75 181 A 1 
ATOM 1417 C CG1 . VAL A 1 181 ? -1.513  -26.482 -0.007  1.00 95.06 181 A 1 
ATOM 1418 C CG2 . VAL A 1 181 ? -0.876  -28.641 0.985   1.00 95.14 181 A 1 
ATOM 1419 N N   . ALA A 1 182 ? 1.314   -26.198 -2.269  1.00 97.57 182 A 1 
ATOM 1420 C CA  . ALA A 1 182 ? 1.582   -25.129 -3.227  1.00 97.53 182 A 1 
ATOM 1421 C C   . ALA A 1 182 ? 1.648   -25.653 -4.670  1.00 97.29 182 A 1 
ATOM 1422 O O   . ALA A 1 182 ? 0.984   -25.125 -5.559  1.00 96.52 182 A 1 
ATOM 1423 C CB  . ALA A 1 182 ? 2.884   -24.427 -2.829  1.00 97.49 182 A 1 
ATOM 1424 N N   . ALA A 1 183 ? 2.392   -26.736 -4.889  1.00 97.47 183 A 1 
ATOM 1425 C CA  . ALA A 1 183 ? 2.532   -27.362 -6.198  1.00 97.42 183 A 1 
ATOM 1426 C C   . ALA A 1 183 ? 1.194   -27.898 -6.727  1.00 97.05 183 A 1 
ATOM 1427 O O   . ALA A 1 183 ? 0.811   -27.607 -7.853  1.00 96.23 183 A 1 
ATOM 1428 C CB  . ALA A 1 183 ? 3.592   -28.467 -6.092  1.00 97.48 183 A 1 
ATOM 1429 N N   . LEU A 1 184 ? 0.439   -28.634 -5.904  1.00 96.58 184 A 1 
ATOM 1430 C CA  . LEU A 1 184 ? -0.873  -29.158 -6.291  1.00 95.81 184 A 1 
ATOM 1431 C C   . LEU A 1 184 ? -1.895  -28.059 -6.527  1.00 95.51 184 A 1 
ATOM 1432 O O   . LEU A 1 184 ? -2.693  -28.189 -7.447  1.00 94.65 184 A 1 
ATOM 1433 C CB  . LEU A 1 184 ? -1.400  -30.124 -5.219  1.00 95.05 184 A 1 
ATOM 1434 C CG  . LEU A 1 184 ? -0.863  -31.549 -5.386  1.00 90.09 184 A 1 
ATOM 1435 C CD1 . LEU A 1 184 ? -1.131  -32.351 -4.124  1.00 87.53 184 A 1 
ATOM 1436 C CD2 . LEU A 1 184 ? -1.539  -32.279 -6.551  1.00 87.43 184 A 1 
ATOM 1437 N N   . SER A 1 185 ? -1.865  -26.977 -5.754  1.00 95.80 185 A 1 
ATOM 1438 C CA  . SER A 1 185 ? -2.767  -25.841 -5.950  1.00 95.22 185 A 1 
ATOM 1439 C C   . SER A 1 185 ? -2.523  -25.178 -7.301  1.00 94.68 185 A 1 
ATOM 1440 O O   . SER A 1 185 ? -3.475  -24.909 -8.030  1.00 93.44 185 A 1 
ATOM 1441 C CB  . SER A 1 185 ? -2.626  -24.805 -4.829  1.00 95.01 185 A 1 
ATOM 1442 O OG  . SER A 1 185 ? -2.922  -25.388 -3.580  1.00 88.92 185 A 1 
ATOM 1443 N N   . GLU A 1 186 ? -1.263  -24.981 -7.695  1.00 95.31 186 A 1 
ATOM 1444 C CA  . GLU A 1 186 ? -0.938  -24.423 -9.007  1.00 94.98 186 A 1 
ATOM 1445 C C   . GLU A 1 186 ? -1.349  -25.361 -10.159 1.00 94.86 186 A 1 
ATOM 1446 O O   . GLU A 1 186 ? -1.872  -24.911 -11.176 1.00 93.47 186 A 1 
ATOM 1447 C CB  . GLU A 1 186 ? 0.563   -24.084 -9.078  1.00 94.25 186 A 1 
ATOM 1448 C CG  . GLU A 1 186 ? 0.862   -23.335 -10.377 1.00 91.93 186 A 1 
ATOM 1449 C CD  . GLU A 1 186 ? 2.296   -22.795 -10.498 1.00 92.16 186 A 1 
ATOM 1450 O OE1 . GLU A 1 186 ? 2.875   -22.868 -11.603 1.00 87.88 186 A 1 
ATOM 1451 O OE2 . GLU A 1 186 ? 2.823   -22.166 -9.559  1.00 89.30 186 A 1 
ATOM 1452 N N   . ILE A 1 187 ? -1.152  -26.659 -10.004 1.00 95.08 187 A 1 
ATOM 1453 C CA  . ILE A 1 187 ? -1.573  -27.648 -11.004 1.00 94.96 187 A 1 
ATOM 1454 C C   . ILE A 1 187 ? -3.111  -27.697 -11.100 1.00 94.18 187 A 1 
ATOM 1455 O O   . ILE A 1 187 ? -3.655  -27.813 -12.193 1.00 92.81 187 A 1 
ATOM 1456 C CB  . ILE A 1 187 ? -0.962  -29.028 -10.683 1.00 95.30 187 A 1 
ATOM 1457 C CG1 . ILE A 1 187 ? 0.578   -28.994 -10.817 1.00 94.74 187 A 1 
ATOM 1458 C CG2 . ILE A 1 187 ? -1.527  -30.107 -11.616 1.00 94.67 187 A 1 
ATOM 1459 C CD1 . ILE A 1 187 ? 1.286   -30.204 -10.201 1.00 93.15 187 A 1 
ATOM 1460 N N   . ALA A 1 188 ? -3.818  -27.580 -9.976  1.00 93.93 188 A 1 
ATOM 1461 C CA  . ALA A 1 188 ? -5.270  -27.559 -9.942  1.00 92.87 188 A 1 
ATOM 1462 C C   . ALA A 1 188 ? -5.864  -26.318 -10.629 1.00 91.76 188 A 1 
ATOM 1463 O O   . ALA A 1 188 ? -6.885  -26.424 -11.308 1.00 89.20 188 A 1 
ATOM 1464 C CB  . ALA A 1 188 ? -5.731  -27.663 -8.486  1.00 91.89 188 A 1 
ATOM 1465 N N   . GLU A 1 189 ? -5.207  -25.168 -10.534 1.00 91.25 189 A 1 
ATOM 1466 C CA  . GLU A 1 189 ? -5.626  -23.946 -11.234 1.00 89.12 189 A 1 
ATOM 1467 C C   . GLU A 1 189 ? -5.583  -24.097 -12.764 1.00 87.56 189 A 1 
ATOM 1468 O O   . GLU A 1 189 ? -6.411  -23.508 -13.460 1.00 81.69 189 A 1 
ATOM 1469 C CB  . GLU A 1 189 ? -4.737  -22.763 -10.810 1.00 86.46 189 A 1 
ATOM 1470 C CG  . GLU A 1 189 ? -5.101  -22.222 -9.419  1.00 80.39 189 A 1 
ATOM 1471 C CD  . GLU A 1 189 ? -4.106  -21.150 -8.909  1.00 75.77 189 A 1 
ATOM 1472 O OE1 . GLU A 1 189 ? -4.492  -20.357 -8.021  1.00 67.97 189 A 1 
ATOM 1473 O OE2 . GLU A 1 189 ? -2.960  -21.100 -9.399  1.00 69.48 189 A 1 
ATOM 1474 N N   . SER A 1 190 ? -4.673  -24.892 -13.286 1.00 88.87 190 A 1 
ATOM 1475 C CA  . SER A 1 190 ? -4.613  -25.202 -14.718 1.00 86.98 190 A 1 
ATOM 1476 C C   . SER A 1 190 ? -5.628  -26.265 -15.155 1.00 85.92 190 A 1 
ATOM 1477 O O   . SER A 1 190 ? -5.944  -26.353 -16.341 1.00 78.78 190 A 1 
ATOM 1478 C CB  . SER A 1 190 ? -3.192  -25.570 -15.152 1.00 83.89 190 A 1 
ATOM 1479 O OG  . SER A 1 190 ? -2.527  -26.406 -14.240 1.00 73.72 190 A 1 
ATOM 1480 N N   . HIS A 1 191 ? -6.181  -27.033 -14.224 1.00 85.98 191 A 1 
ATOM 1481 C CA  . HIS A 1 191 ? -7.169  -28.088 -14.477 1.00 83.48 191 A 1 
ATOM 1482 C C   . HIS A 1 191 ? -8.372  -27.988 -13.525 1.00 82.91 191 A 1 
ATOM 1483 O O   . HIS A 1 191 ? -8.632  -28.914 -12.750 1.00 74.98 191 A 1 
ATOM 1484 C CB  . HIS A 1 191 ? -6.484  -29.461 -14.399 1.00 79.23 191 A 1 
ATOM 1485 C CG  . HIS A 1 191 ? -5.476  -29.678 -15.481 1.00 74.71 191 A 1 
ATOM 1486 N ND1 . HIS A 1 191 ? -4.191  -29.218 -15.488 1.00 65.00 191 A 1 
ATOM 1487 C CD2 . HIS A 1 191 ? -5.664  -30.338 -16.672 1.00 63.79 191 A 1 
ATOM 1488 C CE1 . HIS A 1 191 ? -3.617  -29.571 -16.645 1.00 62.60 191 A 1 
ATOM 1489 N NE2 . HIS A 1 191 ? -4.488  -30.263 -17.387 1.00 62.63 191 A 1 
ATOM 1490 N N   . PRO A 1 192 ? -9.162  -26.900 -13.584 1.00 77.68 192 A 1 
ATOM 1491 C CA  . PRO A 1 192 ? -10.204 -26.617 -12.591 1.00 74.46 192 A 1 
ATOM 1492 C C   . PRO A 1 192 ? -11.317 -27.674 -12.537 1.00 74.53 192 A 1 
ATOM 1493 O O   . PRO A 1 192 ? -11.994 -27.820 -11.528 1.00 67.95 192 A 1 
ATOM 1494 C CB  . PRO A 1 192 ? -10.751 -25.236 -12.978 1.00 69.98 192 A 1 
ATOM 1495 C CG  . PRO A 1 192 ? -10.414 -25.096 -14.463 1.00 68.26 192 A 1 
ATOM 1496 C CD  . PRO A 1 192 ? -9.091  -25.842 -14.576 1.00 70.58 192 A 1 
ATOM 1497 N N   . SER A 1 193 ? -11.527 -28.423 -13.627 1.00 74.56 193 A 1 
ATOM 1498 C CA  . SER A 1 193 ? -12.525 -29.501 -13.697 1.00 73.06 193 A 1 
ATOM 1499 C C   . SER A 1 193 ? -12.097 -30.785 -12.997 1.00 74.19 193 A 1 
ATOM 1500 O O   . SER A 1 193 ? -12.950 -31.583 -12.601 1.00 65.93 193 A 1 
ATOM 1501 C CB  . SER A 1 193 ? -12.830 -29.806 -15.169 1.00 65.33 193 A 1 
ATOM 1502 O OG  . SER A 1 193 ? -11.638 -30.064 -15.886 1.00 57.51 193 A 1 
ATOM 1503 N N   . SER A 1 194 ? -10.802 -31.016 -12.869 1.00 74.49 194 A 1 
ATOM 1504 C CA  . SER A 1 194 ? -10.282 -32.167 -12.149 1.00 72.21 194 A 1 
ATOM 1505 C C   . SER A 1 194 ? -10.177 -31.792 -10.671 1.00 72.75 194 A 1 
ATOM 1506 O O   . SER A 1 194 ? -9.466  -30.867 -10.310 1.00 64.85 194 A 1 
ATOM 1507 C CB  . SER A 1 194 ? -8.962  -32.639 -12.753 1.00 65.68 194 A 1 
ATOM 1508 O OG  . SER A 1 194 ? -7.974  -31.632 -12.720 1.00 58.29 194 A 1 
ATOM 1509 N N   . ASN A 1 195 ? -10.893 -32.501 -9.814  1.00 70.83 195 A 1 
ATOM 1510 C CA  . ASN A 1 195 ? -10.873 -32.268 -8.362  1.00 70.33 195 A 1 
ATOM 1511 C C   . ASN A 1 195 ? -9.535  -32.742 -7.747  1.00 73.36 195 A 1 
ATOM 1512 O O   . ASN A 1 195 ? -9.495  -33.617 -6.887  1.00 67.00 195 A 1 
ATOM 1513 C CB  . ASN A 1 195 ? -12.133 -32.911 -7.764  1.00 61.67 195 A 1 
ATOM 1514 C CG  . ASN A 1 195 ? -12.498 -32.338 -6.398  1.00 53.96 195 A 1 
ATOM 1515 O OD1 . ASN A 1 195 ? -12.097 -31.267 -6.006  1.00 48.85 195 A 1 
ATOM 1516 N ND2 . ASN A 1 195 ? -13.325 -33.032 -5.654  1.00 46.87 195 A 1 
ATOM 1517 N N   . LEU A 1 196 ? -8.435  -32.204 -8.254  1.00 72.19 196 A 1 
ATOM 1518 C CA  . LEU A 1 196 ? -7.069  -32.674 -8.036  1.00 71.01 196 A 1 
ATOM 1519 C C   . LEU A 1 196 ? -6.678  -32.653 -6.570  1.00 76.00 196 A 1 
ATOM 1520 O O   . LEU A 1 196 ? -6.016  -33.572 -6.104  1.00 70.07 196 A 1 
ATOM 1521 C CB  . LEU A 1 196 ? -6.109  -31.793 -8.865  1.00 62.52 196 A 1 
ATOM 1522 C CG  . LEU A 1 196 ? -5.634  -32.492 -10.146 1.00 59.84 196 A 1 
ATOM 1523 C CD1 . LEU A 1 196 ? -5.221  -31.460 -11.190 1.00 59.16 196 A 1 
ATOM 1524 C CD2 . LEU A 1 196 ? -4.434  -33.393 -9.863  1.00 58.43 196 A 1 
ATOM 1525 N N   . LEU A 1 197 ? -7.122  -31.635 -5.842  1.00 78.34 197 A 1 
ATOM 1526 C CA  . LEU A 1 197 ? -6.793  -31.461 -4.432  1.00 76.31 197 A 1 
ATOM 1527 C C   . LEU A 1 197 ? -7.564  -32.413 -3.510  1.00 77.07 197 A 1 
ATOM 1528 O O   . LEU A 1 197 ? -7.168  -32.555 -2.359  1.00 71.08 197 A 1 
ATOM 1529 C CB  . LEU A 1 197 ? -7.036  -29.991 -4.058  1.00 72.48 197 A 1 
ATOM 1530 C CG  . LEU A 1 197 ? -5.929  -29.056 -4.571  1.00 70.00 197 A 1 
ATOM 1531 C CD1 . LEU A 1 197 ? -6.430  -27.618 -4.617  1.00 65.86 197 A 1 
ATOM 1532 C CD2 . LEU A 1 197 ? -4.696  -29.108 -3.664  1.00 65.08 197 A 1 
ATOM 1533 N N   . ASP A 1 198 ? -8.648  -33.054 -3.979  1.00 78.06 198 A 1 
ATOM 1534 C CA  . ASP A 1 198 ? -9.515  -33.935 -3.185  1.00 77.51 198 A 1 
ATOM 1535 C C   . ASP A 1 198 ? -9.833  -33.377 -1.789  1.00 81.18 198 A 1 
ATOM 1536 O O   . ASP A 1 198 ? -9.759  -34.073 -0.770  1.00 75.11 198 A 1 
ATOM 1537 C CB  . ASP A 1 198 ? -8.959  -35.372 -3.155  1.00 68.41 198 A 1 
ATOM 1538 C CG  . ASP A 1 198 ? -9.244  -36.166 -4.425  1.00 60.87 198 A 1 
ATOM 1539 O OD1 . ASP A 1 198 ? -10.393 -36.090 -4.922  1.00 55.43 198 A 1 
ATOM 1540 O OD2 . ASP A 1 198 ? -8.332  -36.900 -4.861  1.00 54.45 198 A 1 
ATOM 1541 N N   . LEU A 1 199 ? -10.159 -32.076 -1.717  1.00 81.98 199 A 1 
ATOM 1542 C CA  . LEU A 1 199 ? -10.430 -31.407 -0.455  1.00 82.08 199 A 1 
ATOM 1543 C C   . LEU A 1 199 ? -11.688 -31.995 0.185   1.00 84.05 199 A 1 
ATOM 1544 O O   . LEU A 1 199 ? -12.794 -31.946 -0.346  1.00 81.81 199 A 1 
ATOM 1545 C CB  . LEU A 1 199 ? -10.543 -29.886 -0.645  1.00 79.19 199 A 1 
ATOM 1546 C CG  . LEU A 1 199 ? -9.250  -29.192 -1.116  1.00 78.65 199 A 1 
ATOM 1547 C CD1 . LEU A 1 199 ? -9.509  -27.692 -1.290  1.00 75.92 199 A 1 
ATOM 1548 C CD2 . LEU A 1 199 ? -8.092  -29.355 -0.131  1.00 75.73 199 A 1 
ATOM 1549 N N   . ASN A 1 200 ? -11.495 -32.564 1.369   1.00 88.73 200 A 1 
ATOM 1550 C CA  . ASN A 1 200 ? -12.528 -33.181 2.181   1.00 89.31 200 A 1 
ATOM 1551 C C   . ASN A 1 200 ? -12.236 -32.903 3.664   1.00 91.27 200 A 1 
ATOM 1552 O O   . ASN A 1 200 ? -11.118 -32.504 4.007   1.00 90.53 200 A 1 
ATOM 1553 C CB  . ASN A 1 200 ? -12.589 -34.674 1.821   1.00 86.00 200 A 1 
ATOM 1554 C CG  . ASN A 1 200 ? -11.319 -35.419 2.200   1.00 84.23 200 A 1 
ATOM 1555 O OD1 . ASN A 1 200 ? -10.981 -35.555 3.359   1.00 74.93 200 A 1 
ATOM 1556 N ND2 . ASN A 1 200 ? -10.597 -35.922 1.223   1.00 76.45 200 A 1 
ATOM 1557 N N   . PRO A 1 201 ? -13.186 -33.145 4.581   1.00 91.59 201 A 1 
ATOM 1558 C CA  . PRO A 1 201 ? -12.984 -32.822 5.997   1.00 92.36 201 A 1 
ATOM 1559 C C   . PRO A 1 201 ? -11.735 -33.440 6.637   1.00 93.07 201 A 1 
ATOM 1560 O O   . PRO A 1 201 ? -11.144 -32.859 7.547   1.00 92.01 201 A 1 
ATOM 1561 C CB  . PRO A 1 201 ? -14.254 -33.309 6.697   1.00 91.12 201 A 1 
ATOM 1562 C CG  . PRO A 1 201 ? -15.316 -33.197 5.602   1.00 88.59 201 A 1 
ATOM 1563 C CD  . PRO A 1 201 ? -14.553 -33.558 4.337   1.00 90.84 201 A 1 
ATOM 1564 N N   . GLN A 1 202 ? -11.293 -34.604 6.163   1.00 91.23 202 A 1 
ATOM 1565 C CA  . GLN A 1 202 ? -10.099 -35.272 6.698   1.00 90.96 202 A 1 
ATOM 1566 C C   . GLN A 1 202 ? -8.815  -34.615 6.190   1.00 91.84 202 A 1 
ATOM 1567 O O   . GLN A 1 202 ? -7.905  -34.381 6.986   1.00 90.54 202 A 1 
ATOM 1568 C CB  . GLN A 1 202 ? -10.109 -36.761 6.321   1.00 89.16 202 A 1 
ATOM 1569 C CG  . GLN A 1 202 ? -11.246 -37.538 6.997   1.00 78.20 202 A 1 
ATOM 1570 C CD  . GLN A 1 202 ? -11.330 -38.990 6.522   1.00 70.89 202 A 1 
ATOM 1571 O OE1 . GLN A 1 202 ? -10.673 -39.427 5.597   1.00 62.03 202 A 1 
ATOM 1572 N NE2 . GLN A 1 202 ? -12.158 -39.791 7.141   1.00 58.62 202 A 1 
ATOM 1573 N N   . SER A 1 203 ? -8.731  -34.294 4.894   1.00 91.85 203 A 1 
ATOM 1574 C CA  . SER A 1 203 ? -7.588  -33.574 4.330   1.00 91.90 203 A 1 
ATOM 1575 C C   . SER A 1 203 ? -7.501  -32.155 4.887   1.00 93.54 203 A 1 
ATOM 1576 O O   . SER A 1 203 ? -6.425  -31.752 5.317   1.00 92.89 203 A 1 
ATOM 1577 C CB  . SER A 1 203 ? -7.605  -33.581 2.793   1.00 89.56 203 A 1 
ATOM 1578 O OG  . SER A 1 203 ? -8.772  -32.997 2.270   1.00 82.45 203 A 1 
ATOM 1579 N N   . ILE A 1 204 ? -8.632  -31.462 5.049   1.00 93.74 204 A 1 
ATOM 1580 C CA  . ILE A 1 204 ? -8.697  -30.152 5.694   1.00 94.69 204 A 1 
ATOM 1581 C C   . ILE A 1 204 ? -8.146  -30.202 7.117   1.00 95.33 204 A 1 
ATOM 1582 O O   . ILE A 1 204 ? -7.344  -29.359 7.498   1.00 95.17 204 A 1 
ATOM 1583 C CB  . ILE A 1 204 ? -10.145 -29.610 5.648   1.00 94.31 204 A 1 
ATOM 1584 C CG1 . ILE A 1 204 ? -10.613 -29.310 4.204   1.00 91.62 204 A 1 
ATOM 1585 C CG2 . ILE A 1 204 ? -10.323 -28.369 6.532   1.00 92.08 204 A 1 
ATOM 1586 C CD1 . ILE A 1 204 ? -9.865  -28.193 3.476   1.00 85.11 204 A 1 
ATOM 1587 N N   . ASN A 1 205 ? -8.489  -31.215 7.904   1.00 94.47 205 A 1 
ATOM 1588 C CA  . ASN A 1 205 ? -7.960  -31.357 9.263   1.00 94.32 205 A 1 
ATOM 1589 C C   . ASN A 1 205 ? -6.437  -31.565 9.294   1.00 94.51 205 A 1 
ATOM 1590 O O   . ASN A 1 205 ? -5.771  -31.038 10.189  1.00 93.62 205 A 1 
ATOM 1591 C CB  . ASN A 1 205 ? -8.695  -32.484 9.991   1.00 93.50 205 A 1 
ATOM 1592 C CG  . ASN A 1 205 ? -9.549  -31.989 11.137  1.00 84.30 205 A 1 
ATOM 1593 O OD1 . ASN A 1 205 ? -9.338  -30.946 11.722  1.00 75.07 205 A 1 
ATOM 1594 N ND2 . ASN A 1 205 ? -10.540 -32.761 11.522  1.00 72.21 205 A 1 
ATOM 1595 N N   . LYS A 1 206 ? -5.880  -32.288 8.324   1.00 93.86 206 A 1 
ATOM 1596 C CA  . LYS A 1 206 ? -4.424  -32.421 8.175   1.00 93.41 206 A 1 
ATOM 1597 C C   . LYS A 1 206 ? -3.781  -31.085 7.830   1.00 94.41 206 A 1 
ATOM 1598 O O   . LYS A 1 206 ? -2.810  -30.702 8.481   1.00 93.47 206 A 1 
ATOM 1599 C CB  . LYS A 1 206 ? -4.065  -33.464 7.115   1.00 91.79 206 A 1 
ATOM 1600 C CG  . LYS A 1 206 ? -4.307  -34.914 7.577   1.00 82.92 206 A 1 
ATOM 1601 C CD  . LYS A 1 206 ? -3.875  -35.862 6.451   1.00 76.90 206 A 1 
ATOM 1602 C CE  . LYS A 1 206 ? -3.969  -37.327 6.873   1.00 66.89 206 A 1 
ATOM 1603 N NZ  . LYS A 1 206 ? -3.462  -38.201 5.784   1.00 60.39 206 A 1 
ATOM 1604 N N   . LEU A 1 207 ? -4.352  -30.337 6.882   1.00 95.02 207 A 1 
ATOM 1605 C CA  . LEU A 1 207 ? -3.862  -29.014 6.503   1.00 95.84 207 A 1 
ATOM 1606 C C   . LEU A 1 207 ? -3.902  -28.031 7.678   1.00 96.41 207 A 1 
ATOM 1607 O O   . LEU A 1 207 ? -2.916  -27.358 7.949   1.00 96.01 207 A 1 
ATOM 1608 C CB  . LEU A 1 207 ? -4.685  -28.475 5.317   1.00 95.64 207 A 1 
ATOM 1609 C CG  . LEU A 1 207 ? -4.523  -29.254 3.996   1.00 94.56 207 A 1 
ATOM 1610 C CD1 . LEU A 1 207 ? -5.375  -28.586 2.918   1.00 92.44 207 A 1 
ATOM 1611 C CD2 . LEU A 1 207 ? -3.075  -29.299 3.525   1.00 91.75 207 A 1 
ATOM 1612 N N   . LEU A 1 208 ? -4.985  -28.017 8.451   1.00 96.37 208 A 1 
ATOM 1613 C CA  . LEU A 1 208 ? -5.109  -27.175 9.647   1.00 96.51 208 A 1 
ATOM 1614 C C   . LEU A 1 208 ? -4.142  -27.570 10.771  1.00 96.43 208 A 1 
ATOM 1615 O O   . LEU A 1 208 ? -3.849  -26.754 11.646  1.00 95.63 208 A 1 
ATOM 1616 C CB  . LEU A 1 208 ? -6.552  -27.264 10.166  1.00 96.70 208 A 1 
ATOM 1617 C CG  . LEU A 1 208 ? -7.611  -26.575 9.289   1.00 96.20 208 A 1 
ATOM 1618 C CD1 . LEU A 1 208 ? -9.000  -26.940 9.812   1.00 95.26 208 A 1 
ATOM 1619 C CD2 . LEU A 1 208 ? -7.466  -25.056 9.329   1.00 94.70 208 A 1 
ATOM 1620 N N   . THR A 1 209 ? -3.661  -28.806 10.780  1.00 95.91 209 A 1 
ATOM 1621 C CA  . THR A 1 209 ? -2.615  -29.251 11.711  1.00 95.30 209 A 1 
ATOM 1622 C C   . THR A 1 209 ? -1.253  -28.781 11.222  1.00 95.47 209 A 1 
ATOM 1623 O O   . THR A 1 209 ? -0.545  -28.112 11.972  1.00 94.16 209 A 1 
ATOM 1624 C CB  . THR A 1 209 ? -2.660  -30.771 11.917  1.00 94.26 209 A 1 
ATOM 1625 O OG1 . THR A 1 209 ? -3.963  -31.144 12.320  1.00 87.32 209 A 1 
ATOM 1626 C CG2 . THR A 1 209 ? -1.696  -31.229 13.003  1.00 86.02 209 A 1 
ATOM 1627 N N   . ALA A 1 210 ? -0.942  -28.991 9.941   1.00 95.65 210 A 1 
ATOM 1628 C CA  . ALA A 1 210 ? 0.289   -28.511 9.317   1.00 95.69 210 A 1 
ATOM 1629 C C   . ALA A 1 210 ? 0.423   -26.978 9.383   1.00 96.22 210 A 1 
ATOM 1630 O O   . ALA A 1 210 ? 1.523   -26.467 9.571   1.00 95.46 210 A 1 
ATOM 1631 C CB  . ALA A 1 210 ? 0.327   -29.020 7.876   1.00 95.12 210 A 1 
ATOM 1632 N N   . LEU A 1 211 ? -0.695  -26.247 9.346   1.00 96.33 211 A 1 
ATOM 1633 C CA  . LEU A 1 211 ? -0.737  -24.786 9.494   1.00 96.66 211 A 1 
ATOM 1634 C C   . LEU A 1 211 ? -0.074  -24.288 10.792  1.00 96.50 211 A 1 
ATOM 1635 O O   . LEU A 1 211 ? 0.426   -23.168 10.830  1.00 95.25 211 A 1 
ATOM 1636 C CB  . LEU A 1 211 ? -2.215  -24.347 9.433   1.00 96.30 211 A 1 
ATOM 1637 C CG  . LEU A 1 211 ? -2.446  -22.816 9.405   1.00 95.08 211 A 1 
ATOM 1638 C CD1 . LEU A 1 211 ? -1.940  -22.199 8.108   1.00 93.98 211 A 1 
ATOM 1639 C CD2 . LEU A 1 211 ? -3.937  -22.523 9.525   1.00 93.36 211 A 1 
ATOM 1640 N N   . ASN A 1 212 ? -0.066  -25.074 11.857  1.00 95.65 212 A 1 
ATOM 1641 C CA  . ASN A 1 212 ? 0.568   -24.706 13.124  1.00 94.91 212 A 1 
ATOM 1642 C C   . ASN A 1 212 ? 2.073   -24.991 13.163  1.00 95.07 212 A 1 
ATOM 1643 O O   . ASN A 1 212 ? 2.753   -24.494 14.059  1.00 92.27 212 A 1 
ATOM 1644 C CB  . ASN A 1 212 ? -0.136  -25.410 14.285  1.00 93.15 212 A 1 
ATOM 1645 C CG  . ASN A 1 212 ? -1.566  -24.933 14.481  1.00 90.01 212 A 1 
ATOM 1646 O OD1 . ASN A 1 212 ? -1.858  -23.754 14.579  1.00 81.85 212 A 1 
ATOM 1647 N ND2 . ASN A 1 212 ? -2.495  -25.850 14.582  1.00 79.91 212 A 1 
ATOM 1648 N N   . GLU A 1 213 ? 2.584   -25.796 12.230  1.00 95.16 213 A 1 
ATOM 1649 C CA  . GLU A 1 213 ? 3.943   -26.336 12.262  1.00 94.38 213 A 1 
ATOM 1650 C C   . GLU A 1 213 ? 4.805   -25.888 11.080  1.00 94.60 213 A 1 
ATOM 1651 O O   . GLU A 1 213 ? 6.025   -25.989 11.142  1.00 91.48 213 A 1 
ATOM 1652 C CB  . GLU A 1 213 ? 3.873   -27.870 12.292  1.00 92.19 213 A 1 
ATOM 1653 C CG  . GLU A 1 213 ? 3.184   -28.420 13.552  1.00 87.73 213 A 1 
ATOM 1654 C CD  . GLU A 1 213 ? 3.184   -29.958 13.622  1.00 82.56 213 A 1 
ATOM 1655 O OE1 . GLU A 1 213 ? 2.722   -30.476 14.668  1.00 74.51 213 A 1 
ATOM 1656 O OE2 . GLU A 1 213 ? 3.624   -30.618 12.651  1.00 74.47 213 A 1 
ATOM 1657 N N   . CYS A 1 214 ? 4.198   -25.410 9.996   1.00 94.10 214 A 1 
ATOM 1658 C CA  . CYS A 1 214 ? 4.926   -24.960 8.818   1.00 94.53 214 A 1 
ATOM 1659 C C   . CYS A 1 214 ? 5.474   -23.532 8.962   1.00 95.67 214 A 1 
ATOM 1660 O O   . CYS A 1 214 ? 5.072   -22.766 9.844   1.00 94.74 214 A 1 
ATOM 1661 C CB  . CYS A 1 214 ? 4.056   -25.145 7.565   1.00 91.84 214 A 1 
ATOM 1662 S SG  . CYS A 1 214 ? 2.590   -24.076 7.617   1.00 89.82 214 A 1 
ATOM 1663 N N   . THR A 1 215 ? 6.375   -23.161 8.047   1.00 96.47 215 A 1 
ATOM 1664 C CA  . THR A 1 215 ? 6.921   -21.801 7.935   1.00 96.53 215 A 1 
ATOM 1665 C C   . THR A 1 215 ? 5.820   -20.778 7.636   1.00 97.13 215 A 1 
ATOM 1666 O O   . THR A 1 215 ? 4.711   -21.132 7.226   1.00 96.65 215 A 1 
ATOM 1667 C CB  . THR A 1 215 ? 7.999   -21.717 6.844   1.00 95.47 215 A 1 
ATOM 1668 O OG1 . THR A 1 215 ? 7.452   -21.983 5.575   1.00 89.74 215 A 1 
ATOM 1669 C CG2 . THR A 1 215 ? 9.148   -22.700 7.064   1.00 89.77 215 A 1 
ATOM 1670 N N   . GLU A 1 216 ? 6.131   -19.490 7.779   1.00 97.29 216 A 1 
ATOM 1671 C CA  . GLU A 1 216 ? 5.199   -18.408 7.419   1.00 97.32 216 A 1 
ATOM 1672 C C   . GLU A 1 216 ? 4.732   -18.491 5.957   1.00 97.86 216 A 1 
ATOM 1673 O O   . GLU A 1 216 ? 3.547   -18.319 5.682   1.00 97.28 216 A 1 
ATOM 1674 C CB  . GLU A 1 216 ? 5.841   -17.045 7.742   1.00 95.83 216 A 1 
ATOM 1675 C CG  . GLU A 1 216 ? 7.139   -16.735 6.974   1.00 92.79 216 A 1 
ATOM 1676 C CD  . GLU A 1 216 ? 7.836   -15.440 7.434   1.00 95.00 216 A 1 
ATOM 1677 O OE1 . GLU A 1 216 ? 9.041   -15.281 7.141   1.00 90.82 216 A 1 
ATOM 1678 O OE2 . GLU A 1 216 ? 7.186   -14.588 8.077   1.00 92.26 216 A 1 
ATOM 1679 N N   . TRP A 1 217 ? 5.608   -18.875 5.045   1.00 98.03 217 A 1 
ATOM 1680 C CA  . TRP A 1 217 ? 5.271   -19.063 3.633   1.00 98.10 217 A 1 
ATOM 1681 C C   . TRP A 1 217 ? 4.377   -20.279 3.415   1.00 98.18 217 A 1 
ATOM 1682 O O   . TRP A 1 217 ? 3.381   -20.212 2.697   1.00 97.84 217 A 1 
ATOM 1683 C CB  . TRP A 1 217 ? 6.571   -19.196 2.829   1.00 98.15 217 A 1 
ATOM 1684 C CG  . TRP A 1 217 ? 7.564   -18.107 3.116   1.00 98.20 217 A 1 
ATOM 1685 C CD1 . TRP A 1 217 ? 8.750   -18.269 3.737   1.00 97.68 217 A 1 
ATOM 1686 C CD2 . TRP A 1 217 ? 7.423   -16.674 2.873   1.00 98.13 217 A 1 
ATOM 1687 N NE1 . TRP A 1 217 ? 9.360   -17.040 3.889   1.00 97.63 217 A 1 
ATOM 1688 C CE2 . TRP A 1 217 ? 8.581   -16.031 3.379   1.00 97.92 217 A 1 
ATOM 1689 C CE3 . TRP A 1 217 ? 6.426   -15.866 2.276   1.00 97.98 217 A 1 
ATOM 1690 C CZ2 . TRP A 1 217 ? 8.750   -14.631 3.308   1.00 97.58 217 A 1 
ATOM 1691 C CZ3 . TRP A 1 217 ? 6.597   -14.465 2.204   1.00 97.36 217 A 1 
ATOM 1692 C CH2 . TRP A 1 217 ? 7.744   -13.859 2.728   1.00 97.26 217 A 1 
ATOM 1693 N N   . GLY A 1 218 ? 4.669   -21.363 4.100   1.00 98.03 218 A 1 
ATOM 1694 C CA  . GLY A 1 218 ? 3.828   -22.557 4.088   1.00 98.04 218 A 1 
ATOM 1695 C C   . GLY A 1 218 ? 2.424   -22.298 4.641   1.00 98.14 218 A 1 
ATOM 1696 O O   . GLY A 1 218 ? 1.452   -22.844 4.125   1.00 97.84 218 A 1 
ATOM 1697 N N   . GLN A 1 219 ? 2.295   -21.443 5.658   1.00 98.20 219 A 1 
ATOM 1698 C CA  . GLN A 1 219 ? 0.994   -21.004 6.163   1.00 98.30 219 A 1 
ATOM 1699 C C   . GLN A 1 219 ? 0.183   -20.306 5.065   1.00 98.47 219 A 1 
ATOM 1700 O O   . GLN A 1 219 ? -0.994  -20.610 4.927   1.00 98.12 219 A 1 
ATOM 1701 C CB  . GLN A 1 219 ? 1.143   -20.086 7.387   1.00 98.09 219 A 1 
ATOM 1702 C CG  . GLN A 1 219 ? 1.646   -20.859 8.606   1.00 97.06 219 A 1 
ATOM 1703 C CD  . GLN A 1 219 ? 1.855   -19.970 9.836   1.00 96.72 219 A 1 
ATOM 1704 O OE1 . GLN A 1 219 ? 0.977   -19.240 10.269  1.00 88.86 219 A 1 
ATOM 1705 N NE2 . GLN A 1 219 ? 3.000   -20.031 10.452  1.00 88.15 219 A 1 
ATOM 1706 N N   . ILE A 1 220 ? 0.809   -19.446 4.262   1.00 98.47 220 A 1 
ATOM 1707 C CA  . ILE A 1 220 ? 0.142   -18.777 3.139   1.00 98.49 220 A 1 
ATOM 1708 C C   . ILE A 1 220 ? -0.347  -19.814 2.124   1.00 98.45 220 A 1 
ATOM 1709 O O   . ILE A 1 220 ? -1.517  -19.786 1.764   1.00 98.14 220 A 1 
ATOM 1710 C CB  . ILE A 1 220 ? 1.061   -17.719 2.493   1.00 98.33 220 A 1 
ATOM 1711 C CG1 . ILE A 1 220 ? 1.444   -16.619 3.515   1.00 97.45 220 A 1 
ATOM 1712 C CG2 . ILE A 1 220 ? 0.371   -17.075 1.274   1.00 97.65 220 A 1 
ATOM 1713 C CD1 . ILE A 1 220 ? 2.650   -15.787 3.089   1.00 94.65 220 A 1 
ATOM 1714 N N   . PHE A 1 221 ? 0.497   -20.765 1.727   1.00 98.35 221 A 1 
ATOM 1715 C CA  . PHE A 1 221 ? 0.107   -21.808 0.764   1.00 98.29 221 A 1 
ATOM 1716 C C   . PHE A 1 221 ? -1.080  -22.640 1.261   1.00 98.05 221 A 1 
ATOM 1717 O O   . PHE A 1 221 ? -2.010  -22.911 0.506   1.00 97.40 221 A 1 
ATOM 1718 C CB  . PHE A 1 221 ? 1.300   -22.739 0.471   1.00 98.20 221 A 1 
ATOM 1719 C CG  . PHE A 1 221 ? 2.582   -22.071 0.014   1.00 98.22 221 A 1 
ATOM 1720 C CD1 . PHE A 1 221 ? 2.565   -20.872 -0.720  1.00 97.42 221 A 1 
ATOM 1721 C CD2 . PHE A 1 221 ? 3.827   -22.662 0.331   1.00 97.34 221 A 1 
ATOM 1722 C CE1 . PHE A 1 221 ? 3.768   -20.257 -1.114  1.00 96.80 221 A 1 
ATOM 1723 C CE2 . PHE A 1 221 ? 5.022   -22.061 -0.061  1.00 96.70 221 A 1 
ATOM 1724 C CZ  . PHE A 1 221 ? 4.995   -20.855 -0.777  1.00 97.02 221 A 1 
ATOM 1725 N N   . ILE A 1 222 ? -1.075  -23.015 2.542   1.00 98.09 222 A 1 
ATOM 1726 C CA  . ILE A 1 222 ? -2.161  -23.776 3.145   1.00 97.93 222 A 1 
ATOM 1727 C C   . ILE A 1 222 ? -3.433  -22.929 3.234   1.00 98.09 222 A 1 
ATOM 1728 O O   . ILE A 1 222 ? -4.503  -23.418 2.885   1.00 97.62 222 A 1 
ATOM 1729 C CB  . ILE A 1 222 ? -1.734  -24.354 4.515   1.00 97.60 222 A 1 
ATOM 1730 C CG1 . ILE A 1 222 ? -0.672  -25.454 4.293   1.00 96.32 222 A 1 
ATOM 1731 C CG2 . ILE A 1 222 ? -2.945  -24.915 5.280   1.00 96.61 222 A 1 
ATOM 1732 C CD1 . ILE A 1 222 ? -0.002  -25.936 5.587   1.00 92.56 222 A 1 
ATOM 1733 N N   . LEU A 1 223 ? -3.338  -21.674 3.674   1.00 98.22 223 A 1 
ATOM 1734 C CA  . LEU A 1 223 ? -4.493  -20.767 3.758   1.00 98.24 223 A 1 
ATOM 1735 C C   . LEU A 1 223 ? -5.100  -20.506 2.377   1.00 97.82 223 A 1 
ATOM 1736 O O   . LEU A 1 223 ? -6.322  -20.548 2.236   1.00 97.24 223 A 1 
ATOM 1737 C CB  . LEU A 1 223 ? -4.065  -19.447 4.423   1.00 98.35 223 A 1 
ATOM 1738 C CG  . LEU A 1 223 ? -3.779  -19.560 5.933   1.00 98.17 223 A 1 
ATOM 1739 C CD1 . LEU A 1 223 ? -3.062  -18.294 6.415   1.00 97.74 223 A 1 
ATOM 1740 C CD2 . LEU A 1 223 ? -5.058  -19.728 6.753   1.00 97.58 223 A 1 
ATOM 1741 N N   . ASP A 1 224 ? -4.284  -20.313 1.351   1.00 97.59 224 A 1 
ATOM 1742 C CA  . ASP A 1 224 ? -4.747  -20.125 -0.015  1.00 96.83 224 A 1 
ATOM 1743 C C   . ASP A 1 224 ? -5.439  -21.373 -0.567  1.00 96.46 224 A 1 
ATOM 1744 O O   . ASP A 1 224 ? -6.473  -21.268 -1.226  1.00 95.06 224 A 1 
ATOM 1745 C CB  . ASP A 1 224 ? -3.571  -19.687 -0.905  1.00 96.54 224 A 1 
ATOM 1746 C CG  . ASP A 1 224 ? -3.115  -18.235 -0.652  1.00 94.59 224 A 1 
ATOM 1747 O OD1 . ASP A 1 224 ? -3.807  -17.503 0.095   1.00 90.01 224 A 1 
ATOM 1748 O OD2 . ASP A 1 224 ? -2.149  -17.801 -1.299  1.00 90.60 224 A 1 
ATOM 1749 N N   . CYS A 1 225 ? -4.946  -22.556 -0.223  1.00 96.58 225 A 1 
ATOM 1750 C CA  . CYS A 1 225 ? -5.610  -23.823 -0.538  1.00 96.01 225 A 1 
ATOM 1751 C C   . CYS A 1 225 ? -6.948  -23.961 0.216   1.00 95.76 225 A 1 
ATOM 1752 O O   . CYS A 1 225 ? -7.966  -24.312 -0.387  1.00 94.79 225 A 1 
ATOM 1753 C CB  . CYS A 1 225 ? -4.647  -24.965 -0.208  1.00 95.54 225 A 1 
ATOM 1754 S SG  . CYS A 1 225 ? -5.370  -26.574 -0.660  1.00 94.15 225 A 1 
ATOM 1755 N N   . LEU A 1 226 ? -6.979  -23.645 1.517   1.00 96.21 226 A 1 
ATOM 1756 C CA  . LEU A 1 226 ? -8.202  -23.671 2.326   1.00 96.11 226 A 1 
ATOM 1757 C C   . LEU A 1 226 ? -9.279  -22.729 1.786   1.00 95.89 226 A 1 
ATOM 1758 O O   . LEU A 1 226 ? -10.456 -23.077 1.811   1.00 94.72 226 A 1 
ATOM 1759 C CB  . LEU A 1 226 ? -7.885  -23.287 3.781   1.00 95.92 226 A 1 
ATOM 1760 C CG  . LEU A 1 226 ? -7.131  -24.352 4.598   1.00 93.19 226 A 1 
ATOM 1761 C CD1 . LEU A 1 226 ? -6.748  -23.761 5.952   1.00 90.58 226 A 1 
ATOM 1762 C CD2 . LEU A 1 226 ? -7.978  -25.587 4.846   1.00 90.51 226 A 1 
ATOM 1763 N N   . ALA A 1 227 ? -8.889  -21.574 1.237   1.00 95.85 227 A 1 
ATOM 1764 C CA  . ALA A 1 227 ? -9.827  -20.634 0.638   1.00 95.34 227 A 1 
ATOM 1765 C C   . ALA A 1 227 ? -10.588 -21.229 -0.561  1.00 94.57 227 A 1 
ATOM 1766 O O   . ALA A 1 227 ? -11.670 -20.758 -0.882  1.00 92.92 227 A 1 
ATOM 1767 C CB  . ALA A 1 227 ? -9.074  -19.364 0.232   1.00 95.13 227 A 1 
ATOM 1768 N N   . ASN A 1 228 ? -10.080 -22.278 -1.206  1.00 93.61 228 A 1 
ATOM 1769 C CA  . ASN A 1 228 ? -10.761 -22.974 -2.299  1.00 92.56 228 A 1 
ATOM 1770 C C   . ASN A 1 228 ? -11.755 -24.040 -1.812  1.00 91.93 228 A 1 
ATOM 1771 O O   . ASN A 1 228 ? -12.615 -24.460 -2.578  1.00 89.00 228 A 1 
ATOM 1772 C CB  . ASN A 1 228 ? -9.712  -23.537 -3.270  1.00 90.99 228 A 1 
ATOM 1773 C CG  . ASN A 1 228 ? -8.938  -22.434 -3.972  1.00 88.45 228 A 1 
ATOM 1774 O OD1 . ASN A 1 228 ? -9.441  -21.344 -4.204  1.00 77.99 228 A 1 
ATOM 1775 N ND2 . ASN A 1 228 ? -7.699  -22.693 -4.345  1.00 76.62 228 A 1 
ATOM 1776 N N   . TYR A 1 229 ? -11.675 -24.451 -0.550  1.00 93.26 229 A 1 
ATOM 1777 C CA  . TYR A 1 229 ? -12.617 -25.392 0.045   1.00 93.19 229 A 1 
ATOM 1778 C C   . TYR A 1 229 ? -13.970 -24.729 0.321   1.00 92.91 229 A 1 
ATOM 1779 O O   . TYR A 1 229 ? -14.050 -23.550 0.672   1.00 92.01 229 A 1 
ATOM 1780 C CB  . TYR A 1 229 ? -12.009 -25.989 1.314   1.00 93.13 229 A 1 
ATOM 1781 C CG  . TYR A 1 229 ? -12.871 -27.038 1.970   1.00 93.75 229 A 1 
ATOM 1782 C CD1 . TYR A 1 229 ? -13.384 -26.847 3.269   1.00 92.80 229 A 1 
ATOM 1783 C CD2 . TYR A 1 229 ? -13.183 -28.224 1.279   1.00 93.04 229 A 1 
ATOM 1784 C CE1 . TYR A 1 229 ? -14.184 -27.830 3.870   1.00 92.65 229 A 1 
ATOM 1785 C CE2 . TYR A 1 229 ? -13.987 -29.204 1.865   1.00 92.69 229 A 1 
ATOM 1786 C CZ  . TYR A 1 229 ? -14.485 -29.011 3.163   1.00 93.09 229 A 1 
ATOM 1787 O OH  . TYR A 1 229 ? -15.265 -29.983 3.734   1.00 92.25 229 A 1 
ATOM 1788 N N   . MET A 1 230 ? -15.036 -25.500 0.186   1.00 91.61 230 A 1 
ATOM 1789 C CA  . MET A 1 230 ? -16.381 -25.084 0.550   1.00 90.78 230 A 1 
ATOM 1790 C C   . MET A 1 230 ? -16.868 -25.982 1.688   1.00 91.43 230 A 1 
ATOM 1791 O O   . MET A 1 230 ? -17.117 -27.170 1.450   1.00 89.50 230 A 1 
ATOM 1792 C CB  . MET A 1 230 ? -17.288 -25.145 -0.686  1.00 87.55 230 A 1 
ATOM 1793 C CG  . MET A 1 230 ? -18.510 -24.238 -0.531  1.00 74.92 230 A 1 
ATOM 1794 S SD  . MET A 1 230 ? -18.144 -22.458 -0.617  1.00 69.15 230 A 1 
ATOM 1795 C CE  . MET A 1 230 ? -19.824 -21.798 -0.608  1.00 59.94 230 A 1 
ATOM 1796 N N   . PRO A 1 231 ? -16.987 -25.466 2.921   1.00 93.15 231 A 1 
ATOM 1797 C CA  . PRO A 1 231 ? -17.501 -26.230 4.049   1.00 93.27 231 A 1 
ATOM 1798 C C   . PRO A 1 231 ? -18.907 -26.764 3.768   1.00 92.85 231 A 1 
ATOM 1799 O O   . PRO A 1 231 ? -19.665 -26.164 3.006   1.00 90.92 231 A 1 
ATOM 1800 C CB  . PRO A 1 231 ? -17.493 -25.278 5.250   1.00 92.46 231 A 1 
ATOM 1801 C CG  . PRO A 1 231 ? -16.482 -24.210 4.865   1.00 90.54 231 A 1 
ATOM 1802 C CD  . PRO A 1 231 ? -16.595 -24.129 3.349   1.00 92.91 231 A 1 
ATOM 1803 N N   . LYS A 1 232 ? -19.260 -27.883 4.372   1.00 92.14 232 A 1 
ATOM 1804 C CA  . LYS A 1 232 ? -20.562 -28.521 4.134   1.00 91.06 232 A 1 
ATOM 1805 C C   . LYS A 1 232 ? -21.700 -27.856 4.909   1.00 91.46 232 A 1 
ATOM 1806 O O   . LYS A 1 232 ? -22.832 -27.878 4.449   1.00 88.40 232 A 1 
ATOM 1807 C CB  . LYS A 1 232 ? -20.488 -29.999 4.520   1.00 88.34 232 A 1 
ATOM 1808 C CG  . LYS A 1 232 ? -19.591 -30.775 3.564   1.00 75.01 232 A 1 
ATOM 1809 C CD  . LYS A 1 232 ? -19.578 -32.250 3.976   1.00 69.54 232 A 1 
ATOM 1810 C CE  . LYS A 1 232 ? -18.712 -33.016 2.999   1.00 57.84 232 A 1 
ATOM 1811 N NZ  . LYS A 1 232 ? -18.650 -34.453 3.365   1.00 49.62 232 A 1 
ATOM 1812 N N   . ASP A 1 233 ? -21.386 -27.328 6.083   1.00 92.44 233 A 1 
ATOM 1813 C CA  . ASP A 1 233 ? -22.333 -26.697 6.982   1.00 92.87 233 A 1 
ATOM 1814 C C   . ASP A 1 233 ? -21.662 -25.570 7.793   1.00 93.89 233 A 1 
ATOM 1815 O O   . ASP A 1 233 ? -20.452 -25.334 7.713   1.00 92.64 233 A 1 
ATOM 1816 C CB  . ASP A 1 233 ? -23.007 -27.768 7.873   1.00 90.72 233 A 1 
ATOM 1817 C CG  . ASP A 1 233 ? -22.054 -28.589 8.744   1.00 89.28 233 A 1 
ATOM 1818 O OD1 . ASP A 1 233 ? -21.117 -28.002 9.323   1.00 82.17 233 A 1 
ATOM 1819 O OD2 . ASP A 1 233 ? -22.287 -29.808 8.888   1.00 83.67 233 A 1 
ATOM 1820 N N   . ASP A 1 234 ? -22.477 -24.865 8.554   1.00 93.70 234 A 1 
ATOM 1821 C CA  . ASP A 1 234 ? -22.072 -23.769 9.419   1.00 93.47 234 A 1 
ATOM 1822 C C   . ASP A 1 234 ? -21.118 -24.220 10.545  1.00 94.31 234 A 1 
ATOM 1823 O O   . ASP A 1 234 ? -20.191 -23.487 10.895  1.00 93.06 234 A 1 
ATOM 1824 C CB  . ASP A 1 234 ? -23.335 -23.109 10.006  1.00 90.16 234 A 1 
ATOM 1825 C CG  . ASP A 1 234 ? -24.184 -24.019 10.933  1.00 81.42 234 A 1 
ATOM 1826 O OD1 . ASP A 1 234 ? -24.161 -25.253 10.734  1.00 67.83 234 A 1 
ATOM 1827 O OD2 . ASP A 1 234 ? -24.833 -23.472 11.836  1.00 71.54 234 A 1 
ATOM 1828 N N   . ARG A 1 235 ? -21.270 -25.437 11.056  1.00 93.75 235 A 1 
ATOM 1829 C CA  . ARG A 1 235 ? -20.396 -25.979 12.110  1.00 93.87 235 A 1 
ATOM 1830 C C   . ARG A 1 235 ? -18.998 -26.260 11.597  1.00 94.69 235 A 1 
ATOM 1831 O O   . ARG A 1 235 ? -18.021 -25.966 12.287  1.00 93.68 235 A 1 
ATOM 1832 C CB  . ARG A 1 235 ? -20.977 -27.267 12.689  1.00 92.23 235 A 1 
ATOM 1833 C CG  . ARG A 1 235 ? -22.230 -27.015 13.530  1.00 79.49 235 A 1 
ATOM 1834 C CD  . ARG A 1 235 ? -22.674 -28.340 14.134  1.00 73.26 235 A 1 
ATOM 1835 N NE  . ARG A 1 235 ? -23.834 -28.155 15.011  1.00 62.49 235 A 1 
ATOM 1836 C CZ  . ARG A 1 235 ? -24.440 -29.102 15.710  1.00 53.45 235 A 1 
ATOM 1837 N NH1 . ARG A 1 235 ? -24.023 -30.338 15.659  1.00 47.88 235 A 1 
ATOM 1838 N NH2 . ARG A 1 235 ? -25.461 -28.808 16.454  1.00 46.97 235 A 1 
ATOM 1839 N N   . GLU A 1 236 ? -18.885 -26.821 10.402  1.00 94.80 236 A 1 
ATOM 1840 C CA  . GLU A 1 236 ? -17.587 -27.040 9.771   1.00 95.45 236 A 1 
ATOM 1841 C C   . GLU A 1 236 ? -16.914 -25.693 9.459   1.00 96.07 236 A 1 
ATOM 1842 O O   . GLU A 1 236 ? -15.745 -25.508 9.801   1.00 95.48 236 A 1 
ATOM 1843 C CB  . GLU A 1 236 ? -17.739 -27.921 8.518   1.00 94.74 236 A 1 
ATOM 1844 C CG  . GLU A 1 236 ? -16.371 -28.302 7.946   1.00 92.97 236 A 1 
ATOM 1845 C CD  . GLU A 1 236 ? -16.430 -29.242 6.731   1.00 92.58 236 A 1 
ATOM 1846 O OE1 . GLU A 1 236 ? -15.473 -30.026 6.554   1.00 87.26 236 A 1 
ATOM 1847 O OE2 . GLU A 1 236 ? -17.390 -29.188 5.945   1.00 88.62 236 A 1 
ATOM 1848 N N   . ALA A 1 237 ? -17.668 -24.746 8.923   1.00 95.77 237 A 1 
ATOM 1849 C CA  . ALA A 1 237 ? -17.168 -23.399 8.651   1.00 96.00 237 A 1 
ATOM 1850 C C   . ALA A 1 237 ? -16.661 -22.721 9.933   1.00 96.46 237 A 1 
ATOM 1851 O O   . ALA A 1 237 ? -15.539 -22.214 9.953   1.00 96.09 237 A 1 
ATOM 1852 C CB  . ALA A 1 237 ? -18.273 -22.579 7.975   1.00 95.52 237 A 1 
ATOM 1853 N N   . GLN A 1 238 ? -17.421 -22.778 11.025  1.00 96.38 238 A 1 
ATOM 1854 C CA  . GLN A 1 238 ? -17.024 -22.232 12.322  1.00 96.39 238 A 1 
ATOM 1855 C C   . GLN A 1 238 ? -15.758 -22.912 12.854  1.00 96.54 238 A 1 
ATOM 1856 O O   . GLN A 1 238 ? -14.810 -22.224 13.234  1.00 95.92 238 A 1 
ATOM 1857 C CB  . GLN A 1 238 ? -18.189 -22.339 13.309  1.00 95.49 238 A 1 
ATOM 1858 C CG  . GLN A 1 238 ? -17.800 -21.749 14.675  1.00 93.04 238 A 1 
ATOM 1859 C CD  . GLN A 1 238 ? -18.927 -21.728 15.710  1.00 91.95 238 A 1 
ATOM 1860 O OE1 . GLN A 1 238 ? -20.094 -21.901 15.423  1.00 86.04 238 A 1 
ATOM 1861 N NE2 . GLN A 1 238 ? -18.583 -21.515 16.950  1.00 83.71 238 A 1 
ATOM 1862 N N   . SER A 1 239 ? -15.696 -24.241 12.821  1.00 96.29 239 A 1 
ATOM 1863 C CA  . SER A 1 239 ? -14.532 -24.991 13.288  1.00 96.01 239 A 1 
ATOM 1864 C C   . SER A 1 239 ? -13.254 -24.633 12.535  1.00 96.52 239 A 1 
ATOM 1865 O O   . SER A 1 239 ? -12.177 -24.513 13.133  1.00 95.73 239 A 1 
ATOM 1866 C CB  . SER A 1 239 ? -14.808 -26.490 13.157  1.00 94.84 239 A 1 
ATOM 1867 O OG  . SER A 1 239 ? -13.704 -27.248 13.630  1.00 81.79 239 A 1 
ATOM 1868 N N   . ILE A 1 240 ? -13.340 -24.425 11.213  1.00 96.89 240 A 1 
ATOM 1869 C CA  . ILE A 1 240 ? -12.201 -23.973 10.412  1.00 97.05 240 A 1 
ATOM 1870 C C   . ILE A 1 240 ? -11.840 -22.531 10.772  1.00 97.41 240 A 1 
ATOM 1871 O O   . ILE A 1 240 ? -10.663 -22.252 11.019  1.00 97.26 240 A 1 
ATOM 1872 C CB  . ILE A 1 240 ? -12.481 -24.152 8.904   1.00 96.71 240 A 1 
ATOM 1873 C CG1 . ILE A 1 240 ? -12.635 -25.648 8.559   1.00 95.24 240 A 1 
ATOM 1874 C CG2 . ILE A 1 240 ? -11.325 -23.550 8.086   1.00 95.21 240 A 1 
ATOM 1875 C CD1 . ILE A 1 240 ? -13.225 -25.901 7.172   1.00 91.83 240 A 1 
ATOM 1876 N N   . CYS A 1 241 ? -12.815 -21.624 10.877  1.00 97.30 241 A 1 
ATOM 1877 C CA  . CYS A 1 241 ? -12.591 -20.233 11.264  1.00 97.49 241 A 1 
ATOM 1878 C C   . CYS A 1 241 ? -11.895 -20.115 12.629  1.00 97.63 241 A 1 
ATOM 1879 O O   . CYS A 1 241 ? -10.932 -19.362 12.755  1.00 97.30 241 A 1 
ATOM 1880 C CB  . CYS A 1 241 ? -13.919 -19.465 11.268  1.00 97.28 241 A 1 
ATOM 1881 S SG  . CYS A 1 241 ? -14.549 -19.226 9.583   1.00 96.68 241 A 1 
ATOM 1882 N N   . GLU A 1 242 ? -12.299 -20.894 13.626  1.00 97.31 242 A 1 
ATOM 1883 C CA  . GLU A 1 242 ? -11.660 -20.932 14.951  1.00 96.94 242 A 1 
ATOM 1884 C C   . GLU A 1 242 ? -10.175 -21.321 14.882  1.00 97.09 242 A 1 
ATOM 1885 O O   . GLU A 1 242 ? -9.347  -20.765 15.606  1.00 95.96 242 A 1 
ATOM 1886 C CB  . GLU A 1 242 ? -12.404 -21.925 15.860  1.00 96.23 242 A 1 
ATOM 1887 C CG  . GLU A 1 242 ? -13.744 -21.367 16.361  1.00 92.88 242 A 1 
ATOM 1888 C CD  . GLU A 1 242 ? -14.592 -22.388 17.136  1.00 90.40 242 A 1 
ATOM 1889 O OE1 . GLU A 1 242 ? -15.732 -22.021 17.515  1.00 82.99 242 A 1 
ATOM 1890 O OE2 . GLU A 1 242 ? -14.131 -23.536 17.330  1.00 84.28 242 A 1 
ATOM 1891 N N   . ARG A 1 243 ? -9.806  -22.208 13.964  1.00 97.50 243 A 1 
ATOM 1892 C CA  . ARG A 1 243 ? -8.411  -22.652 13.787  1.00 97.43 243 A 1 
ATOM 1893 C C   . ARG A 1 243 ? -7.587  -21.720 12.889  1.00 97.76 243 A 1 
ATOM 1894 O O   . ARG A 1 243 ? -6.362  -21.751 12.969  1.00 96.87 243 A 1 
ATOM 1895 C CB  . ARG A 1 243 ? -8.398  -24.084 13.253  1.00 96.52 243 A 1 
ATOM 1896 C CG  . ARG A 1 243 ? -9.007  -25.077 14.275  1.00 93.75 243 A 1 
ATOM 1897 C CD  . ARG A 1 243 ? -8.973  -26.516 13.758  1.00 89.70 243 A 1 
ATOM 1898 N NE  . ARG A 1 243 ? -7.592  -27.036 13.706  1.00 85.06 243 A 1 
ATOM 1899 C CZ  . ARG A 1 243 ? -7.223  -28.218 13.210  1.00 81.83 243 A 1 
ATOM 1900 N NH1 . ARG A 1 243 ? -8.085  -29.040 12.690  1.00 73.93 243 A 1 
ATOM 1901 N NH2 . ARG A 1 243 ? -5.980  -28.584 13.241  1.00 75.01 243 A 1 
ATOM 1902 N N   . VAL A 1 244 ? -8.235  -20.924 12.050  1.00 97.72 244 A 1 
ATOM 1903 C CA  . VAL A 1 244 ? -7.583  -19.923 11.184  1.00 98.18 244 A 1 
ATOM 1904 C C   . VAL A 1 244 ? -7.410  -18.584 11.902  1.00 98.21 244 A 1 
ATOM 1905 O O   . VAL A 1 244 ? -6.387  -17.930 11.723  1.00 97.92 244 A 1 
ATOM 1906 C CB  . VAL A 1 244 ? -8.362  -19.768 9.863   1.00 98.02 244 A 1 
ATOM 1907 C CG1 . VAL A 1 244 ? -7.868  -18.596 9.005   1.00 97.00 244 A 1 
ATOM 1908 C CG2 . VAL A 1 244 ? -8.218  -21.043 9.018   1.00 97.04 244 A 1 
ATOM 1909 N N   . THR A 1 245 ? -8.339  -18.193 12.766  1.00 98.19 245 A 1 
ATOM 1910 C CA  . THR A 1 245 ? -8.337  -16.921 13.510  1.00 98.06 245 A 1 
ATOM 1911 C C   . THR A 1 245 ? -7.009  -16.608 14.214  1.00 98.15 245 A 1 
ATOM 1912 O O   . THR A 1 245 ? -6.557  -15.466 14.097  1.00 97.47 245 A 1 
ATOM 1913 C CB  . THR A 1 245 ? -9.505  -16.867 14.497  1.00 97.14 245 A 1 
ATOM 1914 O OG1 . THR A 1 245 ? -10.727 -16.904 13.804  1.00 88.02 245 A 1 
ATOM 1915 C CG2 . THR A 1 245 ? -9.542  -15.577 15.318  1.00 87.22 245 A 1 
ATOM 1916 N N   . PRO A 1 246 ? -6.299  -17.557 14.847  1.00 98.05 246 A 1 
ATOM 1917 C CA  . PRO A 1 246 ? -4.995  -17.274 15.453  1.00 97.87 246 A 1 
ATOM 1918 C C   . PRO A 1 246 ? -3.965  -16.698 14.473  1.00 97.92 246 A 1 
ATOM 1919 O O   . PRO A 1 246 ? -3.052  -15.981 14.883  1.00 97.17 246 A 1 
ATOM 1920 C CB  . PRO A 1 246 ? -4.513  -18.609 16.026  1.00 97.22 246 A 1 
ATOM 1921 C CG  . PRO A 1 246 ? -5.802  -19.376 16.297  1.00 95.76 246 A 1 
ATOM 1922 C CD  . PRO A 1 246 ? -6.707  -18.914 15.161  1.00 97.65 246 A 1 
ATOM 1923 N N   . ARG A 1 247 ? -4.091  -16.972 13.168  1.00 98.16 247 A 1 
ATOM 1924 C CA  . ARG A 1 247 ? -3.169  -16.475 12.132  1.00 98.12 247 A 1 
ATOM 1925 C C   . ARG A 1 247 ? -3.286  -14.968 11.909  1.00 98.23 247 A 1 
ATOM 1926 O O   . ARG A 1 247 ? -2.345  -14.374 11.404  1.00 97.41 247 A 1 
ATOM 1927 C CB  . ARG A 1 247 ? -3.387  -17.219 10.800  1.00 97.58 247 A 1 
ATOM 1928 C CG  . ARG A 1 247 ? -3.276  -18.748 10.882  1.00 95.17 247 A 1 
ATOM 1929 C CD  . ARG A 1 247 ? -1.877  -19.200 11.310  1.00 92.95 247 A 1 
ATOM 1930 N NE  . ARG A 1 247 ? -1.922  -19.952 12.568  1.00 89.40 247 A 1 
ATOM 1931 C CZ  . ARG A 1 247 ? -0.878  -20.478 13.202  1.00 89.49 247 A 1 
ATOM 1932 N NH1 . ARG A 1 247 ? 0.338   -20.297 12.783  1.00 78.35 247 A 1 
ATOM 1933 N NH2 . ARG A 1 247 ? -1.059  -21.201 14.265  1.00 84.10 247 A 1 
ATOM 1934 N N   . LEU A 1 248 ? -4.374  -14.338 12.353  1.00 98.36 248 A 1 
ATOM 1935 C CA  . LEU A 1 248 ? -4.528  -12.883 12.325  1.00 98.20 248 A 1 
ATOM 1936 C C   . LEU A 1 248 ? -3.491  -12.151 13.190  1.00 98.13 248 A 1 
ATOM 1937 O O   . LEU A 1 248 ? -3.227  -10.976 12.965  1.00 97.16 248 A 1 
ATOM 1938 C CB  . LEU A 1 248 ? -5.943  -12.498 12.789  1.00 98.20 248 A 1 
ATOM 1939 C CG  . LEU A 1 248 ? -7.092  -12.983 11.891  1.00 97.92 248 A 1 
ATOM 1940 C CD1 . LEU A 1 248 ? -8.426  -12.599 12.532  1.00 97.41 248 A 1 
ATOM 1941 C CD2 . LEU A 1 248 ? -7.027  -12.355 10.498  1.00 97.07 248 A 1 
ATOM 1942 N N   . SER A 1 249 ? -2.860  -12.845 14.141  1.00 98.27 249 A 1 
ATOM 1943 C CA  . SER A 1 249 ? -1.807  -12.304 15.010  1.00 97.96 249 A 1 
ATOM 1944 C C   . SER A 1 249 ? -0.393  -12.575 14.485  1.00 98.03 249 A 1 
ATOM 1945 O O   . SER A 1 249 ? 0.574   -12.361 15.208  1.00 96.65 249 A 1 
ATOM 1946 C CB  . SER A 1 249 ? -1.978  -12.836 16.438  1.00 96.89 249 A 1 
ATOM 1947 O OG  . SER A 1 249 ? -3.285  -12.608 16.918  1.00 88.12 249 A 1 
ATOM 1948 N N   . HIS A 1 250 ? -0.232  -13.052 13.248  1.00 98.21 250 A 1 
ATOM 1949 C CA  . HIS A 1 250 ? 1.088   -13.268 12.659  1.00 98.38 250 A 1 
ATOM 1950 C C   . HIS A 1 250 ? 1.724   -11.939 12.215  1.00 98.10 250 A 1 
ATOM 1951 O O   . HIS A 1 250 ? 1.038   -11.072 11.672  1.00 97.60 250 A 1 
ATOM 1952 C CB  . HIS A 1 250 ? 0.981   -14.270 11.504  1.00 98.14 250 A 1 
ATOM 1953 C CG  . HIS A 1 250 ? 2.300   -14.898 11.158  1.00 98.14 250 A 1 
ATOM 1954 N ND1 . HIS A 1 250 ? 3.336   -14.318 10.463  1.00 91.99 250 A 1 
ATOM 1955 C CD2 . HIS A 1 250 ? 2.732   -16.144 11.545  1.00 91.13 250 A 1 
ATOM 1956 C CE1 . HIS A 1 250 ? 4.370   -15.181 10.446  1.00 92.34 250 A 1 
ATOM 1957 N NE2 . HIS A 1 250 ? 4.032   -16.297 11.087  1.00 93.63 250 A 1 
ATOM 1958 N N   . ALA A 1 251 ? 3.038   -11.792 12.403  1.00 98.15 251 A 1 
ATOM 1959 C CA  . ALA A 1 251 ? 3.766   -10.592 11.986  1.00 97.99 251 A 1 
ATOM 1960 C C   . ALA A 1 251 ? 3.807   -10.410 10.458  1.00 97.98 251 A 1 
ATOM 1961 O O   . ALA A 1 251 ? 3.788   -9.282  9.971   1.00 96.75 251 A 1 
ATOM 1962 C CB  . ALA A 1 251 ? 5.183   -10.669 12.566  1.00 97.11 251 A 1 
ATOM 1963 N N   . ASN A 1 252 ? 3.809   -11.496 9.694   1.00 98.13 252 A 1 
ATOM 1964 C CA  . ASN A 1 252 ? 3.818   -11.423 8.232   1.00 98.23 252 A 1 
ATOM 1965 C C   . ASN A 1 252 ? 2.436   -11.002 7.703   1.00 98.35 252 A 1 
ATOM 1966 O O   . ASN A 1 252 ? 1.455   -11.748 7.800   1.00 98.06 252 A 1 
ATOM 1967 C CB  . ASN A 1 252 ? 4.313   -12.770 7.674   1.00 97.96 252 A 1 
ATOM 1968 C CG  . ASN A 1 252 ? 4.504   -12.775 6.165   1.00 97.80 252 A 1 
ATOM 1969 O OD1 . ASN A 1 252 ? 3.788   -12.143 5.412   1.00 95.27 252 A 1 
ATOM 1970 N ND2 . ASN A 1 252 ? 5.465   -13.526 5.673   1.00 94.20 252 A 1 
ATOM 1971 N N   . SER A 1 253 ? 2.384   -9.826  7.086   1.00 98.13 253 A 1 
ATOM 1972 C CA  . SER A 1 253 ? 1.154   -9.248  6.524   1.00 98.27 253 A 1 
ATOM 1973 C C   . SER A 1 253 ? 0.471   -10.146 5.493   1.00 98.47 253 A 1 
ATOM 1974 O O   . SER A 1 253 ? -0.758  -10.151 5.393   1.00 98.03 253 A 1 
ATOM 1975 C CB  . SER A 1 253 ? 1.492   -7.895  5.873   1.00 97.57 253 A 1 
ATOM 1976 O OG  . SER A 1 253 ? 2.077   -7.040  6.828   1.00 93.85 253 A 1 
ATOM 1977 N N   . ALA A 1 254 ? 1.234   -10.945 4.744   1.00 98.32 254 A 1 
ATOM 1978 C CA  . ALA A 1 254 ? 0.664   -11.870 3.775   1.00 98.42 254 A 1 
ATOM 1979 C C   . ALA A 1 254 ? -0.068  -13.042 4.441   1.00 98.54 254 A 1 
ATOM 1980 O O   . ALA A 1 254 ? -1.137  -13.443 3.974   1.00 98.21 254 A 1 
ATOM 1981 C CB  . ALA A 1 254 ? 1.775   -12.346 2.834   1.00 98.18 254 A 1 
ATOM 1982 N N   . VAL A 1 255 ? 0.436   -13.546 5.577   1.00 98.69 255 A 1 
ATOM 1983 C CA  . VAL A 1 255 ? -0.278  -14.551 6.383   1.00 98.66 255 A 1 
ATOM 1984 C C   . VAL A 1 255 ? -1.600  -13.980 6.887   1.00 98.74 255 A 1 
ATOM 1985 O O   . VAL A 1 255 ? -2.636  -14.641 6.794   1.00 98.51 255 A 1 
ATOM 1986 C CB  . VAL A 1 255 ? 0.568   -15.052 7.576   1.00 98.43 255 A 1 
ATOM 1987 C CG1 . VAL A 1 255 ? -0.197  -16.065 8.439   1.00 97.53 255 A 1 
ATOM 1988 C CG2 . VAL A 1 255 ? 1.861   -15.723 7.113   1.00 97.42 255 A 1 
ATOM 1989 N N   . VAL A 1 256 ? -1.583  -12.737 7.384   1.00 98.65 256 A 1 
ATOM 1990 C CA  . VAL A 1 256 ? -2.780  -12.054 7.876   1.00 98.62 256 A 1 
ATOM 1991 C C   . VAL A 1 256 ? -3.811  -11.899 6.758   1.00 98.71 256 A 1 
ATOM 1992 O O   . VAL A 1 256 ? -4.965  -12.275 6.955   1.00 98.49 256 A 1 
ATOM 1993 C CB  . VAL A 1 256 ? -2.436  -10.686 8.500   1.00 98.46 256 A 1 
ATOM 1994 C CG1 . VAL A 1 256 ? -3.693  -9.935  8.967   1.00 97.61 256 A 1 
ATOM 1995 C CG2 . VAL A 1 256 ? -1.519  -10.858 9.717   1.00 97.63 256 A 1 
ATOM 1996 N N   . LEU A 1 257 ? -3.415  -11.425 5.576   1.00 98.72 257 A 1 
ATOM 1997 C CA  . LEU A 1 257 ? -4.327  -11.254 4.444   1.00 98.71 257 A 1 
ATOM 1998 C C   . LEU A 1 257 ? -4.894  -12.579 3.935   1.00 98.76 257 A 1 
ATOM 1999 O O   . LEU A 1 257 ? -6.093  -12.656 3.661   1.00 98.37 257 A 1 
ATOM 2000 C CB  . LEU A 1 257 ? -3.623  -10.478 3.321   1.00 98.44 257 A 1 
ATOM 2001 C CG  . LEU A 1 257 ? -3.622  -8.952  3.537   1.00 95.62 257 A 1 
ATOM 2002 C CD1 . LEU A 1 257 ? -2.688  -8.274  2.533   1.00 92.52 257 A 1 
ATOM 2003 C CD2 . LEU A 1 257 ? -5.016  -8.352  3.335   1.00 92.52 257 A 1 
ATOM 2004 N N   . SER A 1 258 ? -4.094  -13.636 3.867   1.00 98.61 258 A 1 
ATOM 2005 C CA  . SER A 1 258 ? -4.594  -14.963 3.497   1.00 98.58 258 A 1 
ATOM 2006 C C   . SER A 1 258 ? -5.561  -15.526 4.555   1.00 98.66 258 A 1 
ATOM 2007 O O   . SER A 1 258 ? -6.574  -16.120 4.202   1.00 98.21 258 A 1 
ATOM 2008 C CB  . SER A 1 258 ? -3.431  -15.931 3.252   1.00 98.25 258 A 1 
ATOM 2009 O OG  . SER A 1 258 ? -2.696  -15.526 2.114   1.00 95.66 258 A 1 
ATOM 2010 N N   . ALA A 1 259 ? -5.310  -15.269 5.842   1.00 98.60 259 A 1 
ATOM 2011 C CA  . ALA A 1 259 ? -6.263  -15.618 6.898   1.00 98.60 259 A 1 
ATOM 2012 C C   . ALA A 1 259 ? -7.573  -14.826 6.768   1.00 98.74 259 A 1 
ATOM 2013 O O   . ALA A 1 259 ? -8.652  -15.417 6.816   1.00 98.44 259 A 1 
ATOM 2014 C CB  . ALA A 1 259 ? -5.603  -15.407 8.268   1.00 98.54 259 A 1 
ATOM 2015 N N   . VAL A 1 260 ? -7.491  -13.513 6.509   1.00 98.71 260 A 1 
ATOM 2016 C CA  . VAL A 1 260 ? -8.664  -12.665 6.250   1.00 98.75 260 A 1 
ATOM 2017 C C   . VAL A 1 260 ? -9.460  -13.193 5.057   1.00 98.69 260 A 1 
ATOM 2018 O O   . VAL A 1 260 ? -10.680 -13.285 5.158   1.00 98.40 260 A 1 
ATOM 2019 C CB  . VAL A 1 260 ? -8.249  -11.194 6.033   1.00 98.57 260 A 1 
ATOM 2020 C CG1 . VAL A 1 260 ? -9.398  -10.320 5.514   1.00 97.79 260 A 1 
ATOM 2021 C CG2 . VAL A 1 260 ? -7.779  -10.559 7.345   1.00 97.84 260 A 1 
ATOM 2022 N N   . LYS A 1 261 ? -8.801  -13.606 3.976   1.00 98.76 261 A 1 
ATOM 2023 C CA  . LYS A 1 261 ? -9.456  -14.216 2.809   1.00 98.54 261 A 1 
ATOM 2024 C C   . LYS A 1 261 ? -10.307 -15.424 3.189   1.00 98.51 261 A 1 
ATOM 2025 O O   . LYS A 1 261 ? -11.483 -15.474 2.848   1.00 97.86 261 A 1 
ATOM 2026 C CB  . LYS A 1 261 ? -8.394  -14.586 1.768   1.00 98.05 261 A 1 
ATOM 2027 C CG  . LYS A 1 261 ? -9.003  -15.216 0.501   1.00 96.71 261 A 1 
ATOM 2028 C CD  . LYS A 1 261 ? -7.956  -15.435 -0.612  1.00 94.50 261 A 1 
ATOM 2029 C CE  . LYS A 1 261 ? -6.903  -16.462 -0.199  1.00 88.80 261 A 1 
ATOM 2030 N NZ  . LYS A 1 261 ? -5.883  -16.623 -1.246  1.00 86.45 261 A 1 
ATOM 2031 N N   . VAL A 1 262 ? -9.717  -16.377 3.916   1.00 98.43 262 A 1 
ATOM 2032 C CA  . VAL A 1 262 ? -10.426 -17.578 4.365   1.00 98.27 262 A 1 
ATOM 2033 C C   . VAL A 1 262 ? -11.616 -17.209 5.253   1.00 98.21 262 A 1 
ATOM 2034 O O   . VAL A 1 262 ? -12.727 -17.681 5.016   1.00 97.69 262 A 1 
ATOM 2035 C CB  . VAL A 1 262 ? -9.474  -18.542 5.111   1.00 97.86 262 A 1 
ATOM 2036 C CG1 . VAL A 1 262 ? -10.214 -19.762 5.679   1.00 96.06 262 A 1 
ATOM 2037 C CG2 . VAL A 1 262 ? -8.381  -19.075 4.188   1.00 96.30 262 A 1 
ATOM 2038 N N   . LEU A 1 263 ? -11.406 -16.325 6.235   1.00 98.43 263 A 1 
ATOM 2039 C CA  . LEU A 1 263 ? -12.445 -15.911 7.178   1.00 98.30 263 A 1 
ATOM 2040 C C   . LEU A 1 263 ? -13.579 -15.148 6.484   1.00 98.01 263 A 1 
ATOM 2041 O O   . LEU A 1 263 ? -14.740 -15.455 6.735   1.00 97.37 263 A 1 
ATOM 2042 C CB  . LEU A 1 263 ? -11.812 -15.068 8.295   1.00 98.33 263 A 1 
ATOM 2043 C CG  . LEU A 1 263 ? -10.830 -15.838 9.194   1.00 98.00 263 A 1 
ATOM 2044 C CD1 . LEU A 1 263 ? -10.153 -14.869 10.168  1.00 97.36 263 A 1 
ATOM 2045 C CD2 . LEU A 1 263 ? -11.512 -16.934 10.016  1.00 97.18 263 A 1 
ATOM 2046 N N   . MET A 1 264 ? -13.271 -14.223 5.581   1.00 98.32 264 A 1 
ATOM 2047 C CA  . MET A 1 264 ? -14.271 -13.476 4.813   1.00 98.00 264 A 1 
ATOM 2048 C C   . MET A 1 264 ? -15.129 -14.391 3.945   1.00 97.46 264 A 1 
ATOM 2049 O O   . MET A 1 264 ? -16.345 -14.212 3.880   1.00 96.28 264 A 1 
ATOM 2050 C CB  . MET A 1 264 ? -13.580 -12.420 3.943   1.00 98.06 264 A 1 
ATOM 2051 C CG  . MET A 1 264 ? -13.123 -11.195 4.741   1.00 96.80 264 A 1 
ATOM 2052 S SD  . MET A 1 264 ? -14.450 -10.185 5.493   1.00 96.23 264 A 1 
ATOM 2053 C CE  . MET A 1 264 ? -15.347 -9.646  4.017   1.00 90.27 264 A 1 
ATOM 2054 N N   . LYS A 1 265 ? -14.514 -15.392 3.312   1.00 97.79 265 A 1 
ATOM 2055 C CA  . LYS A 1 265 ? -15.234 -16.375 2.500   1.00 97.08 265 A 1 
ATOM 2056 C C   . LYS A 1 265 ? -16.117 -17.284 3.355   1.00 96.79 265 A 1 
ATOM 2057 O O   . LYS A 1 265 ? -17.283 -17.478 3.042   1.00 95.06 265 A 1 
ATOM 2058 C CB  . LYS A 1 265 ? -14.222 -17.163 1.647   1.00 95.65 265 A 1 
ATOM 2059 C CG  . LYS A 1 265 ? -14.933 -18.133 0.682   1.00 84.73 265 A 1 
ATOM 2060 C CD  . LYS A 1 265 ? -13.945 -18.824 -0.256  1.00 79.86 265 A 1 
ATOM 2061 C CE  . LYS A 1 265 ? -14.695 -19.828 -1.141  1.00 72.48 265 A 1 
ATOM 2062 N NZ  . LYS A 1 265 ? -13.795 -20.514 -2.105  1.00 65.98 265 A 1 
ATOM 2063 N N   . PHE A 1 266 ? -15.585 -17.823 4.445   1.00 97.24 266 A 1 
ATOM 2064 C CA  . PHE A 1 266 ? -16.318 -18.786 5.266   1.00 96.94 266 A 1 
ATOM 2065 C C   . PHE A 1 266 ? -17.381 -18.126 6.156   1.00 96.48 266 A 1 
ATOM 2066 O O   . PHE A 1 266 ? -18.379 -18.762 6.484   1.00 94.26 266 A 1 
ATOM 2067 C CB  . PHE A 1 266 ? -15.332 -19.612 6.094   1.00 96.67 266 A 1 
ATOM 2068 C CG  . PHE A 1 266 ? -14.508 -20.635 5.333   1.00 96.21 266 A 1 
ATOM 2069 C CD1 . PHE A 1 266 ? -14.519 -20.733 3.923   1.00 92.08 266 A 1 
ATOM 2070 C CD2 . PHE A 1 266 ? -13.720 -21.540 6.069   1.00 91.71 266 A 1 
ATOM 2071 C CE1 . PHE A 1 266 ? -13.760 -21.713 3.266   1.00 90.08 266 A 1 
ATOM 2072 C CE2 . PHE A 1 266 ? -12.958 -22.520 5.410   1.00 90.68 266 A 1 
ATOM 2073 C CZ  . PHE A 1 266 ? -12.979 -22.602 4.015   1.00 92.56 266 A 1 
ATOM 2074 N N   . MET A 1 267 ? -17.212 -16.847 6.483   1.00 96.12 267 A 1 
ATOM 2075 C CA  . MET A 1 267 ? -18.212 -16.068 7.208   1.00 95.59 267 A 1 
ATOM 2076 C C   . MET A 1 267 ? -19.560 -16.009 6.470   1.00 95.29 267 A 1 
ATOM 2077 O O   . MET A 1 267 ? -20.592 -15.829 7.112   1.00 93.17 267 A 1 
ATOM 2078 C CB  . MET A 1 267 ? -17.654 -14.664 7.437   1.00 93.70 267 A 1 
ATOM 2079 C CG  . MET A 1 267 ? -18.530 -13.824 8.374   1.00 85.70 267 A 1 
ATOM 2080 S SD  . MET A 1 267 ? -17.950 -12.126 8.616   1.00 86.49 267 A 1 
ATOM 2081 C CE  . MET A 1 267 ? -16.415 -12.431 9.481   1.00 77.97 267 A 1 
ATOM 2082 N N   . GLU A 1 268 ? -19.561 -16.195 5.162   1.00 95.16 268 A 1 
ATOM 2083 C CA  . GLU A 1 268 ? -20.786 -16.226 4.369   1.00 94.29 268 A 1 
ATOM 2084 C C   . GLU A 1 268 ? -21.692 -17.422 4.720   1.00 93.99 268 A 1 
ATOM 2085 O O   . GLU A 1 268 ? -22.907 -17.335 4.606   1.00 90.79 268 A 1 
ATOM 2086 C CB  . GLU A 1 268 ? -20.416 -16.227 2.876   1.00 92.25 268 A 1 
ATOM 2087 C CG  . GLU A 1 268 ? -21.505 -15.620 1.979   1.00 82.70 268 A 1 
ATOM 2088 C CD  . GLU A 1 268 ? -21.687 -14.098 2.178   1.00 80.52 268 A 1 
ATOM 2089 O OE1 . GLU A 1 268 ? -22.496 -13.485 1.474   1.00 73.65 268 A 1 
ATOM 2090 O OE2 . GLU A 1 268 ? -20.994 -13.487 3.021   1.00 74.59 268 A 1 
ATOM 2091 N N   . MET A 1 269 ? -21.106 -18.508 5.199   1.00 94.76 269 A 1 
ATOM 2092 C CA  . MET A 1 269 ? -21.827 -19.710 5.623   1.00 93.85 269 A 1 
ATOM 2093 C C   . MET A 1 269 ? -22.296 -19.663 7.078   1.00 93.82 269 A 1 
ATOM 2094 O O   . MET A 1 269 ? -23.093 -20.508 7.489   1.00 90.25 269 A 1 
ATOM 2095 C CB  . MET A 1 269 ? -20.948 -20.944 5.418   1.00 91.82 269 A 1 
ATOM 2096 C CG  . MET A 1 269 ? -20.616 -21.177 3.946   1.00 84.54 269 A 1 
ATOM 2097 S SD  . MET A 1 269 ? -19.983 -22.842 3.600   1.00 78.66 269 A 1 
ATOM 2098 C CE  . MET A 1 269 ? -21.451 -23.837 3.954   1.00 68.77 269 A 1 
ATOM 2099 N N   . LEU A 1 270 ? -21.792 -18.713 7.872   1.00 93.60 270 A 1 
ATOM 2100 C CA  . LEU A 1 270 ? -22.159 -18.588 9.272   1.00 93.47 270 A 1 
ATOM 2101 C C   . LEU A 1 270 ? -23.517 -17.899 9.409   1.00 92.68 270 A 1 
ATOM 2102 O O   . LEU A 1 270 ? -23.775 -16.874 8.779   1.00 89.54 270 A 1 
ATOM 2103 C CB  . LEU A 1 270 ? -21.073 -17.838 10.053  1.00 92.85 270 A 1 
ATOM 2104 C CG  . LEU A 1 270 ? -19.683 -18.514 10.050  1.00 92.45 270 A 1 
ATOM 2105 C CD1 . LEU A 1 270 ? -18.693 -17.635 10.814  1.00 89.90 270 A 1 
ATOM 2106 C CD2 . LEU A 1 270 ? -19.711 -19.891 10.710  1.00 89.90 270 A 1 
ATOM 2107 N N   . SER A 1 271 ? -24.368 -18.424 10.289  1.00 91.82 271 A 1 
ATOM 2108 C CA  . SER A 1 271 ? -25.594 -17.733 10.650  1.00 90.94 271 A 1 
ATOM 2109 C C   . SER A 1 271 ? -25.270 -16.419 11.368  1.00 91.33 271 A 1 
ATOM 2110 O O   . SER A 1 271 ? -24.495 -16.398 12.320  1.00 88.24 271 A 1 
ATOM 2111 C CB  . SER A 1 271 ? -26.496 -18.599 11.535  1.00 87.45 271 A 1 
ATOM 2112 O OG  . SER A 1 271 ? -27.642 -17.836 11.885  1.00 77.00 271 A 1 
ATOM 2113 N N   . LYS A 1 272 ? -25.919 -15.330 10.941  1.00 91.18 272 A 1 
ATOM 2114 C CA  . LYS A 1 272 ? -25.768 -14.006 11.572  1.00 90.55 272 A 1 
ATOM 2115 C C   . LYS A 1 272 ? -26.307 -13.955 13.000  1.00 90.93 272 A 1 
ATOM 2116 O O   . LYS A 1 272 ? -25.908 -13.079 13.754  1.00 85.57 272 A 1 
ATOM 2117 C CB  . LYS A 1 272 ? -26.450 -12.937 10.705  1.00 86.95 272 A 1 
ATOM 2118 C CG  . LYS A 1 272 ? -25.766 -12.793 9.340   1.00 79.91 272 A 1 
ATOM 2119 C CD  . LYS A 1 272 ? -26.373 -11.633 8.556   1.00 71.01 272 A 1 
ATOM 2120 C CE  . LYS A 1 272 ? -25.645 -11.502 7.214   1.00 63.43 272 A 1 
ATOM 2121 N NZ  . LYS A 1 272 ? -26.133 -10.352 6.418   1.00 55.94 272 A 1 
ATOM 2122 N N   . ASP A 1 273 ? -27.167 -14.894 13.361  1.00 89.79 273 A 1 
ATOM 2123 C CA  . ASP A 1 273 ? -27.750 -14.990 14.701  1.00 89.02 273 A 1 
ATOM 2124 C C   . ASP A 1 273 ? -26.790 -15.629 15.722  1.00 89.41 273 A 1 
ATOM 2125 O O   . ASP A 1 273 ? -27.055 -15.613 16.921  1.00 84.77 273 A 1 
ATOM 2126 C CB  . ASP A 1 273 ? -29.063 -15.789 14.631  1.00 85.96 273 A 1 
ATOM 2127 C CG  . ASP A 1 273 ? -30.089 -15.216 13.649  1.00 78.05 273 A 1 
ATOM 2128 O OD1 . ASP A 1 273 ? -30.170 -13.979 13.531  1.00 69.20 273 A 1 
ATOM 2129 O OD2 . ASP A 1 273 ? -30.772 -16.040 13.015  1.00 70.73 273 A 1 
ATOM 2130 N N   . LEU A 1 274 ? -25.676 -16.205 15.257  1.00 87.50 274 A 1 
ATOM 2131 C CA  . LEU A 1 274 ? -24.676 -16.778 16.137  1.00 87.25 274 A 1 
ATOM 2132 C C   . LEU A 1 274 ? -23.808 -15.678 16.759  1.00 89.65 274 A 1 
ATOM 2133 O O   . LEU A 1 274 ? -23.222 -14.862 16.050  1.00 86.13 274 A 1 
ATOM 2134 C CB  . LEU A 1 274 ? -23.797 -17.785 15.369  1.00 81.26 274 A 1 
ATOM 2135 C CG  . LEU A 1 274 ? -24.518 -19.093 14.975  1.00 73.37 274 A 1 
ATOM 2136 C CD1 . LEU A 1 274 ? -23.669 -19.866 13.969  1.00 66.91 274 A 1 
ATOM 2137 C CD2 . LEU A 1 274 ? -24.741 -19.994 16.189  1.00 67.45 274 A 1 
ATOM 2138 N N   . ASP A 1 275 ? -23.597 -15.761 18.082  1.00 92.74 275 A 1 
ATOM 2139 C CA  . ASP A 1 275 ? -22.644 -14.890 18.789  1.00 93.23 275 A 1 
ATOM 2140 C C   . ASP A 1 275 ? -21.227 -14.941 18.181  1.00 94.34 275 A 1 
ATOM 2141 O O   . ASP A 1 275 ? -20.492 -13.957 18.195  1.00 92.15 275 A 1 
ATOM 2142 C CB  . ASP A 1 275 ? -22.553 -15.322 20.259  1.00 90.06 275 A 1 
ATOM 2143 C CG  . ASP A 1 275 ? -23.805 -15.025 21.085  1.00 80.53 275 A 1 
ATOM 2144 O OD1 . ASP A 1 275 ? -24.519 -14.055 20.744  1.00 71.62 275 A 1 
ATOM 2145 O OD2 . ASP A 1 275 ? -24.014 -15.747 22.082  1.00 72.97 275 A 1 
ATOM 2146 N N   . TYR A 1 276 ? -20.874 -16.091 17.615  1.00 94.41 276 A 1 
ATOM 2147 C CA  . TYR A 1 276 ? -19.592 -16.281 16.941  1.00 95.50 276 A 1 
ATOM 2148 C C   . TYR A 1 276 ? -19.420 -15.355 15.730  1.00 96.00 276 A 1 
ATOM 2149 O O   . TYR A 1 276 ? -18.331 -14.830 15.534  1.00 95.43 276 A 1 
ATOM 2150 C CB  . TYR A 1 276 ? -19.439 -17.746 16.521  1.00 95.13 276 A 1 
ATOM 2151 C CG  . TYR A 1 276 ? -18.079 -18.030 15.935  1.00 95.88 276 A 1 
ATOM 2152 C CD1 . TYR A 1 276 ? -17.919 -18.224 14.549  1.00 94.50 276 A 1 
ATOM 2153 C CD2 . TYR A 1 276 ? -16.940 -18.024 16.773  1.00 94.71 276 A 1 
ATOM 2154 C CE1 . TYR A 1 276 ? -16.638 -18.413 14.001  1.00 94.06 276 A 1 
ATOM 2155 C CE2 . TYR A 1 276 ? -15.657 -18.202 16.235  1.00 94.01 276 A 1 
ATOM 2156 C CZ  . TYR A 1 276 ? -15.509 -18.394 14.846  1.00 94.77 276 A 1 
ATOM 2157 O OH  . TYR A 1 276 ? -14.249 -18.546 14.324  1.00 93.54 276 A 1 
ATOM 2158 N N   . TYR A 1 277 ? -20.471 -15.081 14.970  1.00 95.85 277 A 1 
ATOM 2159 C CA  . TYR A 1 277 ? -20.410 -14.157 13.839  1.00 96.00 277 A 1 
ATOM 2160 C C   . TYR A 1 277 ? -20.001 -12.750 14.295  1.00 96.26 277 A 1 
ATOM 2161 O O   . TYR A 1 277 ? -19.040 -12.185 13.782  1.00 95.77 277 A 1 
ATOM 2162 C CB  . TYR A 1 277 ? -21.772 -14.147 13.123  1.00 95.34 277 A 1 
ATOM 2163 C CG  . TYR A 1 277 ? -21.820 -13.230 11.924  1.00 95.14 277 A 1 
ATOM 2164 C CD1 . TYR A 1 277 ? -22.266 -11.900 12.061  1.00 92.41 277 A 1 
ATOM 2165 C CD2 . TYR A 1 277 ? -21.416 -13.704 10.666  1.00 92.37 277 A 1 
ATOM 2166 C CE1 . TYR A 1 277 ? -22.306 -11.048 10.947  1.00 91.37 277 A 1 
ATOM 2167 C CE2 . TYR A 1 277 ? -21.452 -12.852 9.539   1.00 90.88 277 A 1 
ATOM 2168 C CZ  . TYR A 1 277 ? -21.899 -11.531 9.688   1.00 91.64 277 A 1 
ATOM 2169 O OH  . TYR A 1 277 ? -21.933 -10.699 8.595   1.00 89.35 277 A 1 
ATOM 2170 N N   . GLY A 1 278 ? -20.649 -12.225 15.328  1.00 95.86 278 A 1 
ATOM 2171 C CA  . GLY A 1 278 ? -20.295 -10.929 15.910  1.00 95.52 278 A 1 
ATOM 2172 C C   . GLY A 1 278 ? -18.886 -10.905 16.517  1.00 96.06 278 A 1 
ATOM 2173 O O   . GLY A 1 278 ? -18.167 -9.908  16.399  1.00 95.15 278 A 1 
ATOM 2174 N N   . THR A 1 279 ? -18.461 -12.004 17.117  1.00 96.09 279 A 1 
ATOM 2175 C CA  . THR A 1 279 ? -17.098 -12.161 17.653  1.00 95.86 279 A 1 
ATOM 2176 C C   . THR A 1 279 ? -16.058 -12.126 16.533  1.00 96.31 279 A 1 
ATOM 2177 O O   . THR A 1 279 ? -15.041 -11.449 16.668  1.00 95.42 279 A 1 
ATOM 2178 C CB  . THR A 1 279 ? -16.973 -13.462 18.450  1.00 94.58 279 A 1 
ATOM 2179 O OG1 . THR A 1 279 ? -17.898 -13.446 19.516  1.00 86.48 279 A 1 
ATOM 2180 C CG2 . THR A 1 279 ? -15.594 -13.630 19.085  1.00 85.02 279 A 1 
ATOM 2181 N N   . LEU A 1 280 ? -16.313 -12.799 15.421  1.00 96.62 280 A 1 
ATOM 2182 C CA  . LEU A 1 280 ? -15.415 -12.836 14.274  1.00 97.02 280 A 1 
ATOM 2183 C C   . LEU A 1 280 ? -15.293 -11.463 13.606  1.00 97.38 280 A 1 
ATOM 2184 O O   . LEU A 1 280 ? -14.177 -11.037 13.311  1.00 96.78 280 A 1 
ATOM 2185 C CB  . LEU A 1 280 ? -15.888 -13.939 13.318  1.00 96.71 280 A 1 
ATOM 2186 C CG  . LEU A 1 280 ? -14.925 -14.214 12.144  1.00 93.87 280 A 1 
ATOM 2187 C CD1 . LEU A 1 280 ? -13.539 -14.630 12.619  1.00 91.56 280 A 1 
ATOM 2188 C CD2 . LEU A 1 280 ? -15.483 -15.340 11.277  1.00 91.47 280 A 1 
ATOM 2189 N N   . LEU A 1 281 ? -16.390 -10.720 13.462  1.00 97.17 281 A 1 
ATOM 2190 C CA  . LEU A 1 281 ? -16.369 -9.338  12.967  1.00 96.86 281 A 1 
ATOM 2191 C C   . LEU A 1 281 ? -15.457 -8.446  13.821  1.00 96.94 281 A 1 
ATOM 2192 O O   . LEU A 1 281 ? -14.616 -7.728  13.282  1.00 96.28 281 A 1 
ATOM 2193 C CB  . LEU A 1 281 ? -17.796 -8.760  12.952  1.00 95.99 281 A 1 
ATOM 2194 C CG  . LEU A 1 281 ? -18.754 -9.348  11.902  1.00 93.45 281 A 1 
ATOM 2195 C CD1 . LEU A 1 281 ? -20.154 -8.766  12.131  1.00 90.55 281 A 1 
ATOM 2196 C CD2 . LEU A 1 281 ? -18.333 -9.011  10.479  1.00 90.27 281 A 1 
ATOM 2197 N N   . LYS A 1 282 ? -15.562 -8.540  15.156  1.00 96.74 282 A 1 
ATOM 2198 C CA  . LYS A 1 282 ? -14.700 -7.792  16.082  1.00 96.36 282 A 1 
ATOM 2199 C C   . LYS A 1 282 ? -13.233 -8.195  15.990  1.00 96.68 282 A 1 
ATOM 2200 O O   . LYS A 1 282 ? -12.368 -7.349  16.162  1.00 95.60 282 A 1 
ATOM 2201 C CB  . LYS A 1 282 ? -15.190 -7.956  17.519  1.00 95.11 282 A 1 
ATOM 2202 C CG  . LYS A 1 282 ? -16.482 -7.179  17.783  1.00 85.23 282 A 1 
ATOM 2203 C CD  . LYS A 1 282 ? -16.919 -7.385  19.239  1.00 77.74 282 A 1 
ATOM 2204 C CE  . LYS A 1 282 ? -18.204 -6.610  19.511  1.00 65.46 282 A 1 
ATOM 2205 N NZ  . LYS A 1 282 ? -18.646 -6.774  20.930  1.00 56.54 282 A 1 
ATOM 2206 N N   . LYS A 1 283 ? -12.937 -9.467  15.706  1.00 97.04 283 A 1 
ATOM 2207 C CA  . LYS A 1 283 ? -11.565 -9.967  15.566  1.00 97.11 283 A 1 
ATOM 2208 C C   . LYS A 1 283 ? -10.918 -9.611  14.223  1.00 97.61 283 A 1 
ATOM 2209 O O   . LYS A 1 283 ? -9.694  -9.666  14.121  1.00 97.05 283 A 1 
ATOM 2210 C CB  . LYS A 1 283 ? -11.521 -11.481 15.785  1.00 96.25 283 A 1 
ATOM 2211 C CG  . LYS A 1 283 ? -11.679 -11.841 17.275  1.00 92.13 283 A 1 
ATOM 2212 C CD  . LYS A 1 283 ? -11.501 -13.355 17.475  1.00 85.05 283 A 1 
ATOM 2213 C CE  . LYS A 1 283 ? -11.601 -13.704 18.958  1.00 79.50 283 A 1 
ATOM 2214 N NZ  . LYS A 1 283 ? -11.276 -15.115 19.207  1.00 71.15 283 A 1 
ATOM 2215 N N   . LEU A 1 284 ? -11.693 -9.249  13.206  1.00 97.89 284 A 1 
ATOM 2216 C CA  . LEU A 1 284 ? -11.170 -8.880  11.894  1.00 98.10 284 A 1 
ATOM 2217 C C   . LEU A 1 284 ? -10.738 -7.408  11.798  1.00 98.29 284 A 1 
ATOM 2218 O O   . LEU A 1 284 ? -9.816  -7.113  11.049  1.00 97.75 284 A 1 
ATOM 2219 C CB  . LEU A 1 284 ? -12.217 -9.201  10.809  1.00 97.92 284 A 1 
ATOM 2220 C CG  . LEU A 1 284 ? -12.283 -10.695 10.437  1.00 97.05 284 A 1 
ATOM 2221 C CD1 . LEU A 1 284 ? -13.514 -10.953 9.567   1.00 95.51 284 A 1 
ATOM 2222 C CD2 . LEU A 1 284 ? -11.060 -11.141 9.641   1.00 95.08 284 A 1 
ATOM 2223 N N   . ALA A 1 285 ? -11.353 -6.491  12.546  1.00 98.14 285 A 1 
ATOM 2224 C CA  . ALA A 1 285 ? -11.033 -5.069  12.454  1.00 98.04 285 A 1 
ATOM 2225 C C   . ALA A 1 285 ? -9.581  -4.730  12.869  1.00 98.18 285 A 1 
ATOM 2226 O O   . ALA A 1 285 ? -8.875  -4.119  12.060  1.00 97.62 285 A 1 
ATOM 2227 C CB  . ALA A 1 285 ? -12.089 -4.254  13.211  1.00 97.35 285 A 1 
ATOM 2228 N N   . PRO A 1 286 ? -9.085  -5.146  14.060  1.00 98.00 286 A 1 
ATOM 2229 C CA  . PRO A 1 286 ? -7.745  -4.757  14.501  1.00 97.82 286 A 1 
ATOM 2230 C C   . PRO A 1 286 ? -6.609  -5.191  13.563  1.00 97.94 286 A 1 
ATOM 2231 O O   . PRO A 1 286 ? -5.767  -4.342  13.247  1.00 97.46 286 A 1 
ATOM 2232 C CB  . PRO A 1 286 ? -7.589  -5.327  15.919  1.00 97.00 286 A 1 
ATOM 2233 C CG  . PRO A 1 286 ? -9.023  -5.522  16.400  1.00 95.28 286 A 1 
ATOM 2234 C CD  . PRO A 1 286 ? -9.767  -5.862  15.111  1.00 97.15 286 A 1 
ATOM 2235 N N   . PRO A 1 287 ? -6.573  -6.427  13.035  1.00 98.25 287 A 1 
ATOM 2236 C CA  . PRO A 1 287 ? -5.568  -6.839  12.056  1.00 98.27 287 A 1 
ATOM 2237 C C   . PRO A 1 287 ? -5.579  -6.002  10.780  1.00 98.37 287 A 1 
ATOM 2238 O O   . PRO A 1 287 ? -4.515  -5.650  10.281  1.00 97.78 287 A 1 
ATOM 2239 C CB  . PRO A 1 287 ? -5.876  -8.307  11.741  1.00 97.73 287 A 1 
ATOM 2240 C CG  . PRO A 1 287 ? -6.584  -8.801  12.989  1.00 95.36 287 A 1 
ATOM 2241 C CD  . PRO A 1 287 ? -7.373  -7.576  13.431  1.00 97.71 287 A 1 
ATOM 2242 N N   . LEU A 1 288 ? -6.755  -5.656  10.258  1.00 98.45 288 A 1 
ATOM 2243 C CA  . LEU A 1 288 ? -6.888  -4.836  9.058   1.00 98.46 288 A 1 
ATOM 2244 C C   . LEU A 1 288 ? -6.346  -3.419  9.280   1.00 98.37 288 A 1 
ATOM 2245 O O   . LEU A 1 288 ? -5.667  -2.880  8.412   1.00 97.75 288 A 1 
ATOM 2246 C CB  . LEU A 1 288 ? -8.358  -4.781  8.609   1.00 98.35 288 A 1 
ATOM 2247 C CG  . LEU A 1 288 ? -8.909  -6.107  8.045   1.00 97.92 288 A 1 
ATOM 2248 C CD1 . LEU A 1 288 ? -10.419 -5.982  7.837   1.00 97.30 288 A 1 
ATOM 2249 C CD2 . LEU A 1 288 ? -8.268  -6.476  6.713   1.00 96.91 288 A 1 
ATOM 2250 N N   . VAL A 1 289 ? -6.580  -2.844  10.444  1.00 98.28 289 A 1 
ATOM 2251 C CA  . VAL A 1 289 ? -6.022  -1.539  10.827  1.00 97.85 289 A 1 
ATOM 2252 C C   . VAL A 1 289 ? -4.499  -1.612  10.961  1.00 97.64 289 A 1 
ATOM 2253 O O   . VAL A 1 289 ? -3.798  -0.724  10.481  1.00 96.72 289 A 1 
ATOM 2254 C CB  . VAL A 1 289 ? -6.675  -1.032  12.120  1.00 97.12 289 A 1 
ATOM 2255 C CG1 . VAL A 1 289 ? -6.003  0.232   12.645  1.00 95.28 289 A 1 
ATOM 2256 C CG2 . VAL A 1 289 ? -8.155  -0.710  11.883  1.00 95.69 289 A 1 
ATOM 2257 N N   . THR A 1 290 ? -3.963  -2.671  11.563  1.00 97.99 290 A 1 
ATOM 2258 C CA  . THR A 1 290 ? -2.510  -2.840  11.739  1.00 97.74 290 A 1 
ATOM 2259 C C   . THR A 1 290 ? -1.773  -2.976  10.412  1.00 97.59 290 A 1 
ATOM 2260 O O   . THR A 1 290 ? -0.637  -2.523  10.306  1.00 96.69 290 A 1 
ATOM 2261 C CB  . THR A 1 290 ? -2.207  -4.026  12.655  1.00 97.25 290 A 1 
ATOM 2262 O OG1 . THR A 1 290 ? -2.804  -3.792  13.904  1.00 93.06 290 A 1 
ATOM 2263 C CG2 . THR A 1 290 ? -0.716  -4.206  12.938  1.00 93.01 290 A 1 
ATOM 2264 N N   . LEU A 1 291 ? -2.414  -3.497  9.363   1.00 98.14 291 A 1 
ATOM 2265 C CA  . LEU A 1 291 ? -1.821  -3.540  8.022   1.00 98.10 291 A 1 
ATOM 2266 C C   . LEU A 1 291 ? -1.490  -2.145  7.461   1.00 97.78 291 A 1 
ATOM 2267 O O   . LEU A 1 291 ? -0.587  -2.027  6.640   1.00 96.90 291 A 1 
ATOM 2268 C CB  . LEU A 1 291 ? -2.759  -4.278  7.046   1.00 98.16 291 A 1 
ATOM 2269 C CG  . LEU A 1 291 ? -2.892  -5.790  7.283   1.00 97.81 291 A 1 
ATOM 2270 C CD1 . LEU A 1 291 ? -4.002  -6.358  6.397   1.00 97.09 291 A 1 
ATOM 2271 C CD2 . LEU A 1 291 ? -1.601  -6.540  6.962   1.00 96.71 291 A 1 
ATOM 2272 N N   . LEU A 1 292 ? -2.149  -1.089  7.941   1.00 97.73 292 A 1 
ATOM 2273 C CA  . LEU A 1 292 ? -1.858  0.301   7.547   1.00 97.15 292 A 1 
ATOM 2274 C C   . LEU A 1 292 ? -0.613  0.886   8.232   1.00 96.43 292 A 1 
ATOM 2275 O O   . LEU A 1 292 ? -0.255  2.031   7.975   1.00 94.07 292 A 1 
ATOM 2276 C CB  . LEU A 1 292 ? -3.077  1.197   7.831   1.00 96.88 292 A 1 
ATOM 2277 C CG  . LEU A 1 292 ? -4.393  0.713   7.219   1.00 95.80 292 A 1 
ATOM 2278 C CD1 . LEU A 1 292 ? -5.502  1.696   7.595   1.00 93.45 292 A 1 
ATOM 2279 C CD2 . LEU A 1 292 ? -4.322  0.624   5.702   1.00 92.88 292 A 1 
ATOM 2280 N N   . SER A 1 293 ? 0.043   0.119   9.089   1.00 96.03 293 A 1 
ATOM 2281 C CA  . SER A 1 293 ? 1.330   0.448   9.698   1.00 94.85 293 A 1 
ATOM 2282 C C   . SER A 1 293 ? 2.479   -0.365  9.107   1.00 95.16 293 A 1 
ATOM 2283 O O   . SER A 1 293 ? 3.602   -0.255  9.580   1.00 92.82 293 A 1 
ATOM 2284 C CB  . SER A 1 293 ? 1.264   0.252   11.224  1.00 92.54 293 A 1 
ATOM 2285 O OG  . SER A 1 293 ? 0.195   1.001   11.788  1.00 83.58 293 A 1 
ATOM 2286 N N   . ALA A 1 294 ? 2.203   -1.183  8.088   1.00 96.03 294 A 1 
ATOM 2287 C CA  . ALA A 1 294 ? 3.220   -1.923  7.358   1.00 96.56 294 A 1 
ATOM 2288 C C   . ALA A 1 294 ? 3.964   -1.025  6.360   1.00 96.85 294 A 1 
ATOM 2289 O O   . ALA A 1 294 ? 3.740   0.183   6.281   1.00 95.83 294 A 1 
ATOM 2290 C CB  . ALA A 1 294 ? 2.536   -3.134  6.682   1.00 96.24 294 A 1 
ATOM 2291 N N   . GLU A 1 295 ? 4.846   -1.623  5.580   1.00 97.38 295 A 1 
ATOM 2292 C CA  . GLU A 1 295 ? 5.546   -0.959  4.497   1.00 97.64 295 A 1 
ATOM 2293 C C   . GLU A 1 295 ? 4.569   -0.411  3.433   1.00 98.04 295 A 1 
ATOM 2294 O O   . GLU A 1 295 ? 3.495   -0.986  3.228   1.00 97.62 295 A 1 
ATOM 2295 C CB  . GLU A 1 295 ? 6.555   -1.926  3.862   1.00 97.03 295 A 1 
ATOM 2296 C CG  . GLU A 1 295 ? 7.622   -2.462  4.832   1.00 94.46 295 A 1 
ATOM 2297 C CD  . GLU A 1 295 ? 7.227   -3.731  5.615   1.00 93.49 295 A 1 
ATOM 2298 O OE1 . GLU A 1 295 ? 8.136   -4.342  6.217   1.00 85.83 295 A 1 
ATOM 2299 O OE2 . GLU A 1 295 ? 6.035   -4.122  5.606   1.00 86.63 295 A 1 
ATOM 2300 N N   . PRO A 1 296 ? 4.920   0.694   2.731   1.00 97.99 296 A 1 
ATOM 2301 C CA  . PRO A 1 296 ? 3.987   1.405   1.855   1.00 98.08 296 A 1 
ATOM 2302 C C   . PRO A 1 296 ? 3.299   0.540   0.784   1.00 98.30 296 A 1 
ATOM 2303 O O   . PRO A 1 296 ? 2.099   0.691   0.527   1.00 98.01 296 A 1 
ATOM 2304 C CB  . PRO A 1 296 ? 4.825   2.504   1.202   1.00 96.95 296 A 1 
ATOM 2305 C CG  . PRO A 1 296 ? 5.904   2.794   2.241   1.00 93.83 296 A 1 
ATOM 2306 C CD  . PRO A 1 296 ? 6.168   1.425   2.838   1.00 96.72 296 A 1 
ATOM 2307 N N   . GLU A 1 297 ? 4.016   -0.396  0.194   1.00 98.21 297 A 1 
ATOM 2308 C CA  . GLU A 1 297 ? 3.489   -1.305  -0.827  1.00 98.41 297 A 1 
ATOM 2309 C C   . GLU A 1 297 ? 2.464   -2.280  -0.229  1.00 98.54 297 A 1 
ATOM 2310 O O   . GLU A 1 297 ? 1.422   -2.565  -0.825  1.00 98.22 297 A 1 
ATOM 2311 C CB  . GLU A 1 297 ? 4.635   -2.088  -1.488  1.00 98.18 297 A 1 
ATOM 2312 C CG  . GLU A 1 297 ? 5.692   -1.230  -2.215  1.00 97.15 297 A 1 
ATOM 2313 C CD  . GLU A 1 297 ? 6.712   -0.534  -1.293  1.00 97.44 297 A 1 
ATOM 2314 O OE1 . GLU A 1 297 ? 7.509   0.280   -1.819  1.00 93.60 297 A 1 
ATOM 2315 O OE2 . GLU A 1 297 ? 6.715   -0.795  -0.074  1.00 94.90 297 A 1 
ATOM 2316 N N   . LEU A 1 298 ? 2.717   -2.742  0.997   1.00 98.50 298 A 1 
ATOM 2317 C CA  . LEU A 1 298 ? 1.779   -3.576  1.736   1.00 98.64 298 A 1 
ATOM 2318 C C   . LEU A 1 298 ? 0.571   -2.773  2.229   1.00 98.64 298 A 1 
ATOM 2319 O O   . LEU A 1 298 ? -0.542  -3.296  2.209   1.00 98.39 298 A 1 
ATOM 2320 C CB  . LEU A 1 298 ? 2.503   -4.271  2.902   1.00 98.39 298 A 1 
ATOM 2321 C CG  . LEU A 1 298 ? 3.419   -5.419  2.443   1.00 97.26 298 A 1 
ATOM 2322 C CD1 . LEU A 1 298 ? 4.310   -5.880  3.600   1.00 95.12 298 A 1 
ATOM 2323 C CD2 . LEU A 1 298 ? 2.604   -6.637  1.976   1.00 95.05 298 A 1 
ATOM 2324 N N   . GLN A 1 299 ? 0.758   -1.500  2.605   1.00 98.61 299 A 1 
ATOM 2325 C CA  . GLN A 1 299 ? -0.358  -0.599  2.893   1.00 98.65 299 A 1 
ATOM 2326 C C   . GLN A 1 299 ? -1.266  -0.445  1.671   1.00 98.78 299 A 1 
ATOM 2327 O O   . GLN A 1 299 ? -2.477  -0.563  1.805   1.00 98.50 299 A 1 
ATOM 2328 C CB  . GLN A 1 299 ? 0.125   0.796   3.319   1.00 98.15 299 A 1 
ATOM 2329 C CG  . GLN A 1 299 ? 0.903   0.827   4.634   1.00 95.99 299 A 1 
ATOM 2330 C CD  . GLN A 1 299 ? 1.266   2.254   5.043   1.00 95.43 299 A 1 
ATOM 2331 O OE1 . GLN A 1 299 ? 0.575   3.217   4.744   1.00 86.94 299 A 1 
ATOM 2332 N NE2 . GLN A 1 299 ? 2.352   2.439   5.748   1.00 85.59 299 A 1 
ATOM 2333 N N   . TYR A 1 300 ? -0.694  -0.244  0.491   1.00 98.64 300 A 1 
ATOM 2334 C CA  . TYR A 1 300 ? -1.461  -0.150  -0.751  1.00 98.76 300 A 1 
ATOM 2335 C C   . TYR A 1 300 ? -2.284  -1.416  -1.003  1.00 98.73 300 A 1 
ATOM 2336 O O   . TYR A 1 300 ? -3.502  -1.342  -1.178  1.00 98.62 300 A 1 
ATOM 2337 C CB  . TYR A 1 300 ? -0.507  0.123   -1.924  1.00 98.54 300 A 1 
ATOM 2338 C CG  . TYR A 1 300 ? -1.204  0.129   -3.271  1.00 98.43 300 A 1 
ATOM 2339 C CD1 . TYR A 1 300 ? -0.996  -0.911  -4.193  1.00 97.81 300 A 1 
ATOM 2340 C CD2 . TYR A 1 300 ? -2.083  1.179   -3.593  1.00 97.93 300 A 1 
ATOM 2341 C CE1 . TYR A 1 300 ? -1.640  -0.892  -5.436  1.00 97.50 300 A 1 
ATOM 2342 C CE2 . TYR A 1 300 ? -2.735  1.208   -4.837  1.00 97.40 300 A 1 
ATOM 2343 C CZ  . TYR A 1 300 ? -2.503  0.176   -5.762  1.00 97.56 300 A 1 
ATOM 2344 O OH  . TYR A 1 300 ? -3.131  0.208   -6.985  1.00 96.32 300 A 1 
ATOM 2345 N N   . VAL A 1 301 ? -1.654  -2.584  -0.937  1.00 98.75 301 A 1 
ATOM 2346 C CA  . VAL A 1 301 ? -2.364  -3.865  -1.089  1.00 98.77 301 A 1 
ATOM 2347 C C   . VAL A 1 301 ? -3.465  -4.011  -0.034  1.00 98.75 301 A 1 
ATOM 2348 O O   . VAL A 1 301 ? -4.585  -4.402  -0.361  1.00 98.51 301 A 1 
ATOM 2349 C CB  . VAL A 1 301 ? -1.385  -5.049  -1.033  1.00 98.56 301 A 1 
ATOM 2350 C CG1 . VAL A 1 301 ? -2.109  -6.404  -1.076  1.00 97.78 301 A 1 
ATOM 2351 C CG2 . VAL A 1 301 ? -0.424  -5.021  -2.227  1.00 97.83 301 A 1 
ATOM 2352 N N   . ALA A 1 302 ? -3.177  -3.671  1.222   1.00 98.74 302 A 1 
ATOM 2353 C CA  . ALA A 1 302 ? -4.151  -3.719  2.295   1.00 98.77 302 A 1 
ATOM 2354 C C   . ALA A 1 302 ? -5.344  -2.789  2.022   1.00 98.74 302 A 1 
ATOM 2355 O O   . ALA A 1 302 ? -6.483  -3.234  2.128   1.00 98.54 302 A 1 
ATOM 2356 C CB  . ALA A 1 302 ? -3.469  -3.379  3.623   1.00 98.49 302 A 1 
ATOM 2357 N N   . LEU A 1 303 ? -5.102  -1.546  1.603   1.00 98.74 303 A 1 
ATOM 2358 C CA  . LEU A 1 303 ? -6.141  -0.562  1.296   1.00 98.75 303 A 1 
ATOM 2359 C C   . LEU A 1 303 ? -7.048  -1.021  0.156   1.00 98.66 303 A 1 
ATOM 2360 O O   . LEU A 1 303 ? -8.272  -0.928  0.279   1.00 98.32 303 A 1 
ATOM 2361 C CB  . LEU A 1 303 ? -5.480  0.779   0.958   1.00 98.58 303 A 1 
ATOM 2362 C CG  . LEU A 1 303 ? -4.905  1.517   2.184   1.00 98.25 303 A 1 
ATOM 2363 C CD1 . LEU A 1 303 ? -3.956  2.625   1.727   1.00 97.54 303 A 1 
ATOM 2364 C CD2 . LEU A 1 303 ? -6.013  2.156   3.022   1.00 97.31 303 A 1 
ATOM 2365 N N   . ARG A 1 304 ? -6.497  -1.580  -0.917  1.00 98.65 304 A 1 
ATOM 2366 C CA  . ARG A 1 304 ? -7.293  -2.145  -2.022  1.00 98.54 304 A 1 
ATOM 2367 C C   . ARG A 1 304 ? -8.192  -3.290  -1.542  1.00 98.56 304 A 1 
ATOM 2368 O O   . ARG A 1 304 ? -9.360  -3.354  -1.921  1.00 97.81 304 A 1 
ATOM 2369 C CB  . ARG A 1 304 ? -6.376  -2.607  -3.164  1.00 98.22 304 A 1 
ATOM 2370 C CG  . ARG A 1 304 ? -5.582  -1.479  -3.844  1.00 96.88 304 A 1 
ATOM 2371 C CD  . ARG A 1 304 ? -6.460  -0.418  -4.512  1.00 95.69 304 A 1 
ATOM 2372 N NE  . ARG A 1 304 ? -7.205  -0.960  -5.671  1.00 94.56 304 A 1 
ATOM 2373 C CZ  . ARG A 1 304 ? -8.175  -0.339  -6.332  1.00 95.15 304 A 1 
ATOM 2374 N NH1 . ARG A 1 304 ? -8.624  0.834   -5.993  1.00 87.76 304 A 1 
ATOM 2375 N NH2 . ARG A 1 304 ? -8.720  -0.899  -7.367  1.00 90.32 304 A 1 
ATOM 2376 N N   . ASN A 1 305 ? -7.687  -4.147  -0.656  1.00 98.76 305 A 1 
ATOM 2377 C CA  . ASN A 1 305 ? -8.470  -5.231  -0.068  1.00 98.78 305 A 1 
ATOM 2378 C C   . ASN A 1 305 ? -9.485  -4.729  0.971   1.00 98.62 305 A 1 
ATOM 2379 O O   . ASN A 1 305 ? -10.616 -5.207  0.998   1.00 98.13 305 A 1 
ATOM 2380 C CB  . ASN A 1 305 ? -7.517  -6.280  0.516   1.00 98.61 305 A 1 
ATOM 2381 C CG  . ASN A 1 305 ? -6.905  -7.120  -0.575  1.00 98.29 305 A 1 
ATOM 2382 O OD1 . ASN A 1 305 ? -7.475  -8.087  -1.049  1.00 86.63 305 A 1 
ATOM 2383 N ND2 . ASN A 1 305 ? -5.736  -6.768  -1.069  1.00 87.25 305 A 1 
ATOM 2384 N N   . ILE A 1 306 ? -9.120  -3.729  1.779   1.00 98.71 306 A 1 
ATOM 2385 C CA  . ILE A 1 306 ? -10.032 -3.081  2.723   1.00 98.66 306 A 1 
ATOM 2386 C C   . ILE A 1 306 ? -11.204 -2.441  1.979   1.00 98.42 306 A 1 
ATOM 2387 O O   . ILE A 1 306 ? -12.335 -2.546  2.446   1.00 98.01 306 A 1 
ATOM 2388 C CB  . ILE A 1 306 ? -9.263  -2.057  3.595   1.00 98.55 306 A 1 
ATOM 2389 C CG1 . ILE A 1 306 ? -8.398  -2.808  4.640   1.00 98.03 306 A 1 
ATOM 2390 C CG2 . ILE A 1 306 ? -10.215 -1.082  4.303   1.00 98.14 306 A 1 
ATOM 2391 C CD1 . ILE A 1 306 ? -7.347  -1.924  5.324   1.00 96.68 306 A 1 
ATOM 2392 N N   . ASN A 1 307 ? -10.974 -1.856  0.814   1.00 98.47 307 A 1 
ATOM 2393 C CA  . ASN A 1 307 ? -12.040 -1.299  -0.024  1.00 98.16 307 A 1 
ATOM 2394 C C   . ASN A 1 307 ? -13.087 -2.368  -0.388  1.00 97.97 307 A 1 
ATOM 2395 O O   . ASN A 1 307 ? -14.287 -2.149  -0.194  1.00 97.11 307 A 1 
ATOM 2396 C CB  . ASN A 1 307 ? -11.386 -0.635  -1.246  1.00 97.39 307 A 1 
ATOM 2397 C CG  . ASN A 1 307 ? -12.316 0.308   -1.988  1.00 96.14 307 A 1 
ATOM 2398 O OD1 . ASN A 1 307 ? -13.468 0.014   -2.258  1.00 88.83 307 A 1 
ATOM 2399 N ND2 . ASN A 1 307 ? -11.840 1.481   -2.345  1.00 87.19 307 A 1 
ATOM 2400 N N   . LEU A 1 308 ? -12.641 -3.558  -0.791  1.00 98.30 308 A 1 
ATOM 2401 C CA  . LEU A 1 308 ? -13.529 -4.703  -1.036  1.00 98.26 308 A 1 
ATOM 2402 C C   . LEU A 1 308 ? -14.262 -5.154  0.239   1.00 98.11 308 A 1 
ATOM 2403 O O   . LEU A 1 308 ? -15.471 -5.369  0.226   1.00 97.44 308 A 1 
ATOM 2404 C CB  . LEU A 1 308 ? -12.735 -5.886  -1.616  1.00 98.08 308 A 1 
ATOM 2405 C CG  . LEU A 1 308 ? -12.043 -5.629  -2.964  1.00 97.61 308 A 1 
ATOM 2406 C CD1 . LEU A 1 308 ? -11.226 -6.861  -3.354  1.00 97.09 308 A 1 
ATOM 2407 C CD2 . LEU A 1 308 ? -13.059 -5.351  -4.073  1.00 96.98 308 A 1 
ATOM 2408 N N   . ILE A 1 309 ? -13.538 -5.263  1.354   1.00 98.48 309 A 1 
ATOM 2409 C CA  . ILE A 1 309 ? -14.085 -5.721  2.639   1.00 98.36 309 A 1 
ATOM 2410 C C   . ILE A 1 309 ? -15.156 -4.749  3.149   1.00 98.01 309 A 1 
ATOM 2411 O O   . ILE A 1 309 ? -16.217 -5.194  3.577   1.00 97.40 309 A 1 
ATOM 2412 C CB  . ILE A 1 309 ? -12.947 -5.933  3.656   1.00 98.36 309 A 1 
ATOM 2413 C CG1 . ILE A 1 309 ? -12.088 -7.151  3.240   1.00 97.84 309 A 1 
ATOM 2414 C CG2 . ILE A 1 309 ? -13.491 -6.141  5.081   1.00 97.95 309 A 1 
ATOM 2415 C CD1 . ILE A 1 309 ? -10.729 -7.221  3.947   1.00 96.02 309 A 1 
ATOM 2416 N N   . VAL A 1 310 ? -14.905 -3.439  3.071   1.00 97.98 310 A 1 
ATOM 2417 C CA  . VAL A 1 310 ? -15.861 -2.404  3.483   1.00 97.47 310 A 1 
ATOM 2418 C C   . VAL A 1 310 ? -17.138 -2.445  2.637   1.00 96.93 310 A 1 
ATOM 2419 O O   . VAL A 1 310 ? -18.224 -2.243  3.166   1.00 95.60 310 A 1 
ATOM 2420 C CB  . VAL A 1 310 ? -15.203 -1.010  3.425   1.00 96.51 310 A 1 
ATOM 2421 C CG1 . VAL A 1 310 ? -16.202 0.144   3.575   1.00 91.25 310 A 1 
ATOM 2422 C CG2 . VAL A 1 310 ? -14.179 -0.856  4.557   1.00 92.08 310 A 1 
ATOM 2423 N N   . GLN A 1 311 ? -17.024 -2.751  1.348   1.00 97.30 311 A 1 
ATOM 2424 C CA  . GLN A 1 311 ? -18.199 -2.932  0.487   1.00 96.89 311 A 1 
ATOM 2425 C C   . GLN A 1 311 ? -18.985 -4.198  0.850   1.00 96.62 311 A 1 
ATOM 2426 O O   . GLN A 1 311 ? -20.211 -4.162  0.906   1.00 95.48 311 A 1 
ATOM 2427 C CB  . GLN A 1 311 ? -17.776 -2.969  -0.981  1.00 95.97 311 A 1 
ATOM 2428 C CG  . GLN A 1 311 ? -17.341 -1.593  -1.486  1.00 94.24 311 A 1 
ATOM 2429 C CD  . GLN A 1 311 ? -16.931 -1.651  -2.951  1.00 94.17 311 A 1 
ATOM 2430 O OE1 . GLN A 1 311 ? -17.747 -1.756  -3.848  1.00 87.28 311 A 1 
ATOM 2431 N NE2 . GLN A 1 311 ? -15.656 -1.585  -3.239  1.00 86.11 311 A 1 
ATOM 2432 N N   . LYS A 1 312 ? -18.291 -5.302  1.130   1.00 96.80 312 A 1 
ATOM 2433 C CA  . LYS A 1 312 ? -18.928 -6.585  1.455   1.00 96.89 312 A 1 
ATOM 2434 C C   . LYS A 1 312 ? -19.501 -6.623  2.871   1.00 96.58 312 A 1 
ATOM 2435 O O   . LYS A 1 312 ? -20.600 -7.132  3.082   1.00 95.12 312 A 1 
ATOM 2436 C CB  . LYS A 1 312 ? -17.914 -7.712  1.214   1.00 96.66 312 A 1 
ATOM 2437 C CG  . LYS A 1 312 ? -18.467 -9.132  1.476   1.00 94.92 312 A 1 
ATOM 2438 C CD  . LYS A 1 312 ? -19.661 -9.510  0.579   1.00 92.40 312 A 1 
ATOM 2439 C CE  . LYS A 1 312 ? -20.102 -10.943 0.883   1.00 89.43 312 A 1 
ATOM 2440 N NZ  . LYS A 1 312 ? -21.266 -11.368 0.059   1.00 82.98 312 A 1 
ATOM 2441 N N   . ARG A 1 313 ? -18.739 -6.106  3.854   1.00 97.17 313 A 1 
ATOM 2442 C CA  . ARG A 1 313 ? -19.062 -6.139  5.287   1.00 97.02 313 A 1 
ATOM 2443 C C   . ARG A 1 313 ? -18.717 -4.805  5.956   1.00 97.00 313 A 1 
ATOM 2444 O O   . ARG A 1 313 ? -17.727 -4.716  6.682   1.00 96.01 313 A 1 
ATOM 2445 C CB  . ARG A 1 313 ? -18.362 -7.323  5.963   1.00 96.33 313 A 1 
ATOM 2446 C CG  . ARG A 1 313 ? -18.847 -8.673  5.408   1.00 92.23 313 A 1 
ATOM 2447 C CD  . ARG A 1 313 ? -18.330 -9.833  6.250   1.00 89.90 313 A 1 
ATOM 2448 N NE  . ARG A 1 313 ? -18.724 -11.121 5.645   1.00 87.33 313 A 1 
ATOM 2449 C CZ  . ARG A 1 313 ? -19.882 -11.758 5.783   1.00 86.39 313 A 1 
ATOM 2450 N NH1 . ARG A 1 313 ? -20.800 -11.372 6.620   1.00 75.94 313 A 1 
ATOM 2451 N NH2 . ARG A 1 313 ? -20.132 -12.791 5.058   1.00 79.85 313 A 1 
ATOM 2452 N N   . PRO A 1 314 ? -19.536 -3.763  5.738   1.00 96.07 314 A 1 
ATOM 2453 C CA  . PRO A 1 314 ? -19.271 -2.421  6.260   1.00 95.47 314 A 1 
ATOM 2454 C C   . PRO A 1 314 ? -19.220 -2.355  7.792   1.00 95.43 314 A 1 
ATOM 2455 O O   . PRO A 1 314 ? -18.577 -1.474  8.347   1.00 94.06 314 A 1 
ATOM 2456 C CB  . PRO A 1 314 ? -20.404 -1.547  5.700   1.00 93.92 314 A 1 
ATOM 2457 C CG  . PRO A 1 314 ? -21.534 -2.528  5.401   1.00 91.83 314 A 1 
ATOM 2458 C CD  . PRO A 1 314 ? -20.776 -3.778  4.980   1.00 94.36 314 A 1 
ATOM 2459 N N   . GLU A 1 315 ? -19.828 -3.302  8.478   1.00 95.54 315 A 1 
ATOM 2460 C CA  . GLU A 1 315 ? -19.839 -3.375  9.937   1.00 95.16 315 A 1 
ATOM 2461 C C   . GLU A 1 315 ? -18.455 -3.618  10.566  1.00 95.80 315 A 1 
ATOM 2462 O O   . GLU A 1 315 ? -18.250 -3.237  11.711  1.00 94.09 315 A 1 
ATOM 2463 C CB  . GLU A 1 315 ? -20.864 -4.433  10.401  1.00 92.99 315 A 1 
ATOM 2464 C CG  . GLU A 1 315 ? -20.649 -5.876  9.909   1.00 84.03 315 A 1 
ATOM 2465 C CD  . GLU A 1 315 ? -21.273 -6.219  8.541   1.00 78.08 315 A 1 
ATOM 2466 O OE1 . GLU A 1 315 ? -21.438 -7.427  8.280   1.00 70.24 315 A 1 
ATOM 2467 O OE2 . GLU A 1 315 ? -21.575 -5.296  7.766   1.00 70.37 315 A 1 
ATOM 2468 N N   . ILE A 1 316 ? -17.500 -4.181  9.833   1.00 96.98 316 A 1 
ATOM 2469 C CA  . ILE A 1 316 ? -16.169 -4.496  10.367  1.00 97.39 316 A 1 
ATOM 2470 C C   . ILE A 1 316 ? -15.397 -3.224  10.731  1.00 97.38 316 A 1 
ATOM 2471 O O   . ILE A 1 316 ? -14.885 -3.111  11.837  1.00 96.57 316 A 1 
ATOM 2472 C CB  . ILE A 1 316 ? -15.364 -5.387  9.382   1.00 97.54 316 A 1 
ATOM 2473 C CG1 . ILE A 1 316 ? -16.076 -6.740  9.163   1.00 96.38 316 A 1 
ATOM 2474 C CG2 . ILE A 1 316 ? -13.929 -5.621  9.883   1.00 96.29 316 A 1 
ATOM 2475 C CD1 . ILE A 1 316 ? -15.412 -7.654  8.126   1.00 94.57 316 A 1 
ATOM 2476 N N   . LEU A 1 317 ? -15.334 -2.253  9.809   1.00 97.59 317 A 1 
ATOM 2477 C CA  . LEU A 1 317 ? -14.495 -1.050  9.928   1.00 97.44 317 A 1 
ATOM 2478 C C   . LEU A 1 317 ? -15.313 0.236   10.134  1.00 96.69 317 A 1 
ATOM 2479 O O   . LEU A 1 317 ? -14.766 1.329   10.033  1.00 94.54 317 A 1 
ATOM 2480 C CB  . LEU A 1 317 ? -13.548 -0.971  8.721   1.00 97.60 317 A 1 
ATOM 2481 C CG  . LEU A 1 317 ? -12.493 -2.089  8.678   1.00 97.45 317 A 1 
ATOM 2482 C CD1 . LEU A 1 317 ? -11.730 -2.032  7.348   1.00 96.37 317 A 1 
ATOM 2483 C CD2 . LEU A 1 317 ? -11.459 -1.963  9.800   1.00 95.89 317 A 1 
ATOM 2484 N N   . LYS A 1 318 ? -16.602 0.125   10.471  1.00 95.82 318 A 1 
ATOM 2485 C CA  . LYS A 1 318 ? -17.526 1.262   10.616  1.00 94.55 318 A 1 
ATOM 2486 C C   . LYS A 1 318 ? -17.024 2.367   11.547  1.00 93.96 318 A 1 
ATOM 2487 O O   . LYS A 1 318 ? -17.334 3.538   11.340  1.00 91.18 318 A 1 
ATOM 2488 C CB  . LYS A 1 318 ? -18.879 0.704   11.101  1.00 91.98 318 A 1 
ATOM 2489 C CG  . LYS A 1 318 ? -19.949 1.788   11.258  1.00 82.70 318 A 1 
ATOM 2490 C CD  . LYS A 1 318 ? -21.276 1.185   11.723  1.00 80.29 318 A 1 
ATOM 2491 C CE  . LYS A 1 318 ? -22.276 2.315   11.958  1.00 68.26 318 A 1 
ATOM 2492 N NZ  . LYS A 1 318 ? -23.566 1.806   12.462  1.00 61.07 318 A 1 
ATOM 2493 N N   . HIS A 1 319 ? -16.254 2.010   12.574  1.00 94.28 319 A 1 
ATOM 2494 C CA  . HIS A 1 319 ? -15.772 2.934   13.604  1.00 93.60 319 A 1 
ATOM 2495 C C   . HIS A 1 319 ? -14.307 3.353   13.421  1.00 93.63 319 A 1 
ATOM 2496 O O   . HIS A 1 319 ? -13.792 4.140   14.213  1.00 90.47 319 A 1 
ATOM 2497 C CB  . HIS A 1 319 ? -16.053 2.337   14.985  1.00 92.02 319 A 1 
ATOM 2498 C CG  . HIS A 1 319 ? -17.532 2.124   15.209  1.00 89.41 319 A 1 
ATOM 2499 N ND1 . HIS A 1 319 ? -18.482 3.116   15.221  1.00 76.91 319 A 1 
ATOM 2500 C CD2 . HIS A 1 319 ? -18.190 0.935   15.371  1.00 76.01 319 A 1 
ATOM 2501 C CE1 . HIS A 1 319 ? -19.676 2.543   15.396  1.00 76.93 319 A 1 
ATOM 2502 N NE2 . HIS A 1 319 ? -19.551 1.207   15.488  1.00 78.10 319 A 1 
ATOM 2503 N N   . GLU A 1 320 ? -13.650 2.898   12.365  1.00 95.01 320 A 1 
ATOM 2504 C CA  . GLU A 1 320 ? -12.202 3.028   12.154  1.00 95.14 320 A 1 
ATOM 2505 C C   . GLU A 1 320 ? -11.817 4.174   11.196  1.00 95.20 320 A 1 
ATOM 2506 O O   . GLU A 1 320 ? -10.730 4.173   10.630  1.00 92.88 320 A 1 
ATOM 2507 C CB  . GLU A 1 320 ? -11.639 1.671   11.700  1.00 94.41 320 A 1 
ATOM 2508 C CG  . GLU A 1 320 ? -11.814 0.546   12.738  1.00 91.97 320 A 1 
ATOM 2509 C CD  . GLU A 1 320 ? -11.072 0.791   14.059  1.00 92.30 320 A 1 
ATOM 2510 O OE1 . GLU A 1 320 ? -11.447 0.129   15.051  1.00 85.67 320 A 1 
ATOM 2511 O OE2 . GLU A 1 320 ? -10.136 1.623   14.080  1.00 86.77 320 A 1 
ATOM 2512 N N   . MET A 1 321 ? -12.678 5.168   11.012  1.00 95.57 321 A 1 
ATOM 2513 C CA  . MET A 1 321 ? -12.445 6.276   10.065  1.00 95.85 321 A 1 
ATOM 2514 C C   . MET A 1 321 ? -11.069 6.940   10.228  1.00 96.12 321 A 1 
ATOM 2515 O O   . MET A 1 321 ? -10.377 7.208   9.248   1.00 95.06 321 A 1 
ATOM 2516 C CB  . MET A 1 321 ? -13.557 7.326   10.249  1.00 94.16 321 A 1 
ATOM 2517 C CG  . MET A 1 321 ? -13.353 8.582   9.389   1.00 91.92 321 A 1 
ATOM 2518 S SD  . MET A 1 321 ? -13.323 8.298   7.596   1.00 90.99 321 A 1 
ATOM 2519 C CE  . MET A 1 321 ? -15.088 8.177   7.280   1.00 84.41 321 A 1 
ATOM 2520 N N   . LYS A 1 322 ? -10.644 7.209   11.471  1.00 94.67 322 A 1 
ATOM 2521 C CA  . LYS A 1 322 ? -9.444  8.001   11.773  1.00 94.21 322 A 1 
ATOM 2522 C C   . LYS A 1 322 ? -8.144  7.362   11.280  1.00 95.04 322 A 1 
ATOM 2523 O O   . LYS A 1 322 ? -7.178  8.071   11.061  1.00 93.63 322 A 1 
ATOM 2524 C CB  . LYS A 1 322 ? -9.344  8.257   13.280  1.00 91.77 322 A 1 
ATOM 2525 C CG  . LYS A 1 322 ? -10.482 9.149   13.791  1.00 84.79 322 A 1 
ATOM 2526 C CD  . LYS A 1 322 ? -10.264 9.456   15.273  1.00 78.29 322 A 1 
ATOM 2527 C CE  . LYS A 1 322 ? -11.374 10.360  15.781  1.00 68.23 322 A 1 
ATOM 2528 N NZ  . LYS A 1 322 ? -11.145 10.739  17.195  1.00 60.28 322 A 1 
ATOM 2529 N N   . VAL A 1 323 ? -8.097  6.044   11.124  1.00 95.38 323 A 1 
ATOM 2530 C CA  . VAL A 1 323 ? -6.878  5.362   10.660  1.00 95.70 323 A 1 
ATOM 2531 C C   . VAL A 1 323 ? -6.647  5.534   9.164   1.00 96.36 323 A 1 
ATOM 2532 O O   . VAL A 1 323 ? -5.526  5.350   8.702   1.00 95.62 323 A 1 
ATOM 2533 C CB  . VAL A 1 323 ? -6.820  3.886   11.070  1.00 94.74 323 A 1 
ATOM 2534 C CG1 . VAL A 1 323 ? -6.977  3.756   12.585  1.00 89.17 323 A 1 
ATOM 2535 C CG2 . VAL A 1 323 ? -7.851  3.013   10.371  1.00 88.58 323 A 1 
ATOM 2536 N N   . PHE A 1 324 ? -7.674  5.955   8.436   1.00 96.71 324 A 1 
ATOM 2537 C CA  . PHE A 1 324 ? -7.614  6.244   7.009   1.00 97.23 324 A 1 
ATOM 2538 C C   . PHE A 1 324 ? -7.317  7.719   6.693   1.00 97.16 324 A 1 
ATOM 2539 O O   . PHE A 1 324 ? -7.266  8.086   5.535   1.00 96.35 324 A 1 
ATOM 2540 C CB  . PHE A 1 324 ? -8.912  5.779   6.335   1.00 97.57 324 A 1 
ATOM 2541 C CG  . PHE A 1 324 ? -9.179  4.304   6.542   1.00 97.91 324 A 1 
ATOM 2542 C CD1 . PHE A 1 324 ? -8.459  3.345   5.809   1.00 97.43 324 A 1 
ATOM 2543 C CD2 . PHE A 1 324 ? -10.114 3.876   7.503   1.00 97.39 324 A 1 
ATOM 2544 C CE1 . PHE A 1 324 ? -8.665  1.981   6.030   1.00 97.25 324 A 1 
ATOM 2545 C CE2 . PHE A 1 324 ? -10.332 2.508   7.729   1.00 97.20 324 A 1 
ATOM 2546 C CZ  . PHE A 1 324 ? -9.599  1.560   6.992   1.00 97.62 324 A 1 
ATOM 2547 N N   . PHE A 1 325 ? -7.097  8.561   7.703   1.00 96.60 325 A 1 
ATOM 2548 C CA  . PHE A 1 325 ? -6.642  9.924   7.475   1.00 96.56 325 A 1 
ATOM 2549 C C   . PHE A 1 325 ? -5.245  9.920   6.848   1.00 96.35 325 A 1 
ATOM 2550 O O   . PHE A 1 325 ? -4.348  9.196   7.278   1.00 95.21 325 A 1 
ATOM 2551 C CB  . PHE A 1 325 ? -6.689  10.764  8.755   1.00 96.00 325 A 1 
ATOM 2552 C CG  . PHE A 1 325 ? -8.075  11.072  9.307   1.00 95.69 325 A 1 
ATOM 2553 C CD1 . PHE A 1 325 ? -9.246  10.830  8.574   1.00 93.17 325 A 1 
ATOM 2554 C CD2 . PHE A 1 325 ? -8.175  11.662  10.581  1.00 92.75 325 A 1 
ATOM 2555 C CE1 . PHE A 1 325 ? -10.508 11.162  9.100   1.00 92.08 325 A 1 
ATOM 2556 C CE2 . PHE A 1 325 ? -9.434  12.000  11.108  1.00 91.79 325 A 1 
ATOM 2557 C CZ  . PHE A 1 325 ? -10.603 11.745  10.370  1.00 92.95 325 A 1 
ATOM 2558 N N   . VAL A 1 326 ? -5.087  10.746  5.824   1.00 95.99 326 A 1 
ATOM 2559 C CA  . VAL A 1 326 ? -3.870  10.844  5.033   1.00 95.48 326 A 1 
ATOM 2560 C C   . VAL A 1 326 ? -2.800  11.584  5.822   1.00 94.91 326 A 1 
ATOM 2561 O O   . VAL A 1 326 ? -3.050  12.627  6.437   1.00 93.60 326 A 1 
ATOM 2562 C CB  . VAL A 1 326 ? -4.175  11.536  3.693   1.00 94.38 326 A 1 
ATOM 2563 C CG1 . VAL A 1 326 ? -2.923  11.770  2.865   1.00 90.30 326 A 1 
ATOM 2564 C CG2 . VAL A 1 326 ? -5.142  10.687  2.851   1.00 90.72 326 A 1 
ATOM 2565 N N   . LYS A 1 327 ? -1.576  11.058  5.788   1.00 94.34 327 A 1 
ATOM 2566 C CA  . LYS A 1 327 ? -0.383  11.728  6.304   1.00 93.66 327 A 1 
ATOM 2567 C C   . LYS A 1 327 ? 0.325   12.456  5.157   1.00 93.47 327 A 1 
ATOM 2568 O O   . LYS A 1 327 ? 0.330   11.970  4.037   1.00 91.79 327 A 1 
ATOM 2569 C CB  . LYS A 1 327 ? 0.565   10.715  6.955   1.00 92.08 327 A 1 
ATOM 2570 C CG  . LYS A 1 327 ? -0.057  9.934   8.131   1.00 88.92 327 A 1 
ATOM 2571 C CD  . LYS A 1 327 ? 0.953   8.888   8.599   1.00 85.35 327 A 1 
ATOM 2572 C CE  . LYS A 1 327 ? 0.408   8.011   9.725   1.00 77.98 327 A 1 
ATOM 2573 N NZ  . LYS A 1 327 ? 1.399   6.949   10.054  1.00 71.15 327 A 1 
ATOM 2574 N N   . TYR A 1 328 ? 0.986   13.559  5.459   1.00 92.54 328 A 1 
ATOM 2575 C CA  . TYR A 1 328 ? 1.724   14.338  4.453   1.00 91.86 328 A 1 
ATOM 2576 C C   . TYR A 1 328 ? 2.732   13.486  3.663   1.00 91.96 328 A 1 
ATOM 2577 O O   . TYR A 1 328 ? 2.783   13.561  2.438   1.00 91.09 328 A 1 
ATOM 2578 C CB  . TYR A 1 328 ? 2.422   15.506  5.160   1.00 90.61 328 A 1 
ATOM 2579 C CG  . TYR A 1 328 ? 3.118   16.428  4.195   1.00 89.26 328 A 1 
ATOM 2580 C CD1 . TYR A 1 328 ? 4.488   16.256  3.912   1.00 86.27 328 A 1 
ATOM 2581 C CD2 . TYR A 1 328 ? 2.391   17.437  3.529   1.00 86.31 328 A 1 
ATOM 2582 C CE1 . TYR A 1 328 ? 5.126   17.089  2.969   1.00 84.86 328 A 1 
ATOM 2583 C CE2 . TYR A 1 328 ? 3.019   18.270  2.592   1.00 84.01 328 A 1 
ATOM 2584 C CZ  . TYR A 1 328 ? 4.391   18.089  2.312   1.00 85.37 328 A 1 
ATOM 2585 O OH  . TYR A 1 328 ? 5.006   18.900  1.390   1.00 82.99 328 A 1 
ATOM 2586 N N   . ASN A 1 329 ? 3.466   12.619  4.364   1.00 91.78 329 A 1 
ATOM 2587 C CA  . ASN A 1 329 ? 4.502   11.761  3.782   1.00 91.74 329 A 1 
ATOM 2588 C C   . ASN A 1 329 ? 3.972   10.422  3.233   1.00 93.26 329 A 1 
ATOM 2589 O O   . ASN A 1 329 ? 4.779   9.582   2.838   1.00 91.68 329 A 1 
ATOM 2590 C CB  . ASN A 1 329 ? 5.596   11.519  4.836   1.00 89.09 329 A 1 
ATOM 2591 C CG  . ASN A 1 329 ? 6.289   12.798  5.294   1.00 82.49 329 A 1 
ATOM 2592 O OD1 . ASN A 1 329 ? 6.277   13.830  4.657   1.00 70.61 329 A 1 
ATOM 2593 N ND2 . ASN A 1 329 ? 6.932   12.762  6.447   1.00 72.59 329 A 1 
ATOM 2594 N N   . ASP A 1 330 ? 2.668   10.179  3.226   1.00 94.10 330 A 1 
ATOM 2595 C CA  . ASP A 1 330 ? 2.134   8.979   2.588   1.00 94.96 330 A 1 
ATOM 2596 C C   . ASP A 1 330 ? 2.407   9.058   1.073   1.00 95.24 330 A 1 
ATOM 2597 O O   . ASP A 1 330 ? 2.184   10.111  0.469   1.00 94.38 330 A 1 
ATOM 2598 C CB  . ASP A 1 330 ? 0.625   8.809   2.847   1.00 95.10 330 A 1 
ATOM 2599 C CG  . ASP A 1 330 ? 0.240   8.302   4.244   1.00 94.89 330 A 1 
ATOM 2600 O OD1 . ASP A 1 330 ? 1.032   7.596   4.909   1.00 92.66 330 A 1 
ATOM 2601 O OD2 . ASP A 1 330 ? -0.928  8.527   4.651   1.00 92.67 330 A 1 
ATOM 2602 N N   . PRO A 1 331 ? 2.865   7.976   0.433   1.00 95.25 331 A 1 
ATOM 2603 C CA  . PRO A 1 331 ? 2.980   7.936   -1.021  1.00 95.71 331 A 1 
ATOM 2604 C C   . PRO A 1 331 ? 1.637   8.215   -1.705  1.00 96.03 331 A 1 
ATOM 2605 O O   . PRO A 1 331 ? 0.589   7.865   -1.168  1.00 95.44 331 A 1 
ATOM 2606 C CB  . PRO A 1 331 ? 3.480   6.525   -1.355  1.00 95.31 331 A 1 
ATOM 2607 C CG  . PRO A 1 331 ? 4.158   6.064   -0.072  1.00 93.48 331 A 1 
ATOM 2608 C CD  . PRO A 1 331 ? 3.335   6.743   1.020   1.00 95.67 331 A 1 
ATOM 2609 N N   . ILE A 1 332 ? 1.672   8.776   -2.916  1.00 95.41 332 A 1 
ATOM 2610 C CA  . ILE A 1 332 ? 0.459   9.183   -3.628  1.00 95.33 332 A 1 
ATOM 2611 C C   . ILE A 1 332 ? -0.565  8.051   -3.749  1.00 95.96 332 A 1 
ATOM 2612 O O   . ILE A 1 332 ? -1.746  8.251   -3.460  1.00 95.66 332 A 1 
ATOM 2613 C CB  . ILE A 1 332 ? 0.826   9.802   -4.995  1.00 94.03 332 A 1 
ATOM 2614 C CG1 . ILE A 1 332 ? -0.386  10.437  -5.697  1.00 87.27 332 A 1 
ATOM 2615 C CG2 . ILE A 1 332 ? 1.497   8.791   -5.957  1.00 86.56 332 A 1 
ATOM 2616 C CD1 . ILE A 1 332 ? -1.070  11.555  -4.910  1.00 78.48 332 A 1 
ATOM 2617 N N   . TYR A 1 333 ? -0.122  6.833   -4.050  1.00 96.17 333 A 1 
ATOM 2618 C CA  . TYR A 1 333 ? -1.009  5.673   -4.157  1.00 96.65 333 A 1 
ATOM 2619 C C   . TYR A 1 333 ? -1.684  5.308   -2.823  1.00 96.91 333 A 1 
ATOM 2620 O O   . TYR A 1 333 ? -2.813  4.829   -2.820  1.00 96.55 333 A 1 
ATOM 2621 C CB  . TYR A 1 333 ? -0.230  4.492   -4.750  1.00 96.78 333 A 1 
ATOM 2622 C CG  . TYR A 1 333 ? 1.040   4.106   -4.010  1.00 97.01 333 A 1 
ATOM 2623 C CD1 . TYR A 1 333 ? 2.304   4.485   -4.507  1.00 96.43 333 A 1 
ATOM 2624 C CD2 . TYR A 1 333 ? 0.973   3.339   -2.834  1.00 96.20 333 A 1 
ATOM 2625 C CE1 . TYR A 1 333 ? 3.478   4.106   -3.845  1.00 95.94 333 A 1 
ATOM 2626 C CE2 . TYR A 1 333 ? 2.140   2.962   -2.159  1.00 95.71 333 A 1 
ATOM 2627 C CZ  . TYR A 1 333 ? 3.397   3.341   -2.658  1.00 96.43 333 A 1 
ATOM 2628 O OH  . TYR A 1 333 ? 4.536   2.962   -2.008  1.00 95.31 333 A 1 
ATOM 2629 N N   . VAL A 1 334 ? -1.045  5.580   -1.685  1.00 97.17 334 A 1 
ATOM 2630 C CA  . VAL A 1 334 ? -1.655  5.404   -0.362  1.00 97.58 334 A 1 
ATOM 2631 C C   . VAL A 1 334 ? -2.657  6.524   -0.083  1.00 97.48 334 A 1 
ATOM 2632 O O   . VAL A 1 334 ? -3.763  6.238   0.367   1.00 97.05 334 A 1 
ATOM 2633 C CB  . VAL A 1 334 ? -0.593  5.319   0.758   1.00 97.59 334 A 1 
ATOM 2634 C CG1 . VAL A 1 334 ? -1.212  5.265   2.160   1.00 96.66 334 A 1 
ATOM 2635 C CG2 . VAL A 1 334 ? 0.276   4.073   0.593   1.00 96.64 334 A 1 
ATOM 2636 N N   . LYS A 1 335 ? -2.304  7.780   -0.392  1.00 96.74 335 A 1 
ATOM 2637 C CA  . LYS A 1 335 ? -3.196  8.942   -0.232  1.00 96.42 335 A 1 
ATOM 2638 C C   . LYS A 1 335 ? -4.507  8.740   -0.998  1.00 96.48 335 A 1 
ATOM 2639 O O   . LYS A 1 335 ? -5.590  8.878   -0.434  1.00 96.11 335 A 1 
ATOM 2640 C CB  . LYS A 1 335 ? -2.507  10.239  -0.702  1.00 95.67 335 A 1 
ATOM 2641 C CG  . LYS A 1 335 ? -1.293  10.674  0.153   1.00 94.23 335 A 1 
ATOM 2642 C CD  . LYS A 1 335 ? -0.804  12.076  -0.246  1.00 92.44 335 A 1 
ATOM 2643 C CE  . LYS A 1 335 ? 0.307   12.582  0.664   1.00 89.93 335 A 1 
ATOM 2644 N NZ  . LYS A 1 335 ? 0.644   14.009  0.394   1.00 85.98 335 A 1 
ATOM 2645 N N   . LEU A 1 336 ? -4.408  8.352   -2.263  1.00 96.10 336 A 1 
ATOM 2646 C CA  . LEU A 1 336 ? -5.554  8.147   -3.141  1.00 95.96 336 A 1 
ATOM 2647 C C   . LEU A 1 336 ? -6.479  7.023   -2.633  1.00 96.21 336 A 1 
ATOM 2648 O O   . LEU A 1 336 ? -7.697  7.204   -2.595  1.00 95.77 336 A 1 
ATOM 2649 C CB  . LEU A 1 336 ? -5.060  7.848   -4.566  1.00 95.18 336 A 1 
ATOM 2650 C CG  . LEU A 1 336 ? -4.372  9.030   -5.286  1.00 93.81 336 A 1 
ATOM 2651 C CD1 . LEU A 1 336 ? -3.848  8.558   -6.643  1.00 91.97 336 A 1 
ATOM 2652 C CD2 . LEU A 1 336 ? -5.299  10.223  -5.507  1.00 91.46 336 A 1 
ATOM 2653 N N   . GLU A 1 337 ? -5.923  5.905   -2.183  1.00 96.42 337 A 1 
ATOM 2654 C CA  . GLU A 1 337 ? -6.723  4.789   -1.658  1.00 96.95 337 A 1 
ATOM 2655 C C   . GLU A 1 337 ? -7.363  5.119   -0.303  1.00 97.17 337 A 1 
ATOM 2656 O O   . GLU A 1 337 ? -8.518  4.770   -0.066  1.00 96.66 337 A 1 
ATOM 2657 C CB  . GLU A 1 337 ? -5.854  3.535   -1.549  1.00 96.88 337 A 1 
ATOM 2658 C CG  . GLU A 1 337 ? -5.435  2.951   -2.902  1.00 93.22 337 A 1 
ATOM 2659 C CD  . GLU A 1 337 ? -6.618  2.596   -3.806  1.00 94.09 337 A 1 
ATOM 2660 O OE1 . GLU A 1 337 ? -6.533  2.840   -5.028  1.00 87.68 337 A 1 
ATOM 2661 O OE2 . GLU A 1 337 ? -7.611  2.031   -3.309  1.00 89.61 337 A 1 
ATOM 2662 N N   . LYS A 1 338 ? -6.647  5.838   0.576   1.00 97.36 338 A 1 
ATOM 2663 C CA  . LYS A 1 338 ? -7.216  6.303   1.842   1.00 97.59 338 A 1 
ATOM 2664 C C   . LYS A 1 338 ? -8.429  7.205   1.619   1.00 97.37 338 A 1 
ATOM 2665 O O   . LYS A 1 338 ? -9.434  7.027   2.309   1.00 96.79 338 A 1 
ATOM 2666 C CB  . LYS A 1 338 ? -6.152  7.015   2.690   1.00 97.51 338 A 1 
ATOM 2667 C CG  . LYS A 1 338 ? -5.215  6.034   3.406   1.00 97.01 338 A 1 
ATOM 2668 C CD  . LYS A 1 338 ? -4.181  6.816   4.236   1.00 96.00 338 A 1 
ATOM 2669 C CE  . LYS A 1 338 ? -3.278  5.889   5.052   1.00 94.59 338 A 1 
ATOM 2670 N NZ  . LYS A 1 338 ? -2.264  6.658   5.801   1.00 93.02 338 A 1 
ATOM 2671 N N   . LEU A 1 339 ? -8.386  8.103   0.641   1.00 96.97 339 A 1 
ATOM 2672 C CA  . LEU A 1 339 ? -9.530  8.940   0.277   1.00 96.47 339 A 1 
ATOM 2673 C C   . LEU A 1 339 ? -10.753 8.097   -0.108  1.00 96.25 339 A 1 
ATOM 2674 O O   . LEU A 1 339 ? -11.848 8.369   0.382   1.00 95.25 339 A 1 
ATOM 2675 C CB  . LEU A 1 339 ? -9.160  9.879   -0.885  1.00 95.42 339 A 1 
ATOM 2676 C CG  . LEU A 1 339 ? -8.322  11.112  -0.491  1.00 89.92 339 A 1 
ATOM 2677 C CD1 . LEU A 1 339 ? -7.920  11.868  -1.756  1.00 86.92 339 A 1 
ATOM 2678 C CD2 . LEU A 1 339 ? -9.108  12.076  0.386   1.00 87.21 339 A 1 
ATOM 2679 N N   . ASP A 1 340 ? -10.573 7.058   -0.907  1.00 96.39 340 A 1 
ATOM 2680 C CA  . ASP A 1 340 ? -11.687 6.185   -1.300  1.00 95.89 340 A 1 
ATOM 2681 C C   . ASP A 1 340 ? -12.302 5.459   -0.098  1.00 95.94 340 A 1 
ATOM 2682 O O   . ASP A 1 340 ? -13.532 5.364   0.020   1.00 94.83 340 A 1 
ATOM 2683 C CB  . ASP A 1 340 ? -11.230 5.184   -2.372  1.00 94.57 340 A 1 
ATOM 2684 C CG  . ASP A 1 340 ? -10.949 5.843   -3.734  1.00 88.27 340 A 1 
ATOM 2685 O OD1 . ASP A 1 340 ? -11.551 6.895   -4.041  1.00 82.65 340 A 1 
ATOM 2686 O OD2 . ASP A 1 340 ? -10.122 5.322   -4.510  1.00 80.81 340 A 1 
ATOM 2687 N N   . ILE A 1 341 ? -11.481 5.015   0.851   1.00 96.65 341 A 1 
ATOM 2688 C CA  . ILE A 1 341 ? -11.974 4.401   2.086   1.00 97.07 341 A 1 
ATOM 2689 C C   . ILE A 1 341 ? -12.684 5.425   2.977   1.00 96.98 341 A 1 
ATOM 2690 O O   . ILE A 1 341 ? -13.753 5.126   3.508   1.00 96.31 341 A 1 
ATOM 2691 C CB  . ILE A 1 341 ? -10.837 3.686   2.853   1.00 97.06 341 A 1 
ATOM 2692 C CG1 . ILE A 1 341 ? -10.116 2.594   2.032   1.00 94.88 341 A 1 
ATOM 2693 C CG2 . ILE A 1 341 ? -11.387 3.055   4.150   1.00 96.19 341 A 1 
ATOM 2694 C CD1 . ILE A 1 341 ? -11.003 1.481   1.481   1.00 86.19 341 A 1 
ATOM 2695 N N   . MET A 1 342 ? -12.150 6.642   3.107   1.00 97.15 342 A 1 
ATOM 2696 C CA  . MET A 1 342 ? -12.796 7.716   3.866   1.00 96.97 342 A 1 
ATOM 2697 C C   . MET A 1 342 ? -14.199 8.011   3.330   1.00 96.56 342 A 1 
ATOM 2698 O O   . MET A 1 342 ? -15.145 8.101   4.112   1.00 95.61 342 A 1 
ATOM 2699 C CB  . MET A 1 342 ? -11.954 8.996   3.820   1.00 96.50 342 A 1 
ATOM 2700 C CG  . MET A 1 342 ? -10.720 8.945   4.724   1.00 92.97 342 A 1 
ATOM 2701 S SD  . MET A 1 342 ? -9.656  10.407  4.592   1.00 91.80 342 A 1 
ATOM 2702 C CE  . MET A 1 342 ? -10.742 11.698  5.224   1.00 82.04 342 A 1 
ATOM 2703 N N   . ILE A 1 343 ? -14.364 8.089   2.008   1.00 95.78 343 A 1 
ATOM 2704 C CA  . ILE A 1 343 ? -15.682 8.285   1.392   1.00 94.96 343 A 1 
ATOM 2705 C C   . ILE A 1 343 ? -16.606 7.116   1.734   1.00 94.77 343 A 1 
ATOM 2706 O O   . ILE A 1 343 ? -17.748 7.332   2.133   1.00 93.71 343 A 1 
ATOM 2707 C CB  . ILE A 1 343 ? -15.542 8.462   -0.141  1.00 93.47 343 A 1 
ATOM 2708 C CG1 . ILE A 1 343 ? -14.755 9.732   -0.490  1.00 89.22 343 A 1 
ATOM 2709 C CG2 . ILE A 1 343 ? -16.933 8.522   -0.807  1.00 87.33 343 A 1 
ATOM 2710 C CD1 . ILE A 1 343 ? -14.154 9.664   -1.899  1.00 77.54 343 A 1 
ATOM 2711 N N   . ARG A 1 344 ? -16.126 5.878   1.645   1.00 95.10 344 A 1 
ATOM 2712 C CA  . ARG A 1 344 ? -16.943 4.692   1.950   1.00 94.90 344 A 1 
ATOM 2713 C C   . ARG A 1 344 ? -17.372 4.615   3.414   1.00 95.00 344 A 1 
ATOM 2714 O O   . ARG A 1 344 ? -18.465 4.131   3.690   1.00 94.08 344 A 1 
ATOM 2715 C CB  . ARG A 1 344 ? -16.206 3.417   1.545   1.00 94.25 344 A 1 
ATOM 2716 C CG  . ARG A 1 344 ? -16.144 3.259   0.015   1.00 89.94 344 A 1 
ATOM 2717 C CD  . ARG A 1 344 ? -15.495 1.929   -0.359  1.00 87.81 344 A 1 
ATOM 2718 N NE  . ARG A 1 344 ? -15.264 1.818   -1.813  1.00 85.71 344 A 1 
ATOM 2719 C CZ  . ARG A 1 344 ? -16.164 1.623   -2.773  1.00 84.60 344 A 1 
ATOM 2720 N NH1 . ARG A 1 344 ? -17.437 1.486   -2.522  1.00 74.47 344 A 1 
ATOM 2721 N NH2 . ARG A 1 344 ? -15.794 1.567   -4.003  1.00 79.94 344 A 1 
ATOM 2722 N N   . LEU A 1 345 ? -16.547 5.107   4.333   1.00 95.74 345 A 1 
ATOM 2723 C CA  . LEU A 1 345 ? -16.838 5.128   5.770   1.00 95.82 345 A 1 
ATOM 2724 C C   . LEU A 1 345 ? -17.514 6.425   6.247   1.00 95.26 345 A 1 
ATOM 2725 O O   . LEU A 1 345 ? -17.905 6.509   7.411   1.00 93.79 345 A 1 
ATOM 2726 C CB  . LEU A 1 345 ? -15.542 4.855   6.549   1.00 96.22 345 A 1 
ATOM 2727 C CG  . LEU A 1 345 ? -14.917 3.468   6.331   1.00 96.04 345 A 1 
ATOM 2728 C CD1 . LEU A 1 345 ? -13.616 3.366   7.131   1.00 95.09 345 A 1 
ATOM 2729 C CD2 . LEU A 1 345 ? -15.846 2.338   6.777   1.00 94.54 345 A 1 
ATOM 2730 N N   . ALA A 1 346 ? -17.666 7.416   5.373   1.00 95.48 346 A 1 
ATOM 2731 C CA  . ALA A 1 346 ? -18.328 8.660   5.721   1.00 94.92 346 A 1 
ATOM 2732 C C   . ALA A 1 346 ? -19.784 8.404   6.137   1.00 94.28 346 A 1 
ATOM 2733 O O   . ALA A 1 346 ? -20.526 7.650   5.507   1.00 92.62 346 A 1 
ATOM 2734 C CB  . ALA A 1 346 ? -18.221 9.664   4.571   1.00 94.64 346 A 1 
ATOM 2735 N N   . SER A 1 347 ? -20.168 9.034   7.249   1.00 94.42 347 A 1 
ATOM 2736 C CA  . SER A 1 347 ? -21.489 8.930   7.865   1.00 93.90 347 A 1 
ATOM 2737 C C   . SER A 1 347 ? -21.810 10.225  8.602   1.00 94.04 347 A 1 
ATOM 2738 O O   . SER A 1 347 ? -20.923 11.045  8.854   1.00 92.72 347 A 1 
ATOM 2739 C CB  . SER A 1 347 ? -21.511 7.748   8.837   1.00 92.64 347 A 1 
ATOM 2740 O OG  . SER A 1 347 ? -20.691 8.010   9.965   1.00 88.79 347 A 1 
ATOM 2741 N N   . GLN A 1 348 ? -23.044 10.378  9.023   1.00 93.03 348 A 1 
ATOM 2742 C CA  . GLN A 1 348 ? -23.452 11.555  9.795   1.00 92.70 348 A 1 
ATOM 2743 C C   . GLN A 1 348 ? -22.613 11.764  11.062  1.00 93.07 348 A 1 
ATOM 2744 O O   . GLN A 1 348 ? -22.328 12.892  11.450  1.00 91.29 348 A 1 
ATOM 2745 C CB  . GLN A 1 348 ? -24.951 11.424  10.119  1.00 91.14 348 A 1 
ATOM 2746 C CG  . GLN A 1 348 ? -25.544 12.725  10.703  1.00 81.02 348 A 1 
ATOM 2747 C CD  . GLN A 1 348 ? -25.412 13.918  9.748   1.00 73.67 348 A 1 
ATOM 2748 O OE1 . GLN A 1 348 ? -25.080 13.784  8.572   1.00 65.03 348 A 1 
ATOM 2749 N NE2 . GLN A 1 348 ? -25.631 15.115  10.215  1.00 61.62 348 A 1 
ATOM 2750 N N   . ALA A 1 349 ? -22.163 10.685  11.687  1.00 93.45 349 A 1 
ATOM 2751 C CA  . ALA A 1 349 ? -21.405 10.750  12.929  1.00 92.90 349 A 1 
ATOM 2752 C C   . ALA A 1 349 ? -19.976 11.311  12.756  1.00 93.28 349 A 1 
ATOM 2753 O O   . ALA A 1 349 ? -19.412 11.862  13.705  1.00 91.08 349 A 1 
ATOM 2754 C CB  . ALA A 1 349 ? -21.377 9.345   13.532  1.00 91.62 349 A 1 
ATOM 2755 N N   . ASN A 1 350 ? -19.360 11.167  11.578  1.00 93.84 350 A 1 
ATOM 2756 C CA  . ASN A 1 350 ? -17.961 11.529  11.351  1.00 93.95 350 A 1 
ATOM 2757 C C   . ASN A 1 350 ? -17.744 12.584  10.250  1.00 94.66 350 A 1 
ATOM 2758 O O   . ASN A 1 350 ? -16.632 13.078  10.104  1.00 93.06 350 A 1 
ATOM 2759 C CB  . ASN A 1 350 ? -17.135 10.246  11.136  1.00 92.86 350 A 1 
ATOM 2760 C CG  . ASN A 1 350 ? -17.527 9.445   9.908   1.00 93.47 350 A 1 
ATOM 2761 O OD1 . ASN A 1 350 ? -18.059 9.936   8.935   1.00 87.88 350 A 1 
ATOM 2762 N ND2 . ASN A 1 350 ? -17.274 8.148   9.931   1.00 88.00 350 A 1 
ATOM 2763 N N   . ILE A 1 351 ? -18.795 12.985  9.540   1.00 93.72 351 A 1 
ATOM 2764 C CA  . ILE A 1 351 ? -18.698 13.864  8.369   1.00 93.91 351 A 1 
ATOM 2765 C C   . ILE A 1 351 ? -17.992 15.186  8.662   1.00 94.33 351 A 1 
ATOM 2766 O O   . ILE A 1 351 ? -17.239 15.673  7.823   1.00 93.72 351 A 1 
ATOM 2767 C CB  . ILE A 1 351 ? -20.096 14.092  7.766   1.00 92.98 351 A 1 
ATOM 2768 C CG1 . ILE A 1 351 ? -20.048 14.691  6.353   1.00 87.85 351 A 1 
ATOM 2769 C CG2 . ILE A 1 351 ? -20.992 14.966  8.671   1.00 87.35 351 A 1 
ATOM 2770 C CD1 . ILE A 1 351 ? -19.383 13.779  5.320   1.00 79.49 351 A 1 
ATOM 2771 N N   . ALA A 1 352 ? -18.150 15.749  9.850   1.00 93.37 352 A 1 
ATOM 2772 C CA  . ALA A 1 352 ? -17.490 16.989  10.226  1.00 92.84 352 A 1 
ATOM 2773 C C   . ALA A 1 352 ? -15.955 16.857  10.220  1.00 93.39 352 A 1 
ATOM 2774 O O   . ALA A 1 352 ? -15.256 17.757  9.744   1.00 92.50 352 A 1 
ATOM 2775 C CB  . ALA A 1 352 ? -18.002 17.422  11.603  1.00 91.36 352 A 1 
ATOM 2776 N N   . GLN A 1 353 ? -15.437 15.747  10.726  1.00 93.82 353 A 1 
ATOM 2777 C CA  . GLN A 1 353 ? -13.998 15.459  10.705  1.00 93.41 353 A 1 
ATOM 2778 C C   . GLN A 1 353 ? -13.524 15.141  9.288   1.00 94.55 353 A 1 
ATOM 2779 O O   . GLN A 1 353 ? -12.485 15.635  8.886   1.00 93.49 353 A 1 
ATOM 2780 C CB  . GLN A 1 353 ? -13.665 14.294  11.656  1.00 91.35 353 A 1 
ATOM 2781 C CG  . GLN A 1 353 ? -13.807 14.713  13.125  1.00 80.34 353 A 1 
ATOM 2782 C CD  . GLN A 1 353 ? -13.415 13.620  14.130  1.00 76.53 353 A 1 
ATOM 2783 O OE1 . GLN A 1 353 ? -13.281 12.442  13.843  1.00 68.86 353 A 1 
ATOM 2784 N NE2 . GLN A 1 353 ? -13.224 13.991  15.375  1.00 66.23 353 A 1 
ATOM 2785 N N   . VAL A 1 354 ? -14.302 14.380  8.536   1.00 94.98 354 A 1 
ATOM 2786 C CA  . VAL A 1 354 ? -13.978 14.050  7.140   1.00 95.62 354 A 1 
ATOM 2787 C C   . VAL A 1 354 ? -13.868 15.320  6.298   1.00 96.17 354 A 1 
ATOM 2788 O O   . VAL A 1 354 ? -12.880 15.493  5.606   1.00 95.84 354 A 1 
ATOM 2789 C CB  . VAL A 1 354 ? -15.022 13.089  6.537   1.00 95.35 354 A 1 
ATOM 2790 C CG1 . VAL A 1 354 ? -14.770 12.806  5.059   1.00 93.08 354 A 1 
ATOM 2791 C CG2 . VAL A 1 354 ? -15.004 11.743  7.277   1.00 93.45 354 A 1 
ATOM 2792 N N   . LEU A 1 355 ? -14.826 16.241  6.403   1.00 95.44 355 A 1 
ATOM 2793 C CA  . LEU A 1 355 ? -14.795 17.497  5.650   1.00 95.39 355 A 1 
ATOM 2794 C C   . LEU A 1 355 ? -13.625 18.399  6.064   1.00 95.31 355 A 1 
ATOM 2795 O O   . LEU A 1 355 ? -13.033 19.037  5.204   1.00 94.38 355 A 1 
ATOM 2796 C CB  . LEU A 1 355 ? -16.124 18.248  5.821   1.00 94.74 355 A 1 
ATOM 2797 C CG  . LEU A 1 355 ? -17.313 17.587  5.103   1.00 91.45 355 A 1 
ATOM 2798 C CD1 . LEU A 1 355 ? -18.586 18.370  5.430   1.00 88.99 355 A 1 
ATOM 2799 C CD2 . LEU A 1 355 ? -17.132 17.547  3.585   1.00 88.65 355 A 1 
ATOM 2800 N N   . ALA A 1 356 ? -13.268 18.437  7.343   1.00 94.90 356 A 1 
ATOM 2801 C CA  . ALA A 1 356 ? -12.096 19.173  7.803   1.00 94.17 356 A 1 
ATOM 2802 C C   . ALA A 1 356 ? -10.791 18.605  7.207   1.00 94.11 356 A 1 
ATOM 2803 O O   . ALA A 1 356 ? -9.952  19.371  6.742   1.00 92.92 356 A 1 
ATOM 2804 C CB  . ALA A 1 356 ? -12.072 19.170  9.337   1.00 93.10 356 A 1 
ATOM 2805 N N   . GLU A 1 357 ? -10.666 17.279  7.149   1.00 95.01 357 A 1 
ATOM 2806 C CA  . GLU A 1 357 ? -9.525  16.622  6.505   1.00 95.19 357 A 1 
ATOM 2807 C C   . GLU A 1 357 ? -9.509  16.874  4.995   1.00 95.43 357 A 1 
ATOM 2808 O O   . GLU A 1 357 ? -8.481  17.291  4.460   1.00 94.51 357 A 1 
ATOM 2809 C CB  . GLU A 1 357 ? -9.548  15.110  6.795   1.00 94.58 357 A 1 
ATOM 2810 C CG  . GLU A 1 357 ? -9.165  14.756  8.239   1.00 88.80 357 A 1 
ATOM 2811 C CD  . GLU A 1 357 ? -7.721  15.145  8.586   1.00 92.52 357 A 1 
ATOM 2812 O OE1 . GLU A 1 357 ? -7.511  15.976  9.493   1.00 87.01 357 A 1 
ATOM 2813 O OE2 . GLU A 1 357 ? -6.773  14.650  7.943   1.00 88.99 357 A 1 
ATOM 2814 N N   . LEU A 1 358 ? -10.627 16.720  4.303   1.00 96.22 358 A 1 
ATOM 2815 C CA  . LEU A 1 358 ? -10.701 16.957  2.862   1.00 96.17 358 A 1 
ATOM 2816 C C   . LEU A 1 358 ? -10.371 18.405  2.492   1.00 95.63 358 A 1 
ATOM 2817 O O   . LEU A 1 358 ? -9.703  18.644  1.484   1.00 94.62 358 A 1 
ATOM 2818 C CB  . LEU A 1 358 ? -12.093 16.570  2.336   1.00 96.34 358 A 1 
ATOM 2819 C CG  . LEU A 1 358 ? -12.429 15.070  2.385   1.00 96.02 358 A 1 
ATOM 2820 C CD1 . LEU A 1 358 ? -13.874 14.855  1.936   1.00 94.71 358 A 1 
ATOM 2821 C CD2 . LEU A 1 358 ? -11.517 14.232  1.500   1.00 94.32 358 A 1 
ATOM 2822 N N   . LYS A 1 359 ? -10.778 19.367  3.315   1.00 94.40 359 A 1 
ATOM 2823 C CA  . LYS A 1 359 ? -10.415 20.778  3.145   1.00 93.25 359 A 1 
ATOM 2824 C C   . LYS A 1 359 ? -8.912  20.991  3.303   1.00 92.57 359 A 1 
ATOM 2825 O O   . LYS A 1 359 ? -8.338  21.748  2.528   1.00 91.02 359 A 1 
ATOM 2826 C CB  . LYS A 1 359 ? -11.230 21.642  4.120   1.00 92.17 359 A 1 
ATOM 2827 C CG  . LYS A 1 359 ? -11.027 23.150  3.869   1.00 87.14 359 A 1 
ATOM 2828 C CD  . LYS A 1 359 ? -11.926 23.995  4.777   1.00 84.11 359 A 1 
ATOM 2829 C CE  . LYS A 1 359 ? -11.748 25.479  4.459   1.00 76.44 359 A 1 
ATOM 2830 N NZ  . LYS A 1 359 ? -12.695 26.335  5.220   1.00 70.63 359 A 1 
ATOM 2831 N N   . GLU A 1 360 ? -8.276  20.325  4.253   1.00 93.62 360 A 1 
ATOM 2832 C CA  . GLU A 1 360 ? -6.824  20.359  4.420   1.00 93.07 360 A 1 
ATOM 2833 C C   . GLU A 1 360 ? -6.118  19.750  3.197   1.00 93.42 360 A 1 
ATOM 2834 O O   . GLU A 1 360 ? -5.199  20.356  2.646   1.00 92.10 360 A 1 
ATOM 2835 C CB  . GLU A 1 360 ? -6.442  19.615  5.706   1.00 91.46 360 A 1 
ATOM 2836 C CG  . GLU A 1 360 ? -4.950  19.728  6.081   1.00 83.51 360 A 1 
ATOM 2837 C CD  . GLU A 1 360 ? -4.520  21.098  6.630   1.00 81.48 360 A 1 
ATOM 2838 O OE1 . GLU A 1 360 ? -3.292  21.258  6.854   1.00 73.24 360 A 1 
ATOM 2839 O OE2 . GLU A 1 360 ? -5.391  21.938  6.915   1.00 73.76 360 A 1 
ATOM 2840 N N   . TYR A 1 361 ? -6.591  18.607  2.714   1.00 94.43 361 A 1 
ATOM 2841 C CA  . TYR A 1 361 ? -5.999  17.926  1.559   1.00 94.53 361 A 1 
ATOM 2842 C C   . TYR A 1 361 ? -6.101  18.739  0.271   1.00 93.72 361 A 1 
ATOM 2843 O O   . TYR A 1 361 ? -5.193  18.697  -0.554  1.00 91.90 361 A 1 
ATOM 2844 C CB  . TYR A 1 361 ? -6.654  16.554  1.371   1.00 94.93 361 A 1 
ATOM 2845 C CG  . TYR A 1 361 ? -6.636  15.618  2.567   1.00 95.56 361 A 1 
ATOM 2846 C CD1 . TYR A 1 361 ? -5.731  15.773  3.630   1.00 94.33 361 A 1 
ATOM 2847 C CD2 . TYR A 1 361 ? -7.577  14.565  2.607   1.00 94.34 361 A 1 
ATOM 2848 C CE1 . TYR A 1 361 ? -5.765  14.910  4.736   1.00 94.32 361 A 1 
ATOM 2849 C CE2 . TYR A 1 361 ? -7.611  13.696  3.706   1.00 94.27 361 A 1 
ATOM 2850 C CZ  . TYR A 1 361 ? -6.712  13.872  4.770   1.00 95.22 361 A 1 
ATOM 2851 O OH  . TYR A 1 361 ? -6.761  13.023  5.840   1.00 94.58 361 A 1 
ATOM 2852 N N   . ALA A 1 362 ? -7.150  19.532  0.125   1.00 93.61 362 A 1 
ATOM 2853 C CA  . ALA A 1 362 ? -7.309  20.444  -0.999  1.00 92.82 362 A 1 
ATOM 2854 C C   . ALA A 1 362 ? -6.307  21.618  -0.999  1.00 91.65 362 A 1 
ATOM 2855 O O   . ALA A 1 362 ? -6.275  22.392  -1.958  1.00 88.85 362 A 1 
ATOM 2856 C CB  . ALA A 1 362 ? -8.763  20.920  -1.024  1.00 92.52 362 A 1 
ATOM 2857 N N   . THR A 1 363 ? -5.488  21.764  0.043   1.00 90.63 363 A 1 
ATOM 2858 C CA  . THR A 1 363 ? -4.390  22.747  0.111   1.00 88.31 363 A 1 
ATOM 2859 C C   . THR A 1 363 ? -3.023  22.161  -0.225  1.00 87.39 363 A 1 
ATOM 2860 O O   . THR A 1 363 ? -2.031  22.904  -0.228  1.00 82.70 363 A 1 
ATOM 2861 C CB  . THR A 1 363 ? -4.346  23.491  1.453   1.00 85.71 363 A 1 
ATOM 2862 O OG1 . THR A 1 363 ? -3.930  22.677  2.523   1.00 78.48 363 A 1 
ATOM 2863 C CG2 . THR A 1 363 ? -5.688  24.118  1.833   1.00 75.79 363 A 1 
ATOM 2864 N N   . GLU A 1 364 ? -2.926  20.871  -0.514  1.00 87.84 364 A 1 
ATOM 2865 C CA  . GLU A 1 364 ? -1.678  20.236  -0.948  1.00 86.71 364 A 1 
ATOM 2866 C C   . GLU A 1 364 ? -1.230  20.694  -2.353  1.00 86.35 364 A 1 
ATOM 2867 O O   . GLU A 1 364 ? -1.915  21.438  -3.050  1.00 82.35 364 A 1 
ATOM 2868 C CB  . GLU A 1 364 ? -1.767  18.693  -0.861  1.00 83.89 364 A 1 
ATOM 2869 C CG  . GLU A 1 364 ? -1.525  18.143  0.560   1.00 76.54 364 A 1 
ATOM 2870 C CD  . GLU A 1 364 ? -0.778  16.790  0.586   1.00 72.42 364 A 1 
ATOM 2871 O OE1 . GLU A 1 364 ? -0.513  16.257  1.687   1.00 64.67 364 A 1 
ATOM 2872 O OE2 . GLU A 1 364 ? -0.395  16.241  -0.465  1.00 65.29 364 A 1 
ATOM 2873 N N   . VAL A 1 365 ? -0.039  20.273  -2.744  1.00 84.24 365 A 1 
ATOM 2874 C CA  . VAL A 1 365 ? 0.594   20.651  -4.025  1.00 83.07 365 A 1 
ATOM 2875 C C   . VAL A 1 365 ? 0.211   19.691  -5.141  1.00 84.56 365 A 1 
ATOM 2876 O O   . VAL A 1 365 ? 0.119   20.104  -6.299  1.00 79.48 365 A 1 
ATOM 2877 C CB  . VAL A 1 365 ? 2.128   20.680  -3.895  1.00 78.01 365 A 1 
ATOM 2878 C CG1 . VAL A 1 365 ? 2.797   21.340  -5.113  1.00 69.38 365 A 1 
ATOM 2879 C CG2 . VAL A 1 365 ? 2.580   21.459  -2.672  1.00 70.46 365 A 1 
ATOM 2880 N N   . ASP A 1 366 ? 0.020   18.425  -4.815  1.00 86.47 366 A 1 
ATOM 2881 C CA  . ASP A 1 366 ? -0.301  17.399  -5.798  1.00 87.91 366 A 1 
ATOM 2882 C C   . ASP A 1 366 ? -1.702  17.633  -6.381  1.00 89.83 366 A 1 
ATOM 2883 O O   . ASP A 1 366 ? -2.714  17.495  -5.694  1.00 89.12 366 A 1 
ATOM 2884 C CB  . ASP A 1 366 ? -0.166  16.009  -5.164  1.00 85.67 366 A 1 
ATOM 2885 C CG  . ASP A 1 366 ? -0.301  14.908  -6.214  1.00 80.44 366 A 1 
ATOM 2886 O OD1 . ASP A 1 366 ? -1.392  14.820  -6.815  1.00 74.23 366 A 1 
ATOM 2887 O OD2 . ASP A 1 366 ? 0.689   14.177  -6.397  1.00 72.33 366 A 1 
ATOM 2888 N N   . VAL A 1 367 ? -1.742  18.031  -7.646  1.00 88.50 367 A 1 
ATOM 2889 C CA  . VAL A 1 367 ? -2.969  18.444  -8.335  1.00 89.55 367 A 1 
ATOM 2890 C C   . VAL A 1 367 ? -3.992  17.315  -8.382  1.00 91.05 367 A 1 
ATOM 2891 O O   . VAL A 1 367 ? -5.174  17.560  -8.142  1.00 90.42 367 A 1 
ATOM 2892 C CB  . VAL A 1 367 ? -2.640  18.947  -9.757  1.00 87.61 367 A 1 
ATOM 2893 C CG1 . VAL A 1 367 ? -3.902  19.351  -10.527 1.00 81.91 367 A 1 
ATOM 2894 C CG2 . VAL A 1 367 ? -1.714  20.169  -9.705  1.00 81.60 367 A 1 
ATOM 2895 N N   . ASP A 1 368 ? -3.567  16.084  -8.629  1.00 89.53 368 A 1 
ATOM 2896 C CA  . ASP A 1 368 ? -4.482  14.945  -8.731  1.00 89.68 368 A 1 
ATOM 2897 C C   . ASP A 1 368 ? -5.046  14.552  -7.367  1.00 91.55 368 A 1 
ATOM 2898 O O   . ASP A 1 368 ? -6.241  14.260  -7.228  1.00 90.75 368 A 1 
ATOM 2899 C CB  . ASP A 1 368 ? -3.768  13.754  -9.383  1.00 87.55 368 A 1 
ATOM 2900 C CG  . ASP A 1 368 ? -3.499  13.993  -10.880 1.00 81.73 368 A 1 
ATOM 2901 O OD1 . ASP A 1 368 ? -4.366  14.616  -11.529 1.00 75.37 368 A 1 
ATOM 2902 O OD2 . ASP A 1 368 ? -2.447  13.524  -11.344 1.00 73.38 368 A 1 
ATOM 2903 N N   . PHE A 1 369 ? -4.224  14.639  -6.324  1.00 92.37 369 A 1 
ATOM 2904 C CA  . PHE A 1 369 ? -4.680  14.437  -4.958  1.00 93.75 369 A 1 
ATOM 2905 C C   . PHE A 1 369 ? -5.686  15.514  -4.526  1.00 94.66 369 A 1 
ATOM 2906 O O   . PHE A 1 369 ? -6.736  15.190  -3.975  1.00 94.52 369 A 1 
ATOM 2907 C CB  . PHE A 1 369 ? -3.473  14.407  -4.019  1.00 93.57 369 A 1 
ATOM 2908 C CG  . PHE A 1 369 ? -3.857  14.158  -2.577  1.00 94.13 369 A 1 
ATOM 2909 C CD1 . PHE A 1 369 ? -3.686  15.168  -1.621  1.00 92.56 369 A 1 
ATOM 2910 C CD2 . PHE A 1 369 ? -4.415  12.928  -2.205  1.00 92.70 369 A 1 
ATOM 2911 C CE1 . PHE A 1 369 ? -4.063  14.946  -0.284  1.00 92.25 369 A 1 
ATOM 2912 C CE2 . PHE A 1 369 ? -4.799  12.703  -0.873  1.00 91.92 369 A 1 
ATOM 2913 C CZ  . PHE A 1 369 ? -4.619  13.709  0.083   1.00 93.03 369 A 1 
ATOM 2914 N N   . VAL A 1 370 ? -5.396  16.780  -4.839  1.00 94.12 370 A 1 
ATOM 2915 C CA  . VAL A 1 370 ? -6.297  17.900  -4.566  1.00 94.45 370 A 1 
ATOM 2916 C C   . VAL A 1 370 ? -7.628  17.723  -5.292  1.00 95.10 370 A 1 
ATOM 2917 O O   . VAL A 1 370 ? -8.677  17.783  -4.650  1.00 94.87 370 A 1 
ATOM 2918 C CB  . VAL A 1 370 ? -5.632  19.238  -4.937  1.00 93.45 370 A 1 
ATOM 2919 C CG1 . VAL A 1 370 ? -6.625  20.396  -4.897  1.00 90.25 370 A 1 
ATOM 2920 C CG2 . VAL A 1 370 ? -4.498  19.567  -3.962  1.00 90.68 370 A 1 
ATOM 2921 N N   . ARG A 1 371 ? -7.604  17.417  -6.578  1.00 94.84 371 A 1 
ATOM 2922 C CA  . ARG A 1 371 ? -8.822  17.146  -7.355  1.00 94.45 371 A 1 
ATOM 2923 C C   . ARG A 1 371 ? -9.628  16.008  -6.747  1.00 94.64 371 A 1 
ATOM 2924 O O   . ARG A 1 371 ? -10.843 16.127  -6.557  1.00 93.98 371 A 1 
ATOM 2925 C CB  . ARG A 1 371 ? -8.447  16.797  -8.799  1.00 93.42 371 A 1 
ATOM 2926 C CG  . ARG A 1 371 ? -8.149  18.056  -9.624  1.00 88.44 371 A 1 
ATOM 2927 C CD  . ARG A 1 371 ? -7.820  17.627  -11.049 1.00 84.28 371 A 1 
ATOM 2928 N NE  . ARG A 1 371 ? -7.832  18.763  -11.976 1.00 77.51 371 A 1 
ATOM 2929 C CZ  . ARG A 1 371 ? -7.338  18.751  -13.194 1.00 72.92 371 A 1 
ATOM 2930 N NH1 . ARG A 1 371 ? -6.726  17.712  -13.689 1.00 64.41 371 A 1 
ATOM 2931 N NH2 . ARG A 1 371 ? -7.457  19.788  -13.950 1.00 65.46 371 A 1 
ATOM 2932 N N   . LYS A 1 372 ? -8.964  14.919  -6.375  1.00 94.57 372 A 1 
ATOM 2933 C CA  . LYS A 1 372 ? -9.634  13.785  -5.750  1.00 94.56 372 A 1 
ATOM 2934 C C   . LYS A 1 372 ? -10.218 14.143  -4.378  1.00 95.12 372 A 1 
ATOM 2935 O O   . LYS A 1 372 ? -11.316 13.688  -4.056  1.00 94.38 372 A 1 
ATOM 2936 C CB  . LYS A 1 372 ? -8.674  12.578  -5.700  1.00 93.46 372 A 1 
ATOM 2937 C CG  . LYS A 1 372 ? -9.455  11.283  -5.420  1.00 86.21 372 A 1 
ATOM 2938 C CD  . LYS A 1 372 ? -8.603  10.015  -5.614  1.00 80.88 372 A 1 
ATOM 2939 C CE  . LYS A 1 372 ? -9.486  8.801   -5.365  1.00 74.37 372 A 1 
ATOM 2940 N NZ  . LYS A 1 372 ? -8.780  7.488   -5.482  1.00 66.94 372 A 1 
ATOM 2941 N N   . ALA A 1 373 ? -9.551  14.990  -3.598  1.00 95.70 373 A 1 
ATOM 2942 C CA  . ALA A 1 373 ? -10.076 15.494  -2.333  1.00 96.11 373 A 1 
ATOM 2943 C C   . ALA A 1 373 ? -11.330 16.365  -2.542  1.00 96.43 373 A 1 
ATOM 2944 O O   . ALA A 1 373 ? -12.326 16.174  -1.843  1.00 95.88 373 A 1 
ATOM 2945 C CB  . ALA A 1 373 ? -8.967  16.254  -1.596  1.00 95.86 373 A 1 
ATOM 2946 N N   . VAL A 1 374 ? -11.332 17.249  -3.525  1.00 96.48 374 A 1 
ATOM 2947 C CA  . VAL A 1 374 ? -12.504 18.070  -3.866  1.00 96.56 374 A 1 
ATOM 2948 C C   . VAL A 1 374 ? -13.662 17.195  -4.355  1.00 96.31 374 A 1 
ATOM 2949 O O   . VAL A 1 374 ? -14.780 17.313  -3.838  1.00 95.38 374 A 1 
ATOM 2950 C CB  . VAL A 1 374 ? -12.140 19.166  -4.892  1.00 96.10 374 A 1 
ATOM 2951 C CG1 . VAL A 1 374 ? -13.370 19.996  -5.282  1.00 93.78 374 A 1 
ATOM 2952 C CG2 . VAL A 1 374 ? -11.115 20.149  -4.317  1.00 94.19 374 A 1 
ATOM 2953 N N   . ARG A 1 375 ? -13.409 16.236  -5.241  1.00 95.32 375 A 1 
ATOM 2954 C CA  . ARG A 1 375 ? -14.427 15.242  -5.651  1.00 94.45 375 A 1 
ATOM 2955 C C   . ARG A 1 375 ? -14.962 14.438  -4.466  1.00 94.30 375 A 1 
ATOM 2956 O O   . ARG A 1 375 ? -16.144 14.130  -4.421  1.00 92.95 375 A 1 
ATOM 2957 C CB  . ARG A 1 375 ? -13.874 14.290  -6.730  1.00 92.94 375 A 1 
ATOM 2958 C CG  . ARG A 1 375 ? -13.897 14.939  -8.123  1.00 84.71 375 A 1 
ATOM 2959 C CD  . ARG A 1 375 ? -13.541 13.933  -9.219  1.00 78.05 375 A 1 
ATOM 2960 N NE  . ARG A 1 375 ? -13.651 14.551  -10.555 1.00 71.68 375 A 1 
ATOM 2961 C CZ  . ARG A 1 375 ? -13.384 14.006  -11.729 1.00 65.59 375 A 1 
ATOM 2962 N NH1 . ARG A 1 375 ? -13.001 12.762  -11.857 1.00 58.67 375 A 1 
ATOM 2963 N NH2 . ARG A 1 375 ? -13.492 14.722  -12.809 1.00 58.07 375 A 1 
ATOM 2964 N N   . ALA A 1 376 ? -14.119 14.129  -3.495  1.00 94.75 376 A 1 
ATOM 2965 C CA  . ALA A 1 376 ? -14.536 13.422  -2.293  1.00 94.75 376 A 1 
ATOM 2966 C C   . ALA A 1 376 ? -15.525 14.230  -1.439  1.00 94.94 376 A 1 
ATOM 2967 O O   . ALA A 1 376 ? -16.467 13.645  -0.903  1.00 94.06 376 A 1 
ATOM 2968 C CB  . ALA A 1 376 ? -13.292 13.012  -1.495  1.00 94.54 376 A 1 
ATOM 2969 N N   . ILE A 1 377 ? -15.388 15.559  -1.379  1.00 95.79 377 A 1 
ATOM 2970 C CA  . ILE A 1 377 ? -16.376 16.434  -0.715  1.00 95.78 377 A 1 
ATOM 2971 C C   . ILE A 1 377 ? -17.741 16.286  -1.397  1.00 95.36 377 A 1 
ATOM 2972 O O   . ILE A 1 377 ? -18.753 16.098  -0.720  1.00 94.22 377 A 1 
ATOM 2973 C CB  . ILE A 1 377 ? -15.916 17.907  -0.700  1.00 95.95 377 A 1 
ATOM 2974 C CG1 . ILE A 1 377 ? -14.584 18.074  0.080   1.00 94.93 377 A 1 
ATOM 2975 C CG2 . ILE A 1 377 ? -16.991 18.811  -0.075  1.00 94.83 377 A 1 
ATOM 2976 C CD1 . ILE A 1 377 ? -13.915 19.442  -0.085  1.00 91.84 377 A 1 
ATOM 2977 N N   . GLY A 1 378 ? -17.779 16.290  -2.720  1.00 94.16 378 A 1 
ATOM 2978 C CA  . GLY A 1 378 ? -19.003 16.082  -3.492  1.00 93.25 378 A 1 
ATOM 2979 C C   . GLY A 1 378 ? -19.646 14.727  -3.244  1.00 92.96 378 A 1 
ATOM 2980 O O   . GLY A 1 378 ? -20.840 14.647  -2.963  1.00 91.49 378 A 1 
ATOM 2981 N N   . ARG A 1 379 ? -18.845 13.675  -3.237  1.00 93.39 379 A 1 
ATOM 2982 C CA  . ARG A 1 379 ? -19.336 12.329  -2.902  1.00 92.53 379 A 1 
ATOM 2983 C C   . ARG A 1 379 ? -19.877 12.249  -1.475  1.00 92.59 379 A 1 
ATOM 2984 O O   . ARG A 1 379 ? -20.894 11.601  -1.258  1.00 90.99 379 A 1 
ATOM 2985 C CB  . ARG A 1 379 ? -18.227 11.292  -3.112  1.00 91.08 379 A 1 
ATOM 2986 C CG  . ARG A 1 379 ? -17.900 11.087  -4.593  1.00 84.87 379 A 1 
ATOM 2987 C CD  . ARG A 1 379 ? -16.783 10.047  -4.701  1.00 76.85 379 A 1 
ATOM 2988 N NE  . ARG A 1 379 ? -16.392 9.767   -6.102  1.00 70.31 379 A 1 
ATOM 2989 C CZ  . ARG A 1 379 ? -15.879 8.628   -6.530  1.00 64.04 379 A 1 
ATOM 2990 N NH1 . ARG A 1 379 ? -15.530 7.675   -5.717  1.00 56.68 379 A 1 
ATOM 2991 N NH2 . ARG A 1 379 ? -15.745 8.428   -7.785  1.00 56.40 379 A 1 
ATOM 2992 N N   . CYS A 1 380 ? -19.253 12.925  -0.527  1.00 92.63 380 A 1 
ATOM 2993 C CA  . CYS A 1 380 ? -19.770 13.014  0.838   1.00 92.73 380 A 1 
ATOM 2994 C C   . CYS A 1 380 ? -21.134 13.718  0.884   1.00 92.99 380 A 1 
ATOM 2995 O O   . CYS A 1 380 ? -22.028 13.234  1.568   1.00 91.91 380 A 1 
ATOM 2996 C CB  . CYS A 1 380 ? -18.758 13.735  1.736   1.00 92.68 380 A 1 
ATOM 2997 S SG  . CYS A 1 380 ? -17.319 12.677  2.061   1.00 90.85 380 A 1 
ATOM 2998 N N   . ALA A 1 381 ? -21.319 14.803  0.143   1.00 92.76 381 A 1 
ATOM 2999 C CA  . ALA A 1 381 ? -22.590 15.518  0.060   1.00 92.42 381 A 1 
ATOM 3000 C C   . ALA A 1 381 ? -23.711 14.659  -0.550  1.00 92.25 381 A 1 
ATOM 3001 O O   . ALA A 1 381 ? -24.853 14.716  -0.103  1.00 90.49 381 A 1 
ATOM 3002 C CB  . ALA A 1 381 ? -22.395 16.789  -0.767  1.00 92.18 381 A 1 
ATOM 3003 N N   . ILE A 1 382 ? -23.376 13.847  -1.550  1.00 91.40 382 A 1 
ATOM 3004 C CA  . ILE A 1 382 ? -24.327 12.920  -2.177  1.00 90.30 382 A 1 
ATOM 3005 C C   . ILE A 1 382 ? -24.686 11.786  -1.200  1.00 90.19 382 A 1 
ATOM 3006 O O   . ILE A 1 382 ? -25.864 11.482  -1.026  1.00 88.24 382 A 1 
ATOM 3007 C CB  . ILE A 1 382 ? -23.749 12.412  -3.516  1.00 88.60 382 A 1 
ATOM 3008 C CG1 . ILE A 1 382 ? -23.660 13.588  -4.524  1.00 85.31 382 A 1 
ATOM 3009 C CG2 . ILE A 1 382 ? -24.602 11.279  -4.104  1.00 83.61 382 A 1 
ATOM 3010 C CD1 . ILE A 1 382 ? -22.837 13.273  -5.780  1.00 75.38 382 A 1 
ATOM 3011 N N   . LYS A 1 383 ? -23.676 11.221  -0.532  1.00 89.99 383 A 1 
ATOM 3012 C CA  . LYS A 1 383 ? -23.844 10.072  0.365   1.00 89.69 383 A 1 
ATOM 3013 C C   . LYS A 1 383 ? -24.532 10.411  1.691   1.00 89.50 383 A 1 
ATOM 3014 O O   . LYS A 1 383 ? -25.237 9.580   2.265   1.00 87.36 383 A 1 
ATOM 3015 C CB  . LYS A 1 383 ? -22.457 9.459   0.607   1.00 88.26 383 A 1 
ATOM 3016 C CG  . LYS A 1 383 ? -22.560 8.136   1.361   1.00 84.72 383 A 1 
ATOM 3017 C CD  . LYS A 1 383 ? -21.191 7.542   1.622   1.00 83.54 383 A 1 
ATOM 3018 C CE  . LYS A 1 383 ? -21.418 6.280   2.461   1.00 79.73 383 A 1 
ATOM 3019 N NZ  . LYS A 1 383 ? -20.152 5.693   2.911   1.00 75.31 383 A 1 
ATOM 3020 N N   . VAL A 1 384 ? -24.283 11.588  2.231   1.00 89.97 384 A 1 
ATOM 3021 C CA  . VAL A 1 384 ? -24.790 11.997  3.541   1.00 90.02 384 A 1 
ATOM 3022 C C   . VAL A 1 384 ? -25.586 13.285  3.362   1.00 90.25 384 A 1 
ATOM 3023 O O   . VAL A 1 384 ? -25.041 14.379  3.479   1.00 88.50 384 A 1 
ATOM 3024 C CB  . VAL A 1 384 ? -23.661 12.147  4.578   1.00 89.10 384 A 1 
ATOM 3025 C CG1 . VAL A 1 384 ? -24.241 12.394  5.969   1.00 84.22 384 A 1 
ATOM 3026 C CG2 . VAL A 1 384 ? -22.778 10.894  4.672   1.00 84.94 384 A 1 
ATOM 3027 N N   . GLU A 1 385 ? -26.884 13.165  3.126   1.00 89.23 385 A 1 
ATOM 3028 C CA  . GLU A 1 385 ? -27.749 14.307  2.810   1.00 88.76 385 A 1 
ATOM 3029 C C   . GLU A 1 385 ? -27.655 15.440  3.844   1.00 88.47 385 A 1 
ATOM 3030 O O   . GLU A 1 385 ? -27.491 16.611  3.476   1.00 85.84 385 A 1 
ATOM 3031 C CB  . GLU A 1 385 ? -29.199 13.822  2.657   1.00 86.11 385 A 1 
ATOM 3032 C CG  . GLU A 1 385 ? -30.119 14.988  2.319   1.00 79.38 385 A 1 
ATOM 3033 C CD  . GLU A 1 385 ? -31.537 14.599  1.863   1.00 74.73 385 A 1 
ATOM 3034 O OE1 . GLU A 1 385 ? -32.240 15.550  1.452   1.00 68.46 385 A 1 
ATOM 3035 O OE2 . GLU A 1 385 ? -31.858 13.397  1.878   1.00 69.26 385 A 1 
ATOM 3036 N N   . GLN A 1 386 ? -27.652 15.102  5.125   1.00 89.29 386 A 1 
ATOM 3037 C CA  . GLN A 1 386 ? -27.537 16.083  6.212   1.00 88.09 386 A 1 
ATOM 3038 C C   . GLN A 1 386 ? -26.199 16.839  6.214   1.00 88.62 386 A 1 
ATOM 3039 O O   . GLN A 1 386 ? -26.050 17.858  6.893   1.00 85.92 386 A 1 
ATOM 3040 C CB  . GLN A 1 386 ? -27.719 15.352  7.550   1.00 86.43 386 A 1 
ATOM 3041 C CG  . GLN A 1 386 ? -29.106 14.713  7.732   1.00 78.82 386 A 1 
ATOM 3042 C CD  . GLN A 1 386 ? -29.190 13.861  9.002   1.00 71.96 386 A 1 
ATOM 3043 O OE1 . GLN A 1 386 ? -28.195 13.501  9.607   1.00 63.50 386 A 1 
ATOM 3044 N NE2 . GLN A 1 386 ? -30.370 13.475  9.427   1.00 61.59 386 A 1 
ATOM 3045 N N   . SER A 1 387 ? -25.207 16.372  5.465   1.00 91.17 387 A 1 
ATOM 3046 C CA  . SER A 1 387 ? -23.915 17.048  5.309   1.00 91.37 387 A 1 
ATOM 3047 C C   . SER A 1 387 ? -23.852 17.983  4.103   1.00 92.63 387 A 1 
ATOM 3048 O O   . SER A 1 387 ? -22.901 18.764  4.013   1.00 91.31 387 A 1 
ATOM 3049 C CB  . SER A 1 387 ? -22.781 16.029  5.239   1.00 89.21 387 A 1 
ATOM 3050 O OG  . SER A 1 387 ? -22.693 15.412  3.975   1.00 83.22 387 A 1 
ATOM 3051 N N   . ALA A 1 388 ? -24.823 17.935  3.202   1.00 92.03 388 A 1 
ATOM 3052 C CA  . ALA A 1 388 ? -24.740 18.600  1.906   1.00 92.16 388 A 1 
ATOM 3053 C C   . ALA A 1 388 ? -24.504 20.106  2.037   1.00 92.85 388 A 1 
ATOM 3054 O O   . ALA A 1 388 ? -23.618 20.644  1.369   1.00 92.03 388 A 1 
ATOM 3055 C CB  . ALA A 1 388 ? -26.014 18.287  1.116   1.00 90.92 388 A 1 
ATOM 3056 N N   . GLU A 1 389 ? -25.204 20.785  2.939   1.00 91.77 389 A 1 
ATOM 3057 C CA  . GLU A 1 389 ? -25.011 22.212  3.198   1.00 91.54 389 A 1 
ATOM 3058 C C   . GLU A 1 389 ? -23.571 22.523  3.639   1.00 91.92 389 A 1 
ATOM 3059 O O   . GLU A 1 389 ? -22.922 23.430  3.129   1.00 90.93 389 A 1 
ATOM 3060 C CB  . GLU A 1 389 ? -26.014 22.662  4.265   1.00 89.97 389 A 1 
ATOM 3061 C CG  . GLU A 1 389 ? -26.006 24.193  4.431   1.00 81.74 389 A 1 
ATOM 3062 C CD  . GLU A 1 389 ? -27.026 24.685  5.463   1.00 74.96 389 A 1 
ATOM 3063 O OE1 . GLU A 1 389 ? -27.189 25.920  5.532   1.00 67.25 389 A 1 
ATOM 3064 O OE2 . GLU A 1 389 ? -27.602 23.841  6.172   1.00 66.85 389 A 1 
ATOM 3065 N N   . ARG A 1 390 ? -23.030 21.697  4.534   1.00 92.60 390 A 1 
ATOM 3066 C CA  . ARG A 1 390 ? -21.661 21.847  5.034   1.00 92.60 390 A 1 
ATOM 3067 C C   . ARG A 1 390 ? -20.626 21.559  3.941   1.00 93.60 390 A 1 
ATOM 3068 O O   . ARG A 1 390 ? -19.594 22.215  3.894   1.00 92.59 390 A 1 
ATOM 3069 C CB  . ARG A 1 390 ? -21.495 20.941  6.256   1.00 91.27 390 A 1 
ATOM 3070 C CG  . ARG A 1 390 ? -20.513 21.528  7.273   1.00 80.66 390 A 1 
ATOM 3071 C CD  . ARG A 1 390 ? -20.461 20.623  8.502   1.00 77.99 390 A 1 
ATOM 3072 N NE  . ARG A 1 390 ? -19.853 21.304  9.658   1.00 69.73 390 A 1 
ATOM 3073 C CZ  . ARG A 1 390 ? -19.927 20.906  10.920  1.00 63.36 390 A 1 
ATOM 3074 N NH1 . ARG A 1 390 ? -20.493 19.776  11.237  1.00 56.80 390 A 1 
ATOM 3075 N NH2 . ARG A 1 390 ? -19.441 21.647  11.870  1.00 54.74 390 A 1 
ATOM 3076 N N   . CYS A 1 391 ? -20.912 20.614  3.056   1.00 93.48 391 A 1 
ATOM 3077 C CA  . CYS A 1 391 ? -20.091 20.325  1.881   1.00 94.08 391 A 1 
ATOM 3078 C C   . CYS A 1 391 ? -20.084 21.506  0.910   1.00 94.79 391 A 1 
ATOM 3079 O O   . CYS A 1 391 ? -19.011 21.942  0.506   1.00 94.20 391 A 1 
ATOM 3080 C CB  . CYS A 1 391 ? -20.590 19.056  1.187   1.00 93.78 391 A 1 
ATOM 3081 S SG  . CYS A 1 391 ? -20.413 17.592  2.256   1.00 92.34 391 A 1 
ATOM 3082 N N   . VAL A 1 392 ? -21.252 22.078  0.605   1.00 94.00 392 A 1 
ATOM 3083 C CA  . VAL A 1 392 ? -21.365 23.264  -0.259  1.00 93.84 392 A 1 
ATOM 3084 C C   . VAL A 1 392 ? -20.608 24.451  0.348   1.00 94.29 392 A 1 
ATOM 3085 O O   . VAL A 1 392 ? -19.804 25.065  -0.346  1.00 93.67 392 A 1 
ATOM 3086 C CB  . VAL A 1 392 ? -22.838 23.629  -0.543  1.00 92.86 392 A 1 
ATOM 3087 C CG1 . VAL A 1 392 ? -22.981 24.956  -1.288  1.00 88.26 392 A 1 
ATOM 3088 C CG2 . VAL A 1 392 ? -23.494 22.548  -1.418  1.00 88.77 392 A 1 
ATOM 3089 N N   . SER A 1 393 ? -20.756 24.708  1.636   1.00 93.63 393 A 1 
ATOM 3090 C CA  . SER A 1 393 ? -19.991 25.754  2.335   1.00 93.06 393 A 1 
ATOM 3091 C C   . SER A 1 393 ? -18.482 25.513  2.244   1.00 93.30 393 A 1 
ATOM 3092 O O   . SER A 1 393 ? -17.719 26.436  1.962   1.00 92.38 393 A 1 
ATOM 3093 C CB  . SER A 1 393 ? -20.429 25.812  3.800   1.00 91.68 393 A 1 
ATOM 3094 O OG  . SER A 1 393 ? -19.708 26.788  4.523   1.00 80.08 393 A 1 
ATOM 3095 N N   . THR A 1 394 ? -18.036 24.276  2.406   1.00 93.69 394 A 1 
ATOM 3096 C CA  . THR A 1 394 ? -16.612 23.915  2.288   1.00 93.47 394 A 1 
ATOM 3097 C C   . THR A 1 394 ? -16.104 24.125  0.858   1.00 94.19 394 A 1 
ATOM 3098 O O   . THR A 1 394 ? -15.001 24.632  0.674   1.00 93.19 394 A 1 
ATOM 3099 C CB  . THR A 1 394 ? -16.371 22.463  2.717   1.00 92.95 394 A 1 
ATOM 3100 O OG1 . THR A 1 394 ? -16.865 22.238  4.022   1.00 87.56 394 A 1 
ATOM 3101 C CG2 . THR A 1 394 ? -14.886 22.105  2.761   1.00 87.24 394 A 1 
ATOM 3102 N N   . LEU A 1 395 ? -16.892 23.792  -0.151  1.00 94.84 395 A 1 
ATOM 3103 C CA  . LEU A 1 395 ? -16.550 24.013  -1.555  1.00 94.82 395 A 1 
ATOM 3104 C C   . LEU A 1 395 ? -16.478 25.512  -1.887  1.00 94.85 395 A 1 
ATOM 3105 O O   . LEU A 1 395 ? -15.563 25.928  -2.593  1.00 94.06 395 A 1 
ATOM 3106 C CB  . LEU A 1 395 ? -17.568 23.307  -2.461  1.00 95.00 395 A 1 
ATOM 3107 C CG  . LEU A 1 395 ? -17.472 21.771  -2.419  1.00 94.71 395 A 1 
ATOM 3108 C CD1 . LEU A 1 395 ? -18.724 21.151  -3.046  1.00 92.70 395 A 1 
ATOM 3109 C CD2 . LEU A 1 395 ? -16.252 21.254  -3.179  1.00 92.36 395 A 1 
ATOM 3110 N N   . LEU A 1 396 ? -17.361 26.333  -1.330  1.00 94.82 396 A 1 
ATOM 3111 C CA  . LEU A 1 396 ? -17.299 27.783  -1.484  1.00 93.80 396 A 1 
ATOM 3112 C C   . LEU A 1 396 ? -16.028 28.368  -0.854  1.00 93.56 396 A 1 
ATOM 3113 O O   . LEU A 1 396 ? -15.370 29.201  -1.476  1.00 91.99 396 A 1 
ATOM 3114 C CB  . LEU A 1 396 ? -18.540 28.440  -0.862  1.00 92.88 396 A 1 
ATOM 3115 C CG  . LEU A 1 396 ? -19.841 28.197  -1.637  1.00 89.52 396 A 1 
ATOM 3116 C CD1 . LEU A 1 396 ? -21.005 28.751  -0.809  1.00 84.84 396 A 1 
ATOM 3117 C CD2 . LEU A 1 396 ? -19.844 28.872  -3.003  1.00 84.50 396 A 1 
ATOM 3118 N N   . ASP A 1 397 ? -15.629 27.894  0.327   1.00 93.76 397 A 1 
ATOM 3119 C CA  . ASP A 1 397 ? -14.360 28.288  0.944   1.00 92.64 397 A 1 
ATOM 3120 C C   . ASP A 1 397 ? -13.162 27.934  0.045   1.00 92.55 397 A 1 
ATOM 3121 O O   . ASP A 1 397 ? -12.208 28.704  -0.060  1.00 90.97 397 A 1 
ATOM 3122 C CB  . ASP A 1 397 ? -14.164 27.584  2.286   1.00 91.76 397 A 1 
ATOM 3123 C CG  . ASP A 1 397 ? -15.036 28.059  3.450   1.00 89.33 397 A 1 
ATOM 3124 O OD1 . ASP A 1 397 ? -15.689 29.121  3.358   1.00 84.54 397 A 1 
ATOM 3125 O OD2 . ASP A 1 397 ? -14.931 27.380  4.506   1.00 84.65 397 A 1 
ATOM 3126 N N   . LEU A 1 398 ? -13.205 26.790  -0.619  1.00 93.45 398 A 1 
ATOM 3127 C CA  . LEU A 1 398 ? -12.166 26.380  -1.559  1.00 93.08 398 A 1 
ATOM 3128 C C   . LEU A 1 398 ? -12.157 27.257  -2.821  1.00 92.60 398 A 1 
ATOM 3129 O O   . LEU A 1 398 ? -11.087 27.666  -3.271  1.00 91.31 398 A 1 
ATOM 3130 C CB  . LEU A 1 398 ? -12.315 24.892  -1.916  1.00 93.24 398 A 1 
ATOM 3131 C CG  . LEU A 1 398 ? -12.003 23.926  -0.752  1.00 92.64 398 A 1 
ATOM 3132 C CD1 . LEU A 1 398 ? -12.314 22.488  -1.200  1.00 90.05 398 A 1 
ATOM 3133 C CD2 . LEU A 1 398 ? -10.549 23.989  -0.313  1.00 89.78 398 A 1 
ATOM 3134 N N   . ILE A 1 399 ? -13.315 27.620  -3.340  1.00 93.10 399 A 1 
ATOM 3135 C CA  . ILE A 1 399 ? -13.436 28.556  -4.469  1.00 92.40 399 A 1 
ATOM 3136 C C   . ILE A 1 399 ? -12.831 29.918  -4.113  1.00 91.38 399 A 1 
ATOM 3137 O O   . ILE A 1 399 ? -12.122 30.515  -4.928  1.00 89.41 399 A 1 
ATOM 3138 C CB  . ILE A 1 399 ? -14.916 28.656  -4.918  1.00 92.32 399 A 1 
ATOM 3139 C CG1 . ILE A 1 399 ? -15.329 27.342  -5.611  1.00 90.40 399 A 1 
ATOM 3140 C CG2 . ILE A 1 399 ? -15.140 29.841  -5.873  1.00 89.96 399 A 1 
ATOM 3141 C CD1 . ILE A 1 399 ? -16.846 27.209  -5.826  1.00 86.14 399 A 1 
ATOM 3142 N N   . GLN A 1 400 ? -13.016 30.394  -2.888  1.00 92.10 400 A 1 
ATOM 3143 C CA  . GLN A 1 400 ? -12.430 31.656  -2.419  1.00 90.68 400 A 1 
ATOM 3144 C C   . GLN A 1 400 ? -10.894 31.639  -2.367  1.00 89.74 400 A 1 
ATOM 3145 O O   . GLN A 1 400 ? -10.287 32.715  -2.379  1.00 86.73 400 A 1 
ATOM 3146 C CB  . GLN A 1 400 ? -12.986 32.014  -1.038  1.00 89.21 400 A 1 
ATOM 3147 C CG  . GLN A 1 400 ? -14.445 32.497  -1.118  1.00 81.23 400 A 1 
ATOM 3148 C CD  . GLN A 1 400 ? -14.971 32.993  0.230   1.00 74.31 400 A 1 
ATOM 3149 O OE1 . GLN A 1 400 ? -14.266 33.102  1.219   1.00 64.95 400 A 1 
ATOM 3150 N NE2 . GLN A 1 400 ? -16.228 33.344  0.304   1.00 62.89 400 A 1 
ATOM 3151 N N   . THR A 1 401 ? -10.251 30.479  -2.372  1.00 89.71 401 A 1 
ATOM 3152 C CA  . THR A 1 401 ? -8.781  30.399  -2.465  1.00 87.93 401 A 1 
ATOM 3153 C C   . THR A 1 401 ? -8.239  30.888  -3.813  1.00 87.11 401 A 1 
ATOM 3154 O O   . THR A 1 401 ? -7.037  31.155  -3.919  1.00 83.64 401 A 1 
ATOM 3155 C CB  . THR A 1 401 ? -8.231  28.987  -2.205  1.00 86.71 401 A 1 
ATOM 3156 O OG1 . THR A 1 401 ? -8.528  28.115  -3.270  1.00 80.23 401 A 1 
ATOM 3157 C CG2 . THR A 1 401 ? -8.721  28.369  -0.903  1.00 78.00 401 A 1 
ATOM 3158 N N   . LYS A 1 402 ? -9.076  31.006  -4.840  1.00 88.45 402 A 1 
ATOM 3159 C CA  . LYS A 1 402 ? -8.723  31.399  -6.214  1.00 88.07 402 A 1 
ATOM 3160 C C   . LYS A 1 402 ? -7.665  30.491  -6.870  1.00 88.27 402 A 1 
ATOM 3161 O O   . LYS A 1 402 ? -7.034  30.895  -7.842  1.00 84.42 402 A 1 
ATOM 3162 C CB  . LYS A 1 402 ? -8.363  32.900  -6.279  1.00 86.11 402 A 1 
ATOM 3163 C CG  . LYS A 1 402 ? -9.469  33.860  -5.794  1.00 81.80 402 A 1 
ATOM 3164 C CD  . LYS A 1 402 ? -10.671 33.872  -6.744  1.00 72.62 402 A 1 
ATOM 3165 C CE  . LYS A 1 402 ? -11.711 34.918  -6.327  1.00 66.27 402 A 1 
ATOM 3166 N NZ  . LYS A 1 402 ? -12.860 34.946  -7.275  1.00 57.61 402 A 1 
ATOM 3167 N N   . VAL A 1 403 ? -7.492  29.292  -6.381  1.00 88.56 403 A 1 
ATOM 3168 C CA  . VAL A 1 403 ? -6.619  28.289  -7.002  1.00 88.79 403 A 1 
ATOM 3169 C C   . VAL A 1 403 ? -7.355  27.706  -8.199  1.00 89.94 403 A 1 
ATOM 3170 O O   . VAL A 1 403 ? -8.328  26.987  -8.002  1.00 89.22 403 A 1 
ATOM 3171 C CB  . VAL A 1 403 ? -6.246  27.170  -6.019  1.00 87.24 403 A 1 
ATOM 3172 C CG1 . VAL A 1 403 ? -5.269  26.181  -6.660  1.00 82.89 403 A 1 
ATOM 3173 C CG2 . VAL A 1 403 ? -5.605  27.711  -4.732  1.00 82.84 403 A 1 
ATOM 3174 N N   . ASN A 1 404 ? -6.894  27.985  -9.414  1.00 89.72 404 A 1 
ATOM 3175 C CA  . ASN A 1 404 ? -7.626  27.664  -10.644 1.00 90.17 404 A 1 
ATOM 3176 C C   . ASN A 1 404 ? -8.168  26.212  -10.653 1.00 91.28 404 A 1 
ATOM 3177 O O   . ASN A 1 404 ? -9.384  26.022  -10.612 1.00 89.80 404 A 1 
ATOM 3178 C CB  . ASN A 1 404 ? -6.735  28.020  -11.853 1.00 87.67 404 A 1 
ATOM 3179 C CG  . ASN A 1 404 ? -7.425  27.764  -13.184 1.00 81.69 404 A 1 
ATOM 3180 O OD1 . ASN A 1 404 ? -8.042  26.740  -13.365 1.00 70.04 404 A 1 
ATOM 3181 N ND2 . ASN A 1 404 ? -7.320  28.632  -14.157 1.00 70.85 404 A 1 
ATOM 3182 N N   . TYR A 1 405 ? -7.301  25.204  -10.585 1.00 90.19 405 A 1 
ATOM 3183 C CA  . TYR A 1 405 ? -7.735  23.801  -10.641 1.00 90.81 405 A 1 
ATOM 3184 C C   . TYR A 1 405 ? -8.662  23.392  -9.480  1.00 92.39 405 A 1 
ATOM 3185 O O   . TYR A 1 405 ? -9.498  22.512  -9.640  1.00 91.35 405 A 1 
ATOM 3186 C CB  . TYR A 1 405 ? -6.498  22.896  -10.716 1.00 89.15 405 A 1 
ATOM 3187 C CG  . TYR A 1 405 ? -5.567  22.978  -9.521  1.00 87.52 405 A 1 
ATOM 3188 C CD1 . TYR A 1 405 ? -4.447  23.837  -9.548  1.00 83.22 405 A 1 
ATOM 3189 C CD2 . TYR A 1 405 ? -5.796  22.184  -8.387  1.00 83.29 405 A 1 
ATOM 3190 C CE1 . TYR A 1 405 ? -3.566  23.898  -8.452  1.00 81.16 405 A 1 
ATOM 3191 C CE2 . TYR A 1 405 ? -4.932  22.244  -7.291  1.00 80.34 405 A 1 
ATOM 3192 C CZ  . TYR A 1 405 ? -3.812  23.100  -7.321  1.00 81.73 405 A 1 
ATOM 3193 O OH  . TYR A 1 405 ? -2.962  23.151  -6.246  1.00 79.17 405 A 1 
ATOM 3194 N N   . VAL A 1 406 ? -8.562  24.048  -8.326  1.00 92.19 406 A 1 
ATOM 3195 C CA  . VAL A 1 406 ? -9.459  23.810  -7.183  1.00 92.98 406 A 1 
ATOM 3196 C C   . VAL A 1 406 ? -10.830 24.413  -7.451  1.00 93.99 406 A 1 
ATOM 3197 O O   . VAL A 1 406 ? -11.851 23.769  -7.197  1.00 93.50 406 A 1 
ATOM 3198 C CB  . VAL A 1 406 ? -8.880  24.391  -5.877  1.00 92.10 406 A 1 
ATOM 3199 C CG1 . VAL A 1 406 ? -9.814  24.199  -4.680  1.00 88.09 406 A 1 
ATOM 3200 C CG2 . VAL A 1 406 ? -7.544  23.742  -5.516  1.00 88.79 406 A 1 
ATOM 3201 N N   . VAL A 1 407 ? -10.863 25.641  -7.967  1.00 92.88 407 A 1 
ATOM 3202 C CA  . VAL A 1 407 ? -12.109 26.336  -8.323  1.00 92.86 407 A 1 
ATOM 3203 C C   . VAL A 1 407 ? -12.884 25.524  -9.363  1.00 93.56 407 A 1 
ATOM 3204 O O   . VAL A 1 407 ? -14.074 25.279  -9.182  1.00 93.23 407 A 1 
ATOM 3205 C CB  . VAL A 1 407 ? -11.819 27.756  -8.844  1.00 91.67 407 A 1 
ATOM 3206 C CG1 . VAL A 1 407 ? -13.068 28.452  -9.397  1.00 87.45 407 A 1 
ATOM 3207 C CG2 . VAL A 1 407 ? -11.257 28.641  -7.727  1.00 87.78 407 A 1 
ATOM 3208 N N   . GLN A 1 408 ? -12.196 25.076  -10.398 1.00 93.59 408 A 1 
ATOM 3209 C CA  . GLN A 1 408 ? -12.804 24.319  -11.485 1.00 93.52 408 A 1 
ATOM 3210 C C   . GLN A 1 408 ? -13.363 22.980  -11.011 1.00 94.09 408 A 1 
ATOM 3211 O O   . GLN A 1 408 ? -14.532 22.675  -11.266 1.00 93.55 408 A 1 
ATOM 3212 C CB  . GLN A 1 408 ? -11.773 24.152  -12.603 1.00 92.62 408 A 1 
ATOM 3213 C CG  . GLN A 1 408 ? -11.420 25.516  -13.211 1.00 90.14 408 A 1 
ATOM 3214 C CD  . GLN A 1 408 ? -10.668 25.370  -14.520 1.00 90.28 408 A 1 
ATOM 3215 O OE1 . GLN A 1 408 ? -11.291 25.204  -15.545 1.00 80.62 408 A 1 
ATOM 3216 N NE2 . GLN A 1 408 ? -9.368  25.424  -14.514 1.00 78.74 408 A 1 
ATOM 3217 N N   . GLU A 1 409 ? -12.588 22.228  -10.248 1.00 94.03 409 A 1 
ATOM 3218 C CA  . GLU A 1 409 ? -13.074 20.961  -9.694  1.00 94.21 409 A 1 
ATOM 3219 C C   . GLU A 1 409 ? -14.250 21.178  -8.721  1.00 94.75 409 A 1 
ATOM 3220 O O   . GLU A 1 409 ? -15.226 20.433  -8.747  1.00 93.77 409 A 1 
ATOM 3221 C CB  . GLU A 1 409 ? -11.904 20.239  -9.008  1.00 93.21 409 A 1 
ATOM 3222 C CG  . GLU A 1 409 ? -12.165 18.737  -8.818  1.00 85.31 409 A 1 
ATOM 3223 C CD  . GLU A 1 409 ? -12.193 17.939  -10.141 1.00 87.76 409 A 1 
ATOM 3224 O OE1 . GLU A 1 409 ? -12.946 16.943  -10.224 1.00 80.92 409 A 1 
ATOM 3225 O OE2 . GLU A 1 409 ? -11.433 18.259  -11.081 1.00 81.93 409 A 1 
ATOM 3226 N N   . ALA A 1 410 ? -14.211 22.238  -7.910  1.00 94.63 410 A 1 
ATOM 3227 C CA  . ALA A 1 410 ? -15.309 22.581  -7.014  1.00 94.61 410 A 1 
ATOM 3228 C C   . ALA A 1 410 ? -16.602 22.921  -7.778  1.00 94.86 410 A 1 
ATOM 3229 O O   . ALA A 1 410 ? -17.679 22.516  -7.343  1.00 93.88 410 A 1 
ATOM 3230 C CB  . ALA A 1 410 ? -14.872 23.727  -6.096  1.00 94.34 410 A 1 
ATOM 3231 N N   . ILE A 1 411 ? -16.518 23.596  -8.914  1.00 94.62 411 A 1 
ATOM 3232 C CA  . ILE A 1 411 ? -17.682 23.903  -9.766  1.00 94.25 411 A 1 
ATOM 3233 C C   . ILE A 1 411 ? -18.283 22.623  -10.360 1.00 93.99 411 A 1 
ATOM 3234 O O   . ILE A 1 411 ? -19.503 22.448  -10.324 1.00 92.89 411 A 1 
ATOM 3235 C CB  . ILE A 1 411 ? -17.305 24.946  -10.841 1.00 93.65 411 A 1 
ATOM 3236 C CG1 . ILE A 1 411 ? -17.112 26.318  -10.153 1.00 90.80 411 A 1 
ATOM 3237 C CG2 . ILE A 1 411 ? -18.384 25.046  -11.941 1.00 90.45 411 A 1 
ATOM 3238 C CD1 . ILE A 1 411 ? -16.501 27.393  -11.056 1.00 82.00 411 A 1 
ATOM 3239 N N   . VAL A 1 412 ? -17.444 21.697  -10.835 1.00 94.25 412 A 1 
ATOM 3240 C CA  . VAL A 1 412 ? -17.904 20.389  -11.331 1.00 93.68 412 A 1 
ATOM 3241 C C   . VAL A 1 412 ? -18.645 19.621  -10.235 1.00 93.44 412 A 1 
ATOM 3242 O O   . VAL A 1 412 ? -19.738 19.093  -10.456 1.00 92.37 412 A 1 
ATOM 3243 C CB  . VAL A 1 412 ? -16.721 19.557  -11.873 1.00 93.16 412 A 1 
ATOM 3244 C CG1 . VAL A 1 412 ? -17.149 18.132  -12.272 1.00 89.70 412 A 1 
ATOM 3245 C CG2 . VAL A 1 412 ? -16.115 20.212  -13.118 1.00 89.63 412 A 1 
ATOM 3246 N N   . VAL A 1 413 ? -18.090 19.613  -9.022  1.00 94.53 413 A 1 
ATOM 3247 C CA  . VAL A 1 413 ? -18.699 18.958  -7.858  1.00 94.21 413 A 1 
ATOM 3248 C C   . VAL A 1 413 ? -20.005 19.632  -7.439  1.00 94.02 413 A 1 
ATOM 3249 O O   . VAL A 1 413 ? -20.983 18.944  -7.144  1.00 92.89 413 A 1 
ATOM 3250 C CB  . VAL A 1 413 ? -17.677 18.933  -6.712  1.00 93.37 413 A 1 
ATOM 3251 C CG1 . VAL A 1 413 ? -18.306 18.520  -5.401  1.00 88.13 413 A 1 
ATOM 3252 C CG2 . VAL A 1 413 ? -16.556 17.919  -7.017  1.00 88.42 413 A 1 
ATOM 3253 N N   . ILE A 1 414 ? -20.068 20.972  -7.444  1.00 93.91 414 A 1 
ATOM 3254 C CA  . ILE A 1 414 ? -21.294 21.717  -7.126  1.00 93.39 414 A 1 
ATOM 3255 C C   . ILE A 1 414 ? -22.398 21.403  -8.139  1.00 92.99 414 A 1 
ATOM 3256 O O   . ILE A 1 414 ? -23.542 21.211  -7.732  1.00 91.80 414 A 1 
ATOM 3257 C CB  . ILE A 1 414 ? -21.002 23.231  -7.009  1.00 93.12 414 A 1 
ATOM 3258 C CG1 . ILE A 1 414 ? -20.241 23.487  -5.683  1.00 90.40 414 A 1 
ATOM 3259 C CG2 . ILE A 1 414 ? -22.299 24.059  -7.034  1.00 90.02 414 A 1 
ATOM 3260 C CD1 . ILE A 1 414 ? -19.667 24.896  -5.552  1.00 82.76 414 A 1 
ATOM 3261 N N   . LYS A 1 415 ? -22.079 21.282  -9.432  1.00 92.34 415 A 1 
ATOM 3262 C CA  . LYS A 1 415 ? -23.043 20.812  -10.437 1.00 91.70 415 A 1 
ATOM 3263 C C   . LYS A 1 415 ? -23.640 19.465  -10.050 1.00 91.10 415 A 1 
ATOM 3264 O O   . LYS A 1 415 ? -24.851 19.278  -10.177 1.00 89.87 415 A 1 
ATOM 3265 C CB  . LYS A 1 415 ? -22.343 20.718  -11.809 1.00 91.46 415 A 1 
ATOM 3266 C CG  . LYS A 1 415 ? -23.243 20.221  -12.951 1.00 89.42 415 A 1 
ATOM 3267 C CD  . LYS A 1 415 ? -22.436 19.494  -14.047 1.00 85.17 415 A 1 
ATOM 3268 C CE  . LYS A 1 415 ? -21.959 18.135  -13.536 1.00 79.64 415 A 1 
ATOM 3269 N NZ  . LYS A 1 415 ? -20.928 17.502  -14.402 1.00 73.25 415 A 1 
ATOM 3270 N N   . ASP A 1 416 ? -22.839 18.523  -9.579  1.00 91.36 416 A 1 
ATOM 3271 C CA  . ASP A 1 416 ? -23.326 17.196  -9.194  1.00 90.14 416 A 1 
ATOM 3272 C C   . ASP A 1 416 ? -24.178 17.245  -7.910  1.00 90.17 416 A 1 
ATOM 3273 O O   . ASP A 1 416 ? -25.226 16.602  -7.848  1.00 88.60 416 A 1 
ATOM 3274 C CB  . ASP A 1 416 ? -22.152 16.212  -9.101  1.00 89.11 416 A 1 
ATOM 3275 C CG  . ASP A 1 416 ? -21.522 15.908  -10.473 1.00 86.36 416 A 1 
ATOM 3276 O OD1 . ASP A 1 416 ? -22.189 16.089  -11.529 1.00 82.35 416 A 1 
ATOM 3277 O OD2 . ASP A 1 416 ? -20.359 15.451  -10.492 1.00 81.75 416 A 1 
ATOM 3278 N N   . ILE A 1 417 ? -23.824 18.109  -6.951  1.00 91.20 417 A 1 
ATOM 3279 C CA  . ILE A 1 417 ? -24.660 18.388  -5.766  1.00 91.20 417 A 1 
ATOM 3280 C C   . ILE A 1 417 ? -26.013 18.980  -6.184  1.00 90.83 417 A 1 
ATOM 3281 O O   . ILE A 1 417 ? -27.049 18.528  -5.704  1.00 89.68 417 A 1 
ATOM 3282 C CB  . ILE A 1 417 ? -23.910 19.295  -4.765  1.00 91.65 417 A 1 
ATOM 3283 C CG1 . ILE A 1 417 ? -22.686 18.551  -4.189  1.00 90.70 417 A 1 
ATOM 3284 C CG2 . ILE A 1 417 ? -24.845 19.742  -3.627  1.00 90.65 417 A 1 
ATOM 3285 C CD1 . ILE A 1 417 ? -21.741 19.438  -3.362  1.00 88.05 417 A 1 
ATOM 3286 N N   . PHE A 1 418 ? -26.021 19.930  -7.108  1.00 91.10 418 A 1 
ATOM 3287 C CA  . PHE A 1 418 ? -27.251 20.528  -7.625  1.00 90.80 418 A 1 
ATOM 3288 C C   . PHE A 1 418 ? -28.133 19.518  -8.372  1.00 90.00 418 A 1 
ATOM 3289 O O   . PHE A 1 418 ? -29.358 19.598  -8.305  1.00 88.03 418 A 1 
ATOM 3290 C CB  . PHE A 1 418 ? -26.910 21.698  -8.554  1.00 90.81 418 A 1 
ATOM 3291 C CG  . PHE A 1 418 ? -26.506 23.005  -7.896  1.00 91.19 418 A 1 
ATOM 3292 C CD1 . PHE A 1 418 ? -26.176 23.101  -6.534  1.00 86.49 418 A 1 
ATOM 3293 C CD2 . PHE A 1 418 ? -26.493 24.166  -8.689  1.00 86.49 418 A 1 
ATOM 3294 C CE1 . PHE A 1 418 ? -25.850 24.342  -5.964  1.00 85.81 418 A 1 
ATOM 3295 C CE2 . PHE A 1 418 ? -26.165 25.404  -8.126  1.00 85.79 418 A 1 
ATOM 3296 C CZ  . PHE A 1 418 ? -25.844 25.498  -6.767  1.00 87.97 418 A 1 
ATOM 3297 N N   . ARG A 1 419 ? -27.538 18.551  -9.059  1.00 89.50 419 A 1 
ATOM 3298 C CA  . ARG A 1 419 ? -28.299 17.461  -9.684  1.00 88.08 419 A 1 
ATOM 3299 C C   . ARG A 1 419 ? -28.907 16.513  -8.656  1.00 87.19 419 A 1 
ATOM 3300 O O   . ARG A 1 419 ? -29.989 15.985  -8.911  1.00 84.37 419 A 1 
ATOM 3301 C CB  . ARG A 1 419 ? -27.416 16.670  -10.658 1.00 86.55 419 A 1 
ATOM 3302 C CG  . ARG A 1 419 ? -27.103 17.471  -11.926 1.00 80.28 419 A 1 
ATOM 3303 C CD  . ARG A 1 419 ? -26.226 16.656  -12.872 1.00 75.53 419 A 1 
ATOM 3304 N NE  . ARG A 1 419 ? -26.991 15.559  -13.504 1.00 68.83 419 A 1 
ATOM 3305 C CZ  . ARG A 1 419 ? -26.493 14.489  -14.095 1.00 63.39 419 A 1 
ATOM 3306 N NH1 . ARG A 1 419 ? -25.201 14.306  -14.201 1.00 57.76 419 A 1 
ATOM 3307 N NH2 . ARG A 1 419 ? -27.282 13.592  -14.591 1.00 55.34 419 A 1 
ATOM 3308 N N   . LYS A 1 420 ? -28.234 16.283  -7.520  1.00 88.05 420 A 1 
ATOM 3309 C CA  . LYS A 1 420 ? -28.739 15.445  -6.426  1.00 87.48 420 A 1 
ATOM 3310 C C   . LYS A 1 420 ? -29.805 16.168  -5.597  1.00 87.26 420 A 1 
ATOM 3311 O O   . LYS A 1 420 ? -30.810 15.558  -5.237  1.00 85.21 420 A 1 
ATOM 3312 C CB  . LYS A 1 420 ? -27.558 14.992  -5.561  1.00 86.31 420 A 1 
ATOM 3313 C CG  . LYS A 1 420 ? -27.949 14.100  -4.369  1.00 82.80 420 A 1 
ATOM 3314 C CD  . LYS A 1 420 ? -28.507 12.730  -4.759  1.00 79.15 420 A 1 
ATOM 3315 C CE  . LYS A 1 420 ? -28.771 11.917  -3.466  1.00 75.21 420 A 1 
ATOM 3316 N NZ  . LYS A 1 420 ? -28.944 10.477  -3.700  1.00 68.86 420 A 1 
ATOM 3317 N N   . TYR A 1 421 ? -29.581 17.441  -5.330  1.00 88.63 421 A 1 
ATOM 3318 C CA  . TYR A 1 421 ? -30.452 18.282  -4.499  1.00 88.69 421 A 1 
ATOM 3319 C C   . TYR A 1 421 ? -30.929 19.510  -5.288  1.00 88.23 421 A 1 
ATOM 3320 O O   . TYR A 1 421 ? -30.483 20.635  -5.027  1.00 85.11 421 A 1 
ATOM 3321 C CB  . TYR A 1 421 ? -29.699 18.671  -3.222  1.00 88.45 421 A 1 
ATOM 3322 C CG  . TYR A 1 421 ? -29.122 17.508  -2.460  1.00 88.79 421 A 1 
ATOM 3323 C CD1 . TYR A 1 421 ? -29.965 16.590  -1.811  1.00 85.26 421 A 1 
ATOM 3324 C CD2 . TYR A 1 421 ? -27.725 17.330  -2.387  1.00 86.15 421 A 1 
ATOM 3325 C CE1 . TYR A 1 421 ? -29.429 15.511  -1.100  1.00 85.10 421 A 1 
ATOM 3326 C CE2 . TYR A 1 421 ? -27.174 16.255  -1.670  1.00 85.15 421 A 1 
ATOM 3327 C CZ  . TYR A 1 421 ? -28.029 15.344  -1.027  1.00 86.71 421 A 1 
ATOM 3328 O OH  . TYR A 1 421 ? -27.499 14.304  -0.327  1.00 85.31 421 A 1 
ATOM 3329 N N   . PRO A 1 422 ? -31.821 19.327  -6.283  1.00 87.11 422 A 1 
ATOM 3330 C CA  . PRO A 1 422 ? -32.308 20.428  -7.099  1.00 84.91 422 A 1 
ATOM 3331 C C   . PRO A 1 422 ? -33.054 21.446  -6.237  1.00 83.06 422 A 1 
ATOM 3332 O O   . PRO A 1 422 ? -33.776 21.088  -5.309  1.00 75.57 422 A 1 
ATOM 3333 C CB  . PRO A 1 422 ? -33.203 19.780  -8.161  1.00 82.10 422 A 1 
ATOM 3334 C CG  . PRO A 1 422 ? -33.686 18.491  -7.491  1.00 80.49 422 A 1 
ATOM 3335 C CD  . PRO A 1 422 ? -32.490 18.083  -6.635  1.00 84.13 422 A 1 
ATOM 3336 N N   . ASN A 1 423 ? -32.878 22.707  -6.558  1.00 79.71 423 A 1 
ATOM 3337 C CA  . ASN A 1 423 ? -33.554 23.838  -5.915  1.00 78.64 423 A 1 
ATOM 3338 C C   . ASN A 1 423 ? -33.286 23.996  -4.407  1.00 79.10 423 A 1 
ATOM 3339 O O   . ASN A 1 423 ? -34.113 24.555  -3.689  1.00 73.55 423 A 1 
ATOM 3340 C CB  . ASN A 1 423 ? -35.054 23.807  -6.271  1.00 73.67 423 A 1 
ATOM 3341 C CG  . ASN A 1 423 ? -35.301 23.813  -7.766  1.00 68.68 423 A 1 
ATOM 3342 O OD1 . ASN A 1 423 ? -34.617 24.455  -8.543  1.00 61.75 423 A 1 
ATOM 3343 N ND2 . ASN A 1 423 ? -36.319 23.104  -8.218  1.00 59.63 423 A 1 
ATOM 3344 N N   . LYS A 1 424 ? -32.137 23.542  -3.917  1.00 83.18 424 A 1 
ATOM 3345 C CA  . LYS A 1 424 ? -31.803 23.613  -2.486  1.00 81.10 424 A 1 
ATOM 3346 C C   . LYS A 1 424 ? -30.698 24.622  -2.164  1.00 79.92 424 A 1 
ATOM 3347 O O   . LYS A 1 424 ? -30.719 25.225  -1.099  1.00 70.90 424 A 1 
ATOM 3348 C CB  . LYS A 1 424 ? -31.493 22.188  -1.982  1.00 75.91 424 A 1 
ATOM 3349 C CG  . LYS A 1 424 ? -31.846 21.968  -0.501  1.00 70.15 424 A 1 
ATOM 3350 C CD  . LYS A 1 424 ? -31.649 20.495  -0.106  1.00 66.43 424 A 1 
ATOM 3351 C CE  . LYS A 1 424 ? -32.085 20.200  1.341   1.00 56.92 424 A 1 
ATOM 3352 N NZ  . LYS A 1 424 ? -31.943 18.758  1.683   1.00 50.72 424 A 1 
ATOM 3353 N N   . TYR A 1 425 ? -29.751 24.813  -3.073  1.00 79.98 425 A 1 
ATOM 3354 C CA  . TYR A 1 425 ? -28.537 25.600  -2.814  1.00 78.91 425 A 1 
ATOM 3355 C C   . TYR A 1 425 ? -28.317 26.742  -3.818  1.00 80.97 425 A 1 
ATOM 3356 O O   . TYR A 1 425 ? -27.188 27.171  -4.041  1.00 75.85 425 A 1 
ATOM 3357 C CB  . TYR A 1 425 ? -27.323 24.658  -2.749  1.00 75.38 425 A 1 
ATOM 3358 C CG  . TYR A 1 425 ? -27.457 23.569  -1.704  1.00 77.75 425 A 1 
ATOM 3359 C CD1 . TYR A 1 425 ? -27.427 23.896  -0.332  1.00 72.48 425 A 1 
ATOM 3360 C CD2 . TYR A 1 425 ? -27.648 22.229  -2.087  1.00 73.48 425 A 1 
ATOM 3361 C CE1 . TYR A 1 425 ? -27.598 22.905  0.645   1.00 70.76 425 A 1 
ATOM 3362 C CE2 . TYR A 1 425 ? -27.822 21.222  -1.118  1.00 70.34 425 A 1 
ATOM 3363 C CZ  . TYR A 1 425 ? -27.798 21.565  0.243   1.00 73.90 425 A 1 
ATOM 3364 O OH  . TYR A 1 425 ? -27.999 20.608  1.196   1.00 71.30 425 A 1 
ATOM 3365 N N   . GLU A 1 426 ? -29.377 27.276  -4.424  1.00 81.25 426 A 1 
ATOM 3366 C CA  . GLU A 1 426 ? -29.201 28.262  -5.500  1.00 80.35 426 A 1 
ATOM 3367 C C   . GLU A 1 426 ? -28.634 29.603  -5.022  1.00 81.68 426 A 1 
ATOM 3368 O O   . GLU A 1 426 ? -28.137 30.383  -5.834  1.00 78.20 426 A 1 
ATOM 3369 C CB  . GLU A 1 426 ? -30.509 28.516  -6.260  1.00 76.38 426 A 1 
ATOM 3370 C CG  . GLU A 1 426 ? -31.233 27.227  -6.684  1.00 70.09 426 A 1 
ATOM 3371 C CD  . GLU A 1 426 ? -32.522 27.044  -5.890  1.00 65.12 426 A 1 
ATOM 3372 O OE1 . GLU A 1 426 ? -33.507 26.583  -6.497  1.00 57.72 426 A 1 
ATOM 3373 O OE2 . GLU A 1 426 ? -32.602 27.516  -4.727  1.00 59.45 426 A 1 
ATOM 3374 N N   . SER A 1 427 ? -28.635 29.871  -3.723  1.00 84.09 427 A 1 
ATOM 3375 C CA  . SER A 1 427 ? -28.003 31.063  -3.160  1.00 83.64 427 A 1 
ATOM 3376 C C   . SER A 1 427 ? -26.508 31.166  -3.473  1.00 85.15 427 A 1 
ATOM 3377 O O   . SER A 1 427 ? -25.969 32.268  -3.492  1.00 82.01 427 A 1 
ATOM 3378 C CB  . SER A 1 427 ? -28.197 31.069  -1.641  1.00 80.50 427 A 1 
ATOM 3379 O OG  . SER A 1 427 ? -27.700 29.871  -1.067  1.00 72.49 427 A 1 
ATOM 3380 N N   . VAL A 1 428 ? -25.852 30.059  -3.756  1.00 86.88 428 A 1 
ATOM 3381 C CA  . VAL A 1 428 ? -24.415 30.057  -4.066  1.00 87.65 428 A 1 
ATOM 3382 C C   . VAL A 1 428 ? -24.105 30.372  -5.528  1.00 89.53 428 A 1 
ATOM 3383 O O   . VAL A 1 428 ? -22.953 30.647  -5.847  1.00 87.55 428 A 1 
ATOM 3384 C CB  . VAL A 1 428 ? -23.724 28.758  -3.615  1.00 84.93 428 A 1 
ATOM 3385 C CG1 . VAL A 1 428 ? -24.087 28.424  -2.165  1.00 77.79 428 A 1 
ATOM 3386 C CG2 . VAL A 1 428 ? -24.010 27.548  -4.491  1.00 78.17 428 A 1 
ATOM 3387 N N   . ILE A 1 429 ? -25.093 30.373  -6.401  1.00 88.25 429 A 1 
ATOM 3388 C CA  . ILE A 1 429 ? -24.901 30.571  -7.842  1.00 88.45 429 A 1 
ATOM 3389 C C   . ILE A 1 429 ? -24.219 31.907  -8.136  1.00 88.20 429 A 1 
ATOM 3390 O O   . ILE A 1 429 ? -23.314 31.953  -8.965  1.00 86.57 429 A 1 
ATOM 3391 C CB  . ILE A 1 429 ? -26.243 30.443  -8.604  1.00 87.22 429 A 1 
ATOM 3392 C CG1 . ILE A 1 429 ? -26.787 28.997  -8.486  1.00 83.37 429 A 1 
ATOM 3393 C CG2 . ILE A 1 429 ? -26.080 30.829  -10.079 1.00 82.52 429 A 1 
ATOM 3394 C CD1 . ILE A 1 429 ? -28.199 28.821  -9.056  1.00 77.59 429 A 1 
ATOM 3395 N N   . ALA A 1 430 ? -24.579 32.972  -7.423  1.00 87.54 430 A 1 
ATOM 3396 C CA  . ALA A 1 430 ? -23.948 34.280  -7.600  1.00 86.07 430 A 1 
ATOM 3397 C C   . ALA A 1 430 ? -22.424 34.210  -7.380  1.00 86.41 430 A 1 
ATOM 3398 O O   . ALA A 1 430 ? -21.655 34.702  -8.207  1.00 83.84 430 A 1 
ATOM 3399 C CB  . ALA A 1 430 ? -24.613 35.266  -6.631  1.00 83.14 430 A 1 
ATOM 3400 N N   . THR A 1 431 ? -21.980 33.517  -6.339  1.00 86.12 431 A 1 
ATOM 3401 C CA  . THR A 1 431 ? -20.552 33.324  -6.055  1.00 85.72 431 A 1 
ATOM 3402 C C   . THR A 1 431 ? -19.852 32.481  -7.126  1.00 86.77 431 A 1 
ATOM 3403 O O   . THR A 1 431 ? -18.678 32.693  -7.406  1.00 84.94 431 A 1 
ATOM 3404 C CB  . THR A 1 431 ? -20.364 32.648  -4.688  1.00 84.43 431 A 1 
ATOM 3405 O OG1 . THR A 1 431 ? -21.136 33.300  -3.704  1.00 77.27 431 A 1 
ATOM 3406 C CG2 . THR A 1 431 ? -18.914 32.683  -4.205  1.00 75.07 431 A 1 
ATOM 3407 N N   . LEU A 1 432 ? -20.545 31.524  -7.742  1.00 88.01 432 A 1 
ATOM 3408 C CA  . LEU A 1 432 ? -19.990 30.745  -8.855  1.00 87.74 432 A 1 
ATOM 3409 C C   . LEU A 1 432 ? -19.778 31.620  -10.088 1.00 87.98 432 A 1 
ATOM 3410 O O   . LEU A 1 432 ? -18.722 31.534  -10.715 1.00 85.91 432 A 1 
ATOM 3411 C CB  . LEU A 1 432 ? -20.893 29.546  -9.188  1.00 87.29 432 A 1 
ATOM 3412 C CG  . LEU A 1 432 ? -21.119 28.550  -8.042  1.00 86.80 432 A 1 
ATOM 3413 C CD1 . LEU A 1 432 ? -22.096 27.459  -8.488  1.00 81.50 432 A 1 
ATOM 3414 C CD2 . LEU A 1 432 ? -19.820 27.887  -7.594  1.00 81.06 432 A 1 
ATOM 3415 N N   . CYS A 1 433 ? -20.725 32.496  -10.389 1.00 87.65 433 A 1 
ATOM 3416 C CA  . CYS A 1 433 ? -20.650 33.413  -11.521 1.00 85.66 433 A 1 
ATOM 3417 C C   . CYS A 1 433 ? -19.461 34.382  -11.425 1.00 84.59 433 A 1 
ATOM 3418 O O   . CYS A 1 433 ? -18.870 34.722  -12.444 1.00 82.60 433 A 1 
ATOM 3419 C CB  . CYS A 1 433 ? -21.975 34.176  -11.655 1.00 84.24 433 A 1 
ATOM 3420 S SG  . CYS A 1 433 ? -23.330 33.032  -12.089 1.00 79.60 433 A 1 
ATOM 3421 N N   . GLU A 1 434 ? -19.033 34.758  -10.217 1.00 86.17 434 A 1 
ATOM 3422 C CA  . GLU A 1 434 ? -17.833 35.589  -10.014 1.00 85.18 434 A 1 
ATOM 3423 C C   . GLU A 1 434 ? -16.520 34.911  -10.451 1.00 85.20 434 A 1 
ATOM 3424 O O   . GLU A 1 434 ? -15.478 35.572  -10.536 1.00 81.43 434 A 1 
ATOM 3425 C CB  . GLU A 1 434 ? -17.705 35.958  -8.528  1.00 82.78 434 A 1 
ATOM 3426 C CG  . GLU A 1 434 ? -18.797 36.908  -8.019  1.00 77.14 434 A 1 
ATOM 3427 C CD  . GLU A 1 434 ? -18.693 37.189  -6.510  1.00 72.31 434 A 1 
ATOM 3428 O OE1 . GLU A 1 434 ? -19.561 37.929  -5.998  1.00 64.96 434 A 1 
ATOM 3429 O OE2 . GLU A 1 434 ? -17.754 36.665  -5.861  1.00 65.87 434 A 1 
ATOM 3430 N N   . ASN A 1 435 ? -16.530 33.610  -10.701 1.00 85.45 435 A 1 
ATOM 3431 C CA  . ASN A 1 435 ? -15.337 32.839  -11.055 1.00 84.04 435 A 1 
ATOM 3432 C C   . ASN A 1 435 ? -15.329 32.364  -12.517 1.00 84.01 435 A 1 
ATOM 3433 O O   . ASN A 1 435 ? -14.433 31.616  -12.893 1.00 80.09 435 A 1 
ATOM 3434 C CB  . ASN A 1 435 ? -15.150 31.687  -10.053 1.00 82.45 435 A 1 
ATOM 3435 C CG  . ASN A 1 435 ? -14.902 32.205  -8.653  1.00 80.06 435 A 1 
ATOM 3436 O OD1 . ASN A 1 435 ? -13.807 32.605  -8.271  1.00 71.27 435 A 1 
ATOM 3437 N ND2 . ASN A 1 435 ? -15.920 32.242  -7.824  1.00 70.98 435 A 1 
ATOM 3438 N N   . LEU A 1 436 ? -16.280 32.828  -13.344 1.00 82.93 436 A 1 
ATOM 3439 C CA  . LEU A 1 436 ? -16.397 32.411  -14.746 1.00 80.97 436 A 1 
ATOM 3440 C C   . LEU A 1 436 ? -15.116 32.636  -15.553 1.00 81.74 436 A 1 
ATOM 3441 O O   . LEU A 1 436 ? -14.703 31.751  -16.298 1.00 76.94 436 A 1 
ATOM 3442 C CB  . LEU A 1 436 ? -17.557 33.183  -15.402 1.00 76.91 436 A 1 
ATOM 3443 C CG  . LEU A 1 436 ? -18.932 32.581  -15.060 1.00 71.44 436 A 1 
ATOM 3444 C CD1 . LEU A 1 436 ? -20.018 33.586  -15.400 1.00 65.00 436 A 1 
ATOM 3445 C CD2 . LEU A 1 436 ? -19.201 31.313  -15.861 1.00 65.00 436 A 1 
ATOM 3446 N N   . ASP A 1 437 ? -14.454 33.763  -15.342 1.00 79.88 437 A 1 
ATOM 3447 C CA  . ASP A 1 437 ? -13.242 34.150  -16.075 1.00 77.86 437 A 1 
ATOM 3448 C C   . ASP A 1 437 ? -12.052 33.207  -15.825 1.00 79.22 437 A 1 
ATOM 3449 O O   . ASP A 1 437 ? -11.081 33.213  -16.581 1.00 74.22 437 A 1 
ATOM 3450 C CB  . ASP A 1 437 ? -12.833 35.574  -15.666 1.00 72.49 437 A 1 
ATOM 3451 C CG  . ASP A 1 437 ? -13.883 36.646  -15.961 1.00 65.41 437 A 1 
ATOM 3452 O OD1 . ASP A 1 437 ? -14.752 36.423  -16.821 1.00 57.18 437 A 1 
ATOM 3453 O OD2 . ASP A 1 437 ? -13.795 37.709  -15.295 1.00 56.58 437 A 1 
ATOM 3454 N N   . SER A 1 438 ? -12.097 32.406  -14.780 1.00 82.75 438 A 1 
ATOM 3455 C CA  . SER A 1 438 ? -11.029 31.463  -14.435 1.00 82.69 438 A 1 
ATOM 3456 C C   . SER A 1 438 ? -11.235 30.052  -15.003 1.00 85.49 438 A 1 
ATOM 3457 O O   . SER A 1 438 ? -10.388 29.190  -14.798 1.00 81.08 438 A 1 
ATOM 3458 C CB  . SER A 1 438 ? -10.823 31.418  -12.922 1.00 77.22 438 A 1 
ATOM 3459 O OG  . SER A 1 438 ? -11.889 30.801  -12.232 1.00 69.45 438 A 1 
ATOM 3460 N N   . LEU A 1 439 ? -12.338 29.805  -15.692 1.00 86.04 439 A 1 
ATOM 3461 C CA  . LEU A 1 439 ? -12.688 28.477  -16.188 1.00 87.31 439 A 1 
ATOM 3462 C C   . LEU A 1 439 ? -12.075 28.238  -17.565 1.00 88.16 439 A 1 
ATOM 3463 O O   . LEU A 1 439 ? -12.569 28.751  -18.566 1.00 85.56 439 A 1 
ATOM 3464 C CB  . LEU A 1 439 ? -14.213 28.303  -16.228 1.00 85.81 439 A 1 
ATOM 3465 C CG  . LEU A 1 439 ? -14.929 28.564  -14.893 1.00 85.14 439 A 1 
ATOM 3466 C CD1 . LEU A 1 439 ? -16.436 28.328  -15.072 1.00 80.45 439 A 1 
ATOM 3467 C CD2 . LEU A 1 439 ? -14.421 27.667  -13.774 1.00 80.54 439 A 1 
ATOM 3468 N N   . ASP A 1 440 ? -11.033 27.422  -17.617 1.00 90.93 440 A 1 
ATOM 3469 C CA  . ASP A 1 440 ? -10.376 26.996  -18.855 1.00 90.01 440 A 1 
ATOM 3470 C C   . ASP A 1 440 ? -10.561 25.500  -19.146 1.00 91.20 440 A 1 
ATOM 3471 O O   . ASP A 1 440 ? -10.530 25.079  -20.300 1.00 87.44 440 A 1 
ATOM 3472 C CB  . ASP A 1 440 ? -8.898  27.433  -18.842 1.00 86.11 440 A 1 
ATOM 3473 C CG  . ASP A 1 440 ? -8.079  26.927  -17.647 1.00 82.45 440 A 1 
ATOM 3474 O OD1 . ASP A 1 440 ? -8.583  26.116  -16.854 1.00 73.43 440 A 1 
ATOM 3475 O OD2 . ASP A 1 440 ? -6.934  27.399  -17.485 1.00 75.90 440 A 1 
ATOM 3476 N N   . GLU A 1 441 ? -10.857 24.698  -18.141 1.00 92.10 441 A 1 
ATOM 3477 C CA  . GLU A 1 441 ? -11.095 23.266  -18.317 1.00 92.46 441 A 1 
ATOM 3478 C C   . GLU A 1 441 ? -12.483 22.981  -18.903 1.00 93.31 441 A 1 
ATOM 3479 O O   . GLU A 1 441 ? -13.495 23.449  -18.379 1.00 92.28 441 A 1 
ATOM 3480 C CB  . GLU A 1 441 ? -10.908 22.524  -16.998 1.00 90.86 441 A 1 
ATOM 3481 C CG  . GLU A 1 441 ? -9.444  22.508  -16.568 1.00 86.41 441 A 1 
ATOM 3482 C CD  . GLU A 1 441 ? -9.221  21.838  -15.213 1.00 83.52 441 A 1 
ATOM 3483 O OE1 . GLU A 1 441 ? -8.171  22.099  -14.592 1.00 74.80 441 A 1 
ATOM 3484 O OE2 . GLU A 1 441 ? -10.043 20.999  -14.785 1.00 76.23 441 A 1 
ATOM 3485 N N   . PRO A 1 442 ? -12.578 22.130  -19.941 1.00 93.76 442 A 1 
ATOM 3486 C CA  . PRO A 1 442 ? -13.849 21.835  -20.593 1.00 93.79 442 A 1 
ATOM 3487 C C   . PRO A 1 442 ? -14.940 21.306  -19.658 1.00 94.21 442 A 1 
ATOM 3488 O O   . PRO A 1 442 ? -16.106 21.666  -19.794 1.00 93.15 442 A 1 
ATOM 3489 C CB  . PRO A 1 442 ? -13.512 20.794  -21.669 1.00 92.37 442 A 1 
ATOM 3490 C CG  . PRO A 1 442 ? -12.051 21.088  -22.008 1.00 88.99 442 A 1 
ATOM 3491 C CD  . PRO A 1 442 ? -11.471 21.527  -20.674 1.00 92.06 442 A 1 
ATOM 3492 N N   . GLU A 1 443 ? -14.574 20.470  -18.687 1.00 93.60 443 A 1 
ATOM 3493 C CA  . GLU A 1 443 ? -15.530 19.896  -17.740 1.00 93.09 443 A 1 
ATOM 3494 C C   . GLU A 1 443 ? -16.119 20.967  -16.804 1.00 93.55 443 A 1 
ATOM 3495 O O   . GLU A 1 443 ? -17.327 20.976  -16.555 1.00 92.57 443 A 1 
ATOM 3496 C CB  . GLU A 1 443 ? -14.868 18.738  -16.962 1.00 91.52 443 A 1 
ATOM 3497 C CG  . GLU A 1 443 ? -15.922 17.831  -16.299 1.00 82.13 443 A 1 
ATOM 3498 C CD  . GLU A 1 443 ? -15.352 16.580  -15.587 1.00 77.97 443 A 1 
ATOM 3499 O OE1 . GLU A 1 443 ? -16.180 15.739  -15.158 1.00 69.30 443 A 1 
ATOM 3500 O OE2 . GLU A 1 443 ? -14.120 16.450  -15.447 1.00 71.40 443 A 1 
ATOM 3501 N N   . ALA A 1 444 ? -15.284 21.900  -16.343 1.00 94.12 444 A 1 
ATOM 3502 C CA  . ALA A 1 444 ? -15.709 23.011  -15.503 1.00 94.12 444 A 1 
ATOM 3503 C C   . ALA A 1 444 ? -16.558 24.022  -16.281 1.00 94.29 444 A 1 
ATOM 3504 O O   . ALA A 1 444 ? -17.624 24.426  -15.803 1.00 93.34 444 A 1 
ATOM 3505 C CB  . ALA A 1 444 ? -14.477 23.668  -14.888 1.00 93.50 444 A 1 
ATOM 3506 N N   . ARG A 1 445 ? -16.159 24.363  -17.501 1.00 94.39 445 A 1 
ATOM 3507 C CA  . ARG A 1 445 ? -16.953 25.224  -18.394 1.00 94.23 445 A 1 
ATOM 3508 C C   . ARG A 1 445 ? -18.321 24.605  -18.672 1.00 94.55 445 A 1 
ATOM 3509 O O   . ARG A 1 445 ? -19.341 25.251  -18.470 1.00 93.99 445 A 1 
ATOM 3510 C CB  . ARG A 1 445 ? -16.197 25.501  -19.710 1.00 93.16 445 A 1 
ATOM 3511 C CG  . ARG A 1 445 ? -14.948 26.378  -19.489 1.00 89.57 445 A 1 
ATOM 3512 C CD  . ARG A 1 445 ? -14.161 26.621  -20.799 1.00 86.51 445 A 1 
ATOM 3513 N NE  . ARG A 1 445 ? -14.834 27.528  -21.734 1.00 81.83 445 A 1 
ATOM 3514 C CZ  . ARG A 1 445 ? -14.828 28.865  -21.724 1.00 80.17 445 A 1 
ATOM 3515 N NH1 . ARG A 1 445 ? -14.230 29.562  -20.809 1.00 68.67 445 A 1 
ATOM 3516 N NH2 . ARG A 1 445 ? -15.422 29.513  -22.670 1.00 71.98 445 A 1 
ATOM 3517 N N   . ALA A 1 446 ? -18.370 23.333  -19.033 1.00 94.22 446 A 1 
ATOM 3518 C CA  . ALA A 1 446 ? -19.619 22.613  -19.254 1.00 94.24 446 A 1 
ATOM 3519 C C   . ALA A 1 446 ? -20.489 22.534  -17.987 1.00 94.28 446 A 1 
ATOM 3520 O O   . ALA A 1 446 ? -21.711 22.638  -18.069 1.00 93.58 446 A 1 
ATOM 3521 C CB  . ALA A 1 446 ? -19.283 21.219  -19.785 1.00 93.87 446 A 1 
ATOM 3522 N N   . ALA A 1 447 ? -19.870 22.360  -16.807 1.00 94.53 447 A 1 
ATOM 3523 C CA  . ALA A 1 447 ? -20.583 22.363  -15.535 1.00 94.25 447 A 1 
ATOM 3524 C C   . ALA A 1 447 ? -21.207 23.729  -15.234 1.00 94.20 447 A 1 
ATOM 3525 O O   . ALA A 1 447 ? -22.389 23.789  -14.891 1.00 93.46 447 A 1 
ATOM 3526 C CB  . ALA A 1 447 ? -19.627 21.932  -14.410 1.00 93.95 447 A 1 
ATOM 3527 N N   . MET A 1 448 ? -20.454 24.808  -15.433 1.00 94.62 448 A 1 
ATOM 3528 C CA  . MET A 1 448 ? -20.956 26.158  -15.202 1.00 94.46 448 A 1 
ATOM 3529 C C   . MET A 1 448 ? -22.083 26.513  -16.176 1.00 94.75 448 A 1 
ATOM 3530 O O   . MET A 1 448 ? -23.138 26.981  -15.752 1.00 94.08 448 A 1 
ATOM 3531 C CB  . MET A 1 448 ? -19.801 27.157  -15.278 1.00 93.57 448 A 1 
ATOM 3532 C CG  . MET A 1 448 ? -20.219 28.515  -14.697 1.00 87.87 448 A 1 
ATOM 3533 S SD  . MET A 1 448 ? -20.628 28.453  -12.933 1.00 85.80 448 A 1 
ATOM 3534 C CE  . MET A 1 448 ? -21.748 29.850  -12.830 1.00 74.88 448 A 1 
ATOM 3535 N N   . ILE A 1 449 ? -21.920 26.209  -17.448 1.00 94.44 449 A 1 
ATOM 3536 C CA  . ILE A 1 449 ? -22.955 26.385  -18.480 1.00 94.68 449 A 1 
ATOM 3537 C C   . ILE A 1 449 ? -24.222 25.613  -18.106 1.00 94.50 449 A 1 
ATOM 3538 O O   . ILE A 1 449 ? -25.334 26.126  -18.233 1.00 93.54 449 A 1 
ATOM 3539 C CB  . ILE A 1 449 ? -22.411 25.942  -19.851 1.00 94.54 449 A 1 
ATOM 3540 C CG1 . ILE A 1 449 ? -21.323 26.922  -20.348 1.00 92.74 449 A 1 
ATOM 3541 C CG2 . ILE A 1 449 ? -23.529 25.844  -20.905 1.00 92.64 449 A 1 
ATOM 3542 C CD1 . ILE A 1 449 ? -20.463 26.349  -21.479 1.00 88.16 449 A 1 
ATOM 3543 N N   . TRP A 1 450 ? -24.071 24.381  -17.615 1.00 94.73 450 A 1 
ATOM 3544 C CA  . TRP A 1 450 ? -25.211 23.588  -17.150 1.00 94.15 450 A 1 
ATOM 3545 C C   . TRP A 1 450 ? -25.940 24.269  -15.986 1.00 93.95 450 A 1 
ATOM 3546 O O   . TRP A 1 450 ? -27.164 24.353  -16.028 1.00 92.98 450 A 1 
ATOM 3547 C CB  . TRP A 1 450 ? -24.763 22.170  -16.788 1.00 93.29 450 A 1 
ATOM 3548 C CG  . TRP A 1 450 ? -25.870 21.295  -16.303 1.00 92.24 450 A 1 
ATOM 3549 C CD1 . TRP A 1 450 ? -26.621 20.487  -17.078 1.00 89.38 450 A 1 
ATOM 3550 C CD2 . TRP A 1 450 ? -26.416 21.189  -14.945 1.00 90.70 450 A 1 
ATOM 3551 N NE1 . TRP A 1 450 ? -27.605 19.899  -16.304 1.00 88.64 450 A 1 
ATOM 3552 C CE2 . TRP A 1 450 ? -27.534 20.319  -14.997 1.00 89.71 450 A 1 
ATOM 3553 C CE3 . TRP A 1 450 ? -26.099 21.760  -13.705 1.00 88.67 450 A 1 
ATOM 3554 C CZ2 . TRP A 1 450 ? -28.340 20.056  -13.863 1.00 87.57 450 A 1 
ATOM 3555 C CZ3 . TRP A 1 450 ? -26.894 21.494  -12.563 1.00 86.17 450 A 1 
ATOM 3556 C CH2 . TRP A 1 450 ? -28.007 20.657  -12.650 1.00 85.87 450 A 1 
ATOM 3557 N N   . ILE A 1 451 ? -25.203 24.792  -15.004 1.00 93.69 451 A 1 
ATOM 3558 C CA  . ILE A 1 451 ? -25.780 25.507  -13.857 1.00 93.20 451 A 1 
ATOM 3559 C C   . ILE A 1 451 ? -26.556 26.743  -14.339 1.00 93.01 451 A 1 
ATOM 3560 O O   . ILE A 1 451 ? -27.720 26.905  -13.976 1.00 92.16 451 A 1 
ATOM 3561 C CB  . ILE A 1 451 ? -24.689 25.874  -12.826 1.00 93.12 451 A 1 
ATOM 3562 C CG1 . ILE A 1 451 ? -24.122 24.600  -12.149 1.00 91.51 451 A 1 
ATOM 3563 C CG2 . ILE A 1 451 ? -25.235 26.825  -11.740 1.00 91.45 451 A 1 
ATOM 3564 C CD1 . ILE A 1 451 ? -22.819 24.825  -11.366 1.00 88.05 451 A 1 
ATOM 3565 N N   . VAL A 1 452 ? -25.956 27.567  -15.186 1.00 93.22 452 A 1 
ATOM 3566 C CA  . VAL A 1 452 ? -26.607 28.772  -15.724 1.00 92.99 452 A 1 
ATOM 3567 C C   . VAL A 1 452 ? -27.873 28.412  -16.509 1.00 92.91 452 A 1 
ATOM 3568 O O   . VAL A 1 452 ? -28.917 29.029  -16.304 1.00 91.96 452 A 1 
ATOM 3569 C CB  . VAL A 1 452 ? -25.629 29.593  -16.588 1.00 92.61 452 A 1 
ATOM 3570 C CG1 . VAL A 1 452 ? -26.310 30.819  -17.209 1.00 88.37 452 A 1 
ATOM 3571 C CG2 . VAL A 1 452 ? -24.455 30.118  -15.753 1.00 88.59 452 A 1 
ATOM 3572 N N   . GLY A 1 453 ? -27.824 27.384  -17.345 1.00 93.11 453 A 1 
ATOM 3573 C CA  . GLY A 1 453 ? -28.993 26.928  -18.102 1.00 92.72 453 A 1 
ATOM 3574 C C   . GLY A 1 453 ? -30.110 26.351  -17.223 1.00 92.45 453 A 1 
ATOM 3575 O O   . GLY A 1 453 ? -31.290 26.598  -17.467 1.00 90.81 453 A 1 
ATOM 3576 N N   . GLU A 1 454 ? -29.752 25.578  -16.193 1.00 92.60 454 A 1 
ATOM 3577 C CA  . GLU A 1 454 ? -30.716 24.924  -15.301 1.00 91.54 454 A 1 
ATOM 3578 C C   . GLU A 1 454 ? -31.424 25.935  -14.393 1.00 91.16 454 A 1 
ATOM 3579 O O   . GLU A 1 454 ? -32.627 25.824  -14.192 1.00 88.72 454 A 1 
ATOM 3580 C CB  . GLU A 1 454 ? -30.012 23.842  -14.460 1.00 90.12 454 A 1 
ATOM 3581 C CG  . GLU A 1 454 ? -30.999 22.834  -13.824 1.00 83.49 454 A 1 
ATOM 3582 C CD  . GLU A 1 454 ? -31.622 21.863  -14.854 1.00 84.55 454 A 1 
ATOM 3583 O OE1 . GLU A 1 454 ? -32.547 21.105  -14.503 1.00 77.20 454 A 1 
ATOM 3584 O OE2 . GLU A 1 454 ? -31.139 21.800  -16.016 1.00 77.83 454 A 1 
ATOM 3585 N N   . TYR A 1 455 ? -30.710 26.954  -13.929 1.00 91.84 455 A 1 
ATOM 3586 C CA  . TYR A 1 455 ? -31.213 27.984  -13.015 1.00 91.10 455 A 1 
ATOM 3587 C C   . TYR A 1 455 ? -31.370 29.362  -13.675 1.00 90.63 455 A 1 
ATOM 3588 O O   . TYR A 1 455 ? -31.357 30.386  -12.996 1.00 87.77 455 A 1 
ATOM 3589 C CB  . TYR A 1 455 ? -30.324 28.021  -11.766 1.00 90.48 455 A 1 
ATOM 3590 C CG  . TYR A 1 455 ? -30.350 26.731  -10.976 1.00 90.15 455 A 1 
ATOM 3591 C CD1 . TYR A 1 455 ? -31.392 26.492  -10.056 1.00 85.15 455 A 1 
ATOM 3592 C CD2 . TYR A 1 455 ? -29.364 25.749  -11.160 1.00 85.88 455 A 1 
ATOM 3593 C CE1 . TYR A 1 455 ? -31.435 25.295  -9.331  1.00 84.17 455 A 1 
ATOM 3594 C CE2 . TYR A 1 455 ? -29.403 24.543  -10.451 1.00 84.11 455 A 1 
ATOM 3595 C CZ  . TYR A 1 455 ? -30.438 24.317  -9.525  1.00 85.95 455 A 1 
ATOM 3596 O OH  . TYR A 1 455 ? -30.481 23.141  -8.823  1.00 84.13 455 A 1 
ATOM 3597 N N   . ALA A 1 456 ? -31.537 29.412  -14.991 1.00 90.29 456 A 1 
ATOM 3598 C CA  . ALA A 1 456 ? -31.604 30.658  -15.760 1.00 89.93 456 A 1 
ATOM 3599 C C   . ALA A 1 456 ? -32.692 31.631  -15.260 1.00 89.40 456 A 1 
ATOM 3600 O O   . ALA A 1 456 ? -32.515 32.847  -15.310 1.00 86.66 456 A 1 
ATOM 3601 C CB  . ALA A 1 456 ? -31.832 30.298  -17.229 1.00 89.46 456 A 1 
ATOM 3602 N N   . GLU A 1 457 ? -33.805 31.118  -14.713 1.00 89.19 457 A 1 
ATOM 3603 C CA  . GLU A 1 457 ? -34.874 31.928  -14.124 1.00 87.01 457 A 1 
ATOM 3604 C C   . GLU A 1 457 ? -34.460 32.663  -12.843 1.00 86.13 457 A 1 
ATOM 3605 O O   . GLU A 1 457 ? -35.108 33.638  -12.477 1.00 82.53 457 A 1 
ATOM 3606 C CB  . GLU A 1 457 ? -36.129 31.074  -13.871 1.00 84.95 457 A 1 
ATOM 3607 C CG  . GLU A 1 457 ? -35.974 29.856  -12.916 1.00 78.27 457 A 1 
ATOM 3608 C CD  . GLU A 1 457 ? -35.477 28.583  -13.614 1.00 75.86 457 A 1 
ATOM 3609 O OE1 . GLU A 1 457 ? -35.700 27.468  -13.105 1.00 67.04 457 A 1 
ATOM 3610 O OE2 . GLU A 1 457 ? -34.886 28.682  -14.712 1.00 69.16 457 A 1 
ATOM 3611 N N   . ARG A 1 458 ? -33.374 32.218  -12.192 1.00 87.77 458 A 1 
ATOM 3612 C CA  . ARG A 1 458 ? -32.836 32.831  -10.970 1.00 85.94 458 A 1 
ATOM 3613 C C   . ARG A 1 458 ? -31.576 33.667  -11.211 1.00 86.15 458 A 1 
ATOM 3614 O O   . ARG A 1 458 ? -31.057 34.275  -10.277 1.00 83.29 458 A 1 
ATOM 3615 C CB  . ARG A 1 458 ? -32.568 31.764  -9.901  1.00 83.58 458 A 1 
ATOM 3616 C CG  . ARG A 1 458 ? -33.840 30.966  -9.546  1.00 78.40 458 A 1 
ATOM 3617 C CD  . ARG A 1 458 ? -33.635 30.285  -8.201  1.00 73.27 458 A 1 
ATOM 3618 N NE  . ARG A 1 458 ? -34.774 29.417  -7.854  1.00 67.84 458 A 1 
ATOM 3619 C CZ  . ARG A 1 458 ? -35.035 28.956  -6.649  1.00 61.79 458 A 1 
ATOM 3620 N NH1 . ARG A 1 458 ? -34.396 29.357  -5.593  1.00 57.40 458 A 1 
ATOM 3621 N NH2 . ARG A 1 458 ? -35.936 28.039  -6.477  1.00 55.25 458 A 1 
ATOM 3622 N N   . ILE A 1 459 ? -31.089 33.700  -12.437 1.00 86.45 459 A 1 
ATOM 3623 C CA  . ILE A 1 459 ? -29.894 34.433  -12.846 1.00 86.94 459 A 1 
ATOM 3624 C C   . ILE A 1 459 ? -30.340 35.545  -13.795 1.00 87.04 459 A 1 
ATOM 3625 O O   . ILE A 1 459 ? -30.734 35.268  -14.928 1.00 84.99 459 A 1 
ATOM 3626 C CB  . ILE A 1 459 ? -28.857 33.487  -13.493 1.00 86.43 459 A 1 
ATOM 3627 C CG1 . ILE A 1 459 ? -28.457 32.337  -12.533 1.00 84.49 459 A 1 
ATOM 3628 C CG2 . ILE A 1 459 ? -27.617 34.297  -13.905 1.00 83.74 459 A 1 
ATOM 3629 C CD1 . ILE A 1 459 ? -27.605 31.251  -13.201 1.00 80.42 459 A 1 
ATOM 3630 N N   . ASP A 1 460 ? -30.304 36.782  -13.322 1.00 87.16 460 A 1 
ATOM 3631 C CA  . ASP A 1 460 ? -30.834 37.915  -14.094 1.00 85.58 460 A 1 
ATOM 3632 C C   . ASP A 1 460 ? -30.108 38.091  -15.431 1.00 85.44 460 A 1 
ATOM 3633 O O   . ASP A 1 460 ? -30.756 38.235  -16.465 1.00 79.80 460 A 1 
ATOM 3634 C CB  . ASP A 1 460 ? -30.775 39.199  -13.254 1.00 82.48 460 A 1 
ATOM 3635 C CG  . ASP A 1 460 ? -31.799 39.217  -12.122 1.00 76.31 460 A 1 
ATOM 3636 O OD1 . ASP A 1 460 ? -32.872 38.589  -12.279 1.00 68.28 460 A 1 
ATOM 3637 O OD2 . ASP A 1 460 ? -31.520 39.882  -11.093 1.00 68.67 460 A 1 
ATOM 3638 N N   . ASN A 1 461 ? -28.781 37.970  -15.413 1.00 87.66 461 A 1 
ATOM 3639 C CA  . ASN A 1 461 ? -27.895 38.108  -16.565 1.00 88.04 461 A 1 
ATOM 3640 C C   . ASN A 1 461 ? -27.494 36.765  -17.196 1.00 89.76 461 A 1 
ATOM 3641 O O   . ASN A 1 461 ? -26.396 36.624  -17.731 1.00 87.62 461 A 1 
ATOM 3642 C CB  . ASN A 1 461 ? -26.687 38.963  -16.150 1.00 84.48 461 A 1 
ATOM 3643 C CG  . ASN A 1 461 ? -25.757 38.271  -15.167 1.00 80.83 461 A 1 
ATOM 3644 O OD1 . ASN A 1 461 ? -26.162 37.554  -14.268 1.00 71.79 461 A 1 
ATOM 3645 N ND2 . ASN A 1 461 ? -24.474 38.504  -15.308 1.00 72.84 461 A 1 
ATOM 3646 N N   . ALA A 1 462 ? -28.355 35.754  -17.113 1.00 89.59 462 A 1 
ATOM 3647 C CA  . ALA A 1 462 ? -28.050 34.432  -17.669 1.00 90.54 462 A 1 
ATOM 3648 C C   . ALA A 1 462 ? -27.806 34.455  -19.188 1.00 91.47 462 A 1 
ATOM 3649 O O   . ALA A 1 462 ? -27.041 33.636  -19.701 1.00 90.00 462 A 1 
ATOM 3650 C CB  . ALA A 1 462 ? -29.202 33.486  -17.330 1.00 90.01 462 A 1 
ATOM 3651 N N   . ASP A 1 463 ? -28.459 35.375  -19.874 1.00 92.04 463 A 1 
ATOM 3652 C CA  . ASP A 1 463 ? -28.278 35.643  -21.296 1.00 91.69 463 A 1 
ATOM 3653 C C   . ASP A 1 463 ? -26.871 36.157  -21.603 1.00 91.96 463 A 1 
ATOM 3654 O O   . ASP A 1 463 ? -26.173 35.527  -22.399 1.00 89.53 463 A 1 
ATOM 3655 C CB  . ASP A 1 463 ? -29.377 36.611  -21.780 1.00 89.14 463 A 1 
ATOM 3656 C CG  . ASP A 1 463 ? -29.491 37.911  -20.975 1.00 83.37 463 A 1 
ATOM 3657 O OD1 . ASP A 1 463 ? -29.329 37.861  -19.732 1.00 72.82 463 A 1 
ATOM 3658 O OD2 . ASP A 1 463 ? -29.804 38.947  -21.602 1.00 74.64 463 A 1 
ATOM 3659 N N   . GLU A 1 464 ? -26.391 37.163  -20.905 1.00 92.19 464 A 1 
ATOM 3660 C CA  . GLU A 1 464 ? -25.030 37.702  -21.063 1.00 91.24 464 A 1 
ATOM 3661 C C   . GLU A 1 464 ? -23.958 36.653  -20.728 1.00 91.52 464 A 1 
ATOM 3662 O O   . GLU A 1 464 ? -22.964 36.507  -21.436 1.00 89.28 464 A 1 
ATOM 3663 C CB  . GLU A 1 464 ? -24.814 38.913  -20.138 1.00 89.37 464 A 1 
ATOM 3664 C CG  . GLU A 1 464 ? -25.661 40.151  -20.484 1.00 81.02 464 A 1 
ATOM 3665 C CD  . GLU A 1 464 ? -25.385 41.348  -19.547 1.00 76.83 464 A 1 
ATOM 3666 O OE1 . GLU A 1 464 ? -25.746 42.487  -19.923 1.00 68.80 464 A 1 
ATOM 3667 O OE2 . GLU A 1 464 ? -24.814 41.147  -18.450 1.00 69.69 464 A 1 
ATOM 3668 N N   . LEU A 1 465 ? -24.184 35.874  -19.683 1.00 91.08 465 A 1 
ATOM 3669 C CA  . LEU A 1 465 ? -23.261 34.813  -19.280 1.00 90.22 465 A 1 
ATOM 3670 C C   . LEU A 1 465 ? -23.146 33.738  -20.364 1.00 91.09 465 A 1 
ATOM 3671 O O   . LEU A 1 465 ? -22.036 33.350  -20.725 1.00 90.05 465 A 1 
ATOM 3672 C CB  . LEU A 1 465 ? -23.716 34.189  -17.948 1.00 88.71 465 A 1 
ATOM 3673 C CG  . LEU A 1 465 ? -23.626 35.122  -16.726 1.00 84.83 465 A 1 
ATOM 3674 C CD1 . LEU A 1 465 ? -24.170 34.385  -15.490 1.00 79.22 465 A 1 
ATOM 3675 C CD2 . LEU A 1 465 ? -22.214 35.596  -16.425 1.00 79.40 465 A 1 
ATOM 3676 N N   . LEU A 1 466 ? -24.257 33.274  -20.909 1.00 90.97 466 A 1 
ATOM 3677 C CA  . LEU A 1 466 ? -24.239 32.272  -21.973 1.00 91.68 466 A 1 
ATOM 3678 C C   . LEU A 1 466 ? -23.734 32.845  -23.302 1.00 91.85 466 A 1 
ATOM 3679 O O   . LEU A 1 466 ? -23.087 32.118  -24.051 1.00 90.56 466 A 1 
ATOM 3680 C CB  . LEU A 1 466 ? -25.627 31.630  -22.123 1.00 91.64 466 A 1 
ATOM 3681 C CG  . LEU A 1 466 ? -26.049 30.751  -20.920 1.00 92.07 466 A 1 
ATOM 3682 C CD1 . LEU A 1 466 ? -27.474 30.229  -21.138 1.00 88.00 466 A 1 
ATOM 3683 C CD2 . LEU A 1 466 ? -25.143 29.542  -20.711 1.00 87.96 466 A 1 
ATOM 3684 N N   . GLU A 1 467 ? -23.973 34.106  -23.567 1.00 92.44 467 A 1 
ATOM 3685 C CA  . GLU A 1 467 ? -23.441 34.797  -24.742 1.00 91.89 467 A 1 
ATOM 3686 C C   . GLU A 1 467 ? -21.909 34.871  -24.697 1.00 91.21 467 A 1 
ATOM 3687 O O   . GLU A 1 467 ? -21.263 34.575  -25.698 1.00 88.55 467 A 1 
ATOM 3688 C CB  . GLU A 1 467 ? -24.088 36.189  -24.847 1.00 90.20 467 A 1 
ATOM 3689 C CG  . GLU A 1 467 ? -23.757 36.882  -26.185 1.00 83.07 467 A 1 
ATOM 3690 C CD  . GLU A 1 467 ? -24.578 38.163  -26.420 1.00 78.27 467 A 1 
ATOM 3691 O OE1 . GLU A 1 467 ? -24.808 38.489  -27.615 1.00 69.64 467 A 1 
ATOM 3692 O OE2 . GLU A 1 467 ? -24.988 38.814  -25.439 1.00 70.26 467 A 1 
ATOM 3693 N N   . SER A 1 468 ? -21.331 35.134  -23.535 1.00 91.47 468 A 1 
ATOM 3694 C CA  . SER A 1 468 ? -19.878 35.143  -23.374 1.00 90.05 468 A 1 
ATOM 3695 C C   . SER A 1 468 ? -19.217 33.796  -23.702 1.00 90.41 468 A 1 
ATOM 3696 O O   . SER A 1 468 ? -18.127 33.749  -24.267 1.00 87.72 468 A 1 
ATOM 3697 C CB  . SER A 1 468 ? -19.499 35.605  -21.961 1.00 87.56 468 A 1 
ATOM 3698 O OG  . SER A 1 468 ? -19.676 34.600  -20.988 1.00 73.28 468 A 1 
ATOM 3699 N N   . PHE A 1 469 ? -19.895 32.676  -23.424 1.00 90.59 469 A 1 
ATOM 3700 C CA  . PHE A 1 469 ? -19.415 31.347  -23.810 1.00 89.86 469 A 1 
ATOM 3701 C C   . PHE A 1 469 ? -19.593 31.043  -25.304 1.00 90.20 469 A 1 
ATOM 3702 O O   . PHE A 1 469 ? -18.979 30.105  -25.810 1.00 88.72 469 A 1 
ATOM 3703 C CB  . PHE A 1 469 ? -20.128 30.274  -22.988 1.00 89.34 469 A 1 
ATOM 3704 C CG  . PHE A 1 469 ? -19.681 30.171  -21.547 1.00 89.09 469 A 1 
ATOM 3705 C CD1 . PHE A 1 469 ? -18.443 29.589  -21.231 1.00 83.34 469 A 1 
ATOM 3706 C CD2 . PHE A 1 469 ? -20.511 30.624  -20.509 1.00 84.03 469 A 1 
ATOM 3707 C CE1 . PHE A 1 469 ? -18.030 29.464  -19.895 1.00 82.22 469 A 1 
ATOM 3708 C CE2 . PHE A 1 469 ? -20.103 30.504  -19.172 1.00 82.40 469 A 1 
ATOM 3709 C CZ  . PHE A 1 469 ? -18.857 29.922  -18.859 1.00 84.99 469 A 1 
ATOM 3710 N N   . LEU A 1 470 ? -20.437 31.800  -26.006 1.00 89.37 470 A 1 
ATOM 3711 C CA  . LEU A 1 470 ? -20.626 31.651  -27.453 1.00 88.96 470 A 1 
ATOM 3712 C C   . LEU A 1 470 ? -19.444 32.205  -28.246 1.00 88.68 470 A 1 
ATOM 3713 O O   . LEU A 1 470 ? -19.217 31.778  -29.375 1.00 85.67 470 A 1 
ATOM 3714 C CB  . LEU A 1 470 ? -21.953 32.318  -27.858 1.00 87.39 470 A 1 
ATOM 3715 C CG  . LEU A 1 470 ? -22.922 31.330  -28.531 1.00 85.81 470 A 1 
ATOM 3716 C CD1 . LEU A 1 470 ? -24.255 31.311  -27.793 1.00 80.05 470 A 1 
ATOM 3717 C CD2 . LEU A 1 470 ? -23.207 31.733  -29.970 1.00 79.42 470 A 1 
ATOM 3718 N N   . GLU A 1 471 ? -18.665 33.120  -27.661 1.00 88.19 471 A 1 
ATOM 3719 C CA  . GLU A 1 471 ? -17.408 33.560  -28.237 1.00 85.59 471 A 1 
ATOM 3720 C C   . GLU A 1 471 ? -16.421 32.391  -28.312 1.00 83.82 471 A 1 
ATOM 3721 O O   . GLU A 1 471 ? -16.106 31.736  -27.325 1.00 76.08 471 A 1 
ATOM 3722 C CB  . GLU A 1 471 ? -16.804 34.746  -27.471 1.00 82.12 471 A 1 
ATOM 3723 C CG  . GLU A 1 471 ? -17.641 36.030  -27.601 1.00 74.84 471 A 1 
ATOM 3724 C CD  . GLU A 1 471 ? -16.906 37.288  -27.108 1.00 67.34 471 A 1 
ATOM 3725 O OE1 . GLU A 1 471 ? -17.368 38.403  -27.465 1.00 59.98 471 A 1 
ATOM 3726 O OE2 . GLU A 1 471 ? -15.860 37.165  -26.441 1.00 59.71 471 A 1 
ATOM 3727 N N   . GLY A 1 472 ? -15.939 32.116  -29.508 1.00 84.62 472 A 1 
ATOM 3728 C CA  . GLY A 1 472 ? -15.046 30.979  -29.738 1.00 84.86 472 A 1 
ATOM 3729 C C   . GLY A 1 472 ? -15.747 29.609  -29.713 1.00 87.20 472 A 1 
ATOM 3730 O O   . GLY A 1 472 ? -15.090 28.593  -29.519 1.00 83.78 472 A 1 
ATOM 3731 N N   . PHE A 1 473 ? -17.059 29.573  -29.954 1.00 87.28 473 A 1 
ATOM 3732 C CA  . PHE A 1 473 ? -17.856 28.329  -29.942 1.00 87.98 473 A 1 
ATOM 3733 C C   . PHE A 1 473 ? -17.211 27.169  -30.716 1.00 88.29 473 A 1 
ATOM 3734 O O   . PHE A 1 473 ? -17.241 26.033  -30.251 1.00 86.41 473 A 1 
ATOM 3735 C CB  . PHE A 1 473 ? -19.241 28.630  -30.521 1.00 87.83 473 A 1 
ATOM 3736 C CG  . PHE A 1 473 ? -20.183 27.442  -30.518 1.00 89.38 473 A 1 
ATOM 3737 C CD1 . PHE A 1 473 ? -20.391 26.697  -31.696 1.00 83.26 473 A 1 
ATOM 3738 C CD2 . PHE A 1 473 ? -20.862 27.087  -29.354 1.00 82.87 473 A 1 
ATOM 3739 C CE1 . PHE A 1 473 ? -21.288 25.614  -31.691 1.00 82.33 473 A 1 
ATOM 3740 C CE2 . PHE A 1 473 ? -21.752 26.007  -29.343 1.00 82.31 473 A 1 
ATOM 3741 C CZ  . PHE A 1 473 ? -21.971 25.273  -30.514 1.00 88.06 473 A 1 
ATOM 3742 N N   . HIS A 1 474 ? -16.623 27.441  -31.877 1.00 86.63 474 A 1 
ATOM 3743 C CA  . HIS A 1 474 ? -15.996 26.404  -32.703 1.00 85.63 474 A 1 
ATOM 3744 C C   . HIS A 1 474 ? -14.675 25.869  -32.132 1.00 86.41 474 A 1 
ATOM 3745 O O   . HIS A 1 474 ? -14.315 24.728  -32.431 1.00 83.22 474 A 1 
ATOM 3746 C CB  . HIS A 1 474 ? -15.790 26.945  -34.123 1.00 82.16 474 A 1 
ATOM 3747 C CG  . HIS A 1 474 ? -17.093 27.149  -34.841 1.00 75.65 474 A 1 
ATOM 3748 N ND1 . HIS A 1 474 ? -18.071 26.195  -35.027 1.00 65.52 474 A 1 
ATOM 3749 C CD2 . HIS A 1 474 ? -17.541 28.317  -35.395 1.00 63.64 474 A 1 
ATOM 3750 C CE1 . HIS A 1 474 ? -19.093 26.774  -35.679 1.00 61.78 474 A 1 
ATOM 3751 N NE2 . HIS A 1 474 ? -18.808 28.060  -35.921 1.00 60.89 474 A 1 
ATOM 3752 N N   . ASP A 1 475 ? -14.003 26.647  -31.294 1.00 88.48 475 A 1 
ATOM 3753 C CA  . ASP A 1 475 ? -12.758 26.253  -30.630 1.00 88.11 475 A 1 
ATOM 3754 C C   . ASP A 1 475 ? -13.027 25.517  -29.299 1.00 88.94 475 A 1 
ATOM 3755 O O   . ASP A 1 475 ? -12.122 24.924  -28.706 1.00 85.47 475 A 1 
ATOM 3756 C CB  . ASP A 1 475 ? -11.875 27.498  -30.403 1.00 85.36 475 A 1 
ATOM 3757 C CG  . ASP A 1 475 ? -11.483 28.223  -31.698 1.00 79.63 475 A 1 
ATOM 3758 O OD1 . ASP A 1 475 ? -11.168 27.533  -32.698 1.00 73.39 475 A 1 
ATOM 3759 O OD2 . ASP A 1 475 ? -11.456 29.472  -31.671 1.00 72.52 475 A 1 
ATOM 3760 N N   . GLU A 1 476 ? -14.279 25.533  -28.840 1.00 88.84 476 A 1 
ATOM 3761 C CA  . GLU A 1 476 ? -14.693 24.826  -27.630 1.00 89.27 476 A 1 
ATOM 3762 C C   . GLU A 1 476 ? -14.741 23.307  -27.835 1.00 89.96 476 A 1 
ATOM 3763 O O   . GLU A 1 476 ? -14.967 22.783  -28.931 1.00 87.89 476 A 1 
ATOM 3764 C CB  . GLU A 1 476 ? -16.060 25.343  -27.159 1.00 87.68 476 A 1 
ATOM 3765 C CG  . GLU A 1 476 ? -15.997 26.751  -26.541 1.00 83.26 476 A 1 
ATOM 3766 C CD  . GLU A 1 476 ? -15.384 26.761  -25.135 1.00 85.18 476 A 1 
ATOM 3767 O OE1 . GLU A 1 476 ? -15.452 27.822  -24.494 1.00 74.96 476 A 1 
ATOM 3768 O OE2 . GLU A 1 476 ? -14.886 25.720  -24.645 1.00 78.11 476 A 1 
ATOM 3769 N N   . SER A 1 477 ? -14.611 22.580  -26.741 1.00 90.97 477 A 1 
ATOM 3770 C CA  . SER A 1 477 ? -14.805 21.133  -26.770 1.00 91.05 477 A 1 
ATOM 3771 C C   . SER A 1 477 ? -16.253 20.772  -27.135 1.00 92.19 477 A 1 
ATOM 3772 O O   . SER A 1 477 ? -17.206 21.473  -26.779 1.00 90.75 477 A 1 
ATOM 3773 C CB  . SER A 1 477 ? -14.407 20.498  -25.435 1.00 89.16 477 A 1 
ATOM 3774 O OG  . SER A 1 477 ? -15.398 20.714  -24.453 1.00 81.58 477 A 1 
ATOM 3775 N N   . THR A 1 478 ? -16.448 19.610  -27.748 1.00 91.28 478 A 1 
ATOM 3776 C CA  . THR A 1 478 ? -17.793 19.076  -28.029 1.00 90.73 478 A 1 
ATOM 3777 C C   . THR A 1 478 ? -18.695 19.052  -26.796 1.00 91.90 478 A 1 
ATOM 3778 O O   . THR A 1 478 ? -19.893 19.293  -26.891 1.00 91.01 478 A 1 
ATOM 3779 C CB  . THR A 1 478 ? -17.671 17.638  -28.565 1.00 88.45 478 A 1 
ATOM 3780 O OG1 . THR A 1 478 ? -16.877 17.600  -29.733 1.00 79.18 478 A 1 
ATOM 3781 C CG2 . THR A 1 478 ? -19.017 17.006  -28.907 1.00 76.45 478 A 1 
ATOM 3782 N N   . GLN A 1 479 ? -18.136 18.777  -25.616 1.00 91.58 479 A 1 
ATOM 3783 C CA  . GLN A 1 479 ? -18.890 18.745  -24.361 1.00 91.71 479 A 1 
ATOM 3784 C C   . GLN A 1 479 ? -19.437 20.132  -24.004 1.00 92.93 479 A 1 
ATOM 3785 O O   . GLN A 1 479 ? -20.612 20.246  -23.635 1.00 91.71 479 A 1 
ATOM 3786 C CB  . GLN A 1 479 ? -17.980 18.202  -23.255 1.00 89.54 479 A 1 
ATOM 3787 C CG  . GLN A 1 479 ? -18.743 17.953  -21.939 1.00 82.40 479 A 1 
ATOM 3788 C CD  . GLN A 1 479 ? -17.818 17.432  -20.833 1.00 80.85 479 A 1 
ATOM 3789 O OE1 . GLN A 1 479 ? -16.622 17.331  -20.988 1.00 73.34 479 A 1 
ATOM 3790 N NE2 . GLN A 1 479 ? -18.338 17.093  -19.679 1.00 71.33 479 A 1 
ATOM 3791 N N   . VAL A 1 480 ? -18.624 21.165  -24.134 1.00 93.74 480 A 1 
ATOM 3792 C CA  . VAL A 1 480 ? -19.022 22.551  -23.899 1.00 94.06 480 A 1 
ATOM 3793 C C   . VAL A 1 480 ? -20.054 22.996  -24.927 1.00 94.44 480 A 1 
ATOM 3794 O O   . VAL A 1 480 ? -21.121 23.479  -24.546 1.00 93.81 480 A 1 
ATOM 3795 C CB  . VAL A 1 480 ? -17.792 23.493  -23.894 1.00 93.29 480 A 1 
ATOM 3796 C CG1 . VAL A 1 480 ? -18.196 24.970  -23.814 1.00 88.46 480 A 1 
ATOM 3797 C CG2 . VAL A 1 480 ? -16.896 23.177  -22.691 1.00 88.78 480 A 1 
ATOM 3798 N N   . GLN A 1 481 ? -19.812 22.726  -26.212 1.00 94.16 481 A 1 
ATOM 3799 C CA  . GLN A 1 481 ? -20.731 23.072  -27.303 1.00 93.88 481 A 1 
ATOM 3800 C C   . GLN A 1 481 ? -22.125 22.446  -27.097 1.00 93.86 481 A 1 
ATOM 3801 O O   . GLN A 1 481 ? -23.149 23.128  -27.190 1.00 93.21 481 A 1 
ATOM 3802 C CB  . GLN A 1 481 ? -20.125 22.593  -28.627 1.00 93.15 481 A 1 
ATOM 3803 C CG  . GLN A 1 481 ? -18.868 23.365  -29.067 1.00 91.48 481 A 1 
ATOM 3804 C CD  . GLN A 1 481 ? -18.244 22.757  -30.330 1.00 91.49 481 A 1 
ATOM 3805 O OE1 . GLN A 1 481 ? -18.449 21.603  -30.675 1.00 84.97 481 A 1 
ATOM 3806 N NE2 . GLN A 1 481 ? -17.457 23.516  -31.062 1.00 83.31 481 A 1 
ATOM 3807 N N   . LEU A 1 482 ? -22.183 21.163  -26.751 1.00 93.67 482 A 1 
ATOM 3808 C CA  . LEU A 1 482 ? -23.444 20.470  -26.483 1.00 93.00 482 A 1 
ATOM 3809 C C   . LEU A 1 482 ? -24.174 21.035  -25.257 1.00 93.34 482 A 1 
ATOM 3810 O O   . LEU A 1 482 ? -25.402 21.155  -25.271 1.00 92.79 482 A 1 
ATOM 3811 C CB  . LEU A 1 482 ? -23.170 18.969  -26.267 1.00 92.15 482 A 1 
ATOM 3812 C CG  . LEU A 1 482 ? -22.893 18.175  -27.557 1.00 88.65 482 A 1 
ATOM 3813 C CD1 . LEU A 1 482 ? -22.396 16.777  -27.193 1.00 83.63 482 A 1 
ATOM 3814 C CD2 . LEU A 1 482 ? -24.156 18.011  -28.400 1.00 83.56 482 A 1 
ATOM 3815 N N   . GLN A 1 483 ? -23.434 21.358  -24.192 1.00 93.96 483 A 1 
ATOM 3816 C CA  . GLN A 1 483 ? -24.032 21.958  -22.998 1.00 93.71 483 A 1 
ATOM 3817 C C   . GLN A 1 483 ? -24.509 23.376  -23.256 1.00 94.07 483 A 1 
ATOM 3818 O O   . GLN A 1 483 ? -25.603 23.716  -22.813 1.00 93.33 483 A 1 
ATOM 3819 C CB  . GLN A 1 483 ? -23.078 21.923  -21.796 1.00 92.81 483 A 1 
ATOM 3820 C CG  . GLN A 1 483 ? -23.001 20.544  -21.131 1.00 83.38 483 A 1 
ATOM 3821 C CD  . GLN A 1 483 ? -24.307 20.043  -20.507 1.00 85.89 483 A 1 
ATOM 3822 O OE1 . GLN A 1 483 ? -25.383 20.609  -20.596 1.00 77.00 483 A 1 
ATOM 3823 N NE2 . GLN A 1 483 ? -24.270 18.901  -19.852 1.00 74.40 483 A 1 
ATOM 3824 N N   . LEU A 1 484 ? -23.755 24.163  -24.006 1.00 94.40 484 A 1 
ATOM 3825 C CA  . LEU A 1 484 ? -24.106 25.527  -24.353 1.00 94.58 484 A 1 
ATOM 3826 C C   . LEU A 1 484 ? -25.382 25.568  -25.199 1.00 94.90 484 A 1 
ATOM 3827 O O   . LEU A 1 484 ? -26.327 26.279  -24.847 1.00 93.89 484 A 1 
ATOM 3828 C CB  . LEU A 1 484 ? -22.907 26.167  -25.080 1.00 93.55 484 A 1 
ATOM 3829 C CG  . LEU A 1 484 ? -23.065 27.680  -25.293 1.00 88.31 484 A 1 
ATOM 3830 C CD1 . LEU A 1 484 ? -23.140 28.447  -23.970 1.00 83.13 484 A 1 
ATOM 3831 C CD2 . LEU A 1 484 ? -21.849 28.194  -26.057 1.00 83.09 484 A 1 
ATOM 3832 N N   . LEU A 1 485 ? -25.482 24.725  -26.217 1.00 94.06 485 A 1 
ATOM 3833 C CA  . LEU A 1 485 ? -26.702 24.552  -27.003 1.00 93.71 485 A 1 
ATOM 3834 C C   . LEU A 1 485 ? -27.896 24.209  -26.104 1.00 94.11 485 A 1 
ATOM 3835 O O   . LEU A 1 485 ? -28.963 24.823  -26.196 1.00 93.32 485 A 1 
ATOM 3836 C CB  . LEU A 1 485 ? -26.446 23.447  -28.057 1.00 93.17 485 A 1 
ATOM 3837 C CG  . LEU A 1 485 ? -27.691 23.055  -28.878 1.00 92.32 485 A 1 
ATOM 3838 C CD1 . LEU A 1 485 ? -28.232 24.215  -29.710 1.00 85.61 485 A 1 
ATOM 3839 C CD2 . LEU A 1 485 ? -27.330 21.912  -29.822 1.00 85.60 485 A 1 
ATOM 3840 N N   . THR A 1 486 ? -27.736 23.258  -25.206 1.00 94.13 486 A 1 
ATOM 3841 C CA  . THR A 1 486 ? -28.812 22.840  -24.298 1.00 93.41 486 A 1 
ATOM 3842 C C   . THR A 1 486 ? -29.191 23.946  -23.305 1.00 93.88 486 A 1 
ATOM 3843 O O   . THR A 1 486 ? -30.376 24.139  -23.039 1.00 93.14 486 A 1 
ATOM 3844 C CB  . THR A 1 486 ? -28.427 21.565  -23.535 1.00 92.22 486 A 1 
ATOM 3845 O OG1 . THR A 1 486 ? -28.071 20.527  -24.440 1.00 86.53 486 A 1 
ATOM 3846 C CG2 . THR A 1 486 ? -29.580 21.016  -22.698 1.00 84.86 486 A 1 
ATOM 3847 N N   . ALA A 1 487 ? -28.200 24.658  -22.757 1.00 93.77 487 A 1 
ATOM 3848 C CA  . ALA A 1 487 ? -28.410 25.744  -21.808 1.00 94.22 487 A 1 
ATOM 3849 C C   . ALA A 1 487 ? -29.142 26.929  -22.442 1.00 94.60 487 A 1 
ATOM 3850 O O   . ALA A 1 487 ? -30.112 27.416  -21.871 1.00 93.61 487 A 1 
ATOM 3851 C CB  . ALA A 1 487 ? -27.054 26.156  -21.233 1.00 93.96 487 A 1 
ATOM 3852 N N   . ILE A 1 488 ? -28.760 27.326  -23.649 1.00 94.60 488 A 1 
ATOM 3853 C CA  . ILE A 1 488 ? -29.411 28.421  -24.379 1.00 94.86 488 A 1 
ATOM 3854 C C   . ILE A 1 488 ? -30.839 28.046  -24.762 1.00 94.77 488 A 1 
ATOM 3855 O O   . ILE A 1 488 ? -31.748 28.860  -24.609 1.00 93.81 488 A 1 
ATOM 3856 C CB  . ILE A 1 488 ? -28.562 28.841  -25.594 1.00 94.90 488 A 1 
ATOM 3857 C CG1 . ILE A 1 488 ? -27.249 29.489  -25.097 1.00 92.62 488 A 1 
ATOM 3858 C CG2 . ILE A 1 488 ? -29.339 29.827  -26.484 1.00 92.38 488 A 1 
ATOM 3859 C CD1 . ILE A 1 488 ? -26.211 29.731  -26.206 1.00 87.98 488 A 1 
ATOM 3860 N N   . VAL A 1 489 ? -31.091 26.814  -25.168 1.00 94.48 489 A 1 
ATOM 3861 C CA  . VAL A 1 489 ? -32.463 26.340  -25.430 1.00 93.99 489 A 1 
ATOM 3862 C C   . VAL A 1 489 ? -33.311 26.367  -24.159 1.00 93.86 489 A 1 
ATOM 3863 O O   . VAL A 1 489 ? -34.466 26.799  -24.203 1.00 92.77 489 A 1 
ATOM 3864 C CB  . VAL A 1 489 ? -32.458 24.949  -26.092 1.00 93.57 489 A 1 
ATOM 3865 C CG1 . VAL A 1 489 ? -33.863 24.336  -26.185 1.00 88.50 489 A 1 
ATOM 3866 C CG2 . VAL A 1 489 ? -31.922 25.043  -27.523 1.00 88.64 489 A 1 
ATOM 3867 N N   . LYS A 1 490 ? -32.751 25.961  -23.005 1.00 94.23 490 A 1 
ATOM 3868 C CA  . LYS A 1 490 ? -33.454 26.084  -21.720 1.00 93.42 490 A 1 
ATOM 3869 C C   . LYS A 1 490 ? -33.741 27.537  -21.366 1.00 92.97 490 A 1 
ATOM 3870 O O   . LYS A 1 490 ? -34.868 27.847  -20.985 1.00 91.61 490 A 1 
ATOM 3871 C CB  . LYS A 1 490 ? -32.644 25.458  -20.581 1.00 92.48 490 A 1 
ATOM 3872 C CG  . LYS A 1 490 ? -32.629 23.930  -20.606 1.00 90.45 490 A 1 
ATOM 3873 C CD  . LYS A 1 490 ? -31.649 23.463  -19.532 1.00 88.86 490 A 1 
ATOM 3874 C CE  . LYS A 1 490 ? -31.542 21.944  -19.483 1.00 84.95 490 A 1 
ATOM 3875 N NZ  . LYS A 1 490 ? -30.527 21.563  -18.482 1.00 80.92 490 A 1 
ATOM 3876 N N   . LEU A 1 491 ? -32.745 28.415  -21.501 1.00 93.79 491 A 1 
ATOM 3877 C CA  . LEU A 1 491 ? -32.890 29.843  -21.258 1.00 93.38 491 A 1 
ATOM 3878 C C   . LEU A 1 491 ? -33.989 30.437  -22.148 1.00 93.26 491 A 1 
ATOM 3879 O O   . LEU A 1 491 ? -34.876 31.122  -21.643 1.00 91.76 491 A 1 
ATOM 3880 C CB  . LEU A 1 491 ? -31.531 30.519  -21.491 1.00 92.90 491 A 1 
ATOM 3881 C CG  . LEU A 1 491 ? -31.573 32.057  -21.398 1.00 91.75 491 A 1 
ATOM 3882 C CD1 . LEU A 1 491 ? -31.930 32.544  -20.001 1.00 85.58 491 A 1 
ATOM 3883 C CD2 . LEU A 1 491 ? -30.207 32.625  -21.766 1.00 86.12 491 A 1 
ATOM 3884 N N   . PHE A 1 492 ? -33.996 30.101  -23.428 1.00 92.71 492 A 1 
ATOM 3885 C CA  . PHE A 1 492 ? -35.002 30.561  -24.373 1.00 92.16 492 A 1 
ATOM 3886 C C   . PHE A 1 492 ? -36.413 30.086  -24.005 1.00 92.25 492 A 1 
ATOM 3887 O O   . PHE A 1 492 ? -37.365 30.853  -24.075 1.00 91.10 492 A 1 
ATOM 3888 C CB  . PHE A 1 492 ? -34.616 30.084  -25.779 1.00 91.93 492 A 1 
ATOM 3889 C CG  . PHE A 1 492 ? -35.635 30.459  -26.836 1.00 91.95 492 A 1 
ATOM 3890 C CD1 . PHE A 1 492 ? -36.360 29.465  -27.513 1.00 85.19 492 A 1 
ATOM 3891 C CD2 . PHE A 1 492 ? -35.887 31.815  -27.114 1.00 85.80 492 A 1 
ATOM 3892 C CE1 . PHE A 1 492 ? -37.318 29.823  -28.473 1.00 85.60 492 A 1 
ATOM 3893 C CE2 . PHE A 1 492 ? -36.842 32.177  -28.067 1.00 85.00 492 A 1 
ATOM 3894 C CZ  . PHE A 1 492 ? -37.564 31.184  -28.748 1.00 89.27 492 A 1 
ATOM 3895 N N   . LEU A 1 493 ? -36.570 28.856  -23.557 1.00 92.21 493 A 1 
ATOM 3896 C CA  . LEU A 1 493 ? -37.858 28.345  -23.080 1.00 90.63 493 A 1 
ATOM 3897 C C   . LEU A 1 493 ? -38.333 29.035  -21.791 1.00 89.70 493 A 1 
ATOM 3898 O O   . LEU A 1 493 ? -39.541 29.119  -21.550 1.00 87.96 493 A 1 
ATOM 3899 C CB  . LEU A 1 493 ? -37.750 26.833  -22.870 1.00 90.12 493 A 1 
ATOM 3900 C CG  . LEU A 1 493 ? -37.715 26.019  -24.182 1.00 89.06 493 A 1 
ATOM 3901 C CD1 . LEU A 1 493 ? -37.332 24.577  -23.864 1.00 84.15 493 A 1 
ATOM 3902 C CD2 . LEU A 1 493 ? -39.074 26.007  -24.879 1.00 84.35 493 A 1 
ATOM 3903 N N   . LYS A 1 494 ? -37.407 29.525  -20.968 1.00 91.53 494 A 1 
ATOM 3904 C CA  . LYS A 1 494 ? -37.674 30.218  -19.701 1.00 89.65 494 A 1 
ATOM 3905 C C   . LYS A 1 494 ? -37.900 31.724  -19.903 1.00 88.76 494 A 1 
ATOM 3906 O O   . LYS A 1 494 ? -38.822 32.282  -19.311 1.00 86.19 494 A 1 
ATOM 3907 C CB  . LYS A 1 494 ? -36.513 29.953  -18.732 1.00 88.40 494 A 1 
ATOM 3908 C CG  . LYS A 1 494 ? -36.472 28.503  -18.238 1.00 87.26 494 A 1 
ATOM 3909 C CD  . LYS A 1 494 ? -35.196 28.235  -17.424 1.00 85.64 494 A 1 
ATOM 3910 C CE  . LYS A 1 494 ? -35.168 26.810  -16.878 1.00 82.94 494 A 1 
ATOM 3911 N NZ  . LYS A 1 494 ? -34.091 26.619  -15.879 1.00 77.96 494 A 1 
ATOM 3912 N N   . LYS A 1 495 ? -37.077 32.351  -20.743 1.00 89.42 495 A 1 
ATOM 3913 C CA  . LYS A 1 495 ? -37.075 33.800  -21.032 1.00 88.55 495 A 1 
ATOM 3914 C C   . LYS A 1 495 ? -37.083 34.073  -22.545 1.00 88.86 495 A 1 
ATOM 3915 O O   . LYS A 1 495 ? -36.134 34.649  -23.080 1.00 85.31 495 A 1 
ATOM 3916 C CB  . LYS A 1 495 ? -35.864 34.455  -20.352 1.00 86.09 495 A 1 
ATOM 3917 C CG  . LYS A 1 495 ? -35.840 34.381  -18.814 1.00 83.63 495 A 1 
ATOM 3918 C CD  . LYS A 1 495 ? -34.604 35.148  -18.316 1.00 80.11 495 A 1 
ATOM 3919 C CE  . LYS A 1 495 ? -34.468 35.180  -16.797 1.00 74.33 495 A 1 
ATOM 3920 N NZ  . LYS A 1 495 ? -33.243 35.933  -16.395 1.00 68.17 495 A 1 
ATOM 3921 N N   . PRO A 1 496 ? -38.131 33.700  -23.280 1.00 89.63 496 A 1 
ATOM 3922 C CA  . PRO A 1 496 ? -38.113 33.738  -24.741 1.00 88.56 496 A 1 
ATOM 3923 C C   . PRO A 1 496 ? -38.052 35.147  -25.320 1.00 89.13 496 A 1 
ATOM 3924 O O   . PRO A 1 496 ? -37.557 35.330  -26.420 1.00 86.98 496 A 1 
ATOM 3925 C CB  . PRO A 1 496 ? -39.395 33.030  -25.174 1.00 86.42 496 A 1 
ATOM 3926 C CG  . PRO A 1 496 ? -40.323 33.293  -23.998 1.00 83.62 496 A 1 
ATOM 3927 C CD  . PRO A 1 496 ? -39.387 33.198  -22.798 1.00 87.02 496 A 1 
ATOM 3928 N N   . THR A 1 497 ? -38.550 36.150  -24.597 1.00 88.78 497 A 1 
ATOM 3929 C CA  . THR A 1 497 ? -38.562 37.538  -25.058 1.00 87.77 497 A 1 
ATOM 3930 C C   . THR A 1 497 ? -37.174 38.163  -25.151 1.00 88.16 497 A 1 
ATOM 3931 O O   . THR A 1 497 ? -36.960 39.014  -26.010 1.00 84.37 497 A 1 
ATOM 3932 C CB  . THR A 1 497 ? -39.428 38.406  -24.136 1.00 85.28 497 A 1 
ATOM 3933 O OG1 . THR A 1 497 ? -39.215 38.057  -22.783 1.00 76.04 497 A 1 
ATOM 3934 C CG2 . THR A 1 497 ? -40.919 38.184  -24.402 1.00 72.54 497 A 1 
ATOM 3935 N N   . GLU A 1 498 ? -36.263 37.734  -24.309 1.00 87.02 498 A 1 
ATOM 3936 C CA  . GLU A 1 498 ? -34.929 38.337  -24.154 1.00 86.12 498 A 1 
ATOM 3937 C C   . GLU A 1 498 ? -33.840 37.562  -24.909 1.00 88.39 498 A 1 
ATOM 3938 O O   . GLU A 1 498 ? -32.753 38.084  -25.126 1.00 84.45 498 A 1 
ATOM 3939 C CB  . GLU A 1 498 ? -34.613 38.425  -22.657 1.00 81.23 498 A 1 
ATOM 3940 C CG  . GLU A 1 498 ? -35.572 39.374  -21.906 1.00 74.32 498 A 1 
ATOM 3941 C CD  . GLU A 1 498 ? -35.513 39.265  -20.372 1.00 68.45 498 A 1 
ATOM 3942 O OE1 . GLU A 1 498 ? -36.406 39.866  -19.739 1.00 60.69 498 A 1 
ATOM 3943 O OE2 . GLU A 1 498 ? -34.661 38.519  -19.847 1.00 61.47 498 A 1 
ATOM 3944 N N   . THR A 1 499 ? -34.129 36.333  -25.347 1.00 89.54 499 A 1 
ATOM 3945 C CA  . THR A 1 499 ? -33.101 35.383  -25.806 1.00 90.72 499 A 1 
ATOM 3946 C C   . THR A 1 499 ? -33.312 34.880  -27.231 1.00 91.40 499 A 1 
ATOM 3947 O O   . THR A 1 499 ? -32.772 33.841  -27.624 1.00 88.91 499 A 1 
ATOM 3948 C CB  . THR A 1 499 ? -32.955 34.228  -24.816 1.00 89.06 499 A 1 
ATOM 3949 O OG1 . THR A 1 499 ? -34.186 33.571  -24.654 1.00 83.03 499 A 1 
ATOM 3950 C CG2 . THR A 1 499 ? -32.516 34.711  -23.435 1.00 81.62 499 A 1 
ATOM 3951 N N   . GLN A 1 500 ? -34.111 35.581  -28.020 1.00 91.48 500 A 1 
ATOM 3952 C CA  . GLN A 1 500 ? -34.445 35.170  -29.388 1.00 89.78 500 A 1 
ATOM 3953 C C   . GLN A 1 500 ? -33.213 35.130  -30.299 1.00 90.29 500 A 1 
ATOM 3954 O O   . GLN A 1 500 ? -33.015 34.151  -31.018 1.00 88.55 500 A 1 
ATOM 3955 C CB  . GLN A 1 500 ? -35.493 36.115  -29.991 1.00 87.84 500 A 1 
ATOM 3956 C CG  . GLN A 1 500 ? -36.844 35.991  -29.293 1.00 82.45 500 A 1 
ATOM 3957 C CD  . GLN A 1 500 ? -37.870 36.994  -29.831 1.00 80.48 500 A 1 
ATOM 3958 O OE1 . GLN A 1 500 ? -37.958 37.289  -31.013 1.00 71.69 500 A 1 
ATOM 3959 N NE2 . GLN A 1 500 ? -38.680 37.548  -28.973 1.00 67.89 500 A 1 
ATOM 3960 N N   . GLU A 1 501 ? -32.383 36.162  -30.267 1.00 91.05 501 A 1 
ATOM 3961 C CA  . GLU A 1 501 ? -31.158 36.213  -31.068 1.00 90.71 501 A 1 
ATOM 3962 C C   . GLU A 1 501 ? -30.163 35.150  -30.602 1.00 91.40 501 A 1 
ATOM 3963 O O   . GLU A 1 501 ? -29.630 34.411  -31.431 1.00 88.80 501 A 1 
ATOM 3964 C CB  . GLU A 1 501 ? -30.529 37.609  -31.021 1.00 88.36 501 A 1 
ATOM 3965 C CG  . GLU A 1 501 ? -31.353 38.612  -31.842 1.00 78.58 501 A 1 
ATOM 3966 C CD  . GLU A 1 501 ? -30.708 40.006  -31.953 1.00 71.48 501 A 1 
ATOM 3967 O OE1 . GLU A 1 501 ? -31.105 40.740  -32.890 1.00 62.93 501 A 1 
ATOM 3968 O OE2 . GLU A 1 501 ? -29.857 40.338  -31.111 1.00 64.14 501 A 1 
ATOM 3969 N N   . LEU A 1 502 ? -29.998 34.981  -29.309 1.00 91.57 502 A 1 
ATOM 3970 C CA  . LEU A 1 502 ? -29.069 34.017  -28.729 1.00 91.88 502 A 1 
ATOM 3971 C C   . LEU A 1 502 ? -29.386 32.574  -29.161 1.00 92.62 502 A 1 
ATOM 3972 O O   . LEU A 1 502 ? -28.498 31.835  -29.588 1.00 91.10 502 A 1 
ATOM 3973 C CB  . LEU A 1 502 ? -29.118 34.179  -27.199 1.00 90.66 502 A 1 
ATOM 3974 C CG  . LEU A 1 502 ? -27.941 33.501  -26.481 1.00 88.00 502 A 1 
ATOM 3975 C CD1 . LEU A 1 502 ? -26.649 34.274  -26.699 1.00 80.67 502 A 1 
ATOM 3976 C CD2 . LEU A 1 502 ? -28.215 33.438  -24.984 1.00 80.91 502 A 1 
ATOM 3977 N N   . VAL A 1 503 ? -30.660 32.177  -29.116 1.00 92.36 503 A 1 
ATOM 3978 C CA  . VAL A 1 503 ? -31.048 30.823  -29.532 1.00 92.38 503 A 1 
ATOM 3979 C C   . VAL A 1 503 ? -30.918 30.628  -31.049 1.00 92.18 503 A 1 
ATOM 3980 O O   . VAL A 1 503 ? -30.535 29.548  -31.492 1.00 91.16 503 A 1 
ATOM 3981 C CB  . VAL A 1 503 ? -32.450 30.447  -29.017 1.00 91.61 503 A 1 
ATOM 3982 C CG1 . VAL A 1 503 ? -33.597 31.037  -29.821 1.00 83.74 503 A 1 
ATOM 3983 C CG2 . VAL A 1 503 ? -32.615 28.922  -28.966 1.00 84.76 503 A 1 
ATOM 3984 N N   . GLN A 1 504 ? -31.198 31.662  -31.849 1.00 91.84 504 A 1 
ATOM 3985 C CA  . GLN A 1 504 ? -30.984 31.603  -33.293 1.00 90.35 504 A 1 
ATOM 3986 C C   . GLN A 1 504 ? -29.497 31.445  -33.621 1.00 89.98 504 A 1 
ATOM 3987 O O   . GLN A 1 504 ? -29.143 30.617  -34.461 1.00 88.58 504 A 1 
ATOM 3988 C CB  . GLN A 1 504 ? -31.536 32.867  -33.960 1.00 88.85 504 A 1 
ATOM 3989 C CG  . GLN A 1 504 ? -33.072 32.855  -34.040 1.00 85.82 504 A 1 
ATOM 3990 C CD  . GLN A 1 504 ? -33.647 34.139  -34.638 1.00 85.94 504 A 1 
ATOM 3991 O OE1 . GLN A 1 504 ? -32.986 35.139  -34.851 1.00 79.33 504 A 1 
ATOM 3992 N NE2 . GLN A 1 504 ? -34.921 34.156  -34.945 1.00 77.08 504 A 1 
ATOM 3993 N N   . GLN A 1 505 ? -28.647 32.170  -32.921 1.00 92.10 505 A 1 
ATOM 3994 C CA  . GLN A 1 505 ? -27.204 32.142  -33.122 1.00 91.38 505 A 1 
ATOM 3995 C C   . GLN A 1 505 ? -26.620 30.775  -32.766 1.00 91.74 505 A 1 
ATOM 3996 O O   . GLN A 1 505 ? -25.943 30.170  -33.597 1.00 90.04 505 A 1 
ATOM 3997 C CB  . GLN A 1 505 ? -26.587 33.291  -32.323 1.00 89.99 505 A 1 
ATOM 3998 C CG  . GLN A 1 505 ? -25.165 33.633  -32.792 1.00 81.33 505 A 1 
ATOM 3999 C CD  . GLN A 1 505 ? -24.599 34.834  -32.029 1.00 78.61 505 A 1 
ATOM 4000 O OE1 . GLN A 1 505 ? -25.166 35.328  -31.071 1.00 71.17 505 A 1 
ATOM 4001 N NE2 . GLN A 1 505 ? -23.453 35.350  -32.416 1.00 68.16 505 A 1 
ATOM 4002 N N   . VAL A 1 506 ? -26.960 30.227  -31.609 1.00 91.99 506 A 1 
ATOM 4003 C CA  . VAL A 1 506 ? -26.441 28.908  -31.216 1.00 92.12 506 A 1 
ATOM 4004 C C   . VAL A 1 506 ? -26.957 27.782  -32.115 1.00 92.16 506 A 1 
ATOM 4005 O O   . VAL A 1 506 ? -26.204 26.870  -32.456 1.00 91.22 506 A 1 
ATOM 4006 C CB  . VAL A 1 506 ? -26.701 28.605  -29.725 1.00 92.02 506 A 1 
ATOM 4007 C CG1 . VAL A 1 506 ? -28.138 28.167  -29.412 1.00 86.70 506 A 1 
ATOM 4008 C CG2 . VAL A 1 506 ? -25.736 27.515  -29.236 1.00 87.37 506 A 1 
ATOM 4009 N N   . LEU A 1 507 ? -28.220 27.859  -32.582 1.00 91.73 507 A 1 
ATOM 4010 C CA  . LEU A 1 507 ? -28.750 26.881  -33.531 1.00 90.42 507 A 1 
ATOM 4011 C C   . LEU A 1 507 ? -28.063 26.986  -34.889 1.00 89.68 507 A 1 
ATOM 4012 O O   . LEU A 1 507 ? -27.771 25.963  -35.500 1.00 88.12 507 A 1 
ATOM 4013 C CB  . LEU A 1 507 ? -30.268 27.051  -33.667 1.00 90.34 507 A 1 
ATOM 4014 C CG  . LEU A 1 507 ? -31.078 26.531  -32.465 1.00 89.38 507 A 1 
ATOM 4015 C CD1 . LEU A 1 507 ? -32.542 26.945  -32.625 1.00 84.22 507 A 1 
ATOM 4016 C CD2 . LEU A 1 507 ? -31.051 25.007  -32.372 1.00 84.64 507 A 1 
ATOM 4017 N N   . SER A 1 508 ? -27.760 28.197  -35.344 1.00 90.96 508 A 1 
ATOM 4018 C CA  . SER A 1 508 ? -26.985 28.411  -36.567 1.00 89.08 508 A 1 
ATOM 4019 C C   . SER A 1 508 ? -25.583 27.824  -36.439 1.00 88.66 508 A 1 
ATOM 4020 O O   . SER A 1 508 ? -25.208 26.979  -37.254 1.00 86.73 508 A 1 
ATOM 4021 C CB  . SER A 1 508 ? -26.923 29.899  -36.923 1.00 87.24 508 A 1 
ATOM 4022 O OG  . SER A 1 508 ? -26.402 30.057  -38.224 1.00 75.15 508 A 1 
ATOM 4023 N N   . LEU A 1 509 ? -24.861 28.145  -35.374 1.00 89.86 509 A 1 
ATOM 4024 C CA  . LEU A 1 509 ? -23.520 27.622  -35.110 1.00 88.63 509 A 1 
ATOM 4025 C C   . LEU A 1 509 ? -23.509 26.089  -35.009 1.00 88.38 509 A 1 
ATOM 4026 O O   . LEU A 1 509 ? -22.682 25.421  -35.624 1.00 86.26 509 A 1 
ATOM 4027 C CB  . LEU A 1 509 ? -22.991 28.247  -33.810 1.00 88.51 509 A 1 
ATOM 4028 C CG  . LEU A 1 509 ? -22.632 29.745  -33.916 1.00 87.27 509 A 1 
ATOM 4029 C CD1 . LEU A 1 509 ? -22.409 30.317  -32.526 1.00 81.46 509 A 1 
ATOM 4030 C CD2 . LEU A 1 509 ? -21.372 29.984  -34.728 1.00 82.31 509 A 1 
ATOM 4031 N N   . ALA A 1 510 ? -24.479 25.500  -34.317 1.00 89.54 510 A 1 
ATOM 4032 C CA  . ALA A 1 510 ? -24.552 24.054  -34.143 1.00 88.27 510 A 1 
ATOM 4033 C C   . ALA A 1 510 ? -24.943 23.288  -35.420 1.00 87.50 510 A 1 
ATOM 4034 O O   . ALA A 1 510 ? -24.574 22.126  -35.583 1.00 84.51 510 A 1 
ATOM 4035 C CB  . ALA A 1 510 ? -25.532 23.761  -33.010 1.00 88.24 510 A 1 
ATOM 4036 N N   . THR A 1 511 ? -25.725 23.908  -36.317 1.00 89.09 511 A 1 
ATOM 4037 C CA  . THR A 1 511 ? -26.286 23.218  -37.487 1.00 86.01 511 A 1 
ATOM 4038 C C   . THR A 1 511 ? -25.610 23.567  -38.808 1.00 84.10 511 A 1 
ATOM 4039 O O   . THR A 1 511 ? -25.547 22.711  -39.695 1.00 79.63 511 A 1 
ATOM 4040 C CB  . THR A 1 511 ? -27.795 23.436  -37.617 1.00 84.30 511 A 1 
ATOM 4041 O OG1 . THR A 1 511 ? -28.109 24.800  -37.763 1.00 78.51 511 A 1 
ATOM 4042 C CG2 . THR A 1 511 ? -28.570 22.887  -36.418 1.00 77.08 511 A 1 
ATOM 4043 N N   . GLN A 1 512 ? -25.120 24.790  -38.963 1.00 85.87 512 A 1 
ATOM 4044 C CA  . GLN A 1 512 ? -24.508 25.268  -40.208 1.00 82.66 512 A 1 
ATOM 4045 C C   . GLN A 1 512 ? -22.995 25.137  -40.186 1.00 81.59 512 A 1 
ATOM 4046 O O   . GLN A 1 512 ? -22.414 24.612  -41.137 1.00 75.38 512 A 1 
ATOM 4047 C CB  . GLN A 1 512 ? -24.905 26.720  -40.501 1.00 78.82 512 A 1 
ATOM 4048 C CG  . GLN A 1 512 ? -26.424 26.923  -40.552 1.00 72.31 512 A 1 
ATOM 4049 C CD  . GLN A 1 512 ? -26.842 28.302  -41.048 1.00 68.73 512 A 1 
ATOM 4050 O OE1 . GLN A 1 512 ? -26.068 29.134  -41.478 1.00 61.97 512 A 1 
ATOM 4051 N NE2 . GLN A 1 512 ? -28.127 28.595  -41.039 1.00 59.32 512 A 1 
ATOM 4052 N N   . ASP A 1 513 ? -22.373 25.574  -39.108 1.00 80.16 513 A 1 
ATOM 4053 C CA  . ASP A 1 513 ? -20.930 25.785  -39.041 1.00 77.88 513 A 1 
ATOM 4054 C C   . ASP A 1 513 ? -20.209 24.681  -38.251 1.00 78.68 513 A 1 
ATOM 4055 O O   . ASP A 1 513 ? -18.981 24.630  -38.225 1.00 72.69 513 A 1 
ATOM 4056 C CB  . ASP A 1 513 ? -20.649 27.186  -38.489 1.00 73.12 513 A 1 
ATOM 4057 C CG  . ASP A 1 513 ? -21.284 28.301  -39.329 1.00 68.01 513 A 1 
ATOM 4058 O OD1 . ASP A 1 513 ? -21.249 28.205  -40.572 1.00 62.78 513 A 1 
ATOM 4059 O OD2 . ASP A 1 513 ? -21.828 29.247  -38.719 1.00 61.75 513 A 1 
ATOM 4060 N N   . SER A 1 514 ? -20.946 23.757  -37.641 1.00 79.01 514 A 1 
ATOM 4061 C CA  . SER A 1 514 ? -20.358 22.638  -36.911 1.00 78.71 514 A 1 
ATOM 4062 C C   . SER A 1 514 ? -20.018 21.457  -37.824 1.00 80.41 514 A 1 
ATOM 4063 O O   . SER A 1 514 ? -20.872 20.939  -38.542 1.00 76.92 514 A 1 
ATOM 4064 C CB  . SER A 1 514 ? -21.275 22.179  -35.790 1.00 75.31 514 A 1 
ATOM 4065 O OG  . SER A 1 514 ? -20.635 21.141  -35.056 1.00 68.37 514 A 1 
ATOM 4066 N N   . ASP A 1 515 ? -18.786 20.968  -37.712 1.00 81.61 515 A 1 
ATOM 4067 C CA  . ASP A 1 515 ? -18.381 19.699  -38.329 1.00 81.34 515 A 1 
ATOM 4068 C C   . ASP A 1 515 ? -18.796 18.469  -37.512 1.00 83.40 515 A 1 
ATOM 4069 O O   . ASP A 1 515 ? -18.822 17.355  -38.032 1.00 78.73 515 A 1 
ATOM 4070 C CB  . ASP A 1 515 ? -16.865 19.719  -38.570 1.00 76.51 515 A 1 
ATOM 4071 C CG  . ASP A 1 515 ? -16.476 20.593  -39.758 1.00 68.93 515 A 1 
ATOM 4072 O OD1 . ASP A 1 515 ? -17.272 20.654  -40.716 1.00 60.71 515 A 1 
ATOM 4073 O OD2 . ASP A 1 515 ? -15.336 21.116  -39.733 1.00 61.10 515 A 1 
ATOM 4074 N N   . ASN A 1 516 ? -19.161 18.656  -36.247 1.00 84.61 516 A 1 
ATOM 4075 C CA  . ASN A 1 516 ? -19.517 17.572  -35.351 1.00 85.48 516 A 1 
ATOM 4076 C C   . ASN A 1 516 ? -20.943 17.046  -35.648 1.00 86.51 516 A 1 
ATOM 4077 O O   . ASN A 1 516 ? -21.915 17.789  -35.506 1.00 84.83 516 A 1 
ATOM 4078 C CB  . ASN A 1 516 ? -19.335 18.048  -33.900 1.00 83.20 516 A 1 
ATOM 4079 C CG  . ASN A 1 516 ? -19.426 16.893  -32.923 1.00 81.53 516 A 1 
ATOM 4080 O OD1 . ASN A 1 516 ? -20.193 15.962  -33.078 1.00 73.88 516 A 1 
ATOM 4081 N ND2 . ASN A 1 516 ? -18.615 16.920  -31.889 1.00 72.87 516 A 1 
ATOM 4082 N N   . PRO A 1 517 ? -21.101 15.771  -36.029 1.00 86.34 517 A 1 
ATOM 4083 C CA  . PRO A 1 517 ? -22.407 15.209  -36.354 1.00 86.31 517 A 1 
ATOM 4084 C C   . PRO A 1 517 ? -23.363 15.199  -35.160 1.00 87.76 517 A 1 
ATOM 4085 O O   . PRO A 1 517 ? -24.539 15.515  -35.339 1.00 85.64 517 A 1 
ATOM 4086 C CB  . PRO A 1 517 ? -22.124 13.797  -36.881 1.00 84.11 517 A 1 
ATOM 4087 C CG  . PRO A 1 517 ? -20.786 13.430  -36.248 1.00 80.54 517 A 1 
ATOM 4088 C CD  . PRO A 1 517 ? -20.057 14.767  -36.170 1.00 83.40 517 A 1 
ATOM 4089 N N   . ASP A 1 518 ? -22.884 14.935  -33.945 1.00 87.53 518 A 1 
ATOM 4090 C CA  . ASP A 1 518 ? -23.729 14.916  -32.747 1.00 87.51 518 A 1 
ATOM 4091 C C   . ASP A 1 518 ? -24.277 16.303  -32.424 1.00 88.46 518 A 1 
ATOM 4092 O O   . ASP A 1 518 ? -25.442 16.453  -32.032 1.00 87.54 518 A 1 
ATOM 4093 C CB  . ASP A 1 518 ? -22.929 14.409  -31.537 1.00 86.56 518 A 1 
ATOM 4094 C CG  . ASP A 1 518 ? -22.530 12.933  -31.630 1.00 82.28 518 A 1 
ATOM 4095 O OD1 . ASP A 1 518 ? -23.214 12.182  -32.353 1.00 76.58 518 A 1 
ATOM 4096 O OD2 . ASP A 1 518 ? -21.560 12.570  -30.934 1.00 75.61 518 A 1 
ATOM 4097 N N   . LEU A 1 519 ? -23.468 17.334  -32.637 1.00 89.26 519 A 1 
ATOM 4098 C CA  . LEU A 1 519 ? -23.886 18.718  -32.446 1.00 90.31 519 A 1 
ATOM 4099 C C   . LEU A 1 519 ? -24.950 19.121  -33.469 1.00 90.88 519 A 1 
ATOM 4100 O O   . LEU A 1 519 ? -25.975 19.692  -33.098 1.00 89.54 519 A 1 
ATOM 4101 C CB  . LEU A 1 519 ? -22.659 19.640  -32.533 1.00 89.73 519 A 1 
ATOM 4102 C CG  . LEU A 1 519 ? -22.803 20.829  -31.569 1.00 87.90 519 A 1 
ATOM 4103 C CD1 . LEU A 1 519 ? -22.028 20.555  -30.287 1.00 82.25 519 A 1 
ATOM 4104 C CD2 . LEU A 1 519 ? -22.264 22.113  -32.180 1.00 82.42 519 A 1 
ATOM 4105 N N   . ARG A 1 520 ? -24.739 18.762  -34.741 1.00 89.82 520 A 1 
ATOM 4106 C CA  . ARG A 1 520 ? -25.712 19.005  -35.818 1.00 88.74 520 A 1 
ATOM 4107 C C   . ARG A 1 520 ? -27.029 18.278  -35.562 1.00 89.33 520 A 1 
ATOM 4108 O O   . ARG A 1 520 ? -28.088 18.885  -35.701 1.00 87.97 520 A 1 
ATOM 4109 C CB  . ARG A 1 520 ? -25.124 18.587  -37.171 1.00 86.87 520 A 1 
ATOM 4110 C CG  . ARG A 1 520 ? -24.208 19.685  -37.727 1.00 80.35 520 A 1 
ATOM 4111 C CD  . ARG A 1 520 ? -23.747 19.354  -39.151 1.00 78.39 520 A 1 
ATOM 4112 N NE  . ARG A 1 520 ? -22.406 18.748  -39.162 1.00 70.96 520 A 1 
ATOM 4113 C CZ  . ARG A 1 520 ? -21.739 18.341  -40.221 1.00 67.28 520 A 1 
ATOM 4114 N NH1 . ARG A 1 520 ? -22.275 18.327  -41.405 1.00 60.41 520 A 1 
ATOM 4115 N NH2 . ARG A 1 520 ? -20.509 17.954  -40.113 1.00 59.44 520 A 1 
ATOM 4116 N N   . ASP A 1 521 ? -26.979 17.028  -35.166 1.00 89.10 521 A 1 
ATOM 4117 C CA  . ASP A 1 521 ? -28.159 16.241  -34.823 1.00 88.45 521 A 1 
ATOM 4118 C C   . ASP A 1 521 ? -28.925 16.884  -33.671 1.00 89.02 521 A 1 
ATOM 4119 O O   . ASP A 1 521 ? -30.137 17.089  -33.757 1.00 88.00 521 A 1 
ATOM 4120 C CB  . ASP A 1 521 ? -27.751 14.800  -34.458 1.00 86.62 521 A 1 
ATOM 4121 C CG  . ASP A 1 521 ? -27.673 13.852  -35.662 1.00 80.49 521 A 1 
ATOM 4122 O OD1 . ASP A 1 521 ? -27.772 14.315  -36.818 1.00 74.65 521 A 1 
ATOM 4123 O OD2 . ASP A 1 521 ? -27.621 12.623  -35.429 1.00 73.84 521 A 1 
ATOM 4124 N N   . ARG A 1 522 ? -28.227 17.278  -32.608 1.00 88.81 522 A 1 
ATOM 4125 C CA  . ARG A 1 522 ? -28.849 17.892  -31.438 1.00 89.40 522 A 1 
ATOM 4126 C C   . ARG A 1 522 ? -29.450 19.258  -31.755 1.00 90.41 522 A 1 
ATOM 4127 O O   . ARG A 1 522 ? -30.561 19.543  -31.315 1.00 89.78 522 A 1 
ATOM 4128 C CB  . ARG A 1 522 ? -27.818 17.972  -30.308 1.00 88.63 522 A 1 
ATOM 4129 C CG  . ARG A 1 522 ? -28.483 18.075  -28.934 1.00 83.68 522 A 1 
ATOM 4130 C CD  . ARG A 1 522 ? -27.826 17.090  -27.982 1.00 80.72 522 A 1 
ATOM 4131 N NE  . ARG A 1 522 ? -28.443 17.079  -26.661 1.00 76.35 522 A 1 
ATOM 4132 C CZ  . ARG A 1 522 ? -28.139 16.253  -25.674 1.00 72.63 522 A 1 
ATOM 4133 N NH1 . ARG A 1 522 ? -27.210 15.329  -25.799 1.00 64.99 522 A 1 
ATOM 4134 N NH2 . ARG A 1 522 ? -28.747 16.343  -24.542 1.00 65.67 522 A 1 
ATOM 4135 N N   . GLY A 1 523 ? -28.751 20.063  -32.541 1.00 89.71 523 A 1 
ATOM 4136 C CA  . GLY A 1 523 ? -29.241 21.346  -33.038 1.00 89.70 523 A 1 
ATOM 4137 C C   . GLY A 1 523 ? -30.503 21.183  -33.878 1.00 90.67 523 A 1 
ATOM 4138 O O   . GLY A 1 523 ? -31.510 21.845  -33.628 1.00 89.49 523 A 1 
ATOM 4139 N N   . TYR A 1 524 ? -30.503 20.220  -34.817 1.00 89.64 524 A 1 
ATOM 4140 C CA  . TYR A 1 524 ? -31.670 19.910  -35.629 1.00 88.99 524 A 1 
ATOM 4141 C C   . TYR A 1 524 ? -32.851 19.416  -34.787 1.00 89.41 524 A 1 
ATOM 4142 O O   . TYR A 1 524 ? -33.979 19.866  -34.989 1.00 88.86 524 A 1 
ATOM 4143 C CB  . TYR A 1 524 ? -31.299 18.864  -36.683 1.00 88.06 524 A 1 
ATOM 4144 C CG  . TYR A 1 524 ? -32.485 18.499  -37.554 1.00 87.14 524 A 1 
ATOM 4145 C CD1 . TYR A 1 524 ? -33.293 17.385  -37.231 1.00 81.04 524 A 1 
ATOM 4146 C CD2 . TYR A 1 524 ? -32.830 19.310  -38.643 1.00 81.36 524 A 1 
ATOM 4147 C CE1 . TYR A 1 524 ? -34.430 17.089  -37.995 1.00 80.06 524 A 1 
ATOM 4148 C CE2 . TYR A 1 524 ? -33.963 19.027  -39.414 1.00 78.73 524 A 1 
ATOM 4149 C CZ  . TYR A 1 524 ? -34.761 17.919  -39.090 1.00 83.12 524 A 1 
ATOM 4150 O OH  . TYR A 1 524 ? -35.874 17.639  -39.844 1.00 81.88 524 A 1 
ATOM 4151 N N   . ILE A 1 525 ? -32.610 18.529  -33.819 1.00 89.73 525 A 1 
ATOM 4152 C CA  . ILE A 1 525 ? -33.635 18.019  -32.911 1.00 88.90 525 A 1 
ATOM 4153 C C   . ILE A 1 525 ? -34.288 19.175  -32.152 1.00 89.62 525 A 1 
ATOM 4154 O O   . ILE A 1 525 ? -35.518 19.268  -32.146 1.00 89.20 525 A 1 
ATOM 4155 C CB  . ILE A 1 525 ? -33.056 16.952  -31.952 1.00 87.72 525 A 1 
ATOM 4156 C CG1 . ILE A 1 525 ? -32.786 15.641  -32.728 1.00 84.57 525 A 1 
ATOM 4157 C CG2 . ILE A 1 525 ? -34.006 16.657  -30.770 1.00 83.78 525 A 1 
ATOM 4158 C CD1 . ILE A 1 525 ? -31.876 14.655  -31.980 1.00 76.74 525 A 1 
ATOM 4159 N N   . TYR A 1 526 ? -33.490 20.049  -31.552 1.00 90.56 526 A 1 
ATOM 4160 C CA  . TYR A 1 526 ? -34.038 21.201  -30.834 1.00 91.53 526 A 1 
ATOM 4161 C C   . TYR A 1 526 ? -34.795 22.147  -31.756 1.00 91.70 526 A 1 
ATOM 4162 O O   . TYR A 1 526 ? -35.917 22.536  -31.424 1.00 90.70 526 A 1 
ATOM 4163 C CB  . TYR A 1 526 ? -32.929 21.950  -30.082 1.00 91.69 526 A 1 
ATOM 4164 C CG  . TYR A 1 526 ? -32.384 21.244  -28.858 1.00 92.30 526 A 1 
ATOM 4165 C CD1 . TYR A 1 526 ? -33.221 20.491  -27.998 1.00 86.99 526 A 1 
ATOM 4166 C CD2 . TYR A 1 526 ? -31.024 21.380  -28.535 1.00 87.27 526 A 1 
ATOM 4167 C CE1 . TYR A 1 526 ? -32.717 19.882  -26.843 1.00 86.64 526 A 1 
ATOM 4168 C CE2 . TYR A 1 526 ? -30.500 20.773  -27.367 1.00 85.94 526 A 1 
ATOM 4169 C CZ  . TYR A 1 526 ? -31.353 20.028  -26.532 1.00 90.16 526 A 1 
ATOM 4170 O OH  . TYR A 1 526 ? -30.851 19.440  -25.403 1.00 88.98 526 A 1 
ATOM 4171 N N   . TRP A 1 527 ? -34.249 22.462  -32.933 1.00 91.10 527 A 1 
ATOM 4172 C CA  . TRP A 1 527 ? -34.925 23.299  -33.910 1.00 90.39 527 A 1 
ATOM 4173 C C   . TRP A 1 527 ? -36.274 22.714  -34.319 1.00 90.37 527 A 1 
ATOM 4174 O O   . TRP A 1 527 ? -37.289 23.405  -34.276 1.00 89.28 527 A 1 
ATOM 4175 C CB  . TRP A 1 527 ? -34.030 23.512  -35.126 1.00 89.36 527 A 1 
ATOM 4176 C CG  . TRP A 1 527 ? -34.697 24.312  -36.197 1.00 87.32 527 A 1 
ATOM 4177 C CD1 . TRP A 1 527 ? -34.749 25.659  -36.239 1.00 82.43 527 A 1 
ATOM 4178 C CD2 . TRP A 1 527 ? -35.458 23.835  -37.354 1.00 85.71 527 A 1 
ATOM 4179 N NE1 . TRP A 1 527 ? -35.489 26.060  -37.357 1.00 81.21 527 A 1 
ATOM 4180 C CE2 . TRP A 1 527 ? -35.937 24.965  -38.054 1.00 83.75 527 A 1 
ATOM 4181 C CE3 . TRP A 1 527 ? -35.781 22.556  -37.861 1.00 81.70 527 A 1 
ATOM 4182 C CZ2 . TRP A 1 527 ? -36.714 24.843  -39.236 1.00 82.69 527 A 1 
ATOM 4183 C CZ3 . TRP A 1 527 ? -36.553 22.430  -39.028 1.00 78.30 527 A 1 
ATOM 4184 C CH2 . TRP A 1 527 ? -37.010 23.564  -39.706 1.00 77.83 527 A 1 
ATOM 4185 N N   . ARG A 1 528 ? -36.313 21.431  -34.667 1.00 89.99 528 A 1 
ATOM 4186 C CA  . ARG A 1 528 ? -37.549 20.769  -35.093 1.00 89.79 528 A 1 
ATOM 4187 C C   . ARG A 1 528 ? -38.560 20.684  -33.948 1.00 89.51 528 A 1 
ATOM 4188 O O   . ARG A 1 528 ? -39.733 20.985  -34.162 1.00 88.24 528 A 1 
ATOM 4189 C CB  . ARG A 1 528 ? -37.226 19.400  -35.700 1.00 88.82 528 A 1 
ATOM 4190 C CG  . ARG A 1 528 ? -38.442 18.817  -36.443 1.00 86.13 528 A 1 
ATOM 4191 C CD  . ARG A 1 528 ? -38.040 17.577  -37.249 1.00 82.50 528 A 1 
ATOM 4192 N NE  . ARG A 1 528 ? -39.155 17.051  -38.054 1.00 78.67 528 A 1 
ATOM 4193 C CZ  . ARG A 1 528 ? -39.109 16.049  -38.923 1.00 73.60 528 A 1 
ATOM 4194 N NH1 . ARG A 1 528 ? -38.011 15.382  -39.146 1.00 68.72 528 A 1 
ATOM 4195 N NH2 . ARG A 1 528 ? -40.160 15.701  -39.579 1.00 68.12 528 A 1 
ATOM 4196 N N   . LEU A 1 529 ? -38.132 20.352  -32.742 1.00 89.80 529 A 1 
ATOM 4197 C CA  . LEU A 1 529 ? -38.962 20.272  -31.544 1.00 89.09 529 A 1 
ATOM 4198 C C   . LEU A 1 529 ? -39.613 21.624  -31.214 1.00 89.44 529 A 1 
ATOM 4199 O O   . LEU A 1 529 ? -40.826 21.709  -31.048 1.00 88.09 529 A 1 
ATOM 4200 C CB  . LEU A 1 529 ? -38.088 19.773  -30.377 1.00 87.84 529 A 1 
ATOM 4201 C CG  . LEU A 1 529 ? -38.894 19.090  -29.260 1.00 82.71 529 A 1 
ATOM 4202 C CD1 . LEU A 1 529 ? -39.208 17.646  -29.619 1.00 77.30 529 A 1 
ATOM 4203 C CD2 . LEU A 1 529 ? -38.089 19.060  -27.966 1.00 77.77 529 A 1 
ATOM 4204 N N   . LEU A 1 530 ? -38.811 22.695  -31.191 1.00 89.70 530 A 1 
ATOM 4205 C CA  . LEU A 1 530 ? -39.279 24.053  -30.924 1.00 88.88 530 A 1 
ATOM 4206 C C   . LEU A 1 530 ? -40.170 24.598  -32.053 1.00 88.90 530 A 1 
ATOM 4207 O O   . LEU A 1 530 ? -41.124 25.330  -31.795 1.00 87.23 530 A 1 
ATOM 4208 C CB  . LEU A 1 530 ? -38.050 24.959  -30.721 1.00 88.36 530 A 1 
ATOM 4209 C CG  . LEU A 1 530 ? -37.229 24.672  -29.444 1.00 88.21 530 A 1 
ATOM 4210 C CD1 . LEU A 1 530 ? -35.898 25.421  -29.507 1.00 82.45 530 A 1 
ATOM 4211 C CD2 . LEU A 1 530 ? -37.957 25.118  -28.184 1.00 82.77 530 A 1 
ATOM 4212 N N   . SER A 1 531 ? -39.903 24.209  -33.299 1.00 90.26 531 A 1 
ATOM 4213 C CA  . SER A 1 531 ? -40.693 24.638  -34.460 1.00 88.30 531 A 1 
ATOM 4214 C C   . SER A 1 531 ? -42.076 23.989  -34.518 1.00 87.84 531 A 1 
ATOM 4215 O O   . SER A 1 531 ? -43.045 24.624  -34.950 1.00 85.00 531 A 1 
ATOM 4216 C CB  . SER A 1 531 ? -39.962 24.302  -35.758 1.00 86.42 531 A 1 
ATOM 4217 O OG  . SER A 1 531 ? -38.735 24.982  -35.834 1.00 77.66 531 A 1 
ATOM 4218 N N   . THR A 1 532 ? -42.185 22.726  -34.107 1.00 88.59 532 A 1 
ATOM 4219 C CA  . THR A 1 532 ? -43.413 21.940  -34.239 1.00 86.81 532 A 1 
ATOM 4220 C C   . THR A 1 532 ? -44.298 22.022  -33.005 1.00 87.12 532 A 1 
ATOM 4221 O O   . THR A 1 532 ? -45.465 22.412  -33.118 1.00 83.18 532 A 1 
ATOM 4222 C CB  . THR A 1 532 ? -43.122 20.472  -34.595 1.00 84.04 532 A 1 
ATOM 4223 O OG1 . THR A 1 532 ? -42.206 19.891  -33.684 1.00 74.99 532 A 1 
ATOM 4224 C CG2 . THR A 1 532 ? -42.526 20.348  -35.988 1.00 72.49 532 A 1 
ATOM 4225 N N   . ASP A 1 533 ? -43.752 21.706  -31.831 1.00 86.24 533 A 1 
ATOM 4226 C CA  . ASP A 1 533 ? -44.487 21.678  -30.569 1.00 86.01 533 A 1 
ATOM 4227 C C   . ASP A 1 533 ? -43.649 22.259  -29.413 1.00 86.92 533 A 1 
ATOM 4228 O O   . ASP A 1 533 ? -42.959 21.525  -28.700 1.00 83.81 533 A 1 
ATOM 4229 C CB  . ASP A 1 533 ? -44.992 20.263  -30.282 1.00 82.80 533 A 1 
ATOM 4230 C CG  . ASP A 1 533 ? -45.988 20.238  -29.120 1.00 79.84 533 A 1 
ATOM 4231 O OD1 . ASP A 1 533 ? -46.098 21.260  -28.393 1.00 73.77 533 A 1 
ATOM 4232 O OD2 . ASP A 1 533 ? -46.654 19.200  -28.949 1.00 72.64 533 A 1 
ATOM 4233 N N   . PRO A 1 534 ? -43.709 23.579  -29.195 1.00 88.65 534 A 1 
ATOM 4234 C CA  . PRO A 1 534 ? -43.016 24.217  -28.082 1.00 87.70 534 A 1 
ATOM 4235 C C   . PRO A 1 534 ? -43.445 23.725  -26.696 1.00 88.19 534 A 1 
ATOM 4236 O O   . PRO A 1 534 ? -42.649 23.774  -25.763 1.00 86.48 534 A 1 
ATOM 4237 C CB  . PRO A 1 534 ? -43.305 25.709  -28.235 1.00 85.93 534 A 1 
ATOM 4238 C CG  . PRO A 1 534 ? -43.588 25.876  -29.719 1.00 84.12 534 A 1 
ATOM 4239 C CD  . PRO A 1 534 ? -44.285 24.572  -30.069 1.00 86.30 534 A 1 
ATOM 4240 N N   . VAL A 1 535 ? -44.672 23.239  -26.539 1.00 87.94 535 A 1 
ATOM 4241 C CA  . VAL A 1 535 ? -45.160 22.693  -25.269 1.00 87.00 535 A 1 
ATOM 4242 C C   . VAL A 1 535 ? -44.476 21.357  -24.976 1.00 87.10 535 A 1 
ATOM 4243 O O   . VAL A 1 535 ? -43.894 21.190  -23.909 1.00 85.23 535 A 1 
ATOM 4244 C CB  . VAL A 1 535 ? -46.692 22.538  -25.266 1.00 85.37 535 A 1 
ATOM 4245 C CG1 . VAL A 1 535 ? -47.198 22.012  -23.912 1.00 78.62 535 A 1 
ATOM 4246 C CG2 . VAL A 1 535 ? -47.393 23.874  -25.536 1.00 78.46 535 A 1 
ATOM 4247 N N   . ALA A 1 536 ? -44.454 20.475  -25.973 1.00 86.46 536 A 1 
ATOM 4248 C CA  . ALA A 1 536 ? -43.699 19.238  -25.867 1.00 85.94 536 A 1 
ATOM 4249 C C   . ALA A 1 536 ? -42.193 19.499  -25.712 1.00 86.79 536 A 1 
ATOM 4250 O O   . ALA A 1 536 ? -41.530 18.844  -24.910 1.00 85.07 536 A 1 
ATOM 4251 C CB  . ALA A 1 536 ? -43.983 18.396  -27.114 1.00 84.58 536 A 1 
ATOM 4252 N N   . ALA A 1 537 ? -41.656 20.503  -26.404 1.00 87.65 537 A 1 
ATOM 4253 C CA  . ALA A 1 537 ? -40.266 20.911  -26.268 1.00 87.53 537 A 1 
ATOM 4254 C C   . ALA A 1 537 ? -39.915 21.266  -24.824 1.00 88.01 537 A 1 
ATOM 4255 O O   . ALA A 1 537 ? -38.903 20.797  -24.301 1.00 86.43 537 A 1 
ATOM 4256 C CB  . ALA A 1 537 ? -39.985 22.091  -27.200 1.00 86.94 537 A 1 
ATOM 4257 N N   . LYS A 1 538 ? -40.769 22.036  -24.162 1.00 87.88 538 A 1 
ATOM 4258 C CA  . LYS A 1 538 ? -40.581 22.390  -22.757 1.00 86.02 538 A 1 
ATOM 4259 C C   . LYS A 1 538 ? -40.542 21.152  -21.869 1.00 86.28 538 A 1 
ATOM 4260 O O   . LYS A 1 538 ? -39.612 21.019  -21.081 1.00 84.94 538 A 1 
ATOM 4261 C CB  . LYS A 1 538 ? -41.704 23.347  -22.339 1.00 84.12 538 A 1 
ATOM 4262 C CG  . LYS A 1 538 ? -41.542 23.779  -20.876 1.00 78.29 538 A 1 
ATOM 4263 C CD  . LYS A 1 538 ? -42.805 24.498  -20.436 1.00 73.67 538 A 1 
ATOM 4264 C CE  . LYS A 1 538 ? -42.772 24.672  -18.930 1.00 65.25 538 A 1 
ATOM 4265 N NZ  . LYS A 1 538 ? -44.090 25.088  -18.433 1.00 58.81 538 A 1 
ATOM 4266 N N   . GLU A 1 539 ? -41.491 20.236  -22.009 1.00 86.50 539 A 1 
ATOM 4267 C CA  . GLU A 1 539 ? -41.510 19.007  -21.207 1.00 84.86 539 A 1 
ATOM 4268 C C   . GLU A 1 539 ? -40.279 18.126  -21.470 1.00 84.90 539 A 1 
ATOM 4269 O O   . GLU A 1 539 ? -39.691 17.578  -20.547 1.00 81.82 539 A 1 
ATOM 4270 C CB  . GLU A 1 539 ? -42.778 18.200  -21.469 1.00 82.95 539 A 1 
ATOM 4271 C CG  . GLU A 1 539 ? -44.031 18.865  -20.883 1.00 76.26 539 A 1 
ATOM 4272 C CD  . GLU A 1 539 ? -45.236 17.914  -20.844 1.00 68.99 539 A 1 
ATOM 4273 O OE1 . GLU A 1 539 ? -46.244 18.304  -20.214 1.00 61.57 539 A 1 
ATOM 4274 O OE2 . GLU A 1 539 ? -45.153 16.812  -21.421 1.00 61.09 539 A 1 
ATOM 4275 N N   . VAL A 1 540 ? -39.845 18.034  -22.732 1.00 86.28 540 A 1 
ATOM 4276 C CA  . VAL A 1 540 ? -38.667 17.243  -23.084 1.00 85.06 540 A 1 
ATOM 4277 C C   . VAL A 1 540 ? -37.378 17.885  -22.577 1.00 85.26 540 A 1 
ATOM 4278 O O   . VAL A 1 540 ? -36.494 17.172  -22.104 1.00 83.67 540 A 1 
ATOM 4279 C CB  . VAL A 1 540 ? -38.607 16.988  -24.600 1.00 83.68 540 A 1 
ATOM 4280 C CG1 . VAL A 1 540 ? -37.309 16.319  -25.048 1.00 77.52 540 A 1 
ATOM 4281 C CG2 . VAL A 1 540 ? -39.747 16.051  -25.034 1.00 78.36 540 A 1 
ATOM 4282 N N   . VAL A 1 541 ? -37.235 19.206  -22.667 1.00 86.29 541 A 1 
ATOM 4283 C CA  . VAL A 1 541 ? -35.963 19.875  -22.334 1.00 85.60 541 A 1 
ATOM 4284 C C   . VAL A 1 541 ? -35.840 20.175  -20.845 1.00 84.51 541 A 1 
ATOM 4285 O O   . VAL A 1 541 ? -34.764 19.987  -20.277 1.00 82.10 541 A 1 
ATOM 4286 C CB  . VAL A 1 541 ? -35.757 21.121  -23.207 1.00 85.33 541 A 1 
ATOM 4287 C CG1 . VAL A 1 541 ? -34.469 21.867  -22.854 1.00 78.49 541 A 1 
ATOM 4288 C CG2 . VAL A 1 541 ? -35.646 20.739  -24.684 1.00 80.02 541 A 1 
ATOM 4289 N N   . LEU A 1 542 ? -36.936 20.604  -20.218 1.00 84.80 542 A 1 
ATOM 4290 C CA  . LEU A 1 542 ? -36.979 21.027  -18.812 1.00 81.97 542 A 1 
ATOM 4291 C C   . LEU A 1 542 ? -37.449 19.933  -17.840 1.00 79.10 542 A 1 
ATOM 4292 O O   . LEU A 1 542 ? -37.497 20.187  -16.643 1.00 73.55 542 A 1 
ATOM 4293 C CB  . LEU A 1 542 ? -37.853 22.286  -18.656 1.00 80.35 542 A 1 
ATOM 4294 C CG  . LEU A 1 542 ? -37.439 23.500  -19.507 1.00 78.86 542 A 1 
ATOM 4295 C CD1 . LEU A 1 542 ? -38.389 24.665  -19.220 1.00 74.07 542 A 1 
ATOM 4296 C CD2 . LEU A 1 542 ? -36.019 23.968  -19.197 1.00 73.71 542 A 1 
ATOM 4297 N N   . ALA A 1 543 ? -37.792 18.726  -18.321 1.00 76.61 543 A 1 
ATOM 4298 C CA  . ALA A 1 543 ? -38.216 17.646  -17.448 1.00 71.89 543 A 1 
ATOM 4299 C C   . ALA A 1 543 ? -37.161 17.305  -16.394 1.00 71.14 543 A 1 
ATOM 4300 O O   . ALA A 1 543 ? -35.951 17.342  -16.663 1.00 64.32 543 A 1 
ATOM 4301 C CB  . ALA A 1 543 ? -38.573 16.405  -18.262 1.00 65.54 543 A 1 
ATOM 4302 N N   . GLU A 1 544 ? -37.646 16.906  -15.226 1.00 62.13 544 A 1 
ATOM 4303 C CA  . GLU A 1 544 ? -36.826 16.500  -14.097 1.00 58.42 544 A 1 
ATOM 4304 C C   . GLU A 1 544 ? -35.780 15.465  -14.495 1.00 58.45 544 A 1 
ATOM 4305 O O   . GLU A 1 544 ? -36.065 14.457  -15.149 1.00 53.63 544 A 1 
ATOM 4306 C CB  . GLU A 1 544 ? -37.699 15.955  -12.960 1.00 51.72 544 A 1 
ATOM 4307 C CG  . GLU A 1 544 ? -38.476 17.074  -12.271 1.00 45.53 544 A 1 
ATOM 4308 C CD  . GLU A 1 544 ? -39.380 16.578  -11.124 1.00 40.59 544 A 1 
ATOM 4309 O OE1 . GLU A 1 544 ? -40.101 17.428  -10.570 1.00 35.99 544 A 1 
ATOM 4310 O OE2 . GLU A 1 544 ? -39.328 15.382  -10.781 1.00 38.17 544 A 1 
ATOM 4311 N N   . LYS A 1 545 ? -34.548 15.727  -14.069 1.00 64.78 545 A 1 
ATOM 4312 C CA  . LYS A 1 545 ? -33.474 14.755  -14.233 1.00 62.67 545 A 1 
ATOM 4313 C C   . LYS A 1 545 ? -33.545 13.745  -13.097 1.00 63.37 545 A 1 
ATOM 4314 O O   . LYS A 1 545 ? -33.814 14.148  -11.967 1.00 58.29 545 A 1 
ATOM 4315 C CB  . LYS A 1 545 ? -32.118 15.454  -14.304 1.00 56.58 545 A 1 
ATOM 4316 C CG  . LYS A 1 545 ? -32.004 16.210  -15.636 1.00 50.77 545 A 1 
ATOM 4317 C CD  . LYS A 1 545 ? -30.672 16.948  -15.740 1.00 48.60 545 A 1 
ATOM 4318 C CE  . LYS A 1 545 ? -30.663 17.677  -17.080 1.00 42.27 545 A 1 
ATOM 4319 N NZ  . LYS A 1 545 ? -29.597 18.670  -17.145 1.00 39.69 545 A 1 
ATOM 4320 N N   . PRO A 1 546 ? -33.265 12.473  -13.371 1.00 57.46 546 A 1 
ATOM 4321 C CA  . PRO A 1 546 ? -33.170 11.492  -12.314 1.00 55.80 546 A 1 
ATOM 4322 C C   . PRO A 1 546 ? -32.107 11.934  -11.303 1.00 57.54 546 A 1 
ATOM 4323 O O   . PRO A 1 546 ? -31.025 12.412  -11.685 1.00 55.07 546 A 1 
ATOM 4324 C CB  . PRO A 1 546 ? -32.836 10.167  -12.995 1.00 50.54 546 A 1 
ATOM 4325 C CG  . PRO A 1 546 ? -32.187 10.585  -14.308 1.00 49.56 546 A 1 
ATOM 4326 C CD  . PRO A 1 546 ? -32.887 11.902  -14.644 1.00 51.45 546 A 1 
ATOM 4327 N N   . LEU A 1 547 ? -32.441 11.794  -10.030 1.00 58.16 547 A 1 
ATOM 4328 C CA  . LEU A 1 547 ? -31.511 12.068  -8.947  1.00 57.14 547 A 1 
ATOM 4329 C C   . LEU A 1 547 ? -30.302 11.130  -9.064  1.00 58.18 547 A 1 
ATOM 4330 O O   . LEU A 1 547 ? -30.449 9.945   -9.364  1.00 54.09 547 A 1 
ATOM 4331 C CB  . LEU A 1 547 ? -32.225 11.904  -7.593  1.00 51.76 547 A 1 
ATOM 4332 C CG  . LEU A 1 547 ? -33.317 12.955  -7.319  1.00 46.89 547 A 1 
ATOM 4333 C CD1 . LEU A 1 547 ? -34.096 12.578  -6.058  1.00 42.20 547 A 1 
ATOM 4334 C CD2 . LEU A 1 547 ? -32.730 14.348  -7.104  1.00 43.19 547 A 1 
ATOM 4335 N N   . ILE A 1 548 ? -29.119 11.666  -8.809  1.00 64.28 548 A 1 
ATOM 4336 C CA  . ILE A 1 548 ? -27.899 10.849  -8.786  1.00 63.34 548 A 1 
ATOM 4337 C C   . ILE A 1 548 ? -27.973 9.921   -7.565  1.00 64.17 548 A 1 
ATOM 4338 O O   . ILE A 1 548 ? -28.133 10.398  -6.445  1.00 59.67 548 A 1 
ATOM 4339 C CB  . ILE A 1 548 ? -26.641 11.738  -8.791  1.00 58.40 548 A 1 
ATOM 4340 C CG1 . ILE A 1 548 ? -26.595 12.614  -10.068 1.00 54.31 548 A 1 
ATOM 4341 C CG2 . ILE A 1 548 ? -25.377 10.874  -8.699  1.00 53.24 548 A 1 
ATOM 4342 C CD1 . ILE A 1 548 ? -25.435 13.601  -10.100 1.00 48.71 548 A 1 
ATOM 4343 N N   . SER A 1 549 ? -27.857 8.623   -7.790  1.00 60.80 549 A 1 
ATOM 4344 C CA  . SER A 1 549 ? -27.746 7.635   -6.712  1.00 59.67 549 A 1 
ATOM 4345 C C   . SER A 1 549 ? -26.301 7.552   -6.199  1.00 60.75 549 A 1 
ATOM 4346 O O   . SER A 1 549 ? -25.355 7.702   -6.968  1.00 56.79 549 A 1 
ATOM 4347 C CB  . SER A 1 549 ? -28.240 6.261   -7.190  1.00 54.39 549 A 1 
ATOM 4348 O OG  . SER A 1 549 ? -27.955 5.293   -6.204  1.00 49.07 549 A 1 
ATOM 4349 N N   . GLU A 1 550 ? -26.140 7.280   -4.899  1.00 60.76 550 A 1 
ATOM 4350 C CA  . GLU A 1 550 ? -24.839 7.002   -4.268  1.00 59.05 550 A 1 
ATOM 4351 C C   . GLU A 1 550 ? -24.219 5.673   -4.717  1.00 60.63 550 A 1 
ATOM 4352 O O   . GLU A 1 550 ? -23.017 5.481   -4.610  1.00 55.76 550 A 1 
ATOM 4353 C CB  . GLU A 1 550 ? -25.053 6.905   -2.757  1.00 53.35 550 A 1 
ATOM 4354 C CG  . GLU A 1 550 ? -25.272 8.268   -2.107  1.00 48.77 550 A 1 
ATOM 4355 C CD  . GLU A 1 550 ? -25.759 8.125   -0.665  1.00 44.85 550 A 1 
ATOM 4356 O OE1 . GLU A 1 550 ? -26.506 9.029   -0.251  1.00 40.08 550 A 1 
ATOM 4357 O OE2 . GLU A 1 550 ? -25.393 7.128   0.001   1.00 41.81 550 A 1 
ATOM 4358 N N   . GLU A 1 551 ? -25.035 4.743   -5.178  1.00 57.28 551 A 1 
ATOM 4359 C CA  . GLU A 1 551 ? -24.646 3.344   -5.389  1.00 55.31 551 A 1 
ATOM 4360 C C   . GLU A 1 551 ? -23.755 3.122   -6.614  1.00 58.30 551 A 1 
ATOM 4361 O O   . GLU A 1 551 ? -23.226 2.031   -6.783  1.00 52.92 551 A 1 
ATOM 4362 C CB  . GLU A 1 551 ? -25.900 2.475   -5.488  1.00 47.53 551 A 1 
ATOM 4363 C CG  . GLU A 1 551 ? -26.669 2.410   -4.157  1.00 41.32 551 A 1 
ATOM 4364 C CD  . GLU A 1 551 ? -27.895 1.493   -4.237  1.00 37.32 551 A 1 
ATOM 4365 O OE1 . GLU A 1 551 ? -28.331 1.020   -3.161  1.00 32.64 551 A 1 
ATOM 4366 O OE2 . GLU A 1 551 ? -28.415 1.290   -5.361  1.00 34.16 551 A 1 
ATOM 4367 N N   . THR A 1 552 ? -23.559 4.140   -7.459  1.00 62.59 552 A 1 
ATOM 4368 C CA  . THR A 1 552 ? -22.864 3.977   -8.745  1.00 62.11 552 A 1 
ATOM 4369 C C   . THR A 1 552 ? -21.415 3.499   -8.640  1.00 67.51 552 A 1 
ATOM 4370 O O   . THR A 1 552 ? -20.904 2.902   -9.579  1.00 61.70 552 A 1 
ATOM 4371 C CB  . THR A 1 552 ? -22.871 5.288   -9.556  1.00 53.14 552 A 1 
ATOM 4372 O OG1 . THR A 1 552 ? -22.509 6.393   -8.746  1.00 46.21 552 A 1 
ATOM 4373 C CG2 . THR A 1 552 ? -24.257 5.571   -10.119 1.00 43.17 552 A 1 
ATOM 4374 N N   . ASP A 1 553 ? -20.755 3.717   -7.497  1.00 76.03 553 A 1 
ATOM 4375 C CA  . ASP A 1 553 ? -19.358 3.314   -7.274  1.00 78.64 553 A 1 
ATOM 4376 C C   . ASP A 1 553 ? -19.216 1.972   -6.535  1.00 82.97 553 A 1 
ATOM 4377 O O   . ASP A 1 553 ? -18.104 1.577   -6.156  1.00 79.14 553 A 1 
ATOM 4378 C CB  . ASP A 1 553 ? -18.619 4.428   -6.533  1.00 71.18 553 A 1 
ATOM 4379 C CG  . ASP A 1 553 ? -18.136 5.571   -7.431  1.00 62.35 553 A 1 
ATOM 4380 O OD1 . ASP A 1 553 ? -18.281 5.522   -8.661  1.00 55.57 553 A 1 
ATOM 4381 O OD2 . ASP A 1 553 ? -17.521 6.491   -6.859  1.00 55.67 553 A 1 
ATOM 4382 N N   . LEU A 1 554 ? -20.313 1.274   -6.290  1.00 84.96 554 A 1 
ATOM 4383 C CA  . LEU A 1 554 ? -20.291 -0.048  -5.692  1.00 87.39 554 A 1 
ATOM 4384 C C   . LEU A 1 554 ? -19.987 -1.103  -6.757  1.00 90.20 554 A 1 
ATOM 4385 O O   . LEU A 1 554 ? -20.514 -1.078  -7.859  1.00 88.47 554 A 1 
ATOM 4386 C CB  . LEU A 1 554 ? -21.605 -0.342  -4.947  1.00 82.75 554 A 1 
ATOM 4387 C CG  . LEU A 1 554 ? -21.826 0.546   -3.709  1.00 78.01 554 A 1 
ATOM 4388 C CD1 . LEU A 1 554 ? -23.230 0.308   -3.143  1.00 73.34 554 A 1 
ATOM 4389 C CD2 . LEU A 1 554 ? -20.831 0.239   -2.584  1.00 72.75 554 A 1 
ATOM 4390 N N   . ILE A 1 555 ? -19.135 -2.040  -6.387  1.00 92.24 555 A 1 
ATOM 4391 C CA  . ILE A 1 555 ? -18.888 -3.227  -7.204  1.00 93.68 555 A 1 
ATOM 4392 C C   . ILE A 1 555 ? -20.153 -4.099  -7.173  1.00 94.26 555 A 1 
ATOM 4393 O O   . ILE A 1 555 ? -20.763 -4.288  -6.125  1.00 93.01 555 A 1 
ATOM 4394 C CB  . ILE A 1 555 ? -17.631 -3.969  -6.703  1.00 93.45 555 A 1 
ATOM 4395 C CG1 . ILE A 1 555 ? -16.386 -3.064  -6.839  1.00 91.26 555 A 1 
ATOM 4396 C CG2 . ILE A 1 555 ? -17.412 -5.279  -7.481  1.00 90.71 555 A 1 
ATOM 4397 C CD1 . ILE A 1 555 ? -15.117 -3.629  -6.182  1.00 87.69 555 A 1 
ATOM 4398 N N   . GLU A 1 556 ? -20.517 -4.644  -8.323  1.00 94.62 556 A 1 
ATOM 4399 C CA  . GLU A 1 556 ? -21.651 -5.556  -8.432  1.00 94.54 556 A 1 
ATOM 4400 C C   . GLU A 1 556 ? -21.503 -6.722  -7.434  1.00 95.39 556 A 1 
ATOM 4401 O O   . GLU A 1 556 ? -20.411 -7.289  -7.334  1.00 94.95 556 A 1 
ATOM 4402 C CB  . GLU A 1 556 ? -21.756 -6.065  -9.878  1.00 92.88 556 A 1 
ATOM 4403 C CG  . GLU A 1 556 ? -23.130 -6.690  -10.145 1.00 83.67 556 A 1 
ATOM 4404 C CD  . GLU A 1 556 ? -23.222 -7.404  -11.503 1.00 74.81 556 A 1 
ATOM 4405 O OE1 . GLU A 1 556 ? -24.318 -7.952  -11.769 1.00 66.34 556 A 1 
ATOM 4406 O OE2 . GLU A 1 556 ? -22.215 -7.466  -12.226 1.00 68.22 556 A 1 
ATOM 4407 N N   . PRO A 1 557 ? -22.556 -7.119  -6.699  1.00 94.81 557 A 1 
ATOM 4408 C CA  . PRO A 1 557 ? -22.446 -8.110  -5.624  1.00 94.90 557 A 1 
ATOM 4409 C C   . PRO A 1 557 ? -21.803 -9.436  -6.043  1.00 95.78 557 A 1 
ATOM 4410 O O   . PRO A 1 557 ? -20.988 -9.986  -5.299  1.00 94.98 557 A 1 
ATOM 4411 C CB  . PRO A 1 557 ? -23.875 -8.321  -5.126  1.00 93.13 557 A 1 
ATOM 4412 C CG  . PRO A 1 557 ? -24.534 -6.968  -5.395  1.00 89.82 557 A 1 
ATOM 4413 C CD  . PRO A 1 557 ? -23.877 -6.517  -6.694  1.00 92.39 557 A 1 
ATOM 4414 N N   . THR A 1 558 ? -22.121 -9.926  -7.236  1.00 96.13 558 A 1 
ATOM 4415 C CA  . THR A 1 558 ? -21.535 -11.155 -7.785  1.00 96.17 558 A 1 
ATOM 4416 C C   . THR A 1 558 ? -20.035 -11.027 -8.023  1.00 96.49 558 A 1 
ATOM 4417 O O   . THR A 1 558 ? -19.262 -11.900 -7.646  1.00 95.10 558 A 1 
ATOM 4418 C CB  . THR A 1 558 ? -22.214 -11.532 -9.111  1.00 95.20 558 A 1 
ATOM 4419 O OG1 . THR A 1 558 ? -22.341 -10.389 -9.919  1.00 83.82 558 A 1 
ATOM 4420 C CG2 . THR A 1 558 ? -23.617 -12.082 -8.892  1.00 80.34 558 A 1 
ATOM 4421 N N   . LEU A 1 559 ? -19.604 -9.904  -8.599  1.00 96.54 559 A 1 
ATOM 4422 C CA  . LEU A 1 559 ? -18.191 -9.613  -8.800  1.00 96.91 559 A 1 
ATOM 4423 C C   . LEU A 1 559 ? -17.486 -9.389  -7.466  1.00 97.27 559 A 1 
ATOM 4424 O O   . LEU A 1 559 ? -16.359 -9.838  -7.284  1.00 96.73 559 A 1 
ATOM 4425 C CB  . LEU A 1 559 ? -18.054 -8.395  -9.738  1.00 96.63 559 A 1 
ATOM 4426 C CG  . LEU A 1 559 ? -16.595 -7.959  -9.984  1.00 95.57 559 A 1 
ATOM 4427 C CD1 . LEU A 1 559 ? -15.761 -9.060  -10.639 1.00 93.24 559 A 1 
ATOM 4428 C CD2 . LEU A 1 559 ? -16.569 -6.741  -10.896 1.00 93.01 559 A 1 
ATOM 4429 N N   . LEU A 1 560 ? -18.137 -8.726  -6.512  1.00 97.44 560 A 1 
ATOM 4430 C CA  . LEU A 1 560 ? -17.589 -8.511  -5.180  1.00 97.42 560 A 1 
ATOM 4431 C C   . LEU A 1 560 ? -17.320 -9.844  -4.470  1.00 97.45 560 A 1 
ATOM 4432 O O   . LEU A 1 560 ? -16.234 -10.020 -3.920  1.00 96.94 560 A 1 
ATOM 4433 C CB  . LEU A 1 560 ? -18.543 -7.614  -4.386  1.00 96.85 560 A 1 
ATOM 4434 C CG  . LEU A 1 560 ? -18.037 -7.252  -2.974  1.00 95.98 560 A 1 
ATOM 4435 C CD1 . LEU A 1 560 ? -16.727 -6.466  -3.008  1.00 94.38 560 A 1 
ATOM 4436 C CD2 . LEU A 1 560 ? -19.084 -6.391  -2.277  1.00 93.95 560 A 1 
ATOM 4437 N N   . ASP A 1 561 ? -18.238 -10.786 -4.549  1.00 97.22 561 A 1 
ATOM 4438 C CA  . ASP A 1 561 ? -18.072 -12.133 -3.975  1.00 96.70 561 A 1 
ATOM 4439 C C   . ASP A 1 561 ? -16.912 -12.895 -4.624  1.00 96.60 561 A 1 
ATOM 4440 O O   . ASP A 1 561 ? -16.145 -13.565 -3.926  1.00 95.35 561 A 1 
ATOM 4441 C CB  . ASP A 1 561 ? -19.380 -12.918 -4.119  1.00 95.93 561 A 1 
ATOM 4442 C CG  . ASP A 1 561 ? -20.473 -12.450 -3.163  1.00 93.98 561 A 1 
ATOM 4443 O OD1 . ASP A 1 561 ? -20.154 -11.728 -2.196  1.00 89.75 561 A 1 
ATOM 4444 O OD2 . ASP A 1 561 ? -21.638 -12.874 -3.312  1.00 89.61 561 A 1 
ATOM 4445 N N   . GLU A 1 562 ? -16.753 -12.758 -5.939  1.00 97.26 562 A 1 
ATOM 4446 C CA  . GLU A 1 562 ? -15.602 -13.324 -6.646  1.00 96.93 562 A 1 
ATOM 4447 C C   . GLU A 1 562 ? -14.292 -12.678 -6.171  1.00 97.20 562 A 1 
ATOM 4448 O O   . GLU A 1 562 ? -13.335 -13.376 -5.828  1.00 96.25 562 A 1 
ATOM 4449 C CB  . GLU A 1 562 ? -15.799 -13.177 -8.162  1.00 95.87 562 A 1 
ATOM 4450 C CG  . GLU A 1 562 ? -14.741 -13.955 -8.952  1.00 89.32 562 A 1 
ATOM 4451 C CD  . GLU A 1 562 ? -14.818 -13.791 -10.487 1.00 87.95 562 A 1 
ATOM 4452 O OE1 . GLU A 1 562 ? -13.904 -14.333 -11.165 1.00 81.16 562 A 1 
ATOM 4453 O OE2 . GLU A 1 562 ? -15.739 -13.121 -10.992 1.00 83.94 562 A 1 
ATOM 4454 N N   . LEU A 1 563 ? -14.247 -11.348 -6.073  1.00 97.68 563 A 1 
ATOM 4455 C CA  . LEU A 1 563 ? -13.049 -10.617 -5.659  1.00 97.92 563 A 1 
ATOM 4456 C C   . LEU A 1 563 ? -12.640 -10.899 -4.207  1.00 98.06 563 A 1 
ATOM 4457 O O   . LEU A 1 563 ? -11.447 -10.951 -3.917  1.00 97.49 563 A 1 
ATOM 4458 C CB  . LEU A 1 563 ? -13.258 -9.113  -5.887  1.00 97.81 563 A 1 
ATOM 4459 C CG  . LEU A 1 563 ? -13.315 -8.692  -7.366  1.00 97.14 563 A 1 
ATOM 4460 C CD1 . LEU A 1 563 ? -13.622 -7.192  -7.444  1.00 96.15 563 A 1 
ATOM 4461 C CD2 . LEU A 1 563 ? -12.005 -8.941  -8.105  1.00 95.78 563 A 1 
ATOM 4462 N N   . ILE A 1 564 ? -13.597 -11.151 -3.310  1.00 98.04 564 A 1 
ATOM 4463 C CA  . ILE A 1 564 ? -13.314 -11.589 -1.934  1.00 97.88 564 A 1 
ATOM 4464 C C   . ILE A 1 564 ? -12.539 -12.910 -1.924  1.00 97.75 564 A 1 
ATOM 4465 O O   . ILE A 1 564 ? -11.639 -13.090 -1.098  1.00 97.17 564 A 1 
ATOM 4466 C CB  . ILE A 1 564 ? -14.625 -11.669 -1.116  1.00 97.51 564 A 1 
ATOM 4467 C CG1 . ILE A 1 564 ? -15.238 -10.277 -0.842  1.00 95.85 564 A 1 
ATOM 4468 C CG2 . ILE A 1 564 ? -14.459 -12.436 0.211   1.00 96.47 564 A 1 
ATOM 4469 C CD1 . ILE A 1 564 ? -14.445 -9.337  0.085   1.00 91.73 564 A 1 
ATOM 4470 N N   . CYS A 1 565 ? -12.805 -13.814 -2.869  1.00 97.51 565 A 1 
ATOM 4471 C CA  . CYS A 1 565 ? -12.043 -15.059 -3.012  1.00 96.98 565 A 1 
ATOM 4472 C C   . CYS A 1 565 ? -10.598 -14.830 -3.475  1.00 97.17 565 A 1 
ATOM 4473 O O   . CYS A 1 565 ? -9.755  -15.712 -3.314  1.00 95.92 565 A 1 
ATOM 4474 C CB  . CYS A 1 565 ? -12.771 -16.012 -3.971  1.00 95.43 565 A 1 
ATOM 4475 S SG  . CYS A 1 565 ? -14.425 -16.435 -3.323  1.00 90.90 565 A 1 
ATOM 4476 N N   . TYR A 1 566 ? -10.291 -13.636 -4.006  1.00 97.52 566 A 1 
ATOM 4477 C CA  . TYR A 1 566 ? -8.975  -13.247 -4.504  1.00 97.78 566 A 1 
ATOM 4478 C C   . TYR A 1 566 ? -8.244  -12.237 -3.605  1.00 98.13 566 A 1 
ATOM 4479 O O   . TYR A 1 566 ? -7.273  -11.633 -4.057  1.00 97.54 566 A 1 
ATOM 4480 C CB  . TYR A 1 566 ? -9.100  -12.762 -5.950  1.00 97.27 566 A 1 
ATOM 4481 C CG  . TYR A 1 566 ? -9.516  -13.841 -6.929  1.00 96.60 566 A 1 
ATOM 4482 C CD1 . TYR A 1 566 ? -8.690  -14.963 -7.154  1.00 94.56 566 A 1 
ATOM 4483 C CD2 . TYR A 1 566 ? -10.724 -13.728 -7.635  1.00 94.51 566 A 1 
ATOM 4484 C CE1 . TYR A 1 566 ? -9.070  -15.965 -8.051  1.00 92.99 566 A 1 
ATOM 4485 C CE2 . TYR A 1 566 ? -11.114 -14.719 -8.540  1.00 93.01 566 A 1 
ATOM 4486 C CZ  . TYR A 1 566 ? -10.286 -15.844 -8.749  1.00 93.38 566 A 1 
ATOM 4487 O OH  . TYR A 1 566 ? -10.667 -16.817 -9.634  1.00 91.52 566 A 1 
ATOM 4488 N N   . ILE A 1 567 ? -8.658  -12.051 -2.344  1.00 98.34 567 A 1 
ATOM 4489 C CA  . ILE A 1 567 ? -7.955  -11.178 -1.388  1.00 98.46 567 A 1 
ATOM 4490 C C   . ILE A 1 567 ? -6.451  -11.510 -1.362  1.00 98.46 567 A 1 
ATOM 4491 O O   . ILE A 1 567 ? -6.048  -12.664 -1.335  1.00 98.01 567 A 1 
ATOM 4492 C CB  . ILE A 1 567 ? -8.600  -11.245 0.013   1.00 98.36 567 A 1 
ATOM 4493 C CG1 . ILE A 1 567 ? -9.934  -10.462 0.011   1.00 97.42 567 A 1 
ATOM 4494 C CG2 . ILE A 1 567 ? -7.676  -10.681 1.115   1.00 97.63 567 A 1 
ATOM 4495 C CD1 . ILE A 1 567 ? -10.786 -10.646 1.270   1.00 95.16 567 A 1 
ATOM 4496 N N   . GLY A 1 568 ? -5.614  -10.458 -1.385  1.00 98.02 568 A 1 
ATOM 4497 C CA  . GLY A 1 568 ? -4.156  -10.569 -1.401  1.00 98.00 568 A 1 
ATOM 4498 C C   . GLY A 1 568 ? -3.530  -10.801 -2.785  1.00 98.19 568 A 1 
ATOM 4499 O O   . GLY A 1 568 ? -2.305  -10.810 -2.892  1.00 96.89 568 A 1 
ATOM 4500 N N   . THR A 1 569 ? -4.334  -10.967 -3.841  1.00 98.35 569 A 1 
ATOM 4501 C CA  . THR A 1 569 ? -3.842  -11.182 -5.215  1.00 98.29 569 A 1 
ATOM 4502 C C   . THR A 1 569 ? -3.952  -9.914  -6.082  1.00 98.33 569 A 1 
ATOM 4503 O O   . THR A 1 569 ? -4.595  -8.938  -5.689  1.00 97.86 569 A 1 
ATOM 4504 C CB  . THR A 1 569 ? -4.563  -12.348 -5.902  1.00 97.52 569 A 1 
ATOM 4505 O OG1 . THR A 1 569 ? -5.874  -11.975 -6.281  1.00 94.10 569 A 1 
ATOM 4506 C CG2 . THR A 1 569 ? -4.640  -13.610 -5.056  1.00 93.93 569 A 1 
ATOM 4507 N N   . LEU A 1 570 ? -3.385  -9.938  -7.289  1.00 98.13 570 A 1 
ATOM 4508 C CA  . LEU A 1 570 ? -3.539  -8.843  -8.265  1.00 98.22 570 A 1 
ATOM 4509 C C   . LEU A 1 570 ? -5.009  -8.523  -8.571  1.00 98.27 570 A 1 
ATOM 4510 O O   . LEU A 1 570 ? -5.352  -7.351  -8.748  1.00 97.79 570 A 1 
ATOM 4511 C CB  . LEU A 1 570 ? -2.825  -9.197  -9.578  1.00 97.95 570 A 1 
ATOM 4512 C CG  . LEU A 1 570 ? -1.295  -9.043  -9.549  1.00 96.85 570 A 1 
ATOM 4513 C CD1 . LEU A 1 570 ? -0.682  -9.675  -10.795 1.00 95.37 570 A 1 
ATOM 4514 C CD2 . LEU A 1 570 ? -0.873  -7.572  -9.534  1.00 94.99 570 A 1 
ATOM 4515 N N   . ALA A 1 571 ? -5.887  -9.511  -8.599  1.00 98.26 571 A 1 
ATOM 4516 C CA  . ALA A 1 571 ? -7.316  -9.306  -8.824  1.00 98.11 571 A 1 
ATOM 4517 C C   . ALA A 1 571 ? -7.946  -8.390  -7.760  1.00 98.19 571 A 1 
ATOM 4518 O O   . ALA A 1 571 ? -8.717  -7.492  -8.093  1.00 97.46 571 A 1 
ATOM 4519 C CB  . ALA A 1 571 ? -8.007  -10.671 -8.865  1.00 97.71 571 A 1 
ATOM 4520 N N   . SER A 1 572 ? -7.550  -8.548  -6.490  1.00 98.21 572 A 1 
ATOM 4521 C CA  . SER A 1 572 ? -8.014  -7.687  -5.401  1.00 98.10 572 A 1 
ATOM 4522 C C   . SER A 1 572 ? -7.432  -6.278  -5.443  1.00 98.13 572 A 1 
ATOM 4523 O O   . SER A 1 572 ? -8.027  -5.353  -4.899  1.00 97.27 572 A 1 
ATOM 4524 C CB  . SER A 1 572 ? -7.703  -8.332  -4.047  1.00 97.60 572 A 1 
ATOM 4525 O OG  . SER A 1 572 ? -6.328  -8.257  -3.722  1.00 95.63 572 A 1 
ATOM 4526 N N   . VAL A 1 573 ? -6.293  -6.086  -6.113  1.00 98.42 573 A 1 
ATOM 4527 C CA  . VAL A 1 573 ? -5.698  -4.759  -6.329  1.00 98.35 573 A 1 
ATOM 4528 C C   . VAL A 1 573 ? -6.354  -4.056  -7.510  1.00 98.25 573 A 1 
ATOM 4529 O O   . VAL A 1 573 ? -6.698  -2.883  -7.423  1.00 97.37 573 A 1 
ATOM 4530 C CB  . VAL A 1 573 ? -4.180  -4.863  -6.525  1.00 98.03 573 A 1 
ATOM 4531 C CG1 . VAL A 1 573 ? -3.562  -3.516  -6.895  1.00 96.28 573 A 1 
ATOM 4532 C CG2 . VAL A 1 573 ? -3.513  -5.361  -5.238  1.00 96.62 573 A 1 
ATOM 4533 N N   . TYR A 1 574 ? -6.584  -4.760  -8.617  1.00 98.15 574 A 1 
ATOM 4534 C CA  . TYR A 1 574 ? -7.230  -4.179  -9.793  1.00 97.87 574 A 1 
ATOM 4535 C C   . TYR A 1 574 ? -8.760  -4.097  -9.683  1.00 97.42 574 A 1 
ATOM 4536 O O   . TYR A 1 574 ? -9.378  -3.433  -10.520 1.00 95.64 574 A 1 
ATOM 4537 C CB  . TYR A 1 574 ? -6.803  -4.963  -11.039 1.00 97.67 574 A 1 
ATOM 4538 C CG  . TYR A 1 574 ? -5.326  -4.852  -11.384 1.00 97.73 574 A 1 
ATOM 4539 C CD1 . TYR A 1 574 ? -4.670  -3.597  -11.363 1.00 96.44 574 A 1 
ATOM 4540 C CD2 . TYR A 1 574 ? -4.596  -5.995  -11.761 1.00 96.42 574 A 1 
ATOM 4541 C CE1 . TYR A 1 574 ? -3.317  -3.487  -11.705 1.00 95.83 574 A 1 
ATOM 4542 C CE2 . TYR A 1 574 ? -3.232  -5.890  -12.109 1.00 95.85 574 A 1 
ATOM 4543 C CZ  . TYR A 1 574 ? -2.603  -4.635  -12.073 1.00 96.49 574 A 1 
ATOM 4544 O OH  . TYR A 1 574 ? -1.270  -4.525  -12.411 1.00 94.99 574 A 1
[truncated: 372,175 more chars]
