# Supplementary material for: Regulation of AP1 adaptor assembly by the bi-handed chaperone MEA1
Source: Nat Commun. 2026 Jan 20;17:1876. doi: 10.1038/s41467-026-68662-3 (PMC12923701; doi:10.1038/s41467-026-68662-3)
Supplement: Supplementary file 5 — Supplementary Data 3 [file 41467_2026_68662_MOESM5_ESM.cif]

# By using this file you agree to the legally binding terms of use found at alphafoldserver.com/output-terms
data_503daa45da7c0e51
#
_entry.id 503daa45da7c0e51
#
loop_
_atom_type.symbol
C 
N 
O 
S 
#
loop_
_audit_author.name
_audit_author.pdbx_ordinal
"Google DeepMind" 1 
"Isomorphic Labs" 2 
#
_audit_conform.dict_location https://raw.githubusercontent.com/ihmwg/ModelCIF/master/dist/mmcif_ma.dic
_audit_conform.dict_name     mmcif_ma.dic
_audit_conform.dict_version  1.4.5
#
loop_
_chem_comp.formula
_chem_comp.formula_weight
_chem_comp.id
_chem_comp.mon_nstd_flag
_chem_comp.name
_chem_comp.pdbx_smiles
_chem_comp.pdbx_synonyms
_chem_comp.type
"C3 H7 N O2"    89.093  ALA y ALANINE         C[C@H](N)C(O)=O                  ? "L-PEPTIDE LINKING" 
"C6 H15 N4 O2"  175.209 ARG y ARGININE        N[C@@H](CCCNC(N)=[NH2+])C(O)=O   ? "L-PEPTIDE LINKING" 
"C4 H8 N2 O3"   132.118 ASN y ASPARAGINE      N[C@@H](CC(N)=O)C(O)=O           ? "L-PEPTIDE LINKING" 
"C4 H7 N O4"    133.103 ASP y "ASPARTIC ACID" N[C@@H](CC(O)=O)C(O)=O           ? "L-PEPTIDE LINKING" 
"C3 H7 N O2 S"  121.158 CYS y CYSTEINE        N[C@@H](CS)C(O)=O                ? "L-PEPTIDE LINKING" 
"C5 H10 N2 O3"  146.144 GLN y GLUTAMINE       N[C@@H](CCC(N)=O)C(O)=O          ? "L-PEPTIDE LINKING" 
"C5 H9 N O4"    147.129 GLU y "GLUTAMIC ACID" N[C@@H](CCC(O)=O)C(O)=O          ? "L-PEPTIDE LINKING" 
"C2 H5 N O2"    75.067  GLY y GLYCINE         NCC(O)=O                         ? "PEPTIDE LINKING"   
"C6 H10 N3 O2"  156.162 HIS y HISTIDINE       N[C@@H](Cc1c[nH]c[nH+]1)C(O)=O   ? "L-PEPTIDE LINKING" 
"C6 H13 N O2"   131.173 ILE y ISOLEUCINE      CC[C@H](C)[C@H](N)C(O)=O         ? "L-PEPTIDE LINKING" 
"C6 H13 N O2"   131.173 LEU y LEUCINE         CC(C)C[C@H](N)C(O)=O             ? "L-PEPTIDE LINKING" 
"C6 H15 N2 O2"  147.195 LYS y LYSINE          N[C@@H](CCCC[NH3+])C(O)=O        ? "L-PEPTIDE LINKING" 
"C5 H11 N O2 S" 149.211 MET y METHIONINE      CSCC[C@H](N)C(O)=O               ? "L-PEPTIDE LINKING" 
"C9 H11 N O2"   165.189 PHE y PHENYLALANINE   N[C@@H](Cc1ccccc1)C(O)=O         ? "L-PEPTIDE LINKING" 
"C5 H9 N O2"    115.130 PRO y PROLINE         OC(=O)[C@@H]1CCCN1               ? "L-PEPTIDE LINKING" 
"C3 H7 N O3"    105.093 SER y SERINE          N[C@@H](CO)C(O)=O                ? "L-PEPTIDE LINKING" 
"C4 H9 N O3"    119.119 THR y THREONINE       C[C@@H](O)[C@H](N)C(O)=O         ? "L-PEPTIDE LINKING" 
"C11 H12 N2 O2" 204.225 TRP y TRYPTOPHAN      N[C@@H](Cc1c[nH]c2ccccc12)C(O)=O ? "L-PEPTIDE LINKING" 
"C9 H11 N O3"   181.189 TYR y TYROSINE        N[C@@H](Cc1ccc(O)cc1)C(O)=O      ? "L-PEPTIDE LINKING" 
"C5 H11 N O2"   117.146 VAL y VALINE          CC(C)[C@H](N)C(O)=O              ? "L-PEPTIDE LINKING" 
#
_citation.book_publisher          ?
_citation.country                 UK
_citation.id                      primary
_citation.journal_full            Nature
_citation.journal_id_ASTM         NATUAS
_citation.journal_id_CSD          0006
_citation.journal_id_ISSN         0028-0836
_citation.journal_volume          630
_citation.page_first              493
_citation.page_last               500
_citation.pdbx_database_id_DOI    10.1038/s41586-024-07487-w
_citation.pdbx_database_id_PubMed 38718835
_citation.title                   "Accurate structure prediction of biomolecular interactions with AlphaFold 3"
_citation.year                    2024
#
loop_
_citation_author.citation_id
_citation_author.name
_citation_author.ordinal
primary "Google DeepMind" 1 
primary "Isomorphic Labs" 2 
#
loop_
_entity.id
_entity.pdbx_description
_entity.type
1 . polymer 
2 . polymer 
#
loop_
_entity_poly.entity_id
_entity_poly.pdbx_strand_id
_entity_poly.type
1 A polypeptide(L) 
2 B polypeptide(L) 
#
loop_
_entity_poly_seq.entity_id
_entity_poly_seq.hetero
_entity_poly_seq.mon_id
_entity_poly_seq.num
1 n GLU 1   
1 n VAL 2   
1 n PHE 3   
1 n LEU 4   
1 n ASP 5   
1 n VAL 6   
1 n ILE 7   
1 n GLU 8   
1 n SER 9   
1 n VAL 10  
1 n ASN 11  
1 n LEU 12  
1 n LEU 13  
1 n VAL 14  
1 n SER 15  
1 n ALA 16  
1 n ASN 17  
1 n GLY 18  
1 n ASN 19  
1 n VAL 20  
1 n LEU 21  
1 n ARG 22  
1 n SER 23  
1 n GLU 24  
1 n ILE 25  
1 n VAL 26  
1 n GLY 27  
1 n SER 28  
1 n ILE 29  
1 n LYS 30  
1 n MET 31  
1 n ARG 32  
1 n VAL 33  
1 n PHE 34  
1 n LEU 35  
1 n SER 36  
1 n GLY 37  
1 n MET 38  
1 n PRO 39  
1 n GLU 40  
1 n LEU 41  
1 n ARG 42  
1 n LEU 43  
1 n GLY 44  
1 n LEU 45  
1 n ASN 46  
1 n ASP 47  
1 n LYS 48  
1 n VAL 49  
1 n LEU 50  
1 n PHE 51  
1 n ASP 52  
1 n ASN 53  
1 n THR 54  
1 n GLY 55  
1 n ARG 56  
1 n GLY 57  
1 n LYS 58  
1 n SER 59  
1 n LYS 60  
1 n SER 61  
1 n VAL 62  
1 n GLU 63  
1 n LEU 64  
1 n GLU 65  
1 n ASP 66  
1 n VAL 67  
1 n LYS 68  
1 n PHE 69  
1 n HIS 70  
1 n GLN 71  
1 n CYS 72  
1 n VAL 73  
1 n ARG 74  
1 n LEU 75  
1 n SER 76  
1 n ARG 77  
1 n PHE 78  
1 n GLU 79  
1 n ASN 80  
1 n ASP 81  
1 n ARG 82  
1 n THR 83  
1 n ILE 84  
1 n SER 85  
1 n PHE 86  
1 n ILE 87  
1 n PRO 88  
1 n PRO 89  
1 n ASP 90  
1 n GLY 91  
1 n GLU 92  
1 n PHE 93  
1 n GLU 94  
1 n LEU 95  
1 n MET 96  
1 n SER 97  
1 n TYR 98  
1 n ARG 99  
1 n LEU 100 
1 n ASN 101 
1 n THR 102 
1 n HIS 103 
1 n VAL 104 
1 n LYS 105 
1 n PRO 106 
1 n LEU 107 
1 n ILE 108 
1 n TRP 109 
1 n ILE 110 
1 n GLU 111 
1 n SER 112 
1 n VAL 113 
1 n ILE 114 
1 n GLU 115 
1 n LYS 116 
1 n HIS 117 
1 n SER 118 
1 n HIS 119 
1 n SER 120 
1 n ARG 121 
1 n ILE 122 
1 n GLU 123 
1 n TYR 124 
1 n MET 125 
1 n ILE 126 
1 n LYS 127 
1 n ALA 128 
1 n LYS 129 
1 n SER 130 
1 n GLN 131 
1 n PHE 132 
1 n LYS 133 
1 n ARG 134 
1 n ARG 135 
1 n SER 136 
1 n THR 137 
1 n ALA 138 
1 n ASN 139 
1 n ASN 140 
1 n VAL 141 
1 n GLU 142 
1 n ILE 143 
1 n HIS 144 
1 n ILE 145 
1 n PRO 146 
1 n VAL 147 
1 n PRO 148 
1 n ASN 149 
1 n ASP 150 
1 n ALA 151 
1 n ASP 152 
1 n SER 153 
1 n PRO 154 
1 n LYS 155 
1 n PHE 156 
1 n LYS 157 
1 n THR 158 
1 n THR 159 
1 n VAL 160 
1 n GLY 161 
1 n SER 162 
1 n VAL 163 
1 n LYS 164 
1 n TRP 165 
1 n VAL 166 
1 n PRO 167 
1 n GLU 168 
1 n ASN 169 
1 n SER 170 
1 n GLU 171 
1 n ILE 172 
1 n VAL 173 
1 n TRP 174 
1 n SER 175 
1 n ILE 176 
1 n LYS 177 
1 n SER 178 
1 n PHE 179 
1 n PRO 180 
1 n GLY 181 
1 n GLY 182 
1 n LYS 183 
1 n GLU 184 
1 n TYR 185 
1 n LEU 186 
1 n MET 187 
1 n ARG 188 
1 n ALA 189 
1 n HIS 190 
1 n PHE 191 
1 n GLY 192 
1 n LEU 193 
1 n PRO 194 
1 n SER 195 
1 n VAL 196 
1 n GLU 197 
1 n ALA 198 
1 n GLU 199 
1 n ASP 200 
1 n LYS 201 
1 n GLU 202 
1 n GLY 203 
1 n LYS 204 
1 n PRO 205 
1 n PRO 206 
1 n ILE 207 
1 n SER 208 
1 n VAL 209 
1 n LYS 210 
1 n PHE 211 
1 n GLU 212 
1 n ILE 213 
1 n PRO 214 
1 n TYR 215 
1 n PHE 216 
1 n THR 217 
1 n THR 218 
1 n SER 219 
1 n GLY 220 
1 n ILE 221 
1 n GLN 222 
1 n VAL 223 
1 n ARG 224 
1 n TYR 225 
1 n LEU 226 
1 n LYS 227 
1 n ILE 228 
1 n ILE 229 
1 n GLU 230 
1 n LYS 231 
1 n SER 232 
1 n GLY 233 
1 n TYR 234 
1 n GLN 235 
1 n ALA 236 
1 n LEU 237 
1 n PRO 238 
1 n TRP 239 
1 n VAL 240 
1 n ARG 241 
1 n TYR 242 
1 n ILE 243 
1 n THR 244 
1 n GLN 245 
1 n ASN 246 
1 n GLY 247 
1 n ASP 248 
1 n TYR 249 
1 n GLN 250 
1 n LEU 251 
1 n ARG 252 
1 n THR 253 
1 n GLN 254 
2 n MET 1   
2 n GLY 2   
2 n PRO 3   
2 n GLU 4   
2 n ARG 5   
2 n HIS 6   
2 n LEU 7   
2 n SER 8   
2 n GLY 9   
2 n ALA 10  
2 n PRO 11  
2 n ALA 12  
2 n ARG 13  
2 n MET 14  
2 n ALA 15  
2 n THR 16  
2 n VAL 17  
2 n VAL 18  
2 n LEU 19  
2 n GLY 20  
2 n GLY 21  
2 n ASP 22  
2 n THR 23  
2 n MET 24  
2 n GLY 25  
2 n PRO 26  
2 n GLU 27  
2 n ARG 28  
2 n ILE 29  
2 n PHE 30  
2 n PRO 31  
2 n ASN 32  
2 n GLN 33  
2 n THR 34  
2 n GLU 35  
2 n GLU 36  
2 n LEU 37  
2 n GLY 38  
2 n HIS 39  
2 n GLN 40  
2 n GLY 41  
2 n PRO 42  
2 n SER 43  
2 n GLU 44  
2 n GLY 45  
2 n THR 46  
2 n GLY 47  
2 n ASP 48  
2 n TRP 49  
2 n SER 50  
2 n SER 51  
2 n GLU 52  
2 n GLU 53  
2 n PRO 54  
2 n GLU 55  
2 n GLU 56  
2 n GLU 57  
2 n GLN 58  
2 n GLU 59  
2 n GLU 60  
2 n THR 61  
2 n GLY 62  
2 n SER 63  
2 n GLY 64  
2 n PRO 65  
2 n ALA 66  
2 n GLY 67  
2 n TYR 68  
2 n SER 69  
2 n TYR 70  
2 n GLN 71  
2 n PRO 72  
2 n LEU 73  
2 n ASN 74  
2 n GLN 75  
2 n ASP 76  
2 n PRO 77  
2 n GLU 78  
2 n GLN 79  
2 n GLU 80  
2 n GLU 81  
2 n VAL 82  
2 n GLU 83  
2 n LEU 84  
2 n ALA 85  
2 n PRO 86  
2 n VAL 87  
2 n GLY 88  
2 n ASP 89  
2 n GLY 90  
#
_ma_data.content_type "model coordinates"
_ma_data.id           1
_ma_data.name         Model
#
_ma_model_list.data_id          1
_ma_model_list.model_group_id   1
_ma_model_list.model_group_name "AlphaFold-beta-20231127 (2b86f29d-618d-47cf-8aef-20020b1102eb @ 2025-05-26 13:37:35)"
_ma_model_list.model_id         1
_ma_model_list.model_name       "Top ranked model"
_ma_model_list.model_type       "Ab initio model"
_ma_model_list.ordinal_id       1
#
loop_
_ma_protocol_step.method_type
_ma_protocol_step.ordinal_id
_ma_protocol_step.protocol_id
_ma_protocol_step.step_id
"coevolution MSA" 1 1 1 
"template search" 2 1 2 
modeling          3 1 3 
#
loop_
_ma_qa_metric.id
_ma_qa_metric.mode
_ma_qa_metric.name
_ma_qa_metric.software_group_id
_ma_qa_metric.type
1 global pLDDT 1 pLDDT 
2 local  pLDDT 1 pLDDT 
#
_ma_qa_metric_global.metric_id    1
_ma_qa_metric_global.metric_value 78.24
_ma_qa_metric_global.model_id     1
_ma_qa_metric_global.ordinal_id   1
#
_ma_software_group.group_id    1
_ma_software_group.ordinal_id  1
_ma_software_group.software_id 1
#
loop_
_ma_target_entity.data_id
_ma_target_entity.entity_id
_ma_target_entity.origin
1 1 . 
1 2 . 
#
loop_
_ma_target_entity_instance.asym_id
_ma_target_entity_instance.details
_ma_target_entity_instance.entity_id
A . 1 
B . 2 
#
loop_
_pdbx_data_usage.details
_pdbx_data_usage.id
_pdbx_data_usage.type
_pdbx_data_usage.url
;NON-COMMERCIAL USE ONLY, BY USING THIS FILE YOU AGREE TO THE TERMS OF USE FOUND
AT alphafoldserver.com/output-terms.
;
1 license    ? 
;THE INFORMATION IS NOT INTENDED FOR, HAS NOT BEEN VALIDATED FOR, AND IS NOT
APPROVED FOR CLINICAL USE. IT SHOULD NOT BE USED FOR CLINICAL PURPOSE OR RELIED
ON FOR MEDICAL OR OTHER PROFESSIONAL ADVICE. IT IS THEORETICAL MODELLING ONLY
AND CAUTION SHOULD BE EXERCISED IN ITS USE. IT IS PROVIDED "AS-IS" WITHOUT ANY
WARRANTY OF ANY KIND, WHETHER EXPRESSED OR IMPLIED. NO WARRANTY IS GIVEN THAT
USE OF THE INFORMATION SHALL NOT INFRINGE THE RIGHTS OF ANY THIRD PARTY.
;
2 disclaimer ? 
#
loop_
_pdbx_poly_seq_scheme.asym_id
_pdbx_poly_seq_scheme.auth_seq_num
_pdbx_poly_seq_scheme.entity_id
_pdbx_poly_seq_scheme.hetero
_pdbx_poly_seq_scheme.mon_id
_pdbx_poly_seq_scheme.pdb_ins_code
_pdbx_poly_seq_scheme.pdb_seq_num
_pdbx_poly_seq_scheme.pdb_strand_id
_pdbx_poly_seq_scheme.seq_id
A 1   1 n GLU . 1   A 1   
A 2   1 n VAL . 2   A 2   
A 3   1 n PHE . 3   A 3   
A 4   1 n LEU . 4   A 4   
A 5   1 n ASP . 5   A 5   
A 6   1 n VAL . 6   A 6   
A 7   1 n ILE . 7   A 7   
A 8   1 n GLU . 8   A 8   
A 9   1 n SER . 9   A 9   
A 10  1 n VAL . 10  A 10  
A 11  1 n ASN . 11  A 11  
A 12  1 n LEU . 12  A 12  
A 13  1 n LEU . 13  A 13  
A 14  1 n VAL . 14  A 14  
A 15  1 n SER . 15  A 15  
A 16  1 n ALA . 16  A 16  
A 17  1 n ASN . 17  A 17  
A 18  1 n GLY . 18  A 18  
A 19  1 n ASN . 19  A 19  
A 20  1 n VAL . 20  A 20  
A 21  1 n LEU . 21  A 21  
A 22  1 n ARG . 22  A 22  
A 23  1 n SER . 23  A 23  
A 24  1 n GLU . 24  A 24  
A 25  1 n ILE . 25  A 25  
A 26  1 n VAL . 26  A 26  
A 27  1 n GLY . 27  A 27  
A 28  1 n SER . 28  A 28  
A 29  1 n ILE . 29  A 29  
A 30  1 n LYS . 30  A 30  
A 31  1 n MET . 31  A 31  
A 32  1 n ARG . 32  A 32  
A 33  1 n VAL . 33  A 33  
A 34  1 n PHE . 34  A 34  
A 35  1 n LEU . 35  A 35  
A 36  1 n SER . 36  A 36  
A 37  1 n GLY . 37  A 37  
A 38  1 n MET . 38  A 38  
A 39  1 n PRO . 39  A 39  
A 40  1 n GLU . 40  A 40  
A 41  1 n LEU . 41  A 41  
A 42  1 n ARG . 42  A 42  
A 43  1 n LEU . 43  A 43  
A 44  1 n GLY . 44  A 44  
A 45  1 n LEU . 45  A 45  
A 46  1 n ASN . 46  A 46  
A 47  1 n ASP . 47  A 47  
A 48  1 n LYS . 48  A 48  
A 49  1 n VAL . 49  A 49  
A 50  1 n LEU . 50  A 50  
A 51  1 n PHE . 51  A 51  
A 52  1 n ASP . 52  A 52  
A 53  1 n ASN . 53  A 53  
A 54  1 n THR . 54  A 54  
A 55  1 n GLY . 55  A 55  
A 56  1 n ARG . 56  A 56  
A 57  1 n GLY . 57  A 57  
A 58  1 n LYS . 58  A 58  
A 59  1 n SER . 59  A 59  
A 60  1 n LYS . 60  A 60  
A 61  1 n SER . 61  A 61  
A 62  1 n VAL . 62  A 62  
A 63  1 n GLU . 63  A 63  
A 64  1 n LEU . 64  A 64  
A 65  1 n GLU . 65  A 65  
A 66  1 n ASP . 66  A 66  
A 67  1 n VAL . 67  A 67  
A 68  1 n LYS . 68  A 68  
A 69  1 n PHE . 69  A 69  
A 70  1 n HIS . 70  A 70  
A 71  1 n GLN . 71  A 71  
A 72  1 n CYS . 72  A 72  
A 73  1 n VAL . 73  A 73  
A 74  1 n ARG . 74  A 74  
A 75  1 n LEU . 75  A 75  
A 76  1 n SER . 76  A 76  
A 77  1 n ARG . 77  A 77  
A 78  1 n PHE . 78  A 78  
A 79  1 n GLU . 79  A 79  
A 80  1 n ASN . 80  A 80  
A 81  1 n ASP . 81  A 81  
A 82  1 n ARG . 82  A 82  
A 83  1 n THR . 83  A 83  
A 84  1 n ILE . 84  A 84  
A 85  1 n SER . 85  A 85  
A 86  1 n PHE . 86  A 86  
A 87  1 n ILE . 87  A 87  
A 88  1 n PRO . 88  A 88  
A 89  1 n PRO . 89  A 89  
A 90  1 n ASP . 90  A 90  
A 91  1 n GLY . 91  A 91  
A 92  1 n GLU . 92  A 92  
A 93  1 n PHE . 93  A 93  
A 94  1 n GLU . 94  A 94  
A 95  1 n LEU . 95  A 95  
A 96  1 n MET . 96  A 96  
A 97  1 n SER . 97  A 97  
A 98  1 n TYR . 98  A 98  
A 99  1 n ARG . 99  A 99  
A 100 1 n LEU . 100 A 100 
A 101 1 n ASN . 101 A 101 
A 102 1 n THR . 102 A 102 
A 103 1 n HIS . 103 A 103 
A 104 1 n VAL . 104 A 104 
A 105 1 n LYS . 105 A 105 
A 106 1 n PRO . 106 A 106 
A 107 1 n LEU . 107 A 107 
A 108 1 n ILE . 108 A 108 
A 109 1 n TRP . 109 A 109 
A 110 1 n ILE . 110 A 110 
A 111 1 n GLU . 111 A 111 
A 112 1 n SER . 112 A 112 
A 113 1 n VAL . 113 A 113 
A 114 1 n ILE . 114 A 114 
A 115 1 n GLU . 115 A 115 
A 116 1 n LYS . 116 A 116 
A 117 1 n HIS . 117 A 117 
A 118 1 n SER . 118 A 118 
A 119 1 n HIS . 119 A 119 
A 120 1 n SER . 120 A 120 
A 121 1 n ARG . 121 A 121 
A 122 1 n ILE . 122 A 122 
A 123 1 n GLU . 123 A 123 
A 124 1 n TYR . 124 A 124 
A 125 1 n MET . 125 A 125 
A 126 1 n ILE . 126 A 126 
A 127 1 n LYS . 127 A 127 
A 128 1 n ALA . 128 A 128 
A 129 1 n LYS . 129 A 129 
A 130 1 n SER . 130 A 130 
A 131 1 n GLN . 131 A 131 
A 132 1 n PHE . 132 A 132 
A 133 1 n LYS . 133 A 133 
A 134 1 n ARG . 134 A 134 
A 135 1 n ARG . 135 A 135 
A 136 1 n SER . 136 A 136 
A 137 1 n THR . 137 A 137 
A 138 1 n ALA . 138 A 138 
A 139 1 n ASN . 139 A 139 
A 140 1 n ASN . 140 A 140 
A 141 1 n VAL . 141 A 141 
A 142 1 n GLU . 142 A 142 
A 143 1 n ILE . 143 A 143 
A 144 1 n HIS . 144 A 144 
A 145 1 n ILE . 145 A 145 
A 146 1 n PRO . 146 A 146 
A 147 1 n VAL . 147 A 147 
A 148 1 n PRO . 148 A 148 
A 149 1 n ASN . 149 A 149 
A 150 1 n ASP . 150 A 150 
A 151 1 n ALA . 151 A 151 
A 152 1 n ASP . 152 A 152 
A 153 1 n SER . 153 A 153 
A 154 1 n PRO . 154 A 154 
A 155 1 n LYS . 155 A 155 
A 156 1 n PHE . 156 A 156 
A 157 1 n LYS . 157 A 157 
A 158 1 n THR . 158 A 158 
A 159 1 n THR . 159 A 159 
A 160 1 n VAL . 160 A 160 
A 161 1 n GLY . 161 A 161 
A 162 1 n SER . 162 A 162 
A 163 1 n VAL . 163 A 163 
A 164 1 n LYS . 164 A 164 
A 165 1 n TRP . 165 A 165 
A 166 1 n VAL . 166 A 166 
A 167 1 n PRO . 167 A 167 
A 168 1 n GLU . 168 A 168 
A 169 1 n ASN . 169 A 169 
A 170 1 n SER . 170 A 170 
A 171 1 n GLU . 171 A 171 
A 172 1 n ILE . 172 A 172 
A 173 1 n VAL . 173 A 173 
A 174 1 n TRP . 174 A 174 
A 175 1 n SER . 175 A 175 
A 176 1 n ILE . 176 A 176 
A 177 1 n LYS . 177 A 177 
A 178 1 n SER . 178 A 178 
A 179 1 n PHE . 179 A 179 
A 180 1 n PRO . 180 A 180 
A 181 1 n GLY . 181 A 181 
A 182 1 n GLY . 182 A 182 
A 183 1 n LYS . 183 A 183 
A 184 1 n GLU . 184 A 184 
A 185 1 n TYR . 185 A 185 
A 186 1 n LEU . 186 A 186 
A 187 1 n MET . 187 A 187 
A 188 1 n ARG . 188 A 188 
A 189 1 n ALA . 189 A 189 
A 190 1 n HIS . 190 A 190 
A 191 1 n PHE . 191 A 191 
A 192 1 n GLY . 192 A 192 
A 193 1 n LEU . 193 A 193 
A 194 1 n PRO . 194 A 194 
A 195 1 n SER . 195 A 195 
A 196 1 n VAL . 196 A 196 
A 197 1 n GLU . 197 A 197 
A 198 1 n ALA . 198 A 198 
A 199 1 n GLU . 199 A 199 
A 200 1 n ASP . 200 A 200 
A 201 1 n LYS . 201 A 201 
A 202 1 n GLU . 202 A 202 
A 203 1 n GLY . 203 A 203 
A 204 1 n LYS . 204 A 204 
A 205 1 n PRO . 205 A 205 
A 206 1 n PRO . 206 A 206 
A 207 1 n ILE . 207 A 207 
A 208 1 n SER . 208 A 208 
A 209 1 n VAL . 209 A 209 
A 210 1 n LYS . 210 A 210 
A 211 1 n PHE . 211 A 211 
A 212 1 n GLU . 212 A 212 
A 213 1 n ILE . 213 A 213 
A 214 1 n PRO . 214 A 214 
A 215 1 n TYR . 215 A 215 
A 216 1 n PHE . 216 A 216 
A 217 1 n THR . 217 A 217 
A 218 1 n THR . 218 A 218 
A 219 1 n SER . 219 A 219 
A 220 1 n GLY . 220 A 220 
A 221 1 n ILE . 221 A 221 
A 222 1 n GLN . 222 A 222 
A 223 1 n VAL . 223 A 223 
A 224 1 n ARG . 224 A 224 
A 225 1 n TYR . 225 A 225 
A 226 1 n LEU . 226 A 226 
A 227 1 n LYS . 227 A 227 
A 228 1 n ILE . 228 A 228 
A 229 1 n ILE . 229 A 229 
A 230 1 n GLU . 230 A 230 
A 231 1 n LYS . 231 A 231 
A 232 1 n SER . 232 A 232 
A 233 1 n GLY . 233 A 233 
A 234 1 n TYR . 234 A 234 
A 235 1 n GLN . 235 A 235 
A 236 1 n ALA . 236 A 236 
A 237 1 n LEU . 237 A 237 
A 238 1 n PRO . 238 A 238 
A 239 1 n TRP . 239 A 239 
A 240 1 n VAL . 240 A 240 
A 241 1 n ARG . 241 A 241 
A 242 1 n TYR . 242 A 242 
A 243 1 n ILE . 243 A 243 
A 244 1 n THR . 244 A 244 
A 245 1 n GLN . 245 A 245 
A 246 1 n ASN . 246 A 246 
A 247 1 n GLY . 247 A 247 
A 248 1 n ASP . 248 A 248 
A 249 1 n TYR . 249 A 249 
A 250 1 n GLN . 250 A 250 
A 251 1 n LEU . 251 A 251 
A 252 1 n ARG . 252 A 252 
A 253 1 n THR . 253 A 253 
A 254 1 n GLN . 254 A 254 
B 1   2 n MET . 1   B 1   
B 2   2 n GLY . 2   B 2   
B 3   2 n PRO . 3   B 3   
B 4   2 n GLU . 4   B 4   
B 5   2 n ARG . 5   B 5   
B 6   2 n HIS . 6   B 6   
B 7   2 n LEU . 7   B 7   
B 8   2 n SER . 8   B 8   
B 9   2 n GLY . 9   B 9   
B 10  2 n ALA . 10  B 10  
B 11  2 n PRO . 11  B 11  
B 12  2 n ALA . 12  B 12  
B 13  2 n ARG . 13  B 13  
B 14  2 n MET . 14  B 14  
B 15  2 n ALA . 15  B 15  
B 16  2 n THR . 16  B 16  
B 17  2 n VAL . 17  B 17  
B 18  2 n VAL . 18  B 18  
B 19  2 n LEU . 19  B 19  
B 20  2 n GLY . 20  B 20  
B 21  2 n GLY . 21  B 21  
B 22  2 n ASP . 22  B 22  
B 23  2 n THR . 23  B 23  
B 24  2 n MET . 24  B 24  
B 25  2 n GLY . 25  B 25  
B 26  2 n PRO . 26  B 26  
B 27  2 n GLU . 27  B 27  
B 28  2 n ARG . 28  B 28  
B 29  2 n ILE . 29  B 29  
B 30  2 n PHE . 30  B 30  
B 31  2 n PRO . 31  B 31  
B 32  2 n ASN . 32  B 32  
B 33  2 n GLN . 33  B 33  
B 34  2 n THR . 34  B 34  
B 35  2 n GLU . 35  B 35  
B 36  2 n GLU . 36  B 36  
B 37  2 n LEU . 37  B 37  
B 38  2 n GLY . 38  B 38  
B 39  2 n HIS . 39  B 39  
B 40  2 n GLN . 40  B 40  
B 41  2 n GLY . 41  B 41  
B 42  2 n PRO . 42  B 42  
B 43  2 n SER . 43  B 43  
B 44  2 n GLU . 44  B 44  
B 45  2 n GLY . 45  B 45  
B 46  2 n THR . 46  B 46  
B 47  2 n GLY . 47  B 47  
B 48  2 n ASP . 48  B 48  
B 49  2 n TRP . 49  B 49  
B 50  2 n SER . 50  B 50  
B 51  2 n SER . 51  B 51  
B 52  2 n GLU . 52  B 52  
B 53  2 n GLU . 53  B 53  
B 54  2 n PRO . 54  B 54  
B 55  2 n GLU . 55  B 55  
B 56  2 n GLU . 56  B 56  
B 57  2 n GLU . 57  B 57  
B 58  2 n GLN . 58  B 58  
B 59  2 n GLU . 59  B 59  
B 60  2 n GLU . 60  B 60  
B 61  2 n THR . 61  B 61  
B 62  2 n GLY . 62  B 62  
B 63  2 n SER . 63  B 63  
B 64  2 n GLY . 64  B 64  
B 65  2 n PRO . 65  B 65  
B 66  2 n ALA . 66  B 66  
B 67  2 n GLY . 67  B 67  
B 68  2 n TYR . 68  B 68  
B 69  2 n SER . 69  B 69  
B 70  2 n TYR . 70  B 70  
B 71  2 n GLN . 71  B 71  
B 72  2 n PRO . 72  B 72  
B 73  2 n LEU . 73  B 73  
B 74  2 n ASN . 74  B 74  
B 75  2 n GLN . 75  B 75  
B 76  2 n ASP . 76  B 76  
B 77  2 n PRO . 77  B 77  
B 78  2 n GLU . 78  B 78  
B 79  2 n GLN . 79  B 79  
B 80  2 n GLU . 80  B 80  
B 81  2 n GLU . 81  B 81  
B 82  2 n VAL . 82  B 82  
B 83  2 n GLU . 83  B 83  
B 84  2 n LEU . 84  B 84  
B 85  2 n ALA . 85  B 85  
B 86  2 n PRO . 86  B 86  
B 87  2 n VAL . 87  B 87  
B 88  2 n GLY . 88  B 88  
B 89  2 n ASP . 89  B 89  
B 90  2 n GLY . 90  B 90  
#
_software.classification other
_software.date           ?
_software.description    "Structure prediction"
_software.name           AlphaFold
_software.pdbx_ordinal   1
_software.type           package
_software.version        "AlphaFold-beta-20231127 (2b86f29d-618d-47cf-8aef-20020b1102eb @ 2025-05-26 13:37:35)"
#
loop_
_struct_asym.entity_id
_struct_asym.id
1 A 
2 B 
#
loop_
_atom_site.group_PDB
_atom_site.id
_atom_site.type_symbol
_atom_site.label_atom_id
_atom_site.label_alt_id
_atom_site.label_comp_id
_atom_site.label_asym_id
_atom_site.label_entity_id
_atom_site.label_seq_id
_atom_site.pdbx_PDB_ins_code
_atom_site.Cartn_x
_atom_site.Cartn_y
_atom_site.Cartn_z
_atom_site.occupancy
_atom_site.B_iso_or_equiv
_atom_site.auth_seq_id
_atom_site.auth_asym_id
_atom_site.pdbx_PDB_model_num
ATOM 1    N N   . GLU A 1 1   ? 21.678  5.337   -11.023 1.00 90.72 1   A 1 
ATOM 2    C CA  . GLU A 1 1   ? 20.253  4.954   -10.948 1.00 93.36 1   A 1 
ATOM 3    C C   . GLU A 1 1   ? 19.513  5.848   -9.966  1.00 94.63 1   A 1 
ATOM 4    O O   . GLU A 1 1   ? 20.146  6.516   -9.153  1.00 93.24 1   A 1 
ATOM 5    C CB  . GLU A 1 1   ? 20.110  3.474   -10.566 1.00 89.27 1   A 1 
ATOM 6    C CG  . GLU A 1 1   ? 20.670  2.574   -11.668 1.00 83.70 1   A 1 
ATOM 7    C CD  . GLU A 1 1   ? 20.500  1.098   -11.312 1.00 85.66 1   A 1 
ATOM 8    O OE1 . GLU A 1 1   ? 19.948  0.378   -12.168 1.00 79.28 1   A 1 
ATOM 9    O OE2 . GLU A 1 1   ? 20.915  0.710   -10.203 1.00 81.92 1   A 1 
ATOM 10   N N   . VAL A 1 2   ? 18.195  5.882   -10.057 1.00 95.23 2   A 1 
ATOM 11   C CA  . VAL A 1 2   ? 17.328  6.602   -9.115  1.00 96.03 2   A 1 
ATOM 12   C C   . VAL A 1 2   ? 16.211  5.670   -8.674  1.00 96.54 2   A 1 
ATOM 13   O O   . VAL A 1 2   ? 15.545  5.073   -9.515  1.00 95.90 2   A 1 
ATOM 14   C CB  . VAL A 1 2   ? 16.727  7.874   -9.729  1.00 95.06 2   A 1 
ATOM 15   C CG1 . VAL A 1 2   ? 15.923  8.643   -8.684  1.00 90.97 2   A 1 
ATOM 16   C CG2 . VAL A 1 2   ? 17.815  8.812   -10.260 1.00 91.37 2   A 1 
ATOM 17   N N   . PHE A 1 3   ? 15.994  5.571   -7.377  1.00 97.33 3   A 1 
ATOM 18   C CA  . PHE A 1 3   ? 14.948  4.743   -6.803  1.00 97.28 3   A 1 
ATOM 19   C C   . PHE A 1 3   ? 13.946  5.633   -6.075  1.00 97.53 3   A 1 
ATOM 20   O O   . PHE A 1 3   ? 14.351  6.470   -5.268  1.00 97.18 3   A 1 
ATOM 21   C CB  . PHE A 1 3   ? 15.569  3.708   -5.858  1.00 96.62 3   A 1 
ATOM 22   C CG  . PHE A 1 3   ? 16.547  2.770   -6.531  1.00 96.14 3   A 1 
ATOM 23   C CD1 . PHE A 1 3   ? 16.103  1.561   -7.097  1.00 94.73 3   A 1 
ATOM 24   C CD2 . PHE A 1 3   ? 17.917  3.108   -6.622  1.00 94.89 3   A 1 
ATOM 25   C CE1 . PHE A 1 3   ? 16.997  0.694   -7.741  1.00 93.99 3   A 1 
ATOM 26   C CE2 . PHE A 1 3   ? 18.820  2.250   -7.272  1.00 93.96 3   A 1 
ATOM 27   C CZ  . PHE A 1 3   ? 18.358  1.040   -7.827  1.00 93.99 3   A 1 
ATOM 28   N N   . LEU A 1 4   ? 12.649  5.459   -6.346  1.00 97.58 4   A 1 
ATOM 29   C CA  . LEU A 1 4   ? 11.561  6.118   -5.643  1.00 97.73 4   A 1 
ATOM 30   C C   . LEU A 1 4   ? 10.795  5.108   -4.794  1.00 97.93 4   A 1 
ATOM 31   O O   . LEU A 1 4   ? 10.392  4.052   -5.280  1.00 97.19 4   A 1 
ATOM 32   C CB  . LEU A 1 4   ? 10.588  6.817   -6.602  1.00 97.03 4   A 1 
ATOM 33   C CG  . LEU A 1 4   ? 11.076  8.175   -7.128  1.00 92.86 4   A 1 
ATOM 34   C CD1 . LEU A 1 4   ? 12.014  8.014   -8.325  1.00 86.66 4   A 1 
ATOM 35   C CD2 . LEU A 1 4   ? 9.881   9.022   -7.585  1.00 86.40 4   A 1 
ATOM 36   N N   . ASP A 1 5   ? 10.545  5.491   -3.556  1.00 98.18 5   A 1 
ATOM 37   C CA  . ASP A 1 5   ? 9.650   4.784   -2.656  1.00 98.13 5   A 1 
ATOM 38   C C   . ASP A 1 5   ? 8.443   5.682   -2.379  1.00 98.38 5   A 1 
ATOM 39   O O   . ASP A 1 5   ? 8.566   6.714   -1.722  1.00 97.99 5   A 1 
ATOM 40   C CB  . ASP A 1 5   ? 10.390  4.425   -1.352  1.00 97.61 5   A 1 
ATOM 41   C CG  . ASP A 1 5   ? 11.413  3.304   -1.540  1.00 96.39 5   A 1 
ATOM 42   O OD1 . ASP A 1 5   ? 11.142  2.382   -2.328  1.00 93.05 5   A 1 
ATOM 43   O OD2 . ASP A 1 5   ? 12.446  3.251   -0.840  1.00 92.17 5   A 1 
ATOM 44   N N   . VAL A 1 6   ? 7.273   5.290   -2.881  1.00 98.39 6   A 1 
ATOM 45   C CA  . VAL A 1 6   ? 6.002   5.932   -2.553  1.00 98.35 6   A 1 
ATOM 46   C C   . VAL A 1 6   ? 5.368   5.139   -1.418  1.00 98.30 6   A 1 
ATOM 47   O O   . VAL A 1 6   ? 4.901   4.019   -1.623  1.00 97.81 6   A 1 
ATOM 48   C CB  . VAL A 1 6   ? 5.062   6.019   -3.766  1.00 98.22 6   A 1 
ATOM 49   C CG1 . VAL A 1 6   ? 3.778   6.770   -3.404  1.00 97.80 6   A 1 
ATOM 50   C CG2 . VAL A 1 6   ? 5.727   6.739   -4.944  1.00 97.85 6   A 1 
ATOM 51   N N   . ILE A 1 7   ? 5.376   5.723   -0.227  1.00 98.55 7   A 1 
ATOM 52   C CA  . ILE A 1 7   ? 4.884   5.092   0.990   1.00 98.54 7   A 1 
ATOM 53   C C   . ILE A 1 7   ? 3.644   5.852   1.451   1.00 98.65 7   A 1 
ATOM 54   O O   . ILE A 1 7   ? 3.717   7.046   1.721   1.00 98.52 7   A 1 
ATOM 55   C CB  . ILE A 1 7   ? 5.976   5.036   2.075   1.00 98.06 7   A 1 
ATOM 56   C CG1 . ILE A 1 7   ? 7.246   4.322   1.546   1.00 96.33 7   A 1 
ATOM 57   C CG2 . ILE A 1 7   ? 5.429   4.326   3.327   1.00 96.83 7   A 1 
ATOM 58   C CD1 . ILE A 1 7   ? 8.433   4.333   2.523   1.00 87.94 7   A 1 
ATOM 59   N N   . GLU A 1 8   ? 2.519   5.168   1.565   1.00 98.49 8   A 1 
ATOM 60   C CA  . GLU A 1 8   ? 1.276   5.723   2.082   1.00 98.43 8   A 1 
ATOM 61   C C   . GLU A 1 8   ? 0.909   5.085   3.415   1.00 98.41 8   A 1 
ATOM 62   O O   . GLU A 1 8   ? 0.719   3.871   3.503   1.00 98.04 8   A 1 
ATOM 63   C CB  . GLU A 1 8   ? 0.142   5.557   1.067   1.00 98.33 8   A 1 
ATOM 64   C CG  . GLU A 1 8   ? 0.368   6.429   -0.175  1.00 97.94 8   A 1 
ATOM 65   C CD  . GLU A 1 8   ? -0.863  6.507   -1.074  1.00 97.92 8   A 1 
ATOM 66   O OE1 . GLU A 1 8   ? -0.924  7.459   -1.888  1.00 96.32 8   A 1 
ATOM 67   O OE2 . GLU A 1 8   ? -1.782  5.664   -0.996  1.00 96.70 8   A 1 
ATOM 68   N N   . SER A 1 9   ? 0.775   5.914   4.439   1.00 98.38 9   A 1 
ATOM 69   C CA  . SER A 1 9   ? 0.284   5.502   5.749   1.00 98.34 9   A 1 
ATOM 70   C C   . SER A 1 9   ? -1.200  5.841   5.869   1.00 98.36 9   A 1 
ATOM 71   O O   . SER A 1 9   ? -1.601  6.984   5.642   1.00 98.01 9   A 1 
ATOM 72   C CB  . SER A 1 9   ? 1.081   6.169   6.866   1.00 98.28 9   A 1 
ATOM 73   O OG  . SER A 1 9   ? 2.461   5.837   6.759   1.00 96.45 9   A 1 
ATOM 74   N N   . VAL A 1 10  ? -2.023  4.867   6.227   1.00 98.48 10  A 1 
ATOM 75   C CA  . VAL A 1 10  ? -3.473  5.042   6.366   1.00 98.46 10  A 1 
ATOM 76   C C   . VAL A 1 10  ? -3.822  5.280   7.826   1.00 98.42 10  A 1 
ATOM 77   O O   . VAL A 1 10  ? -3.707  4.371   8.649   1.00 98.18 10  A 1 
ATOM 78   C CB  . VAL A 1 10  ? -4.249  3.845   5.799   1.00 98.00 10  A 1 
ATOM 79   C CG1 . VAL A 1 10  ? -5.765  4.086   5.870   1.00 96.88 10  A 1 
ATOM 80   C CG2 . VAL A 1 10  ? -3.882  3.609   4.332   1.00 97.07 10  A 1 
ATOM 81   N N   . ASN A 1 11  ? -4.300  6.481   8.132   1.00 98.31 11  A 1 
ATOM 82   C CA  . ASN A 1 11  ? -4.896  6.801   9.421   1.00 98.10 11  A 1 
ATOM 83   C C   . ASN A 1 11  ? -6.395  6.505   9.362   1.00 97.88 11  A 1 
ATOM 84   O O   . ASN A 1 11  ? -7.110  7.025   8.502   1.00 97.10 11  A 1 
ATOM 85   C CB  . ASN A 1 11  ? -4.615  8.261   9.787   1.00 98.09 11  A 1 
ATOM 86   C CG  . ASN A 1 11  ? -3.143  8.563   10.028  1.00 97.85 11  A 1 
ATOM 87   O OD1 . ASN A 1 11  ? -2.387  7.734   10.488  1.00 94.75 11  A 1 
ATOM 88   N ND2 . ASN A 1 11  ? -2.708  9.770   9.761   1.00 94.85 11  A 1 
ATOM 89   N N   . LEU A 1 12  ? -6.872  5.688   10.283  1.00 98.19 12  A 1 
ATOM 90   C CA  . LEU A 1 12  ? -8.268  5.289   10.357  1.00 98.02 12  A 1 
ATOM 91   C C   . LEU A 1 12  ? -8.752  5.354   11.803  1.00 98.11 12  A 1 
ATOM 92   O O   . LEU A 1 12  ? -8.085  4.876   12.708  1.00 97.66 12  A 1 
ATOM 93   C CB  . LEU A 1 12  ? -8.416  3.872   9.781   1.00 97.53 12  A 1 
ATOM 94   C CG  . LEU A 1 12  ? -9.864  3.348   9.776   1.00 96.98 12  A 1 
ATOM 95   C CD1 . LEU A 1 12  ? -10.705 4.030   8.694   1.00 95.52 12  A 1 
ATOM 96   C CD2 . LEU A 1 12  ? -9.883  1.850   9.505   1.00 95.31 12  A 1 
ATOM 97   N N   . LEU A 1 13  ? -9.965  5.882   11.993  1.00 97.72 13  A 1 
ATOM 98   C CA  . LEU A 1 13  ? -10.685 5.727   13.244  1.00 97.64 13  A 1 
ATOM 99   C C   . LEU A 1 13  ? -12.115 5.285   12.949  1.00 97.69 13  A 1 
ATOM 100  O O   . LEU A 1 13  ? -12.857 6.000   12.267  1.00 97.08 13  A 1 
ATOM 101  C CB  . LEU A 1 13  ? -10.621 7.035   14.042  1.00 97.41 13  A 1 
ATOM 102  C CG  . LEU A 1 13  ? -11.310 6.972   15.416  1.00 96.74 13  A 1 
ATOM 103  C CD1 . LEU A 1 13  ? -10.644 5.969   16.359  1.00 95.47 13  A 1 
ATOM 104  C CD2 . LEU A 1 13  ? -11.252 8.358   16.065  1.00 95.03 13  A 1 
ATOM 105  N N   . VAL A 1 14  ? -12.488 4.141   13.479  1.00 97.73 14  A 1 
ATOM 106  C CA  . VAL A 1 14  ? -13.844 3.593   13.378  1.00 97.71 14  A 1 
ATOM 107  C C   . VAL A 1 14  ? -14.483 3.587   14.766  1.00 97.85 14  A 1 
ATOM 108  O O   . VAL A 1 14  ? -13.844 3.225   15.747  1.00 97.50 14  A 1 
ATOM 109  C CB  . VAL A 1 14  ? -13.835 2.204   12.721  1.00 97.44 14  A 1 
ATOM 110  C CG1 . VAL A 1 14  ? -15.250 1.671   12.508  1.00 96.57 14  A 1 
ATOM 111  C CG2 . VAL A 1 14  ? -13.147 2.236   11.355  1.00 96.66 14  A 1 
ATOM 112  N N   . SER A 1 15  ? -15.727 4.017   14.850  1.00 97.28 15  A 1 
ATOM 113  C CA  . SER A 1 15  ? -16.505 3.944   16.082  1.00 96.93 15  A 1 
ATOM 114  C C   . SER A 1 15  ? -16.988 2.516   16.367  1.00 96.73 15  A 1 
ATOM 115  O O   . SER A 1 15  ? -17.062 1.687   15.457  1.00 95.95 15  A 1 
ATOM 116  C CB  . SER A 1 15  ? -17.693 4.906   16.016  1.00 96.24 15  A 1 
ATOM 117  O OG  . SER A 1 15  ? -18.521 4.596   14.919  1.00 92.93 15  A 1 
ATOM 118  N N   . ALA A 1 16  ? -17.412 2.248   17.591  1.00 95.71 16  A 1 
ATOM 119  C CA  . ALA A 1 16  ? -17.938 0.941   18.001  1.00 95.33 16  A 1 
ATOM 120  C C   . ALA A 1 16  ? -19.134 0.453   17.155  1.00 95.36 16  A 1 
ATOM 121  O O   . ALA A 1 16  ? -19.295 -0.739  16.914  1.00 93.46 16  A 1 
ATOM 122  C CB  . ALA A 1 16  ? -18.337 1.040   19.472  1.00 93.92 16  A 1 
ATOM 123  N N   . ASN A 1 17  ? -19.946 1.383   16.639  1.00 95.87 17  A 1 
ATOM 124  C CA  . ASN A 1 17  ? -21.077 1.071   15.752  1.00 95.76 17  A 1 
ATOM 125  C C   . ASN A 1 17  ? -20.685 0.917   14.268  1.00 95.92 17  A 1 
ATOM 126  O O   . ASN A 1 17  ? -21.564 0.902   13.409  1.00 93.17 17  A 1 
ATOM 127  C CB  . ASN A 1 17  ? -22.184 2.116   15.977  1.00 94.22 17  A 1 
ATOM 128  C CG  . ASN A 1 17  ? -21.788 3.520   15.562  1.00 88.71 17  A 1 
ATOM 129  O OD1 . ASN A 1 17  ? -20.653 3.829   15.268  1.00 75.45 17  A 1 
ATOM 130  N ND2 . ASN A 1 17  ? -22.729 4.438   15.547  1.00 76.45 17  A 1 
ATOM 131  N N   . GLY A 1 18  ? -19.396 0.859   13.953  1.00 95.74 18  A 1 
ATOM 132  C CA  . GLY A 1 18  ? -18.896 0.642   12.597  1.00 95.50 18  A 1 
ATOM 133  C C   . GLY A 1 18  ? -18.831 1.885   11.704  1.00 96.00 18  A 1 
ATOM 134  O O   . GLY A 1 18  ? -18.535 1.763   10.521  1.00 94.64 18  A 1 
ATOM 135  N N   . ASN A 1 19  ? -19.089 3.090   12.234  1.00 96.25 19  A 1 
ATOM 136  C CA  . ASN A 1 19  ? -18.966 4.312   11.449  1.00 96.78 19  A 1 
ATOM 137  C C   . ASN A 1 19  ? -17.510 4.767   11.353  1.00 97.22 19  A 1 
ATOM 138  O O   . ASN A 1 19  ? -16.838 4.937   12.365  1.00 96.44 19  A 1 
ATOM 139  C CB  . ASN A 1 19  ? -19.842 5.419   12.043  1.00 96.07 19  A 1 
ATOM 140  C CG  . ASN A 1 19  ? -21.320 5.116   11.916  1.00 92.28 19  A 1 
ATOM 141  O OD1 . ASN A 1 19  ? -21.816 4.688   10.892  1.00 82.19 19  A 1 
ATOM 142  N ND2 . ASN A 1 19  ? -22.089 5.355   12.948  1.00 80.46 19  A 1 
ATOM 143  N N   . VAL A 1 20  ? -17.050 5.047   10.144  1.00 96.77 20  A 1 
ATOM 144  C CA  . VAL A 1 20  ? -15.737 5.659   9.919   1.00 96.90 20  A 1 
ATOM 145  C C   . VAL A 1 20  ? -15.780 7.119   10.359  1.00 96.90 20  A 1 
ATOM 146  O O   . VAL A 1 20  ? -16.472 7.935   9.759   1.00 95.95 20  A 1 
ATOM 147  C CB  . VAL A 1 20  ? -15.296 5.520   8.452   1.00 96.34 20  A 1 
ATOM 148  C CG1 . VAL A 1 20  ? -13.914 6.133   8.233   1.00 95.19 20  A 1 
ATOM 149  C CG2 . VAL A 1 20  ? -15.233 4.042   8.031   1.00 95.24 20  A 1 
ATOM 150  N N   . LEU A 1 21  ? -15.039 7.446   11.416  1.00 96.91 21  A 1 
ATOM 151  C CA  . LEU A 1 21  ? -14.928 8.800   11.968  1.00 96.67 21  A 1 
ATOM 152  C C   . LEU A 1 21  ? -13.793 9.594   11.325  1.00 96.53 21  A 1 
ATOM 153  O O   . LEU A 1 21  ? -13.884 10.808  11.194  1.00 95.53 21  A 1 
ATOM 154  C CB  . LEU A 1 21  ? -14.686 8.710   13.486  1.00 96.57 21  A 1 
ATOM 155  C CG  . LEU A 1 21  ? -15.786 7.988   14.293  1.00 96.11 21  A 1 
ATOM 156  C CD1 . LEU A 1 21  ? -15.387 7.970   15.771  1.00 94.93 21  A 1 
ATOM 157  C CD2 . LEU A 1 21  ? -17.141 8.677   14.159  1.00 94.62 21  A 1 
ATOM 158  N N   . ARG A 1 22  ? -12.718 8.903   10.950  1.00 96.95 22  A 1 
ATOM 159  C CA  . ARG A 1 22  ? -11.552 9.480   10.287  1.00 96.86 22  A 1 
ATOM 160  C C   . ARG A 1 22  ? -11.007 8.474   9.281   1.00 97.06 22  A 1 
ATOM 161  O O   . ARG A 1 22  ? -10.897 7.296   9.600   1.00 96.61 22  A 1 
ATOM 162  C CB  . ARG A 1 22  ? -10.485 9.866   11.333  1.00 95.60 22  A 1 
ATOM 163  C CG  . ARG A 1 22  ? -9.293  10.611  10.726  1.00 86.18 22  A 1 
ATOM 164  C CD  . ARG A 1 22  ? -8.299  11.101  11.788  1.00 83.45 22  A 1 
ATOM 165  N NE  . ARG A 1 22  ? -7.605  9.989   12.465  1.00 72.58 22  A 1 
ATOM 166  C CZ  . ARG A 1 22  ? -6.522  10.069  13.228  1.00 65.49 22  A 1 
ATOM 167  N NH1 . ARG A 1 22  ? -5.954  11.216  13.496  1.00 59.00 22  A 1 
ATOM 168  N NH2 . ARG A 1 22  ? -5.988  8.998   13.721  1.00 55.98 22  A 1 
ATOM 169  N N   . SER A 1 23  ? -10.675 8.955   8.101   1.00 97.14 23  A 1 
ATOM 170  C CA  . SER A 1 23  ? -9.972  8.178   7.091   1.00 96.95 23  A 1 
ATOM 171  C C   . SER A 1 23  ? -9.128  9.139   6.269   1.00 96.97 23  A 1 
ATOM 172  O O   . SER A 1 23  ? -9.662  9.906   5.466   1.00 95.85 23  A 1 
ATOM 173  C CB  . SER A 1 23  ? -10.963 7.420   6.209   1.00 95.82 23  A 1 
ATOM 174  O OG  . SER A 1 23  ? -10.291 6.619   5.256   1.00 92.27 23  A 1 
ATOM 175  N N   . GLU A 1 24  ? -7.830  9.109   6.487   1.00 97.31 24  A 1 
ATOM 176  C CA  . GLU A 1 24  ? -6.877  9.945   5.771   1.00 97.58 24  A 1 
ATOM 177  C C   . GLU A 1 24  ? -5.646  9.136   5.368   1.00 97.99 24  A 1 
ATOM 178  O O   . GLU A 1 24  ? -5.301  8.126   5.981   1.00 97.62 24  A 1 
ATOM 179  C CB  . GLU A 1 24  ? -6.517  11.202  6.589   1.00 95.87 24  A 1 
ATOM 180  C CG  . GLU A 1 24  ? -5.685  10.903  7.838   1.00 86.18 24  A 1 
ATOM 181  C CD  . GLU A 1 24  ? -5.437  12.115  8.751   1.00 87.08 24  A 1 
ATOM 182  O OE1 . GLU A 1 24  ? -4.804  11.892  9.813   1.00 81.74 24  A 1 
ATOM 183  O OE2 . GLU A 1 24  ? -5.910  13.227  8.450   1.00 83.14 24  A 1 
ATOM 184  N N   . ILE A 1 25  ? -4.993  9.597   4.321   1.00 98.26 25  A 1 
ATOM 185  C CA  . ILE A 1 25  ? -3.751  9.031   3.828   1.00 98.34 25  A 1 
ATOM 186  C C   . ILE A 1 25  ? -2.675  10.088  4.012   1.00 98.47 25  A 1 
ATOM 187  O O   . ILE A 1 25  ? -2.840  11.218  3.562   1.00 98.20 25  A 1 
ATOM 188  C CB  . ILE A 1 25  ? -3.880  8.606   2.355   1.00 97.79 25  A 1 
ATOM 189  C CG1 . ILE A 1 25  ? -4.979  7.527   2.178   1.00 96.04 25  A 1 
ATOM 190  C CG2 . ILE A 1 25  ? -2.532  8.076   1.830   1.00 96.64 25  A 1 
ATOM 191  C CD1 . ILE A 1 25  ? -5.459  7.422   0.728   1.00 91.72 25  A 1 
ATOM 192  N N   . VAL A 1 26  ? -1.575  9.705   4.629   1.00 98.52 26  A 1 
ATOM 193  C CA  . VAL A 1 26  ? -0.352  10.502  4.689   1.00 98.58 26  A 1 
ATOM 194  C C   . VAL A 1 26  ? 0.676   9.820   3.803   1.00 98.61 26  A 1 
ATOM 195  O O   . VAL A 1 26  ? 1.098   8.696   4.085   1.00 98.38 26  A 1 
ATOM 196  C CB  . VAL A 1 26  ? 0.144   10.672  6.127   1.00 98.11 26  A 1 
ATOM 197  C CG1 . VAL A 1 26  ? 1.409   11.531  6.172   1.00 95.30 26  A 1 
ATOM 198  C CG2 . VAL A 1 26  ? -0.919  11.352  6.999   1.00 95.06 26  A 1 
ATOM 199  N N   . GLY A 1 27  ? 1.045   10.473  2.714   1.00 98.69 27  A 1 
ATOM 200  C CA  . GLY A 1 27  ? 1.990   9.952   1.747   1.00 98.62 27  A 1 
ATOM 201  C C   . GLY A 1 27  ? 3.364   10.589  1.871   1.00 98.74 27  A 1 
ATOM 202  O O   . GLY A 1 27  ? 3.499   11.760  2.224   1.00 98.52 27  A 1 
ATOM 203  N N   . SER A 1 28  ? 4.378   9.815   1.530   1.00 98.57 28  A 1 
ATOM 204  C CA  . SER A 1 28  ? 5.759   10.258  1.430   1.00 98.51 28  A 1 
ATOM 205  C C   . SER A 1 28  ? 6.392   9.669   0.173   1.00 98.57 28  A 1 
ATOM 206  O O   . SER A 1 28  ? 6.208   8.492   -0.131  1.00 98.00 28  A 1 
ATOM 207  C CB  . SER A 1 28  ? 6.520   9.828   2.696   1.00 97.66 28  A 1 
ATOM 208  O OG  . SER A 1 28  ? 7.883   10.176  2.600   1.00 88.07 28  A 1 
ATOM 209  N N   . ILE A 1 29  ? 7.119   10.487  -0.566  1.00 98.61 29  A 1 
ATOM 210  C CA  . ILE A 1 29  ? 7.945   10.043  -1.689  1.00 98.62 29  A 1 
ATOM 211  C C   . ILE A 1 29  ? 9.400   10.210  -1.287  1.00 98.60 29  A 1 
ATOM 212  O O   . ILE A 1 29  ? 9.926   11.325  -1.244  1.00 98.39 29  A 1 
ATOM 213  C CB  . ILE A 1 29  ? 7.602   10.763  -3.009  1.00 98.52 29  A 1 
ATOM 214  C CG1 . ILE A 1 29  ? 6.089   10.636  -3.310  1.00 98.05 29  A 1 
ATOM 215  C CG2 . ILE A 1 29  ? 8.461   10.167  -4.146  1.00 98.15 29  A 1 
ATOM 216  C CD1 . ILE A 1 29  ? 5.649   11.178  -4.679  1.00 97.40 29  A 1 
ATOM 217  N N   . LYS A 1 30  ? 10.056  9.091   -1.011  1.00 98.33 30  A 1 
ATOM 218  C CA  . LYS A 1 30  ? 11.481  9.036   -0.730  1.00 98.10 30  A 1 
ATOM 219  C C   . LYS A 1 30  ? 12.250  8.694   -1.998  1.00 98.04 30  A 1 
ATOM 220  O O   . LYS A 1 30  ? 11.757  7.968   -2.853  1.00 97.45 30  A 1 
ATOM 221  C CB  . LYS A 1 30  ? 11.783  8.040   0.395   1.00 97.72 30  A 1 
ATOM 222  C CG  . LYS A 1 30  ? 11.102  8.450   1.705   1.00 91.74 30  A 1 
ATOM 223  C CD  . LYS A 1 30  ? 11.474  7.469   2.827   1.00 88.47 30  A 1 
ATOM 224  C CE  . LYS A 1 30  ? 10.786  7.884   4.113   1.00 78.66 30  A 1 
ATOM 225  N NZ  . LYS A 1 30  ? 11.177  6.981   5.231   1.00 69.92 30  A 1 
ATOM 226  N N   . MET A 1 31  ? 13.464  9.219   -2.102  1.00 98.01 31  A 1 
ATOM 227  C CA  . MET A 1 31  ? 14.351  8.946   -3.220  1.00 97.84 31  A 1 
ATOM 228  C C   . MET A 1 31  ? 15.705  8.477   -2.734  1.00 97.84 31  A 1 
ATOM 229  O O   . MET A 1 31  ? 16.243  9.017   -1.771  1.00 96.99 31  A 1 
ATOM 230  C CB  . MET A 1 31  ? 14.508  10.199  -4.096  1.00 96.63 31  A 1 
ATOM 231  C CG  . MET A 1 31  ? 13.203  10.582  -4.781  1.00 90.27 31  A 1 
ATOM 232  S SD  . MET A 1 31  ? 13.339  11.919  -6.007  1.00 90.12 31  A 1 
ATOM 233  C CE  . MET A 1 31  ? 14.295  11.097  -7.290  1.00 82.11 31  A 1 
ATOM 234  N N   . ARG A 1 32  ? 16.288  7.516   -3.463  1.00 97.33 32  A 1 
ATOM 235  C CA  . ARG A 1 32  ? 17.699  7.164   -3.388  1.00 96.89 32  A 1 
ATOM 236  C C   . ARG A 1 32  ? 18.343  7.448   -4.733  1.00 96.87 32  A 1 
ATOM 237  O O   . ARG A 1 32  ? 17.936  6.875   -5.740  1.00 96.04 32  A 1 
ATOM 238  C CB  . ARG A 1 32  ? 17.889  5.702   -2.962  1.00 95.62 32  A 1 
ATOM 239  C CG  . ARG A 1 32  ? 17.501  5.496   -1.484  1.00 87.77 32  A 1 
ATOM 240  C CD  . ARG A 1 32  ? 17.768  4.058   -1.034  1.00 85.87 32  A 1 
ATOM 241  N NE  . ARG A 1 32  ? 16.800  3.114   -1.622  1.00 76.54 32  A 1 
ATOM 242  C CZ  . ARG A 1 32  ? 16.970  1.812   -1.769  1.00 70.58 32  A 1 
ATOM 243  N NH1 . ARG A 1 32  ? 18.079  1.223   -1.412  1.00 63.07 32  A 1 
ATOM 244  N NH2 . ARG A 1 32  ? 16.018  1.082   -2.276  1.00 61.18 32  A 1 
ATOM 245  N N   . VAL A 1 33  ? 19.309  8.340   -4.750  1.00 95.41 33  A 1 
ATOM 246  C CA  . VAL A 1 33  ? 19.884  8.915   -5.965  1.00 95.04 33  A 1 
ATOM 247  C C   . VAL A 1 33  ? 21.348  8.535   -6.079  1.00 94.59 33  A 1 
ATOM 248  O O   . VAL A 1 33  ? 22.154  8.872   -5.221  1.00 92.88 33  A 1 
ATOM 249  C CB  . VAL A 1 33  ? 19.690  10.436  -5.998  1.00 93.79 33  A 1 
ATOM 250  C CG1 . VAL A 1 33  ? 20.240  11.023  -7.291  1.00 89.61 33  A 1 
ATOM 251  C CG2 . VAL A 1 33  ? 18.206  10.798  -5.910  1.00 91.07 33  A 1 
ATOM 252  N N   . PHE A 1 34  ? 21.678  7.858   -7.171  1.00 93.60 34  A 1 
ATOM 253  C CA  . PHE A 1 34  ? 23.029  7.461   -7.554  1.00 92.38 34  A 1 
ATOM 254  C C   . PHE A 1 34  ? 23.314  7.999   -8.962  1.00 91.22 34  A 1 
ATOM 255  O O   . PHE A 1 34  ? 23.312  7.261   -9.950  1.00 87.42 34  A 1 
ATOM 256  C CB  . PHE A 1 34  ? 23.171  5.935   -7.477  1.00 91.17 34  A 1 
ATOM 257  C CG  . PHE A 1 34  ? 22.814  5.335   -6.138  1.00 89.60 34  A 1 
ATOM 258  C CD1 . PHE A 1 34  ? 23.719  5.405   -5.060  1.00 85.71 34  A 1 
ATOM 259  C CD2 . PHE A 1 34  ? 21.565  4.705   -5.951  1.00 85.56 34  A 1 
ATOM 260  C CE1 . PHE A 1 34  ? 23.389  4.837   -3.818  1.00 83.81 34  A 1 
ATOM 261  C CE2 . PHE A 1 34  ? 21.235  4.144   -4.712  1.00 82.86 34  A 1 
ATOM 262  C CZ  . PHE A 1 34  ? 22.144  4.210   -3.646  1.00 84.30 34  A 1 
ATOM 263  N N   . LEU A 1 35  ? 23.495  9.314   -9.054  1.00 90.92 35  A 1 
ATOM 264  C CA  . LEU A 1 35  ? 23.718  10.028  -10.310 1.00 89.89 35  A 1 
ATOM 265  C C   . LEU A 1 35  ? 25.041  10.787  -10.246 1.00 88.76 35  A 1 
ATOM 266  O O   . LEU A 1 35  ? 25.444  11.284  -9.199  1.00 84.71 35  A 1 
ATOM 267  C CB  . LEU A 1 35  ? 22.554  10.988  -10.598 1.00 88.55 35  A 1 
ATOM 268  C CG  . LEU A 1 35  ? 21.187  10.306  -10.798 1.00 88.57 35  A 1 
ATOM 269  C CD1 . LEU A 1 35  ? 20.114  11.369  -11.009 1.00 86.61 35  A 1 
ATOM 270  C CD2 . LEU A 1 35  ? 21.186  9.384   -12.015 1.00 86.91 35  A 1 
ATOM 271  N N   . SER A 1 36  ? 25.695  10.906  -11.409 1.00 88.03 36  A 1 
ATOM 272  C CA  . SER A 1 36  ? 26.841  11.790  -11.562 1.00 87.65 36  A 1 
ATOM 273  C C   . SER A 1 36  ? 26.401  13.226  -11.837 1.00 87.92 36  A 1 
ATOM 274  O O   . SER A 1 36  ? 25.299  13.493  -12.306 1.00 82.47 36  A 1 
ATOM 275  C CB  . SER A 1 36  ? 27.773  11.263  -12.652 1.00 83.44 36  A 1 
ATOM 276  O OG  . SER A 1 36  ? 27.094  10.924  -13.840 1.00 73.92 36  A 1 
ATOM 277  N N   . GLY A 1 37  ? 27.277  14.173  -11.544 1.00 85.85 37  A 1 
ATOM 278  C CA  . GLY A 1 37  ? 27.045  15.579  -11.843 1.00 86.15 37  A 1 
ATOM 279  C C   . GLY A 1 37  ? 25.907  16.200  -11.026 1.00 87.63 37  A 1 
ATOM 280  O O   . GLY A 1 37  ? 25.685  15.870  -9.866  1.00 83.59 37  A 1 
ATOM 281  N N   . MET A 1 38  ? 25.217  17.160  -11.657 1.00 89.64 38  A 1 
ATOM 282  C CA  . MET A 1 38  ? 24.073  17.870  -11.076 1.00 91.11 38  A 1 
ATOM 283  C C   . MET A 1 38  ? 22.890  17.838  -12.051 1.00 92.80 38  A 1 
ATOM 284  O O   . MET A 1 38  ? 22.563  18.862  -12.661 1.00 90.12 38  A 1 
ATOM 285  C CB  . MET A 1 38  ? 24.456  19.310  -10.695 1.00 87.97 38  A 1 
ATOM 286  C CG  . MET A 1 38  ? 25.462  19.402  -9.544  1.00 83.57 38  A 1 
ATOM 287  S SD  . MET A 1 38  ? 25.715  21.103  -8.951  1.00 73.76 38  A 1 
ATOM 288  C CE  . MET A 1 38  ? 26.535  21.839  -10.397 1.00 64.25 38  A 1 
ATOM 289  N N   . PRO A 1 39  ? 22.274  16.674  -12.256 1.00 92.88 39  A 1 
ATOM 290  C CA  . PRO A 1 39  ? 21.150  16.541  -13.167 1.00 93.71 39  A 1 
ATOM 291  C C   . PRO A 1 39  ? 19.926  17.294  -12.636 1.00 95.04 39  A 1 
ATOM 292  O O   . PRO A 1 39  ? 19.657  17.323  -11.437 1.00 94.34 39  A 1 
ATOM 293  C CB  . PRO A 1 39  ? 20.900  15.047  -13.292 1.00 91.37 39  A 1 
ATOM 294  C CG  . PRO A 1 39  ? 21.358  14.509  -11.931 1.00 88.02 39  A 1 
ATOM 295  C CD  . PRO A 1 39  ? 22.542  15.407  -11.596 1.00 90.57 39  A 1 
ATOM 296  N N   . GLU A 1 40  ? 19.132  17.862  -13.538 1.00 94.52 40  A 1 
ATOM 297  C CA  . GLU A 1 40  ? 17.789  18.319  -13.223 1.00 94.94 40  A 1 
ATOM 298  C C   . GLU A 1 40  ? 16.818  17.141  -13.377 1.00 94.91 40  A 1 
ATOM 299  O O   . GLU A 1 40  ? 16.756  16.521  -14.439 1.00 93.89 40  A 1 
ATOM 300  C CB  . GLU A 1 40  ? 17.377  19.528  -14.092 1.00 94.00 40  A 1 
ATOM 301  C CG  . GLU A 1 40  ? 15.963  20.032  -13.772 1.00 90.37 40  A 1 
ATOM 302  C CD  . GLU A 1 40  ? 15.504  21.257  -14.597 1.00 88.75 40  A 1 
ATOM 303  O OE1 . GLU A 1 40  ? 14.274  21.451  -14.767 1.00 82.40 40  A 1 
ATOM 304  O OE2 . GLU A 1 40  ? 16.330  22.108  -14.998 1.00 84.70 40  A 1 
ATOM 305  N N   . LEU A 1 41  ? 16.040  16.879  -12.353 1.00 95.69 41  A 1 
ATOM 306  C CA  . LEU A 1 41  ? 14.978  15.880  -12.379 1.00 96.29 41  A 1 
ATOM 307  C C   . LEU A 1 41  ? 13.619  16.558  -12.461 1.00 96.43 41  A 1 
ATOM 308  O O   . LEU A 1 41  ? 13.385  17.617  -11.876 1.00 95.99 41  A 1 
ATOM 309  C CB  . LEU A 1 41  ? 15.085  14.940  -11.169 1.00 96.07 41  A 1 
ATOM 310  C CG  . LEU A 1 41  ? 16.098  13.787  -11.337 1.00 94.73 41  A 1 
ATOM 311  C CD1 . LEU A 1 41  ? 17.544  14.255  -11.457 1.00 90.74 41  A 1 
ATOM 312  C CD2 . LEU A 1 41  ? 16.033  12.850  -10.128 1.00 89.69 41  A 1 
ATOM 313  N N   . ARG A 1 42  ? 12.688  15.942  -13.194 1.00 96.45 42  A 1 
ATOM 314  C CA  . ARG A 1 42  ? 11.280  16.338  -13.251 1.00 96.30 42  A 1 
ATOM 315  C C   . ARG A 1 42  ? 10.400  15.137  -12.953 1.00 96.29 42  A 1 
ATOM 316  O O   . ARG A 1 42  ? 10.442  14.158  -13.689 1.00 95.32 42  A 1 
ATOM 317  C CB  . ARG A 1 42  ? 10.923  16.935  -14.612 1.00 95.35 42  A 1 
ATOM 318  C CG  . ARG A 1 42  ? 11.716  18.210  -14.908 1.00 86.11 42  A 1 
ATOM 319  C CD  . ARG A 1 42  ? 11.233  18.818  -16.228 1.00 85.10 42  A 1 
ATOM 320  N NE  . ARG A 1 42  ? 12.064  19.957  -16.599 1.00 77.54 42  A 1 
ATOM 321  C CZ  . ARG A 1 42  ? 11.981  20.677  -17.706 1.00 72.82 42  A 1 
ATOM 322  N NH1 . ARG A 1 42  ? 11.047  20.464  -18.596 1.00 65.31 42  A 1 
ATOM 323  N NH2 . ARG A 1 42  ? 12.854  21.614  -17.913 1.00 64.49 42  A 1 
ATOM 324  N N   . LEU A 1 43  ? 9.616   15.247  -11.908 1.00 96.72 43  A 1 
ATOM 325  C CA  . LEU A 1 43  ? 8.680   14.218  -11.486 1.00 97.19 43  A 1 
ATOM 326  C C   . LEU A 1 43  ? 7.286   14.531  -12.032 1.00 97.12 43  A 1 
ATOM 327  O O   . LEU A 1 43  ? 6.775   15.628  -11.820 1.00 96.32 43  A 1 
ATOM 328  C CB  . LEU A 1 43  ? 8.695   14.157  -9.954  1.00 96.93 43  A 1 
ATOM 329  C CG  . LEU A 1 43  ? 7.763   13.079  -9.355  1.00 96.50 43  A 1 
ATOM 330  C CD1 . LEU A 1 43  ? 8.301   11.685  -9.639  1.00 93.81 43  A 1 
ATOM 331  C CD2 . LEU A 1 43  ? 7.658   13.264  -7.854  1.00 93.43 43  A 1 
ATOM 332  N N   . GLY A 1 44  ? 6.680   13.574  -12.712 1.00 96.74 44  A 1 
ATOM 333  C CA  . GLY A 1 44  ? 5.287   13.632  -13.128 1.00 96.15 44  A 1 
ATOM 334  C C   . GLY A 1 44  ? 4.414   12.743  -12.248 1.00 96.36 44  A 1 
ATOM 335  O O   . GLY A 1 44  ? 4.680   11.555  -12.124 1.00 95.60 44  A 1 
ATOM 336  N N   . LEU A 1 45  ? 3.361   13.330  -11.687 1.00 96.03 45  A 1 
ATOM 337  C CA  . LEU A 1 45  ? 2.325   12.632  -10.931 1.00 96.34 45  A 1 
ATOM 338  C C   . LEU A 1 45  ? 0.981   12.717  -11.665 1.00 96.03 45  A 1 
ATOM 339  O O   . LEU A 1 45  ? 0.802   13.533  -12.571 1.00 94.85 45  A 1 
ATOM 340  C CB  . LEU A 1 45  ? 2.221   13.230  -9.509  1.00 96.54 45  A 1 
ATOM 341  C CG  . LEU A 1 45  ? 3.506   13.156  -8.668  1.00 96.73 45  A 1 
ATOM 342  C CD1 . LEU A 1 45  ? 3.277   13.817  -7.305  1.00 95.82 45  A 1 
ATOM 343  C CD2 . LEU A 1 45  ? 3.944   11.710  -8.418  1.00 95.66 45  A 1 
ATOM 344  N N   . ASN A 1 46  ? 0.015   11.911  -11.260 1.00 95.84 46  A 1 
ATOM 345  C CA  . ASN A 1 46  ? -1.384  12.086  -11.657 1.00 95.68 46  A 1 
ATOM 346  C C   . ASN A 1 46  ? -2.105  13.112  -10.758 1.00 95.96 46  A 1 
ATOM 347  O O   . ASN A 1 46  ? -3.177  12.845  -10.222 1.00 94.76 46  A 1 
ATOM 348  C CB  . ASN A 1 46  ? -2.087  10.713  -11.762 1.00 94.82 46  A 1 
ATOM 349  C CG  . ASN A 1 46  ? -2.226  9.995   -10.431 1.00 95.11 46  A 1 
ATOM 350  O OD1 . ASN A 1 46  ? -1.397  10.083  -9.556  1.00 92.89 46  A 1 
ATOM 351  N ND2 . ASN A 1 46  ? -3.278  9.227   -10.264 1.00 92.07 46  A 1 
ATOM 352  N N   . ASP A 1 47  ? -1.491  14.269  -10.592 1.00 94.76 47  A 1 
ATOM 353  C CA  . ASP A 1 47  ? -2.013  15.400  -9.832  1.00 95.32 47  A 1 
ATOM 354  C C   . ASP A 1 47  ? -3.268  15.971  -10.504 1.00 95.48 47  A 1 
ATOM 355  O O   . ASP A 1 47  ? -3.248  16.344  -11.674 1.00 94.25 47  A 1 
ATOM 356  C CB  . ASP A 1 47  ? -0.893  16.435  -9.706  1.00 94.80 47  A 1 
ATOM 357  C CG  . ASP A 1 47  ? -1.294  17.760  -9.051  1.00 95.29 47  A 1 
ATOM 358  O OD1 . ASP A 1 47  ? -2.419  17.920  -8.541  1.00 92.00 47  A 1 
ATOM 359  O OD2 . ASP A 1 47  ? -0.453  18.673  -9.067  1.00 92.26 47  A 1 
ATOM 360  N N   . LYS A 1 48  ? -4.366  16.053  -9.760  1.00 95.29 48  A 1 
ATOM 361  C CA  . LYS A 1 48  ? -5.659  16.541  -10.242 1.00 95.05 48  A 1 
ATOM 362  C C   . LYS A 1 48  ? -5.568  17.970  -10.759 1.00 95.28 48  A 1 
ATOM 363  O O   . LYS A 1 48  ? -6.067  18.235  -11.850 1.00 94.46 48  A 1 
ATOM 364  C CB  . LYS A 1 48  ? -6.688  16.423  -9.114  1.00 94.04 48  A 1 
ATOM 365  C CG  . LYS A 1 48  ? -8.098  16.825  -9.558  1.00 90.27 48  A 1 
ATOM 366  C CD  . LYS A 1 48  ? -9.051  16.643  -8.380  1.00 83.69 48  A 1 
ATOM 367  C CE  . LYS A 1 48  ? -10.439 17.213  -8.666  1.00 78.27 48  A 1 
ATOM 368  N NZ  . LYS A 1 48  ? -11.226 17.254  -7.418  1.00 68.53 48  A 1 
ATOM 369  N N   . VAL A 1 49  ? -4.890  18.860  -10.044 1.00 93.91 49  A 1 
ATOM 370  C CA  . VAL A 1 49  ? -4.751  20.266  -10.461 1.00 93.28 49  A 1 
ATOM 371  C C   . VAL A 1 49  ? -4.001  20.359  -11.787 1.00 93.93 49  A 1 
ATOM 372  O O   . VAL A 1 49  ? -4.424  21.074  -12.689 1.00 92.62 49  A 1 
ATOM 373  C CB  . VAL A 1 49  ? -4.047  21.099  -9.375  1.00 92.56 49  A 1 
ATOM 374  C CG1 . VAL A 1 49  ? -3.882  22.553  -9.813  1.00 89.94 49  A 1 
ATOM 375  C CG2 . VAL A 1 49  ? -4.845  21.080  -8.070  1.00 92.44 49  A 1 
ATOM 376  N N   . LEU A 1 50  ? -2.924  19.585  -11.960 1.00 93.74 50  A 1 
ATOM 377  C CA  . LEU A 1 50  ? -2.208  19.513  -13.228 1.00 92.68 50  A 1 
ATOM 378  C C   . LEU A 1 50  ? -3.097  18.965  -14.346 1.00 92.67 50  A 1 
ATOM 379  O O   . LEU A 1 50  ? -3.079  19.479  -15.467 1.00 91.03 50  A 1 
ATOM 380  C CB  . LEU A 1 50  ? -0.960  18.633  -13.044 1.00 91.71 50  A 1 
ATOM 381  C CG  . LEU A 1 50  ? -0.149  18.407  -14.338 1.00 90.81 50  A 1 
ATOM 382  C CD1 . LEU A 1 50  ? 0.430   19.701  -14.890 1.00 87.23 50  A 1 
ATOM 383  C CD2 . LEU A 1 50  ? 1.006   17.443  -14.051 1.00 87.89 50  A 1 
ATOM 384  N N   . PHE A 1 51  ? -3.878  17.926  -14.069 1.00 94.03 51  A 1 
ATOM 385  C CA  . PHE A 1 51  ? -4.738  17.299  -15.069 1.00 93.98 51  A 1 
ATOM 386  C C   . PHE A 1 51  ? -5.890  18.214  -15.495 1.00 93.09 51  A 1 
ATOM 387  O O   . PHE A 1 51  ? -6.162  18.318  -16.687 1.00 89.27 51  A 1 
ATOM 388  C CB  . PHE A 1 51  ? -5.235  15.948  -14.544 1.00 92.52 51  A 1 
ATOM 389  C CG  . PHE A 1 51  ? -4.277  14.779  -14.717 1.00 92.95 51  A 1 
ATOM 390  C CD1 . PHE A 1 51  ? -2.889  14.954  -14.824 1.00 90.05 51  A 1 
ATOM 391  C CD2 . PHE A 1 51  ? -4.810  13.484  -14.807 1.00 89.14 51  A 1 
ATOM 392  C CE1 . PHE A 1 51  ? -2.041  13.859  -15.025 1.00 88.11 51  A 1 
ATOM 393  C CE2 . PHE A 1 51  ? -3.970  12.376  -15.013 1.00 88.76 51  A 1 
ATOM 394  C CZ  . PHE A 1 51  ? -2.580  12.565  -15.120 1.00 90.02 51  A 1 
ATOM 395  N N   . ASP A 1 52  ? -6.496  18.920  -14.557 1.00 93.65 52  A 1 
ATOM 396  C CA  . ASP A 1 52  ? -7.541  19.896  -14.835 1.00 92.73 52  A 1 
ATOM 397  C C   . ASP A 1 52  ? -6.998  21.051  -15.691 1.00 91.54 52  A 1 
ATOM 398  O O   . ASP A 1 52  ? -7.575  21.388  -16.728 1.00 88.44 52  A 1 
ATOM 399  C CB  . ASP A 1 52  ? -8.151  20.390  -13.506 1.00 91.93 52  A 1 
ATOM 400  C CG  . ASP A 1 52  ? -8.980  19.328  -12.769 1.00 90.80 52  A 1 
ATOM 401  O OD1 . ASP A 1 52  ? -9.384  18.325  -13.401 1.00 87.22 52  A 1 
ATOM 402  O OD2 . ASP A 1 52  ? -9.258  19.526  -11.566 1.00 88.40 52  A 1 
ATOM 403  N N   . ASN A 1 53  ? -5.817  21.568  -15.353 1.00 92.13 53  A 1 
ATOM 404  C CA  . ASN A 1 53  ? -5.156  22.644  -16.108 1.00 90.81 53  A 1 
ATOM 405  C C   . ASN A 1 53  ? -4.715  22.230  -17.523 1.00 90.04 53  A 1 
ATOM 406  O O   . ASN A 1 53  ? -4.605  23.074  -18.411 1.00 86.08 53  A 1 
ATOM 407  C CB  . ASN A 1 53  ? -3.943  23.139  -15.308 1.00 89.32 53  A 1 
ATOM 408  C CG  . ASN A 1 53  ? -4.315  23.908  -14.048 1.00 87.17 53  A 1 
ATOM 409  O OD1 . ASN A 1 53  ? -5.439  24.312  -13.833 1.00 80.58 53  A 1 
ATOM 410  N ND2 . ASN A 1 53  ? -3.353  24.163  -13.193 1.00 81.15 53  A 1 
ATOM 411  N N   . THR A 1 54  ? -4.463  20.932  -17.743 1.00 90.75 54  A 1 
ATOM 412  C CA  . THR A 1 54  ? -3.982  20.403  -19.028 1.00 88.92 54  A 1 
ATOM 413  C C   . THR A 1 54  ? -5.076  19.710  -19.848 1.00 88.21 54  A 1 
ATOM 414  O O   . THR A 1 54  ? -4.780  19.036  -20.839 1.00 82.75 54  A 1 
ATOM 415  C CB  . THR A 1 54  ? -2.759  19.497  -18.851 1.00 86.42 54  A 1 
ATOM 416  O OG1 . THR A 1 54  ? -3.043  18.422  -17.989 1.00 83.03 54  A 1 
ATOM 417  C CG2 . THR A 1 54  ? -1.561  20.249  -18.277 1.00 82.00 54  A 1 
ATOM 418  N N   . GLY A 1 55  ? -6.338  19.849  -19.448 1.00 88.85 55  A 1 
ATOM 419  C CA  . GLY A 1 55  ? -7.473  19.242  -20.144 1.00 88.67 55  A 1 
ATOM 420  C C   . GLY A 1 55  ? -7.597  17.723  -19.952 1.00 89.50 55  A 1 
ATOM 421  O O   . GLY A 1 55  ? -8.382  17.075  -20.644 1.00 83.78 55  A 1 
ATOM 422  N N   . ARG A 1 56  ? -6.849  17.143  -19.012 1.00 89.07 56  A 1 
ATOM 423  C CA  . ARG A 1 56  ? -6.864  15.713  -18.685 1.00 88.31 56  A 1 
ATOM 424  C C   . ARG A 1 56  ? -7.791  15.377  -17.505 1.00 88.52 56  A 1 
ATOM 425  O O   . ARG A 1 56  ? -7.713  14.274  -16.972 1.00 84.48 56  A 1 
ATOM 426  C CB  . ARG A 1 56  ? -5.439  15.188  -18.442 1.00 83.98 56  A 1 
ATOM 427  C CG  . ARG A 1 56  ? -4.502  15.411  -19.629 1.00 80.75 56  A 1 
ATOM 428  C CD  . ARG A 1 56  ? -3.132  14.788  -19.337 1.00 77.32 56  A 1 
ATOM 429  N NE  . ARG A 1 56  ? -2.141  15.188  -20.327 1.00 71.59 56  A 1 
ATOM 430  C CZ  . ARG A 1 56  ? -0.914  14.706  -20.475 1.00 66.29 56  A 1 
ATOM 431  N NH1 . ARG A 1 56  ? -0.430  13.765  -19.713 1.00 59.01 56  A 1 
ATOM 432  N NH2 . ARG A 1 56  ? -0.154  15.181  -21.401 1.00 59.83 56  A 1 
ATOM 433  N N   . GLY A 1 57  ? -8.672  16.271  -17.118 1.00 85.57 57  A 1 
ATOM 434  C CA  . GLY A 1 57  ? -9.544  16.127  -15.935 1.00 86.09 57  A 1 
ATOM 435  C C   . GLY A 1 57  ? -10.467 14.902  -15.929 1.00 88.00 57  A 1 
ATOM 436  O O   . GLY A 1 57  ? -10.986 14.508  -14.889 1.00 83.20 57  A 1 
ATOM 437  N N   . LYS A 1 58  ? -10.648 14.224  -17.088 1.00 86.95 58  A 1 
ATOM 438  C CA  . LYS A 1 58  ? -11.367 12.945  -17.167 1.00 87.49 58  A 1 
ATOM 439  C C   . LYS A 1 58  ? -10.526 11.744  -16.722 1.00 88.34 58  A 1 
ATOM 440  O O   . LYS A 1 58  ? -11.077 10.671  -16.471 1.00 82.36 58  A 1 
ATOM 441  C CB  . LYS A 1 58  ? -11.890 12.718  -18.594 1.00 82.74 58  A 1 
ATOM 442  C CG  . LYS A 1 58  ? -12.952 13.744  -18.987 1.00 76.60 58  A 1 
ATOM 443  C CD  . LYS A 1 58  ? -13.528 13.403  -20.363 1.00 65.64 58  A 1 
ATOM 444  C CE  . LYS A 1 58  ? -14.582 14.428  -20.760 1.00 57.83 58  A 1 
ATOM 445  N NZ  . LYS A 1 58  ? -15.151 14.159  -22.100 1.00 47.51 58  A 1 
ATOM 446  N N   . SER A 1 59  ? -9.209  11.895  -16.674 1.00 87.03 59  A 1 
ATOM 447  C CA  . SER A 1 59  ? -8.300  10.834  -16.258 1.00 88.97 59  A 1 
ATOM 448  C C   . SER A 1 59  ? -8.310  10.682  -14.740 1.00 90.49 59  A 1 
ATOM 449  O O   . SER A 1 59  ? -8.508  11.645  -14.004 1.00 85.80 59  A 1 
ATOM 450  C CB  . SER A 1 59  ? -6.886  11.088  -16.767 1.00 83.86 59  A 1 
ATOM 451  O OG  . SER A 1 59  ? -6.892  11.131  -18.181 1.00 74.97 59  A 1 
ATOM 452  N N   . LYS A 1 60  ? -8.068  9.470   -14.258 1.00 89.92 60  A 1 
ATOM 453  C CA  . LYS A 1 60  ? -7.951  9.215   -12.821 1.00 91.32 60  A 1 
ATOM 454  C C   . LYS A 1 60  ? -6.763  10.012  -12.262 1.00 92.78 60  A 1 
ATOM 455  O O   . LYS A 1 60  ? -5.628  9.805   -12.681 1.00 89.66 60  A 1 
ATOM 456  C CB  . LYS A 1 60  ? -7.785  7.715   -12.545 1.00 87.26 60  A 1 
ATOM 457  C CG  . LYS A 1 60  ? -9.059  6.886   -12.795 1.00 76.51 60  A 1 
ATOM 458  C CD  . LYS A 1 60  ? -8.785  5.411   -12.472 1.00 65.92 60  A 1 
ATOM 459  C CE  . LYS A 1 60  ? -10.022 4.535   -12.590 1.00 56.22 60  A 1 
ATOM 460  N NZ  . LYS A 1 60  ? -9.747  3.116   -12.207 1.00 48.60 60  A 1 
ATOM 461  N N   . SER A 1 61  ? -7.040  10.883  -11.316 1.00 92.21 61  A 1 
ATOM 462  C CA  . SER A 1 61  ? -6.071  11.769  -10.674 1.00 93.45 61  A 1 
ATOM 463  C C   . SER A 1 61  ? -6.300  11.802  -9.168  1.00 93.98 61  A 1 
ATOM 464  O O   . SER A 1 61  ? -7.282  11.254  -8.665  1.00 92.86 61  A 1 
ATOM 465  C CB  . SER A 1 61  ? -6.154  13.172  -11.286 1.00 92.05 61  A 1 
ATOM 466  O OG  . SER A 1 61  ? -7.455  13.703  -11.149 1.00 89.97 61  A 1 
ATOM 467  N N   . VAL A 1 62  ? -5.357  12.412  -8.469  1.00 95.04 62  A 1 
ATOM 468  C CA  . VAL A 1 62  ? -5.345  12.496  -7.016  1.00 95.69 62  A 1 
ATOM 469  C C   . VAL A 1 62  ? -5.280  13.957  -6.589  1.00 95.97 62  A 1 
ATOM 470  O O   . VAL A 1 62  ? -4.482  14.728  -7.130  1.00 94.95 62  A 1 
ATOM 471  C CB  . VAL A 1 62  ? -4.182  11.681  -6.436  1.00 94.40 62  A 1 
ATOM 472  C CG1 . VAL A 1 62  ? -4.169  11.734  -4.921  1.00 85.84 62  A 1 
ATOM 473  C CG2 . VAL A 1 62  ? -4.310  10.207  -6.832  1.00 85.93 62  A 1 
ATOM 474  N N   . GLU A 1 63  ? -6.109  14.336  -5.640  1.00 95.26 63  A 1 
ATOM 475  C CA  . GLU A 1 63  ? -6.144  15.676  -5.068  1.00 95.35 63  A 1 
ATOM 476  C C   . GLU A 1 63  ? -5.239  15.723  -3.837  1.00 95.84 63  A 1 
ATOM 477  O O   . GLU A 1 63  ? -5.620  15.280  -2.755  1.00 94.52 63  A 1 
ATOM 478  C CB  . GLU A 1 63  ? -7.599  16.054  -4.788  1.00 93.62 63  A 1 
ATOM 479  C CG  . GLU A 1 63  ? -7.764  17.510  -4.339  1.00 84.94 63  A 1 
ATOM 480  C CD  . GLU A 1 63  ? -9.221  17.994  -4.460  1.00 82.38 63  A 1 
ATOM 481  O OE1 . GLU A 1 63  ? -9.455  19.201  -4.281  1.00 76.07 63  A 1 
ATOM 482  O OE2 . GLU A 1 63  ? -10.099 17.202  -4.886  1.00 78.24 63  A 1 
ATOM 483  N N   . LEU A 1 64  ? -4.017  16.215  -4.033  1.00 95.87 64  A 1 
ATOM 484  C CA  . LEU A 1 64  ? -2.997  16.300  -2.994  1.00 96.19 64  A 1 
ATOM 485  C C   . LEU A 1 64  ? -3.245  17.526  -2.115  1.00 96.62 64  A 1 
ATOM 486  O O   . LEU A 1 64  ? -3.293  18.655  -2.612  1.00 95.26 64  A 1 
ATOM 487  C CB  . LEU A 1 64  ? -1.601  16.366  -3.638  1.00 95.16 64  A 1 
ATOM 488  C CG  . LEU A 1 64  ? -1.231  15.197  -4.570  1.00 94.19 64  A 1 
ATOM 489  C CD1 . LEU A 1 64  ? 0.118   15.470  -5.238  1.00 91.05 64  A 1 
ATOM 490  C CD2 . LEU A 1 64  ? -1.123  13.872  -3.828  1.00 90.65 64  A 1 
ATOM 491  N N   . GLU A 1 65  ? -3.321  17.306  -0.818  1.00 96.70 65  A 1 
ATOM 492  C CA  . GLU A 1 65  ? -3.391  18.331  0.217   1.00 96.80 65  A 1 
ATOM 493  C C   . GLU A 1 65  ? -2.085  18.379  1.017   1.00 97.24 65  A 1 
ATOM 494  O O   . GLU A 1 65  ? -1.295  17.438  0.999   1.00 95.90 65  A 1 
ATOM 495  C CB  . GLU A 1 65  ? -4.571  18.061  1.157   1.00 95.76 65  A 1 
ATOM 496  C CG  . GLU A 1 65  ? -5.939  18.092  0.472   1.00 91.07 65  A 1 
ATOM 497  C CD  . GLU A 1 65  ? -7.088  17.744  1.442   1.00 85.59 65  A 1 
ATOM 498  O OE1 . GLU A 1 65  ? -8.199  17.466  0.950   1.00 77.68 65  A 1 
ATOM 499  O OE2 . GLU A 1 65  ? -6.870  17.720  2.678   1.00 77.66 65  A 1 
ATOM 500  N N   . ASP A 1 66  ? -1.855  19.488  1.726   1.00 97.43 66  A 1 
ATOM 501  C CA  . ASP A 1 66  ? -0.707  19.688  2.621   1.00 97.59 66  A 1 
ATOM 502  C C   . ASP A 1 66  ? 0.640   19.266  2.008   1.00 97.72 66  A 1 
ATOM 503  O O   . ASP A 1 66  ? 1.505   18.696  2.675   1.00 96.36 66  A 1 
ATOM 504  C CB  . ASP A 1 66  ? -0.970  19.026  3.991   1.00 96.66 66  A 1 
ATOM 505  C CG  . ASP A 1 66  ? -2.176  19.609  4.722   1.00 91.78 66  A 1 
ATOM 506  O OD1 . ASP A 1 66  ? -2.460  20.814  4.539   1.00 87.54 66  A 1 
ATOM 507  O OD2 . ASP A 1 66  ? -2.804  18.854  5.500   1.00 86.59 66  A 1 
ATOM 508  N N   . VAL A 1 67  ? 0.826   19.543  0.727   1.00 97.77 67  A 1 
ATOM 509  C CA  . VAL A 1 67  ? 2.040   19.162  0.000   1.00 97.68 67  A 1 
ATOM 510  C C   . VAL A 1 67  ? 3.241   19.924  0.563   1.00 97.99 67  A 1 
ATOM 511  O O   . VAL A 1 67  ? 3.274   21.157  0.558   1.00 97.49 67  A 1 
ATOM 512  C CB  . VAL A 1 67  ? 1.915   19.387  -1.514  1.00 96.98 67  A 1 
ATOM 513  C CG1 . VAL A 1 67  ? 3.174   18.938  -2.242  1.00 94.90 67  A 1 
ATOM 514  C CG2 . VAL A 1 67  ? 0.741   18.580  -2.102  1.00 95.26 67  A 1 
ATOM 515  N N   . LYS A 1 68  ? 4.245   19.181  1.004   1.00 97.96 68  A 1 
ATOM 516  C CA  . LYS A 1 68  ? 5.531   19.710  1.437   1.00 98.04 68  A 1 
ATOM 517  C C   . LYS A 1 68  ? 6.618   19.138  0.547   1.00 98.16 68  A 1 
ATOM 518  O O   . LYS A 1 68  ? 6.604   17.950  0.246   1.00 97.65 68  A 1 
ATOM 519  C CB  . LYS A 1 68  ? 5.795   19.358  2.904   1.00 97.66 68  A 1 
ATOM 520  C CG  . LYS A 1 68  ? 4.776   20.018  3.848   1.00 91.53 68  A 1 
ATOM 521  C CD  . LYS A 1 68  ? 5.005   19.544  5.286   1.00 86.51 68  A 1 
ATOM 522  C CE  . LYS A 1 68  ? 3.889   20.085  6.166   1.00 75.49 68  A 1 
ATOM 523  N NZ  . LYS A 1 68  ? 3.949   19.496  7.531   1.00 66.48 68  A 1 
ATOM 524  N N   . PHE A 1 69  ? 7.564   19.985  0.165   1.00 98.18 69  A 1 
ATOM 525  C CA  . PHE A 1 69  ? 8.687   19.585  -0.669  1.00 98.29 69  A 1 
ATOM 526  C C   . PHE A 1 69  ? 10.004  19.713  0.073   1.00 98.20 69  A 1 
ATOM 527  O O   . PHE A 1 69  ? 10.196  20.614  0.898   1.00 97.61 69  A 1 
ATOM 528  C CB  . PHE A 1 69  ? 8.703   20.414  -1.946  1.00 97.91 69  A 1 
ATOM 529  C CG  . PHE A 1 69  ? 7.588   20.081  -2.896  1.00 98.02 69  A 1 
ATOM 530  C CD1 . PHE A 1 69  ? 7.608   18.866  -3.607  1.00 97.09 69  A 1 
ATOM 531  C CD2 . PHE A 1 69  ? 6.539   20.986  -3.117  1.00 97.15 69  A 1 
ATOM 532  C CE1 . PHE A 1 69  ? 6.593   18.553  -4.518  1.00 96.67 69  A 1 
ATOM 533  C CE2 . PHE A 1 69  ? 5.523   20.679  -4.032  1.00 96.61 69  A 1 
ATOM 534  C CZ  . PHE A 1 69  ? 5.549   19.461  -4.740  1.00 96.86 69  A 1 
ATOM 535  N N   . HIS A 1 70  ? 10.952  18.862  -0.295  1.00 98.22 70  A 1 
ATOM 536  C CA  . HIS A 1 70  ? 12.348  19.061  0.051   1.00 98.18 70  A 1 
ATOM 537  C C   . HIS A 1 70  ? 12.868  20.382  -0.554  1.00 98.21 70  A 1 
ATOM 538  O O   . HIS A 1 70  ? 12.450  20.792  -1.641  1.00 97.85 70  A 1 
ATOM 539  C CB  . HIS A 1 70  ? 13.165  17.859  -0.446  1.00 97.93 70  A 1 
ATOM 540  C CG  . HIS A 1 70  ? 14.597  17.903  -0.005  1.00 97.84 70  A 1 
ATOM 541  N ND1 . HIS A 1 70  ? 15.665  18.358  -0.741  1.00 92.90 70  A 1 
ATOM 542  C CD2 . HIS A 1 70  ? 15.096  17.543  1.223   1.00 93.72 70  A 1 
ATOM 543  C CE1 . HIS A 1 70  ? 16.769  18.271  0.024   1.00 93.84 70  A 1 
ATOM 544  N NE2 . HIS A 1 70  ? 16.465  17.788  1.222   1.00 94.53 70  A 1 
ATOM 545  N N   . GLN A 1 71  ? 13.815  21.012  0.119   1.00 97.82 71  A 1 
ATOM 546  C CA  . GLN A 1 71  ? 14.368  22.318  -0.274  1.00 97.68 71  A 1 
ATOM 547  C C   . GLN A 1 71  ? 14.980  22.363  -1.689  1.00 97.88 71  A 1 
ATOM 548  O O   . GLN A 1 71  ? 15.146  23.438  -2.253  1.00 96.30 71  A 1 
ATOM 549  C CB  . GLN A 1 71  ? 15.413  22.742  0.773   1.00 96.21 71  A 1 
ATOM 550  C CG  . GLN A 1 71  ? 16.640  21.809  0.805   1.00 84.24 71  A 1 
ATOM 551  C CD  . GLN A 1 71  ? 17.690  22.200  1.856   1.00 77.84 71  A 1 
ATOM 552  O OE1 . GLN A 1 71  ? 17.552  23.177  2.572   1.00 68.69 71  A 1 
ATOM 553  N NE2 . GLN A 1 71  ? 18.766  21.460  1.969   1.00 64.90 71  A 1 
ATOM 554  N N   . CYS A 1 72  ? 15.328  21.222  -2.267  1.00 97.47 72  A 1 
ATOM 555  C CA  . CYS A 1 72  ? 15.841  21.171  -3.631  1.00 97.25 72  A 1 
ATOM 556  C C   . CYS A 1 72  ? 14.774  21.443  -4.700  1.00 97.53 72  A 1 
ATOM 557  O O   . CYS A 1 72  ? 15.128  21.784  -5.839  1.00 96.86 72  A 1 
ATOM 558  C CB  . CYS A 1 72  ? 16.550  19.827  -3.862  1.00 96.06 72  A 1 
ATOM 559  S SG  . CYS A 1 72  ? 15.386  18.426  -3.912  1.00 95.74 72  A 1 
ATOM 560  N N   . VAL A 1 73  ? 13.487  21.314  -4.373  1.00 97.51 73  A 1 
ATOM 561  C CA  . VAL A 1 73  ? 12.382  21.503  -5.317  1.00 97.63 73  A 1 
ATOM 562  C C   . VAL A 1 73  ? 12.160  22.991  -5.591  1.00 97.49 73  A 1 
ATOM 563  O O   . VAL A 1 73  ? 12.079  23.819  -4.683  1.00 96.38 73  A 1 
ATOM 564  C CB  . VAL A 1 73  ? 11.089  20.819  -4.833  1.00 97.44 73  A 1 
ATOM 565  C CG1 . VAL A 1 73  ? 9.933   21.021  -5.823  1.00 95.41 73  A 1 
ATOM 566  C CG2 . VAL A 1 73  ? 11.307  19.308  -4.684  1.00 95.75 73  A 1 
ATOM 567  N N   . ARG A 1 74  ? 11.993  23.333  -6.858  1.00 96.77 74  A 1 
ATOM 568  C CA  . ARG A 1 74  ? 11.704  24.701  -7.296  1.00 96.39 74  A 1 
ATOM 569  C C   . ARG A 1 74  ? 10.216  25.014  -7.080  1.00 96.11 74  A 1 
ATOM 570  O O   . ARG A 1 74  ? 9.417   24.873  -8.006  1.00 93.77 74  A 1 
ATOM 571  C CB  . ARG A 1 74  ? 12.120  24.892  -8.756  1.00 94.45 74  A 1 
ATOM 572  C CG  . ARG A 1 74  ? 13.639  24.741  -8.951  1.00 85.14 74  A 1 
ATOM 573  C CD  . ARG A 1 74  ? 13.993  24.958  -10.423 1.00 78.60 74  A 1 
ATOM 574  N NE  . ARG A 1 74  ? 15.427  24.736  -10.682 1.00 69.37 74  A 1 
ATOM 575  C CZ  . ARG A 1 74  ? 15.955  24.429  -11.853 1.00 62.06 74  A 1 
ATOM 576  N NH1 . ARG A 1 74  ? 15.254  24.421  -12.945 1.00 56.15 74  A 1 
ATOM 577  N NH2 . ARG A 1 74  ? 17.209  24.101  -11.950 1.00 55.07 74  A 1 
ATOM 578  N N   . LEU A 1 75  ? 9.871   25.517  -5.908  1.00 95.78 75  A 1 
ATOM 579  C CA  . LEU A 1 75  ? 8.496   25.826  -5.501  1.00 95.22 75  A 1 
ATOM 580  C C   . LEU A 1 75  ? 7.771   26.739  -6.494  1.00 95.21 75  A 1 
ATOM 581  O O   . LEU A 1 75  ? 6.637   26.457  -6.856  1.00 93.11 75  A 1 
ATOM 582  C CB  . LEU A 1 75  ? 8.498   26.467  -4.103  1.00 93.99 75  A 1 
ATOM 583  C CG  . LEU A 1 75  ? 9.019   25.559  -2.967  1.00 89.66 75  A 1 
ATOM 584  C CD1 . LEU A 1 75  ? 8.955   26.313  -1.640  1.00 84.79 75  A 1 
ATOM 585  C CD2 . LEU A 1 75  ? 8.217   24.264  -2.843  1.00 85.33 75  A 1 
ATOM 586  N N   . SER A 1 76  ? 8.446   27.762  -7.028  1.00 94.69 76  A 1 
ATOM 587  C CA  . SER A 1 76  ? 7.848   28.680  -8.009  1.00 93.43 76  A 1 
ATOM 588  C C   . SER A 1 76  ? 7.328   27.984  -9.272  1.00 93.64 76  A 1 
ATOM 589  O O   . SER A 1 76  ? 6.356   28.436  -9.863  1.00 92.43 76  A 1 
ATOM 590  C CB  . SER A 1 76  ? 8.872   29.744  -8.409  1.00 93.06 76  A 1 
ATOM 591  O OG  . SER A 1 76  ? 10.031  29.147  -8.973  1.00 84.76 76  A 1 
ATOM 592  N N   . ARG A 1 77  ? 7.955   26.894  -9.715  1.00 95.35 77  A 1 
ATOM 593  C CA  . ARG A 1 77  ? 7.439   26.111  -10.845 1.00 94.72 77  A 1 
ATOM 594  C C   . ARG A 1 77  ? 6.189   25.341  -10.447 1.00 94.45 77  A 1 
ATOM 595  O O   . ARG A 1 77  ? 5.231   25.343  -11.199 1.00 91.97 77  A 1 
ATOM 596  C CB  . ARG A 1 77  ? 8.493   25.148  -11.408 1.00 92.67 77  A 1 
ATOM 597  C CG  . ARG A 1 77  ? 9.600   25.874  -12.181 1.00 84.31 77  A 1 
ATOM 598  C CD  . ARG A 1 77  ? 10.433  24.829  -12.926 1.00 79.54 77  A 1 
ATOM 599  N NE  . ARG A 1 77  ? 11.497  25.438  -13.761 1.00 70.97 77  A 1 
ATOM 600  C CZ  . ARG A 1 77  ? 12.426  24.757  -14.413 1.00 64.76 77  A 1 
ATOM 601  N NH1 . ARG A 1 77  ? 12.460  23.455  -14.408 1.00 59.95 77  A 1 
ATOM 602  N NH2 . ARG A 1 77  ? 13.356  25.378  -15.081 1.00 56.47 77  A 1 
ATOM 603  N N   . PHE A 1 78  ? 6.194   24.765  -9.268  1.00 94.21 78  A 1 
ATOM 604  C CA  . PHE A 1 78  ? 5.028   24.039  -8.777  1.00 93.87 78  A 1 
ATOM 605  C C   . PHE A 1 78  ? 3.820   24.959  -8.556  1.00 94.25 78  A 1 
ATOM 606  O O   . PHE A 1 78  ? 2.702   24.607  -8.920  1.00 93.07 78  A 1 
ATOM 607  C CB  . PHE A 1 78  ? 5.401   23.306  -7.489  1.00 93.94 78  A 1 
ATOM 608  C CG  . PHE A 1 78  ? 4.272   22.448  -6.966  1.00 95.02 78  A 1 
ATOM 609  C CD1 . PHE A 1 78  ? 3.518   22.869  -5.858  1.00 93.94 78  A 1 
ATOM 610  C CD2 . PHE A 1 78  ? 3.955   21.246  -7.616  1.00 93.82 78  A 1 
ATOM 611  C CE1 . PHE A 1 78  ? 2.462   22.068  -5.384  1.00 93.26 78  A 1 
ATOM 612  C CE2 . PHE A 1 78  ? 2.898   20.449  -7.144  1.00 93.26 78  A 1 
ATOM 613  C CZ  . PHE A 1 78  ? 2.160   20.859  -6.028  1.00 94.46 78  A 1 
ATOM 614  N N   . GLU A 1 79  ? 4.034   26.144  -8.042  1.00 94.96 79  A 1 
ATOM 615  C CA  . GLU A 1 79  ? 2.979   27.143  -7.851  1.00 93.69 79  A 1 
ATOM 616  C C   . GLU A 1 79  ? 2.397   27.645  -9.180  1.00 93.61 79  A 1 
ATOM 617  O O   . GLU A 1 79  ? 1.194   27.877  -9.268  1.00 92.13 79  A 1 
ATOM 618  C CB  . GLU A 1 79  ? 3.553   28.328  -7.053  1.00 93.29 79  A 1 
ATOM 619  C CG  . GLU A 1 79  ? 3.827   27.959  -5.589  1.00 87.45 79  A 1 
ATOM 620  C CD  . GLU A 1 79  ? 4.588   29.049  -4.818  1.00 77.37 79  A 1 
ATOM 621  O OE1 . GLU A 1 79  ? 4.755   28.867  -3.588  1.00 69.75 79  A 1 
ATOM 622  O OE2 . GLU A 1 79  ? 5.046   30.032  -5.449  1.00 73.15 79  A 1 
ATOM 623  N N   . ASN A 1 80  ? 3.225   27.777  -10.217 1.00 93.39 80  A 1 
ATOM 624  C CA  . ASN A 1 80  ? 2.793   28.308  -11.506 1.00 92.90 80  A 1 
ATOM 625  C C   . ASN A 1 80  ? 2.118   27.268  -12.411 1.00 92.20 80  A 1 
ATOM 626  O O   . ASN A 1 80  ? 1.107   27.572  -13.045 1.00 89.18 80  A 1 
ATOM 627  C CB  . ASN A 1 80  ? 4.003   28.930  -12.218 1.00 91.86 80  A 1 
ATOM 628  C CG  . ASN A 1 80  ? 4.444   30.251  -11.607 1.00 84.47 80  A 1 
ATOM 629  O OD1 . ASN A 1 80  ? 3.671   31.076  -11.167 1.00 75.70 80  A 1 
ATOM 630  N ND2 . ASN A 1 80  ? 5.725   30.531  -11.608 1.00 73.80 80  A 1 
ATOM 631  N N   . ASP A 1 81  ? 2.702   26.074  -12.530 1.00 93.17 81  A 1 
ATOM 632  C CA  . ASP A 1 81  ? 2.275   25.074  -13.522 1.00 92.61 81  A 1 
ATOM 633  C C   . ASP A 1 81  ? 2.246   23.628  -12.992 1.00 93.42 81  A 1 
ATOM 634  O O   . ASP A 1 81  ? 2.109   22.681  -13.768 1.00 89.16 81  A 1 
ATOM 635  C CB  . ASP A 1 81  ? 3.121   25.222  -14.806 1.00 88.99 81  A 1 
ATOM 636  C CG  . ASP A 1 81  ? 4.601   24.848  -14.641 1.00 85.82 81  A 1 
ATOM 637  O OD1 . ASP A 1 81  ? 4.971   24.209  -13.635 1.00 79.25 81  A 1 
ATOM 638  O OD2 . ASP A 1 81  ? 5.397   25.167  -15.558 1.00 79.85 81  A 1 
ATOM 639  N N   . ARG A 1 82  ? 2.370   23.456  -11.673 1.00 94.42 82  A 1 
ATOM 640  C CA  . ARG A 1 82  ? 2.414   22.166  -10.972 1.00 94.87 82  A 1 
ATOM 641  C C   . ARG A 1 82  ? 3.610   21.282  -11.352 1.00 95.48 82  A 1 
ATOM 642  O O   . ARG A 1 82  ? 3.624   20.093  -11.054 1.00 93.57 82  A 1 
ATOM 643  C CB  . ARG A 1 82  ? 1.062   21.429  -11.099 1.00 92.77 82  A 1 
ATOM 644  C CG  . ARG A 1 82  ? -0.152  22.257  -10.619 1.00 87.98 82  A 1 
ATOM 645  C CD  . ARG A 1 82  ? -0.181  22.480  -9.094  1.00 87.13 82  A 1 
ATOM 646  N NE  . ARG A 1 82  ? -0.476  21.213  -8.389  1.00 88.53 82  A 1 
ATOM 647  C CZ  . ARG A 1 82  ? -0.832  21.069  -7.116  1.00 90.26 82  A 1 
ATOM 648  N NH1 . ARG A 1 82  ? -0.889  22.088  -6.311  1.00 80.58 82  A 1 
ATOM 649  N NH2 . ARG A 1 82  ? -1.142  19.898  -6.651  1.00 83.55 82  A 1 
ATOM 650  N N   . THR A 1 83  ? 4.648   21.844  -11.963 1.00 93.97 83  A 1 
ATOM 651  C CA  . THR A 1 83  ? 5.868   21.102  -12.303 1.00 94.41 83  A 1 
ATOM 652  C C   . THR A 1 83  ? 6.738   20.886  -11.066 1.00 95.51 83  A 1 
ATOM 653  O O   . THR A 1 83  ? 7.232   21.832  -10.448 1.00 94.42 83  A 1 
ATOM 654  C CB  . THR A 1 83  ? 6.671   21.806  -13.398 1.00 91.64 83  A 1 
ATOM 655  O OG1 . THR A 1 83  ? 5.918   21.891  -14.581 1.00 86.27 83  A 1 
ATOM 656  C CG2 . THR A 1 83  ? 7.944   21.041  -13.771 1.00 85.55 83  A 1 
ATOM 657  N N   . ILE A 1 84  ? 7.026   19.628  -10.757 1.00 96.76 84  A 1 
ATOM 658  C CA  . ILE A 1 84  ? 7.973   19.245  -9.712  1.00 97.23 84  A 1 
ATOM 659  C C   . ILE A 1 84  ? 9.356   19.094  -10.349 1.00 97.24 84  A 1 
ATOM 660  O O   . ILE A 1 84  ? 9.667   18.073  -10.957 1.00 96.36 84  A 1 
ATOM 661  C CB  . ILE A 1 84  ? 7.491   17.968  -8.982  1.00 97.37 84  A 1 
ATOM 662  C CG1 . ILE A 1 84  ? 6.078   18.159  -8.379  1.00 96.78 84  A 1 
ATOM 663  C CG2 . ILE A 1 84  ? 8.499   17.594  -7.872  1.00 96.47 84  A 1 
ATOM 664  C CD1 . ILE A 1 84  ? 5.431   16.852  -7.903  1.00 95.90 84  A 1 
ATOM 665  N N   . SER A 1 85  ? 10.172  20.126  -10.235 1.00 97.23 85  A 1 
ATOM 666  C CA  . SER A 1 85  ? 11.524  20.178  -10.802 1.00 97.31 85  A 1 
ATOM 667  C C   . SER A 1 85  ? 12.561  20.457  -9.717  1.00 97.71 85  A 1 
ATOM 668  O O   . SER A 1 85  ? 12.379  21.373  -8.912  1.00 97.03 85  A 1 
ATOM 669  C CB  . SER A 1 85  ? 11.583  21.222  -11.914 1.00 95.65 85  A 1 
ATOM 670  O OG  . SER A 1 85  ? 12.909  21.460  -12.369 1.00 84.10 85  A 1 
ATOM 671  N N   . PHE A 1 86  ? 13.644  19.699  -9.711  1.00 97.24 86  A 1 
ATOM 672  C CA  . PHE A 1 86  ? 14.651  19.769  -8.665  1.00 97.29 86  A 1 
ATOM 673  C C   . PHE A 1 86  ? 16.009  19.234  -9.132  1.00 97.28 86  A 1 
ATOM 674  O O   . PHE A 1 86  ? 16.093  18.483  -10.104 1.00 96.56 86  A 1 
ATOM 675  C CB  . PHE A 1 86  ? 14.160  18.995  -7.434  1.00 96.99 86  A 1 
ATOM 676  C CG  . PHE A 1 86  ? 13.823  17.531  -7.664  1.00 97.54 86  A 1 
ATOM 677  C CD1 . PHE A 1 86  ? 12.607  17.169  -8.272  1.00 96.81 86  A 1 
ATOM 678  C CD2 . PHE A 1 86  ? 14.723  16.526  -7.261  1.00 96.86 86  A 1 
ATOM 679  C CE1 . PHE A 1 86  ? 12.290  15.819  -8.486  1.00 96.34 86  A 1 
ATOM 680  C CE2 . PHE A 1 86  ? 14.412  15.175  -7.471  1.00 96.20 86  A 1 
ATOM 681  C CZ  . PHE A 1 86  ? 13.197  14.819  -8.085  1.00 96.59 86  A 1 
ATOM 682  N N   . ILE A 1 87  ? 17.056  19.630  -8.431  1.00 96.94 87  A 1 
ATOM 683  C CA  . ILE A 1 87  ? 18.371  18.985  -8.484  1.00 96.84 87  A 1 
ATOM 684  C C   . ILE A 1 87  ? 18.512  18.217  -7.171  1.00 97.04 87  A 1 
ATOM 685  O O   . ILE A 1 87  ? 18.540  18.872  -6.119  1.00 96.38 87  A 1 
ATOM 686  C CB  . ILE A 1 87  ? 19.498  20.017  -8.694  1.00 96.10 87  A 1 
ATOM 687  C CG1 . ILE A 1 87  ? 19.306  20.755  -10.038 1.00 94.16 87  A 1 
ATOM 688  C CG2 . ILE A 1 87  ? 20.863  19.313  -8.650  1.00 94.31 87  A 1 
ATOM 689  C CD1 . ILE A 1 87  ? 20.275  21.923  -10.265 1.00 87.00 87  A 1 
ATOM 690  N N   . PRO A 1 88  ? 18.519  16.883  -7.202  1.00 96.85 88  A 1 
ATOM 691  C CA  . PRO A 1 88  ? 18.528  16.098  -5.975  1.00 96.66 88  A 1 
ATOM 692  C C   . PRO A 1 88  ? 19.879  16.206  -5.263  1.00 96.51 88  A 1 
ATOM 693  O O   . PRO A 1 88  ? 20.913  16.352  -5.924  1.00 95.46 88  A 1 
ATOM 694  C CB  . PRO A 1 88  ? 18.235  14.663  -6.422  1.00 95.89 88  A 1 
ATOM 695  C CG  . PRO A 1 88  ? 18.850  14.612  -7.823  1.00 95.10 88  A 1 
ATOM 696  C CD  . PRO A 1 88  ? 18.569  16.012  -8.365  1.00 95.97 88  A 1 
ATOM 697  N N   . PRO A 1 89  ? 19.901  16.089  -3.931  1.00 96.10 89  A 1 
ATOM 698  C CA  . PRO A 1 89  ? 21.119  15.734  -3.214  1.00 95.45 89  A 1 
ATOM 699  C C   . PRO A 1 89  ? 21.516  14.285  -3.522  1.00 94.83 89  A 1 
ATOM 700  O O   . PRO A 1 89  ? 20.702  13.478  -3.990  1.00 92.26 89  A 1 
ATOM 701  C CB  . PRO A 1 89  ? 20.767  15.933  -1.734  1.00 94.47 89  A 1 
ATOM 702  C CG  . PRO A 1 89  ? 19.292  15.574  -1.685  1.00 93.87 89  A 1 
ATOM 703  C CD  . PRO A 1 89  ? 18.763  16.079  -3.028  1.00 96.02 89  A 1 
ATOM 704  N N   . ASP A 1 90  ? 22.773  13.938  -3.229  1.00 94.02 90  A 1 
ATOM 705  C CA  . ASP A 1 90  ? 23.223  12.554  -3.286  1.00 92.98 90  A 1 
ATOM 706  C C   . ASP A 1 90  ? 22.650  11.734  -2.118  1.00 93.38 90  A 1 
ATOM 707  O O   . ASP A 1 90  ? 22.447  12.242  -1.012  1.00 90.48 90  A 1 
ATOM 708  C CB  . ASP A 1 90  ? 24.758  12.483  -3.288  1.00 89.36 90  A 1 
ATOM 709  C CG  . ASP A 1 90  ? 25.382  13.080  -4.550  1.00 80.96 90  A 1 
ATOM 710  O OD1 . ASP A 1 90  ? 24.835  12.842  -5.650  1.00 75.05 90  A 1 
ATOM 711  O OD2 . ASP A 1 90  ? 26.425  13.759  -4.418  1.00 74.18 90  A 1 
ATOM 712  N N   . GLY A 1 91  ? 22.432  10.457  -2.363  1.00 92.38 91  A 1 
ATOM 713  C CA  . GLY A 1 91  ? 21.968  9.510   -1.358  1.00 93.08 91  A 1 
ATOM 714  C C   . GLY A 1 91  ? 20.453  9.492   -1.179  1.00 95.01 91  A 1 
ATOM 715  O O   . GLY A 1 91  ? 19.704  9.582   -2.156  1.00 94.13 91  A 1 
ATOM 716  N N   . GLU A 1 92  ? 20.004  9.311   0.056   1.00 96.46 92  A 1 
ATOM 717  C CA  . GLU A 1 92  ? 18.593  9.161   0.396   1.00 97.11 92  A 1 
ATOM 718  C C   . GLU A 1 92  ? 18.013  10.450  0.986   1.00 97.66 92  A 1 
ATOM 719  O O   . GLU A 1 92  ? 18.617  11.076  1.860   1.00 96.79 92  A 1 
ATOM 720  C CB  . GLU A 1 92  ? 18.411  7.965   1.353   1.00 95.18 92  A 1 
ATOM 721  C CG  . GLU A 1 92  ? 16.937  7.660   1.645   1.00 82.34 92  A 1 
ATOM 722  C CD  . GLU A 1 92  ? 16.711  6.368   2.451   1.00 81.02 92  A 1 
ATOM 723  O OE1 . GLU A 1 92  ? 15.527  6.079   2.756   1.00 74.80 92  A 1 
ATOM 724  O OE2 . GLU A 1 92  ? 17.688  5.646   2.734   1.00 76.36 92  A 1 
ATOM 725  N N   . PHE A 1 93  ? 16.823  10.839  0.535   1.00 97.80 93  A 1 
ATOM 726  C CA  . PHE A 1 93  ? 16.068  11.958  1.091   1.00 97.90 93  A 1 
ATOM 727  C C   . PHE A 1 93  ? 14.567  11.801  0.823   1.00 98.26 93  A 1 
ATOM 728  O O   . PHE A 1 93  ? 14.147  11.098  -0.085  1.00 98.12 93  A 1 
ATOM 729  C CB  . PHE A 1 93  ? 16.602  13.285  0.528   1.00 97.58 93  A 1 
ATOM 730  C CG  . PHE A 1 93  ? 16.286  13.535  -0.932  1.00 97.81 93  A 1 
ATOM 731  C CD1 . PHE A 1 93  ? 16.965  12.840  -1.949  1.00 97.36 93  A 1 
ATOM 732  C CD2 . PHE A 1 93  ? 15.291  14.473  -1.289  1.00 97.46 93  A 1 
ATOM 733  C CE1 . PHE A 1 93  ? 16.660  13.069  -3.299  1.00 96.77 93  A 1 
ATOM 734  C CE2 . PHE A 1 93  ? 14.986  14.707  -2.634  1.00 96.75 93  A 1 
ATOM 735  C CZ  . PHE A 1 93  ? 15.671  14.003  -3.639  1.00 96.76 93  A 1 
ATOM 736  N N   . GLU A 1 94  ? 13.751  12.514  1.595   1.00 98.39 94  A 1 
ATOM 737  C CA  . GLU A 1 94  ? 12.323  12.658  1.323   1.00 98.54 94  A 1 
ATOM 738  C C   . GLU A 1 94  ? 12.105  13.820  0.342   1.00 98.48 94  A 1 
ATOM 739  O O   . GLU A 1 94  ? 12.341  14.976  0.674   1.00 97.95 94  A 1 
ATOM 740  C CB  . GLU A 1 94  ? 11.561  12.853  2.638   1.00 98.32 94  A 1 
ATOM 741  C CG  . GLU A 1 94  ? 10.046  12.912  2.412   1.00 97.55 94  A 1 
ATOM 742  C CD  . GLU A 1 94  ? 9.257   13.022  3.727   1.00 96.84 94  A 1 
ATOM 743  O OE1 . GLU A 1 94  ? 8.096   12.554  3.743   1.00 92.49 94  A 1 
ATOM 744  O OE2 . GLU A 1 94  ? 9.790   13.568  4.716   1.00 93.26 94  A 1 
ATOM 745  N N   . LEU A 1 95  ? 11.664  13.517  -0.868  1.00 98.58 95  A 1 
ATOM 746  C CA  . LEU A 1 95  ? 11.391  14.520  -1.901  1.00 98.50 95  A 1 
ATOM 747  C C   . LEU A 1 95  ? 10.162  15.357  -1.556  1.00 98.58 95  A 1 
ATOM 748  O O   . LEU A 1 95  ? 10.178  16.583  -1.708  1.00 98.11 95  A 1 
ATOM 749  C CB  . LEU A 1 95  ? 11.196  13.807  -3.253  1.00 98.25 95  A 1 
ATOM 750  C CG  . LEU A 1 95  ? 10.780  14.760  -4.392  1.00 97.79 95  A 1 
ATOM 751  C CD1 . LEU A 1 95  ? 11.894  15.738  -4.758  1.00 96.74 95  A 1 
ATOM 752  C CD2 . LEU A 1 95  ? 10.412  13.953  -5.635  1.00 96.54 95  A 1 
ATOM 753  N N   . MET A 1 96  ? 9.098   14.694  -1.133  1.00 98.57 96  A 1 
ATOM 754  C CA  . MET A 1 96  ? 7.841   15.338  -0.788  1.00 98.51 96  A 1 
ATOM 755  C C   . MET A 1 96  ? 7.006   14.478  0.144   1.00 98.61 96  A 1 
ATOM 756  O O   . MET A 1 96  ? 7.113   13.258  0.141   1.00 98.38 96  A 1 
ATOM 757  C CB  . MET A 1 96  ? 7.044   15.704  -2.052  1.00 97.76 96  A 1 
ATOM 758  C CG  . MET A 1 96  ? 6.606   14.504  -2.903  1.00 96.58 96  A 1 
ATOM 759  S SD  . MET A 1 96  ? 5.665   14.927  -4.396  1.00 96.57 96  A 1 
ATOM 760  C CE  . MET A 1 96  ? 4.120   15.483  -3.651  1.00 92.23 96  A 1 
ATOM 761  N N   . SER A 1 97  ? 6.121   15.147  0.873   1.00 98.65 97  A 1 
ATOM 762  C CA  . SER A 1 97  ? 5.031   14.526  1.594   1.00 98.55 97  A 1 
ATOM 763  C C   . SER A 1 97  ? 3.705   15.174  1.202   1.00 98.51 97  A 1 
ATOM 764  O O   . SER A 1 97  ? 3.672   16.292  0.671   1.00 98.03 97  A 1 
ATOM 765  C CB  . SER A 1 97  ? 5.275   14.571  3.108   1.00 98.25 97  A 1 
ATOM 766  O OG  . SER A 1 97  ? 5.448   15.891  3.581   1.00 95.40 97  A 1 
ATOM 767  N N   . TYR A 1 98  ? 2.615   14.469  1.421   1.00 98.44 98  A 1 
ATOM 768  C CA  . TYR A 1 98  ? 1.272   14.926  1.102   1.00 98.44 98  A 1 
ATOM 769  C C   . TYR A 1 98  ? 0.250   14.279  2.030   1.00 98.58 98  A 1 
ATOM 770  O O   . TYR A 1 98  ? 0.521   13.260  2.662   1.00 98.22 98  A 1 
ATOM 771  C CB  . TYR A 1 98  ? 0.953   14.639  -0.370  1.00 98.34 98  A 1 
ATOM 772  C CG  . TYR A 1 98  ? 1.049   13.179  -0.780  1.00 98.44 98  A 1 
ATOM 773  C CD1 . TYR A 1 98  ? 2.272   12.645  -1.237  1.00 98.16 98  A 1 
ATOM 774  C CD2 . TYR A 1 98  ? -0.075  12.338  -0.697  1.00 98.09 98  A 1 
ATOM 775  C CE1 . TYR A 1 98  ? 2.373   11.295  -1.612  1.00 97.89 98  A 1 
ATOM 776  C CE2 . TYR A 1 98  ? 0.015   10.987  -1.061  1.00 97.76 98  A 1 
ATOM 777  C CZ  . TYR A 1 98  ? 1.241   10.463  -1.520  1.00 97.91 98  A 1 
ATOM 778  O OH  . TYR A 1 98  ? 1.339   9.143   -1.867  1.00 97.23 98  A 1 
ATOM 779  N N   . ARG A 1 99  ? -0.943  14.852  2.077   1.00 98.33 99  A 1 
ATOM 780  C CA  . ARG A 1 99  ? -2.093  14.286  2.772   1.00 98.10 99  A 1 
ATOM 781  C C   . ARG A 1 99  ? -3.265  14.215  1.828   1.00 98.16 99  A 1 
ATOM 782  O O   . ARG A 1 99  ? -3.393  15.034  0.916   1.00 97.34 99  A 1 
ATOM 783  C CB  . ARG A 1 99  ? -2.376  15.118  4.028   1.00 97.06 99  A 1 
ATOM 784  C CG  . ARG A 1 99  ? -3.405  14.477  4.973   1.00 85.70 99  A 1 
ATOM 785  C CD  . ARG A 1 99  ? -3.605  15.319  6.244   1.00 85.05 99  A 1 
ATOM 786  N NE  . ARG A 1 99  ? -4.146  16.653  5.951   1.00 73.80 99  A 1 
ATOM 787  C CZ  . ARG A 1 99  ? -5.408  17.000  5.773   1.00 66.29 99  A 1 
ATOM 788  N NH1 . ARG A 1 99  ? -6.400  16.167  5.965   1.00 59.14 99  A 1 
ATOM 789  N NH2 . ARG A 1 99  ? -5.691  18.209  5.379   1.00 57.47 99  A 1 
ATOM 790  N N   . LEU A 1 100 ? -4.136  13.246  2.040   1.00 97.54 100 A 1 
ATOM 791  C CA  . LEU A 1 100 ? -5.438  13.170  1.390   1.00 97.05 100 A 1 
ATOM 792  C C   . LEU A 1 100 ? -6.494  12.735  2.394   1.00 97.01 100 A 1 
ATOM 793  O O   . LEU A 1 100 ? -6.304  11.747  3.103   1.00 95.45 100 A 1 
ATOM 794  C CB  . LEU A 1 100 ? -5.433  12.185  0.224   1.00 94.54 100 A 1 
ATOM 795  C CG  . LEU A 1 100 ? -4.402  12.486  -0.874  1.00 88.50 100 A 1 
ATOM 796  C CD1 . LEU A 1 100 ? -3.141  11.619  -0.714  1.00 80.48 100 A 1 
ATOM 797  C CD2 . LEU A 1 100 ? -5.007  12.179  -2.223  1.00 80.09 100 A 1 
ATOM 798  N N   . ASN A 1 101 ? -7.648  13.403  2.376   1.00 95.23 101 A 1 
ATOM 799  C CA  . ASN A 1 101 ? -8.847  12.829  2.970   1.00 93.16 101 A 1 
ATOM 800  C C   . ASN A 1 101 ? -9.423  11.800  2.004   1.00 91.33 101 A 1 
ATOM 801  O O   . ASN A 1 101 ? -9.499  12.029  0.794   1.00 86.15 101 A 1 
ATOM 802  C CB  . ASN A 1 101 ? -9.841  13.944  3.300   1.00 89.92 101 A 1 
ATOM 803  C CG  . ASN A 1 101 ? -9.292  14.854  4.381   1.00 82.95 101 A 1 
ATOM 804  O OD1 . ASN A 1 101 ? -9.013  14.432  5.489   1.00 73.31 101 A 1 
ATOM 805  N ND2 . ASN A 1 101 ? -9.119  16.126  4.090   1.00 70.79 101 A 1 
ATOM 806  N N   . THR A 1 102 ? -9.823  10.654  2.523   1.00 90.73 102 A 1 
ATOM 807  C CA  . THR A 1 102 ? -10.327 9.580   1.687   1.00 87.73 102 A 1 
ATOM 808  C C   . THR A 1 102 ? -11.605 8.974   2.257   1.00 87.24 102 A 1 
ATOM 809  O O   . THR A 1 102 ? -11.784 8.856   3.455   1.00 81.48 102 A 1 
ATOM 810  C CB  . THR A 1 102 ? -9.235  8.527   1.433   1.00 82.31 102 A 1 
ATOM 811  O OG1 . THR A 1 102 ? -9.691  7.633   0.446   1.00 72.91 102 A 1 
ATOM 812  C CG2 . THR A 1 102 ? -8.815  7.734   2.661   1.00 75.06 102 A 1 
ATOM 813  N N   . HIS A 1 103 ? -12.498 8.556   1.374   1.00 89.78 103 A 1 
ATOM 814  C CA  . HIS A 1 103 ? -13.714 7.828   1.705   1.00 88.48 103 A 1 
ATOM 815  C C   . HIS A 1 103 ? -13.627 6.362   1.264   1.00 88.34 103 A 1 
ATOM 816  O O   . HIS A 1 103 ? -14.636 5.714   0.974   1.00 81.41 103 A 1 
ATOM 817  C CB  . HIS A 1 103 ? -14.926 8.558   1.121   1.00 83.74 103 A 1 
ATOM 818  C CG  . HIS A 1 103 ? -15.068 9.961   1.639   1.00 77.13 103 A 1 
ATOM 819  N ND1 . HIS A 1 103 ? -15.271 10.332  2.952   1.00 66.43 103 A 1 
ATOM 820  C CD2 . HIS A 1 103 ? -14.992 11.121  0.915   1.00 64.59 103 A 1 
ATOM 821  C CE1 . HIS A 1 103 ? -15.312 11.666  3.009   1.00 60.91 103 A 1 
ATOM 822  N NE2 . HIS A 1 103 ? -15.154 12.180  1.792   1.00 62.00 103 A 1 
ATOM 823  N N   . VAL A 1 104 ? -12.413 5.843   1.162   1.00 89.40 104 A 1 
ATOM 824  C CA  . VAL A 1 104 ? -12.184 4.444   0.797   1.00 88.61 104 A 1 
ATOM 825  C C   . VAL A 1 104 ? -12.618 3.513   1.932   1.00 90.89 104 A 1 
ATOM 826  O O   . VAL A 1 104 ? -12.608 3.880   3.100   1.00 88.10 104 A 1 
ATOM 827  C CB  . VAL A 1 104 ? -10.730 4.164   0.376   1.00 83.66 104 A 1 
ATOM 828  C CG1 . VAL A 1 104 ? -10.345 5.019   -0.834  1.00 75.23 104 A 1 
ATOM 829  C CG2 . VAL A 1 104 ? -9.713  4.340   1.509   1.00 77.17 104 A 1 
ATOM 830  N N   . LYS A 1 105 ? -12.986 2.294   1.563   1.00 91.04 105 A 1 
ATOM 831  C CA  . LYS A 1 105 ? -13.246 1.260   2.556   1.00 92.91 105 A 1 
ATOM 832  C C   . LYS A 1 105 ? -11.984 0.989   3.375   1.00 95.06 105 A 1 
ATOM 833  O O   . LYS A 1 105 ? -10.900 0.933   2.791   1.00 93.85 105 A 1 
ATOM 834  C CB  . LYS A 1 105 ? -13.722 -0.034  1.891   1.00 89.66 105 A 1 
ATOM 835  C CG  . LYS A 1 105 ? -15.123 0.120   1.282   1.00 81.00 105 A 1 
ATOM 836  C CD  . LYS A 1 105 ? -15.567 -1.213  0.679   1.00 77.67 105 A 1 
ATOM 837  C CE  . LYS A 1 105 ? -16.974 -1.101  0.117   1.00 68.17 105 A 1 
ATOM 838  N NZ  . LYS A 1 105 ? -17.418 -2.393  -0.428  1.00 61.91 105 A 1 
ATOM 839  N N   . PRO A 1 106 ? -12.108 0.752   4.686   1.00 96.35 106 A 1 
ATOM 840  C CA  . PRO A 1 106 ? -10.980 0.303   5.489   1.00 97.11 106 A 1 
ATOM 841  C C   . PRO A 1 106 ? -10.317 -0.938  4.876   1.00 97.70 106 A 1 
ATOM 842  O O   . PRO A 1 106 ? -11.007 -1.911  4.573   1.00 97.08 106 A 1 
ATOM 843  C CB  . PRO A 1 106 ? -11.558 0.013   6.874   1.00 96.27 106 A 1 
ATOM 844  C CG  . PRO A 1 106 ? -12.762 0.957   6.946   1.00 94.31 106 A 1 
ATOM 845  C CD  . PRO A 1 106 ? -13.287 0.948   5.519   1.00 95.60 106 A 1 
ATOM 846  N N   . LEU A 1 107 ? -9.006  -0.900  4.690   1.00 97.87 107 A 1 
ATOM 847  C CA  . LEU A 1 107 ? -8.256  -1.982  4.027   1.00 98.00 107 A 1 
ATOM 848  C C   . LEU A 1 107 ? -8.368  -3.302  4.793   1.00 98.35 107 A 1 
ATOM 849  O O   . LEU A 1 107 ? -8.568  -4.357  4.192   1.00 97.78 107 A 1 
ATOM 850  C CB  . LEU A 1 107 ? -6.777  -1.568  3.909   1.00 97.65 107 A 1 
ATOM 851  C CG  . LEU A 1 107 ? -6.527  -0.357  3.002   1.00 97.11 107 A 1 
ATOM 852  C CD1 . LEU A 1 107 ? -5.061  0.066   3.118   1.00 96.03 107 A 1 
ATOM 853  C CD2 . LEU A 1 107 ? -6.828  -0.671  1.533   1.00 95.59 107 A 1 
ATOM 854  N N   . ILE A 1 108 ? -8.277  -3.214  6.109   1.00 98.29 108 A 1 
ATOM 855  C CA  . ILE A 1 108 ? -8.549  -4.317  7.026   1.00 98.46 108 A 1 
ATOM 856  C C   . ILE A 1 108 ? -9.691  -3.880  7.928   1.00 98.43 108 A 1 
ATOM 857  O O   . ILE A 1 108 ? -9.612  -2.868  8.621   1.00 97.88 108 A 1 
ATOM 858  C CB  . ILE A 1 108 ? -7.277  -4.723  7.805   1.00 98.45 108 A 1 
ATOM 859  C CG1 . ILE A 1 108 ? -6.200  -5.215  6.796   1.00 97.19 108 A 1 
ATOM 860  C CG2 . ILE A 1 108 ? -7.599  -5.820  8.838   1.00 97.81 108 A 1 
ATOM 861  C CD1 . ILE A 1 108 ? -4.861  -5.584  7.437   1.00 92.24 108 A 1 
ATOM 862  N N   . TRP A 1 109 ? -10.769 -4.629  7.892   1.00 98.42 109 A 1 
ATOM 863  C CA  . TRP A 1 109 ? -11.930 -4.420  8.745   1.00 98.39 109 A 1 
ATOM 864  C C   . TRP A 1 109 ? -11.913 -5.421  9.885   1.00 98.58 109 A 1 
ATOM 865  O O   . TRP A 1 109 ? -11.707 -6.610  9.645   1.00 98.20 109 A 1 
ATOM 866  C CB  . TRP A 1 109 ? -13.197 -4.563  7.906   1.00 97.60 109 A 1 
ATOM 867  C CG  . TRP A 1 109 ? -14.446 -4.260  8.662   1.00 96.84 109 A 1 
ATOM 868  C CD1 . TRP A 1 109 ? -15.334 -5.156  9.131   1.00 94.27 109 A 1 
ATOM 869  C CD2 . TRP A 1 109 ? -14.953 -2.945  9.045   1.00 95.29 109 A 1 
ATOM 870  N NE1 . TRP A 1 109 ? -16.380 -4.491  9.764   1.00 92.38 109 A 1 
ATOM 871  C CE2 . TRP A 1 109 ? -16.184 -3.132  9.726   1.00 93.97 109 A 1 
ATOM 872  C CE3 . TRP A 1 109 ? -14.487 -1.624  8.868   1.00 92.91 109 A 1 
ATOM 873  C CZ2 . TRP A 1 109 ? -16.943 -2.041  10.200  1.00 92.02 109 A 1 
ATOM 874  C CZ3 . TRP A 1 109 ? -15.238 -0.544  9.341   1.00 90.54 109 A 1 
ATOM 875  C CH2 . TRP A 1 109 ? -16.457 -0.752  9.993   1.00 90.57 109 A 1 
ATOM 876  N N   . ILE A 1 110 ? -12.153 -4.943  11.098  1.00 98.14 110 A 1 
ATOM 877  C CA  . ILE A 1 110 ? -12.251 -5.778  12.283  1.00 98.18 110 A 1 
ATOM 878  C C   . ILE A 1 110 ? -13.662 -5.661  12.855  1.00 97.83 110 A 1 
ATOM 879  O O   . ILE A 1 110 ? -14.152 -4.564  13.099  1.00 97.08 110 A 1 
ATOM 880  C CB  . ILE A 1 110 ? -11.180 -5.414  13.328  1.00 98.09 110 A 1 
ATOM 881  C CG1 . ILE A 1 110 ? -9.739  -5.378  12.761  1.00 97.17 110 A 1 
ATOM 882  C CG2 . ILE A 1 110 ? -11.246 -6.377  14.522  1.00 97.59 110 A 1 
ATOM 883  C CD1 . ILE A 1 110 ? -9.225  -6.702  12.186  1.00 95.85 110 A 1 
ATOM 884  N N   . GLU A 1 111 ? -14.291 -6.798  13.077  1.00 97.57 111 A 1 
ATOM 885  C CA  . GLU A 1 111 ? -15.498 -6.919  13.877  1.00 97.21 111 A 1 
ATOM 886  C C   . GLU A 1 111 ? -15.149 -7.650  15.168  1.00 97.50 111 A 1 
ATOM 887  O O   . GLU A 1 111 ? -14.445 -8.664  15.144  1.00 96.82 111 A 1 
ATOM 888  C CB  . GLU A 1 111 ? -16.603 -7.664  13.109  1.00 96.07 111 A 1 
ATOM 889  C CG  . GLU A 1 111 ? -17.085 -6.911  11.863  1.00 92.38 111 A 1 
ATOM 890  C CD  . GLU A 1 111 ? -18.047 -7.727  10.973  1.00 91.00 111 A 1 
ATOM 891  O OE1 . GLU A 1 111 ? -18.417 -7.206  9.890   1.00 85.38 111 A 1 
ATOM 892  O OE2 . GLU A 1 111 ? -18.378 -8.882  11.306  1.00 87.17 111 A 1 
ATOM 893  N N   . SER A 1 112 ? -15.633 -7.144  16.286  1.00 97.15 112 A 1 
ATOM 894  C CA  . SER A 1 112 ? -15.387 -7.735  17.591  1.00 96.81 112 A 1 
ATOM 895  C C   . SER A 1 112 ? -16.701 -7.949  18.333  1.00 96.76 112 A 1 
ATOM 896  O O   . SER A 1 112 ? -17.476 -7.007  18.508  1.00 95.46 112 A 1 
ATOM 897  C CB  . SER A 1 112 ? -14.437 -6.848  18.411  1.00 95.32 112 A 1 
ATOM 898  O OG  . SER A 1 112 ? -15.006 -5.576  18.625  1.00 89.53 112 A 1 
ATOM 899  N N   . VAL A 1 113 ? -16.909 -9.159  18.815  1.00 96.68 113 A 1 
ATOM 900  C CA  . VAL A 1 113 ? -17.941 -9.475  19.793  1.00 96.29 113 A 1 
ATOM 901  C C   . VAL A 1 113 ? -17.233 -9.820  21.091  1.00 96.24 113 A 1 
ATOM 902  O O   . VAL A 1 113 ? -16.379 -10.707 21.106  1.00 95.30 113 A 1 
ATOM 903  C CB  . VAL A 1 113 ? -18.847 -10.619 19.317  1.00 95.22 113 A 1 
ATOM 904  C CG1 . VAL A 1 113 ? -19.936 -10.932 20.351  1.00 92.09 113 A 1 
ATOM 905  C CG2 . VAL A 1 113 ? -19.531 -10.267 17.991  1.00 92.86 113 A 1 
ATOM 906  N N   . ILE A 1 114 ? -17.551 -9.098  22.151  1.00 94.88 114 A 1 
ATOM 907  C CA  . ILE A 1 114 ? -16.934 -9.257  23.467  1.00 94.02 114 A 1 
ATOM 908  C C   . ILE A 1 114 ? -18.040 -9.590  24.459  1.00 93.56 114 A 1 
ATOM 909  O O   . ILE A 1 114 ? -18.915 -8.762  24.714  1.00 91.98 114 A 1 
ATOM 910  C CB  . ILE A 1 114 ? -16.141 -8.001  23.880  1.00 92.99 114 A 1 
ATOM 911  C CG1 . ILE A 1 114 ? -15.109 -7.595  22.791  1.00 91.70 114 A 1 
ATOM 912  C CG2 . ILE A 1 114 ? -15.446 -8.255  25.226  1.00 91.24 114 A 1 
ATOM 913  C CD1 . ILE A 1 114 ? -14.332 -6.305  23.093  1.00 87.60 114 A 1 
ATOM 914  N N   . GLU A 1 115 ? -17.999 -10.782 25.018  1.00 94.21 115 A 1 
ATOM 915  C CA  . GLU A 1 115 ? -18.990 -11.274 25.974  1.00 93.98 115 A 1 
ATOM 916  C C   . GLU A 1 115 ? -18.343 -11.444 27.349  1.00 93.87 115 A 1 
ATOM 917  O O   . GLU A 1 115 ? -17.460 -12.280 27.541  1.00 92.17 115 A 1 
ATOM 918  C CB  . GLU A 1 115 ? -19.629 -12.573 25.479  1.00 92.12 115 A 1 
ATOM 919  C CG  . GLU A 1 115 ? -20.507 -12.353 24.235  1.00 81.89 115 A 1 
ATOM 920  C CD  . GLU A 1 115 ? -21.265 -13.618 23.781  1.00 77.94 115 A 1 
ATOM 921  O OE1 . GLU A 1 115 ? -22.045 -13.491 22.804  1.00 72.34 115 A 1 
ATOM 922  O OE2 . GLU A 1 115 ? -21.075 -14.698 24.387  1.00 72.91 115 A 1 
ATOM 923  N N   . LYS A 1 116 ? -18.799 -10.666 28.320  1.00 90.62 116 A 1 
ATOM 924  C CA  . LYS A 1 116 ? -18.385 -10.792 29.720  1.00 89.03 116 A 1 
ATOM 925  C C   . LYS A 1 116 ? -19.426 -11.629 30.460  1.00 88.14 116 A 1 
ATOM 926  O O   . LYS A 1 116 ? -20.585 -11.231 30.557  1.00 84.64 116 A 1 
ATOM 927  C CB  . LYS A 1 116 ? -18.162 -9.392  30.326  1.00 85.49 116 A 1 
ATOM 928  C CG  . LYS A 1 116 ? -17.452 -9.411  31.692  1.00 76.60 116 A 1 
ATOM 929  C CD  . LYS A 1 116 ? -17.156 -7.968  32.170  1.00 73.46 116 A 1 
ATOM 930  C CE  . LYS A 1 116 ? -16.342 -7.933  33.473  1.00 65.32 116 A 1 
ATOM 931  N NZ  . LYS A 1 116 ? -15.939 -6.550  33.871  1.00 59.17 116 A 1 
ATOM 932  N N   . HIS A 1 117 ? -19.007 -12.772 30.987  1.00 88.09 117 A 1 
ATOM 933  C CA  . HIS A 1 117 ? -19.886 -13.672 31.729  1.00 86.26 117 A 1 
ATOM 934  C C   . HIS A 1 117 ? -19.643 -13.522 33.225  1.00 85.42 117 A 1 
ATOM 935  O O   . HIS A 1 117 ? -18.541 -13.773 33.698  1.00 80.60 117 A 1 
ATOM 936  C CB  . HIS A 1 117 ? -19.666 -15.122 31.291  1.00 83.94 117 A 1 
ATOM 937  C CG  . HIS A 1 117 ? -19.999 -15.384 29.854  1.00 81.79 117 A 1 
ATOM 938  N ND1 . HIS A 1 117 ? -21.237 -15.764 29.339  1.00 73.13 117 A 1 
ATOM 939  C CD2 . HIS A 1 117 ? -19.118 -15.327 28.807  1.00 72.44 117 A 1 
ATOM 940  C CE1 . HIS A 1 117 ? -21.086 -15.946 28.020  1.00 74.15 117 A 1 
ATOM 941  N NE2 . HIS A 1 117 ? -19.821 -15.688 27.675  1.00 74.83 117 A 1 
ATOM 942  N N   . SER A 1 118 ? -20.689 -13.176 33.950  1.00 79.99 118 A 1 
ATOM 943  C CA  . SER A 1 118 ? -20.814 -13.249 35.416  1.00 78.74 118 A 1 
ATOM 944  C C   . SER A 1 118 ? -19.502 -13.162 36.213  1.00 78.91 118 A 1 
ATOM 945  O O   . SER A 1 118 ? -19.195 -14.069 36.991  1.00 73.25 118 A 1 
ATOM 946  C CB  . SER A 1 118 ? -21.639 -14.487 35.809  1.00 74.02 118 A 1 
ATOM 947  O OG  . SER A 1 118 ? -21.060 -15.677 35.324  1.00 67.05 118 A 1 
ATOM 948  N N   . HIS A 1 119 ? -18.718 -12.102 36.003  1.00 78.19 119 A 1 
ATOM 949  C CA  . HIS A 1 119 ? -17.492 -11.790 36.756  1.00 78.35 119 A 1 
ATOM 950  C C   . HIS A 1 119 ? -16.398 -12.876 36.751  1.00 80.48 119 A 1 
ATOM 951  O O   . HIS A 1 119 ? -15.424 -12.759 37.486  1.00 74.55 119 A 1 
ATOM 952  C CB  . HIS A 1 119 ? -17.865 -11.378 38.193  1.00 73.00 119 A 1 
ATOM 953  C CG  . HIS A 1 119 ? -18.935 -10.323 38.255  1.00 68.25 119 A 1 
ATOM 954  N ND1 . HIS A 1 119 ? -20.291 -10.533 38.221  1.00 60.76 119 A 1 
ATOM 955  C CD2 . HIS A 1 119 ? -18.726 -8.976  38.305  1.00 59.18 119 A 1 
ATOM 956  C CE1 . HIS A 1 119 ? -20.898 -9.338  38.249  1.00 56.58 119 A 1 
ATOM 957  N NE2 . HIS A 1 119 ? -19.988 -8.366  38.300  1.00 57.22 119 A 1 
ATOM 958  N N   . SER A 1 120 ? -16.547 -13.922 35.956  1.00 85.59 120 A 1 
ATOM 959  C CA  . SER A 1 120 ? -15.654 -15.084 36.000  1.00 87.03 120 A 1 
ATOM 960  C C   . SER A 1 120 ? -14.842 -15.289 34.722  1.00 89.54 120 A 1 
ATOM 961  O O   . SER A 1 120 ? -13.788 -15.928 34.761  1.00 85.24 120 A 1 
ATOM 962  C CB  . SER A 1 120 ? -16.452 -16.341 36.294  1.00 80.30 120 A 1 
ATOM 963  O OG  . SER A 1 120 ? -17.428 -16.588 35.294  1.00 71.77 120 A 1 
ATOM 964  N N   . ARG A 1 121 ? -15.337 -14.802 33.601  1.00 92.83 121 A 1 
ATOM 965  C CA  . ARG A 1 121 ? -14.684 -14.978 32.305  1.00 92.90 121 A 1 
ATOM 966  C C   . ARG A 1 121 ? -15.088 -13.894 31.312  1.00 93.88 121 A 1 
ATOM 967  O O   . ARG A 1 121 ? -16.162 -13.310 31.412  1.00 92.30 121 A 1 
ATOM 968  C CB  . ARG A 1 121 ? -14.954 -16.385 31.746  1.00 89.13 121 A 1 
ATOM 969  C CG  . ARG A 1 121 ? -16.441 -16.651 31.442  1.00 79.31 121 A 1 
ATOM 970  C CD  . ARG A 1 121 ? -16.651 -18.083 30.965  1.00 79.15 121 A 1 
ATOM 971  N NE  . ARG A 1 121 ? -18.053 -18.324 30.584  1.00 70.67 121 A 1 
ATOM 972  C CZ  . ARG A 1 121 ? -18.474 -19.062 29.567  1.00 65.95 121 A 1 
ATOM 973  N NH1 . ARG A 1 121 ? -17.668 -19.776 28.846  1.00 59.54 121 A 1 
ATOM 974  N NH2 . ARG A 1 121 ? -19.730 -19.081 29.236  1.00 56.80 121 A 1 
ATOM 975  N N   . ILE A 1 122 ? -14.242 -13.689 30.323  1.00 94.03 122 A 1 
ATOM 976  C CA  . ILE A 1 122 ? -14.504 -12.843 29.166  1.00 94.48 122 A 1 
ATOM 977  C C   . ILE A 1 122 ? -14.152 -13.607 27.893  1.00 95.22 122 A 1 
ATOM 978  O O   . ILE A 1 122 ? -13.126 -14.288 27.827  1.00 94.86 122 A 1 
ATOM 979  C CB  . ILE A 1 122 ? -13.799 -11.483 29.309  1.00 93.36 122 A 1 
ATOM 980  C CG1 . ILE A 1 122 ? -14.240 -10.504 28.204  1.00 89.33 122 A 1 
ATOM 981  C CG2 . ILE A 1 122 ? -12.265 -11.628 29.364  1.00 88.54 122 A 1 
ATOM 982  C CD1 . ILE A 1 122 ? -13.834 -9.047  28.492  1.00 86.46 122 A 1 
ATOM 983  N N   . GLU A 1 123 ? -15.027 -13.529 26.909  1.00 95.84 123 A 1 
ATOM 984  C CA  . GLU A 1 123 ? -14.865 -14.169 25.612  1.00 95.86 123 A 1 
ATOM 985  C C   . GLU A 1 123 ? -14.795 -13.111 24.516  1.00 96.28 123 A 1 
ATOM 986  O O   . GLU A 1 123 ? -15.571 -12.159 24.488  1.00 95.37 123 A 1 
ATOM 987  C CB  . GLU A 1 123 ? -15.999 -15.167 25.350  1.00 93.92 123 A 1 
ATOM 988  C CG  . GLU A 1 123 ? -15.934 -16.375 26.300  1.00 81.21 123 A 1 
ATOM 989  C CD  . GLU A 1 123 ? -17.031 -17.435 26.078  1.00 81.12 123 A 1 
ATOM 990  O OE1 . GLU A 1 123 ? -17.020 -18.446 26.818  1.00 75.34 123 A 1 
ATOM 991  O OE2 . GLU A 1 123 ? -17.909 -17.261 25.209  1.00 77.16 123 A 1 
ATOM 992  N N   . TYR A 1 124 ? -13.869 -13.299 23.600  1.00 96.57 124 A 1 
ATOM 993  C CA  . TYR A 1 124 ? -13.684 -12.467 22.428  1.00 96.96 124 A 1 
ATOM 994  C C   . TYR A 1 124 ? -13.924 -13.306 21.179  1.00 97.28 124 A 1 
ATOM 995  O O   . TYR A 1 124 ? -13.378 -14.401 21.039  1.00 96.55 124 A 1 
ATOM 996  C CB  . TYR A 1 124 ? -12.269 -11.880 22.396  1.00 96.52 124 A 1 
ATOM 997  C CG  . TYR A 1 124 ? -11.957 -10.942 23.539  1.00 96.56 124 A 1 
ATOM 998  C CD1 . TYR A 1 124 ? -12.023 -9.554  23.345  1.00 95.31 124 A 1 
ATOM 999  C CD2 . TYR A 1 124 ? -11.586 -11.449 24.799  1.00 95.59 124 A 1 
ATOM 1000 C CE1 . TYR A 1 124 ? -11.741 -8.666  24.397  1.00 94.81 124 A 1 
ATOM 1001 C CE2 . TYR A 1 124 ? -11.312 -10.572 25.865  1.00 94.76 124 A 1 
ATOM 1002 C CZ  . TYR A 1 124 ? -11.392 -9.186  25.654  1.00 95.07 124 A 1 
ATOM 1003 O OH  . TYR A 1 124 ? -11.149 -8.325  26.699  1.00 93.73 124 A 1 
ATOM 1004 N N   . MET A 1 125 ? -14.695 -12.762 20.244  1.00 97.45 125 A 1 
ATOM 1005 C CA  . MET A 1 125 ? -14.760 -13.248 18.875  1.00 97.49 125 A 1 
ATOM 1006 C C   . MET A 1 125 ? -14.328 -12.117 17.956  1.00 97.68 125 A 1 
ATOM 1007 O O   . MET A 1 125 ? -15.027 -11.111 17.853  1.00 97.11 125 A 1 
ATOM 1008 C CB  . MET A 1 125 ? -16.166 -13.754 18.568  1.00 96.57 125 A 1 
ATOM 1009 C CG  . MET A 1 125 ? -16.235 -14.427 17.194  1.00 81.67 125 A 1 
ATOM 1010 S SD  . MET A 1 125 ? -17.855 -15.086 16.704  1.00 74.26 125 A 1 
ATOM 1011 C CE  . MET A 1 125 ? -18.309 -16.087 18.118  1.00 63.71 125 A 1 
ATOM 1012 N N   . ILE A 1 126 ? -13.191 -12.275 17.314  1.00 97.81 126 A 1 
ATOM 1013 C CA  . ILE A 1 126 ? -12.613 -11.273 16.427  1.00 98.08 126 A 1 
ATOM 1014 C C   . ILE A 1 126 ? -12.643 -11.802 15.004  1.00 98.20 126 A 1 
ATOM 1015 O O   . ILE A 1 126 ? -12.092 -12.853 14.703  1.00 98.00 126 A 1 
ATOM 1016 C CB  . ILE A 1 126 ? -11.186 -10.893 16.862  1.00 97.90 126 A 1 
ATOM 1017 C CG1 . ILE A 1 126 ? -11.065 -10.535 18.359  1.00 96.83 126 A 1 
ATOM 1018 C CG2 . ILE A 1 126 ? -10.666 -9.746  15.984  1.00 97.26 126 A 1 
ATOM 1019 C CD1 . ILE A 1 126 ? -11.914 -9.339  18.830  1.00 94.46 126 A 1 
ATOM 1020 N N   . LYS A 1 127 ? -13.283 -11.034 14.128  1.00 98.10 127 A 1 
ATOM 1021 C CA  . LYS A 1 127 ? -13.288 -11.290 12.695  1.00 98.16 127 A 1 
ATOM 1022 C C   . LYS A 1 127 ? -12.443 -10.237 11.997  1.00 98.26 127 A 1 
ATOM 1023 O O   . LYS A 1 127 ? -12.691 -9.046  12.163  1.00 97.95 127 A 1 
ATOM 1024 C CB  . LYS A 1 127 ? -14.735 -11.314 12.216  1.00 97.58 127 A 1 
ATOM 1025 C CG  . LYS A 1 127 ? -14.826 -11.669 10.730  1.00 91.94 127 A 1 
ATOM 1026 C CD  . LYS A 1 127 ? -16.257 -11.489 10.229  1.00 89.68 127 A 1 
ATOM 1027 C CE  . LYS A 1 127 ? -17.218 -12.528 10.808  1.00 79.57 127 A 1 
ATOM 1028 N NZ  . LYS A 1 127 ? -18.420 -12.598 9.934   1.00 74.68 127 A 1 
ATOM 1029 N N   . ALA A 1 128 ? -11.469 -10.679 11.200  1.00 98.31 128 A 1 
ATOM 1030 C CA  . ALA A 1 128 ? -10.636 -9.816  10.386  1.00 98.51 128 A 1 
ATOM 1031 C C   . ALA A 1 128 ? -10.949 -10.036 8.910   1.00 98.53 128 A 1 
ATOM 1032 O O   . ALA A 1 128 ? -10.965 -11.170 8.427   1.00 98.31 128 A 1 
ATOM 1033 C CB  . ALA A 1 128 ? -9.166  -10.086 10.710  1.00 98.45 128 A 1 
ATOM 1034 N N   . LYS A 1 129 ? -11.200 -8.944  8.170   1.00 98.41 129 A 1 
ATOM 1035 C CA  . LYS A 1 129 ? -11.593 -8.985  6.762   1.00 98.31 129 A 1 
ATOM 1036 C C   . LYS A 1 129 ? -10.721 -8.057  5.929   1.00 98.35 129 A 1 
ATOM 1037 O O   . LYS A 1 129 ? -10.675 -6.859  6.171   1.00 97.92 129 A 1 
ATOM 1038 C CB  . LYS A 1 129 ? -13.083 -8.634  6.681   1.00 97.65 129 A 1 
ATOM 1039 C CG  . LYS A 1 129 ? -13.669 -8.834  5.291   1.00 87.10 129 A 1 
ATOM 1040 C CD  . LYS A 1 129 ? -15.162 -8.527  5.340   1.00 85.89 129 A 1 
ATOM 1041 C CE  . LYS A 1 129 ? -15.841 -8.909  4.026   1.00 74.48 129 A 1 
ATOM 1042 N NZ  . LYS A 1 129 ? -17.310 -8.785  4.113   1.00 68.27 129 A 1 
ATOM 1043 N N   . SER A 1 130 ? -10.067 -8.597  4.898   1.00 98.50 130 A 1 
ATOM 1044 C CA  . SER A 1 130 ? -9.297  -7.818  3.937   1.00 98.52 130 A 1 
ATOM 1045 C C   . SER A 1 130 ? -10.197 -7.295  2.815   1.00 98.29 130 A 1 
ATOM 1046 O O   . SER A 1 130 ? -10.783 -8.066  2.055   1.00 97.48 130 A 1 
ATOM 1047 C CB  . SER A 1 130 ? -8.130  -8.639  3.384   1.00 98.32 130 A 1 
ATOM 1048 O OG  . SER A 1 130 ? -8.587  -9.863  2.855   1.00 97.42 130 A 1 
ATOM 1049 N N   . GLN A 1 131 ? -10.328 -5.967  2.702   1.00 98.11 131 A 1 
ATOM 1050 C CA  . GLN A 1 131 ? -11.260 -5.281  1.793   1.00 97.69 131 A 1 
ATOM 1051 C C   . GLN A 1 131 ? -10.586 -4.675  0.554   1.00 97.03 131 A 1 
ATOM 1052 O O   . GLN A 1 131 ? -11.205 -3.903  -0.176  1.00 94.55 131 A 1 
ATOM 1053 C CB  . GLN A 1 131 ? -12.080 -4.244  2.566   1.00 97.00 131 A 1 
ATOM 1054 C CG  . GLN A 1 131 ? -12.869 -4.856  3.726   1.00 96.27 131 A 1 
ATOM 1055 C CD  . GLN A 1 131 ? -13.996 -3.947  4.214   1.00 96.19 131 A 1 
ATOM 1056 O OE1 . GLN A 1 131 ? -15.154 -4.287  4.103   1.00 90.05 131 A 1 
ATOM 1057 N NE2 . GLN A 1 131 ? -13.691 -2.781  4.726   1.00 87.94 131 A 1 
ATOM 1058 N N   . PHE A 1 132 ? -9.333  -5.040  0.296   1.00 97.57 132 A 1 
ATOM 1059 C CA  . PHE A 1 132 ? -8.584  -4.684  -0.901  1.00 97.52 132 A 1 
ATOM 1060 C C   . PHE A 1 132 ? -8.622  -5.822  -1.933  1.00 97.32 132 A 1 
ATOM 1061 O O   . PHE A 1 132 ? -9.104  -6.922  -1.653  1.00 96.36 132 A 1 
ATOM 1062 C CB  . PHE A 1 132 ? -7.162  -4.270  -0.505  1.00 97.72 132 A 1 
ATOM 1063 C CG  . PHE A 1 132 ? -6.438  -5.273  0.362   1.00 98.28 132 A 1 
ATOM 1064 C CD1 . PHE A 1 132 ? -6.482  -5.160  1.769   1.00 98.05 132 A 1 
ATOM 1065 C CD2 . PHE A 1 132 ? -5.722  -6.329  -0.213  1.00 97.95 132 A 1 
ATOM 1066 C CE1 . PHE A 1 132 ? -5.808  -6.083  2.580   1.00 97.74 132 A 1 
ATOM 1067 C CE2 . PHE A 1 132 ? -5.057  -7.264  0.592   1.00 97.87 132 A 1 
ATOM 1068 C CZ  . PHE A 1 132 ? -5.093  -7.137  1.991   1.00 98.03 132 A 1 
ATOM 1069 N N   . LYS A 1 133 ? -8.128  -5.565  -3.140  1.00 95.74 133 A 1 
ATOM 1070 C CA  . LYS A 1 133 ? -8.170  -6.530  -4.250  1.00 95.17 133 A 1 
ATOM 1071 C C   . LYS A 1 133 ? -7.486  -7.857  -3.907  1.00 96.36 133 A 1 
ATOM 1072 O O   . LYS A 1 133 ? -6.394  -7.874  -3.359  1.00 94.94 133 A 1 
ATOM 1073 C CB  . LYS A 1 133 ? -7.522  -5.937  -5.506  1.00 91.38 133 A 1 
ATOM 1074 C CG  . LYS A 1 133 ? -8.306  -4.759  -6.099  1.00 79.49 133 A 1 
ATOM 1075 C CD  . LYS A 1 133 ? -7.645  -4.310  -7.405  1.00 72.04 133 A 1 
ATOM 1076 C CE  . LYS A 1 133 ? -8.356  -3.106  -8.006  1.00 60.92 133 A 1 
ATOM 1077 N NZ  . LYS A 1 133 ? -7.614  -2.546  -9.163  1.00 53.79 133 A 1 
ATOM 1078 N N   . ARG A 1 134 ? -8.067  -8.953  -4.389  1.00 95.83 134 A 1 
ATOM 1079 C CA  . ARG A 1 134 ? -7.595  -10.327 -4.142  1.00 96.14 134 A 1 
ATOM 1080 C C   . ARG A 1 134 ? -6.148  -10.598 -4.566  1.00 95.82 134 A 1 
ATOM 1081 O O   . ARG A 1 134 ? -5.507  -11.460 -3.986  1.00 92.45 134 A 1 
ATOM 1082 C CB  . ARG A 1 134 ? -8.497  -11.328 -4.877  1.00 94.84 134 A 1 
ATOM 1083 C CG  . ARG A 1 134 ? -9.920  -11.358 -4.307  1.00 85.11 134 A 1 
ATOM 1084 C CD  . ARG A 1 134 ? -10.755 -12.403 -5.036  1.00 81.65 134 A 1 
ATOM 1085 N NE  . ARG A 1 134 ? -12.149 -12.381 -4.563  1.00 71.24 134 A 1 
ATOM 1086 C CZ  . ARG A 1 134 ? -13.132 -13.144 -5.002  1.00 61.38 134 A 1 
ATOM 1087 N NH1 . ARG A 1 134 ? -12.945 -14.067 -5.905  1.00 55.25 134 A 1 
ATOM 1088 N NH2 . ARG A 1 134 ? -14.331 -12.972 -4.531  1.00 54.32 134 A 1 
ATOM 1089 N N   . ARG A 1 135 ? -5.660  -9.900  -5.564  1.00 96.45 135 A 1 
ATOM 1090 C CA  . ARG A 1 135 ? -4.282  -10.041 -6.047  1.00 96.18 135 A 1 
ATOM 1091 C C   . ARG A 1 135 ? -3.239  -9.385  -5.147  1.00 96.70 135 A 1 
ATOM 1092 O O   . ARG A 1 135 ? -2.059  -9.653  -5.298  1.00 94.79 135 A 1 
ATOM 1093 C CB  . ARG A 1 135 ? -4.179  -9.503  -7.469  1.00 93.70 135 A 1 
ATOM 1094 C CG  . ARG A 1 135 ? -4.323  -7.977  -7.496  1.00 82.68 135 A 1 
ATOM 1095 C CD  . ARG A 1 135 ? -4.094  -7.481  -8.906  1.00 78.27 135 A 1 
ATOM 1096 N NE  . ARG A 1 135 ? -4.220  -6.028  -8.962  1.00 66.94 135 A 1 
ATOM 1097 C CZ  . ARG A 1 135 ? -4.624  -5.377  -10.008 1.00 57.98 135 A 1 
ATOM 1098 N NH1 . ARG A 1 135 ? -4.941  -5.985  -11.114 1.00 52.27 135 A 1 
ATOM 1099 N NH2 . ARG A 1 135 ? -4.706  -4.092  -9.973  1.00 48.86 135 A 1 
ATOM 1100 N N   . SER A 1 136 ? -3.671  -8.475  -4.284  1.00 97.05 136 A 1 
ATOM 1101 C CA  . SER A 1 136 ? -2.802  -7.833  -3.310  1.00 97.55 136 A 1 
ATOM 1102 C C   . SER A 1 136 ? -2.802  -8.633  -2.010  1.00 98.16 136 A 1 
ATOM 1103 O O   . SER A 1 136 ? -3.746  -9.358  -1.718  1.00 97.65 136 A 1 
ATOM 1104 C CB  . SER A 1 136 ? -3.224  -6.379  -3.062  1.00 96.62 136 A 1 
ATOM 1105 O OG  . SER A 1 136 ? -3.041  -5.662  -4.261  1.00 93.73 136 A 1 
ATOM 1106 N N   . THR A 1 137 ? -1.727  -8.504  -1.254  1.00 97.87 137 A 1 
ATOM 1107 C CA  . THR A 1 137 ? -1.578  -9.208  0.022   1.00 98.01 137 A 1 
ATOM 1108 C C   . THR A 1 137 ? -1.033  -8.238  1.055   1.00 98.00 137 A 1 
ATOM 1109 O O   . THR A 1 137 ? -0.028  -7.584  0.791   1.00 97.64 137 A 1 
ATOM 1110 C CB  . THR A 1 137 ? -0.661  -10.425 -0.138  1.00 97.65 137 A 1 
ATOM 1111 O OG1 . THR A 1 137 ? -1.244  -11.331 -1.053  1.00 94.85 137 A 1 
ATOM 1112 C CG2 . THR A 1 137 ? -0.447  -11.195 1.157   1.00 94.52 137 A 1 
ATOM 1113 N N   . ALA A 1 138 ? -1.681  -8.150  2.195   1.00 98.14 138 A 1 
ATOM 1114 C CA  . ALA A 1 138 ? -1.101  -7.500  3.353   1.00 98.36 138 A 1 
ATOM 1115 C C   . ALA A 1 138 ? -0.149  -8.474  4.049   1.00 98.39 138 A 1 
ATOM 1116 O O   . ALA A 1 138 ? -0.519  -9.620  4.321   1.00 98.05 138 A 1 
ATOM 1117 C CB  . ALA A 1 138 ? -2.217  -7.017  4.296   1.00 98.36 138 A 1 
ATOM 1118 N N   . ASN A 1 139 ? 1.058   -8.009  4.318   1.00 98.12 139 A 1 
ATOM 1119 C CA  . ASN A 1 139 ? 2.080   -8.754  5.033   1.00 98.18 139 A 1 
ATOM 1120 C C   . ASN A 1 139 ? 2.193   -8.239  6.465   1.00 98.34 139 A 1 
ATOM 1121 O O   . ASN A 1 139 ? 1.834   -7.096  6.748   1.00 98.05 139 A 1 
ATOM 1122 C CB  . ASN A 1 139 ? 3.412   -8.632  4.283   1.00 97.70 139 A 1 
ATOM 1123 C CG  . ASN A 1 139 ? 3.370   -9.226  2.887   1.00 96.99 139 A 1 
ATOM 1124 O OD1 . ASN A 1 139 ? 2.663   -10.172 2.585   1.00 91.77 139 A 1 
ATOM 1125 N ND2 . ASN A 1 139 ? 4.153   -8.681  1.977   1.00 91.24 139 A 1 
ATOM 1126 N N   . ASN A 1 140 ? 2.703   -9.081  7.336   1.00 97.95 140 A 1 
ATOM 1127 C CA  . ASN A 1 140 ? 3.012   -8.762  8.732   1.00 97.94 140 A 1 
ATOM 1128 C C   . ASN A 1 140 ? 1.843   -8.055  9.437   1.00 98.35 140 A 1 
ATOM 1129 O O   . ASN A 1 140 ? 1.997   -7.003  10.053  1.00 98.06 140 A 1 
ATOM 1130 C CB  . ASN A 1 140 ? 4.341   -7.982  8.789   1.00 97.13 140 A 1 
ATOM 1131 C CG  . ASN A 1 140 ? 5.481   -8.720  8.102   1.00 95.02 140 A 1 
ATOM 1132 O OD1 . ASN A 1 140 ? 5.534   -9.937  8.053   1.00 87.20 140 A 1 
ATOM 1133 N ND2 . ASN A 1 140 ? 6.408   -7.990  7.509   1.00 84.88 140 A 1 
ATOM 1134 N N   . VAL A 1 141 ? 0.645   -8.615  9.293   1.00 98.34 141 A 1 
ATOM 1135 C CA  . VAL A 1 141 ? -0.548  -8.060  9.922   1.00 98.52 141 A 1 
ATOM 1136 C C   . VAL A 1 141 ? -0.517  -8.400  11.400  1.00 98.60 141 A 1 
ATOM 1137 O O   . VAL A 1 141 ? -0.487  -9.570  11.769  1.00 98.51 141 A 1 
ATOM 1138 C CB  . VAL A 1 141 ? -1.843  -8.565  9.270   1.00 98.60 141 A 1 
ATOM 1139 C CG1 . VAL A 1 141 ? -3.085  -7.961  9.938   1.00 98.35 141 A 1 
ATOM 1140 C CG2 . VAL A 1 141 ? -1.883  -8.210  7.779   1.00 98.33 141 A 1 
ATOM 1141 N N   . GLU A 1 142 ? -0.574  -7.367  12.232  1.00 98.60 142 A 1 
ATOM 1142 C CA  . GLU A 1 142 ? -0.714  -7.478  13.673  1.00 98.79 142 A 1 
ATOM 1143 C C   . GLU A 1 142 ? -2.015  -6.797  14.095  1.00 98.73 142 A 1 
ATOM 1144 O O   . GLU A 1 142 ? -2.225  -5.614  13.818  1.00 98.51 142 A 1 
ATOM 1145 C CB  . GLU A 1 142 ? 0.466   -6.822  14.400  1.00 98.42 142 A 1 
ATOM 1146 C CG  . GLU A 1 142 ? 1.823   -7.496  14.177  1.00 97.55 142 A 1 
ATOM 1147 C CD  . GLU A 1 142 ? 2.983   -6.685  14.793  1.00 97.45 142 A 1 
ATOM 1148 O OE1 . GLU A 1 142 ? 4.148   -6.981  14.466  1.00 93.26 142 A 1 
ATOM 1149 O OE2 . GLU A 1 142 ? 2.729   -5.700  15.537  1.00 95.01 142 A 1 
ATOM 1150 N N   . ILE A 1 143 ? -2.888  -7.520  14.770  1.00 98.86 143 A 1 
ATOM 1151 C CA  . ILE A 1 143 ? -4.135  -7.018  15.324  1.00 98.83 143 A 1 
ATOM 1152 C C   . ILE A 1 143 ? -3.998  -7.014  16.840  1.00 98.70 143 A 1 
ATOM 1153 O O   . ILE A 1 143 ? -3.986  -8.074  17.453  1.00 98.58 143 A 1 
ATOM 1154 C CB  . ILE A 1 143 ? -5.337  -7.850  14.839  1.00 98.79 143 A 1 
ATOM 1155 C CG1 . ILE A 1 143 ? -5.385  -7.946  13.293  1.00 98.53 143 A 1 
ATOM 1156 C CG2 . ILE A 1 143 ? -6.643  -7.246  15.389  1.00 98.63 143 A 1 
ATOM 1157 C CD1 . ILE A 1 143 ? -6.368  -8.990  12.760  1.00 97.91 143 A 1 
ATOM 1158 N N   . HIS A 1 144 ? -3.883  -5.825  17.409  1.00 98.71 144 A 1 
ATOM 1159 C CA  . HIS A 1 144 ? -3.721  -5.612  18.835  1.00 98.71 144 A 1 
ATOM 1160 C C   . HIS A 1 144 ? -5.094  -5.398  19.467  1.00 98.67 144 A 1 
ATOM 1161 O O   . HIS A 1 144 ? -5.782  -4.424  19.152  1.00 98.19 144 A 1 
ATOM 1162 C CB  . HIS A 1 144 ? -2.806  -4.403  19.084  1.00 98.74 144 A 1 
ATOM 1163 C CG  . HIS A 1 144 ? -1.397  -4.578  18.602  1.00 98.73 144 A 1 
ATOM 1164 N ND1 . HIS A 1 144 ? -0.287  -4.820  19.407  1.00 94.38 144 A 1 
ATOM 1165 C CD2 . HIS A 1 144 ? -0.945  -4.558  17.297  1.00 95.61 144 A 1 
ATOM 1166 C CE1 . HIS A 1 144 ? 0.777   -4.949  18.612  1.00 96.65 144 A 1 
ATOM 1167 N NE2 . HIS A 1 144 ? 0.418   -4.790  17.329  1.00 97.26 144 A 1 
ATOM 1168 N N   . ILE A 1 145 ? -5.504  -6.316  20.321  1.00 98.38 145 A 1 
ATOM 1169 C CA  . ILE A 1 145 ? -6.829  -6.342  20.939  1.00 98.17 145 A 1 
ATOM 1170 C C   . ILE A 1 145 ? -6.665  -6.154  22.438  1.00 97.86 145 A 1 
ATOM 1171 O O   . ILE A 1 145 ? -6.148  -7.057  23.103  1.00 97.35 145 A 1 
ATOM 1172 C CB  . ILE A 1 145 ? -7.558  -7.649  20.605  1.00 98.11 145 A 1 
ATOM 1173 C CG1 . ILE A 1 145 ? -7.732  -7.854  19.091  1.00 97.60 145 A 1 
ATOM 1174 C CG2 . ILE A 1 145 ? -8.936  -7.700  21.303  1.00 97.62 145 A 1 
ATOM 1175 C CD1 . ILE A 1 145 ? -7.625  -9.323  18.695  1.00 95.92 145 A 1 
ATOM 1176 N N   . PRO A 1 146 ? -7.115  -5.020  22.992  1.00 97.62 146 A 1 
ATOM 1177 C CA  . PRO A 1 146 ? -7.055  -4.779  24.419  1.00 97.23 146 A 1 
ATOM 1178 C C   . PRO A 1 146 ? -7.883  -5.785  25.215  1.00 96.82 146 A 1 
ATOM 1179 O O   . PRO A 1 146 ? -9.016  -6.108  24.842  1.00 96.01 146 A 1 
ATOM 1180 C CB  . PRO A 1 146 ? -7.566  -3.352  24.621  1.00 96.84 146 A 1 
ATOM 1181 C CG  . PRO A 1 146 ? -7.312  -2.698  23.259  1.00 95.35 146 A 1 
ATOM 1182 C CD  . PRO A 1 146 ? -7.565  -3.838  22.291  1.00 97.15 146 A 1 
ATOM 1183 N N   . VAL A 1 147 ? -7.330  -6.218  26.340  1.00 96.68 147 A 1 
ATOM 1184 C CA  . VAL A 1 147 ? -7.996  -7.083  27.319  1.00 96.14 147 A 1 
ATOM 1185 C C   . VAL A 1 147 ? -7.953  -6.430  28.706  1.00 95.55 147 A 1 
ATOM 1186 O O   . VAL A 1 147 ? -7.161  -5.507  28.917  1.00 94.46 147 A 1 
ATOM 1187 C CB  . VAL A 1 147 ? -7.403  -8.504  27.313  1.00 95.72 147 A 1 
ATOM 1188 C CG1 . VAL A 1 147 ? -7.521  -9.146  25.926  1.00 93.27 147 A 1 
ATOM 1189 C CG2 . VAL A 1 147 ? -5.945  -8.560  27.764  1.00 93.83 147 A 1 
ATOM 1190 N N   . PRO A 1 148 ? -8.800  -6.838  29.650  1.00 94.59 148 A 1 
ATOM 1191 C CA  . PRO A 1 148 ? -8.732  -6.317  31.015  1.00 93.91 148 A 1 
ATOM 1192 C C   . PRO A 1 148 ? -7.369  -6.569  31.650  1.00 94.28 148 A 1 
ATOM 1193 O O   . PRO A 1 148 ? -6.771  -7.625  31.452  1.00 93.49 148 A 1 
ATOM 1194 C CB  . PRO A 1 148 ? -9.863  -7.016  31.780  1.00 92.67 148 A 1 
ATOM 1195 C CG  . PRO A 1 148 ? -10.840 -7.406  30.688  1.00 91.03 148 A 1 
ATOM 1196 C CD  . PRO A 1 148 ? -9.922  -7.750  29.521  1.00 92.87 148 A 1 
ATOM 1197 N N   . ASN A 1 149 ? -6.899  -5.632  32.471  1.00 93.13 149 A 1 
ATOM 1198 C CA  . ASN A 1 149 ? -5.594  -5.713  33.141  1.00 92.57 149 A 1 
ATOM 1199 C C   . ASN A 1 149 ? -5.498  -6.885  34.134  1.00 92.61 149 A 1 
ATOM 1200 O O   . ASN A 1 149 ? -4.409  -7.329  34.466  1.00 89.76 149 A 1 
ATOM 1201 C CB  . ASN A 1 149 ? -5.338  -4.399  33.901  1.00 90.54 149 A 1 
ATOM 1202 C CG  . ASN A 1 149 ? -5.318  -3.149  33.029  1.00 84.19 149 A 1 
ATOM 1203 O OD1 . ASN A 1 149 ? -5.405  -3.169  31.823  1.00 72.72 149 A 1 
ATOM 1204 N ND2 . ASN A 1 149 ? -5.212  -1.990  33.632  1.00 72.48 149 A 1 
ATOM 1205 N N   . ASP A 1 150 ? -6.632  -7.341  34.613  1.00 92.38 150 A 1 
ATOM 1206 C CA  . ASP A 1 150 ? -6.779  -8.424  35.575  1.00 91.33 150 A 1 
ATOM 1207 C C   . ASP A 1 150 ? -7.177  -9.753  34.915  1.00 92.25 150 A 1 
ATOM 1208 O O   . ASP A 1 150 ? -7.479  -10.721 35.608  1.00 89.75 150 A 1 
ATOM 1209 C CB  . ASP A 1 150 ? -7.768  -7.978  36.666  1.00 88.55 150 A 1 
ATOM 1210 C CG  . ASP A 1 150 ? -9.193  -7.666  36.163  1.00 85.68 150 A 1 
ATOM 1211 O OD1 . ASP A 1 150 ? -9.380  -7.415  34.957  1.00 78.75 150 A 1 
ATOM 1212 O OD2 . ASP A 1 150 ? -10.114 -7.647  37.011  1.00 80.56 150 A 1 
ATOM 1213 N N   . ALA A 1 151 ? -7.181  -9.803  33.584  1.00 92.22 151 A 1 
ATOM 1214 C CA  . ALA A 1 151 ? -7.430  -11.029 32.850  1.00 92.53 151 A 1 
ATOM 1215 C C   . ALA A 1 151 ? -6.330  -12.062 33.107  1.00 93.04 151 A 1 
ATOM 1216 O O   . ALA A 1 151 ? -5.145  -11.734 33.158  1.00 91.56 151 A 1 
ATOM 1217 C CB  . ALA A 1 151 ? -7.565  -10.713 31.356  1.00 91.43 151 A 1 
ATOM 1218 N N   . ASP A 1 152 ? -6.732  -13.329 33.219  1.00 94.07 152 A 1 
ATOM 1219 C CA  . ASP A 1 152 ? -5.827  -14.454 33.410  1.00 93.61 152 A 1 
ATOM 1220 C C   . ASP A 1 152 ? -6.223  -15.668 32.564  1.00 94.37 152 A 1 
ATOM 1221 O O   . ASP A 1 152 ? -7.220  -15.650 31.828  1.00 91.50 152 A 1 
ATOM 1222 C CB  . ASP A 1 152 ? -5.692  -14.763 34.918  1.00 90.33 152 A 1 
ATOM 1223 C CG  . ASP A 1 152 ? -6.913  -15.419 35.589  1.00 86.25 152 A 1 
ATOM 1224 O OD1 . ASP A 1 152 ? -7.666  -16.153 34.913  1.00 77.47 152 A 1 
ATOM 1225 O OD2 . ASP A 1 152 ? -7.030  -15.301 36.826  1.00 78.59 152 A 1 
ATOM 1226 N N   . SER A 1 153 ? -5.438  -16.731 32.667  1.00 94.90 153 A 1 
ATOM 1227 C CA  . SER A 1 153 ? -5.726  -18.037 32.060  1.00 94.71 153 A 1 
ATOM 1228 C C   . SER A 1 153 ? -6.150  -17.971 30.584  1.00 95.56 153 A 1 
ATOM 1229 O O   . SER A 1 153 ? -7.222  -18.479 30.220  1.00 93.42 153 A 1 
ATOM 1230 C CB  . SER A 1 153 ? -6.768  -18.780 32.921  1.00 92.08 153 A 1 
ATOM 1231 O OG  . SER A 1 153 ? -6.361  -18.862 34.261  1.00 85.91 153 A 1 
ATOM 1232 N N   . PRO A 1 154 ? -5.330  -17.356 29.701  1.00 95.80 154 A 1 
ATOM 1233 C CA  . PRO A 1 154 ? -5.687  -17.167 28.303  1.00 96.07 154 A 1 
ATOM 1234 C C   . PRO A 1 154 ? -5.862  -18.494 27.578  1.00 96.10 154 A 1 
ATOM 1235 O O   . PRO A 1 154 ? -5.102  -19.450 27.772  1.00 94.65 154 A 1 
ATOM 1236 C CB  . PRO A 1 154 ? -4.559  -16.333 27.701  1.00 94.67 154 A 1 
ATOM 1237 C CG  . PRO A 1 154 ? -3.353  -16.701 28.562  1.00 92.32 154 A 1 
ATOM 1238 C CD  . PRO A 1 154 ? -3.983  -16.880 29.943  1.00 94.46 154 A 1 
ATOM 1239 N N   . LYS A 1 155 ? -6.845  -18.539 26.683  1.00 96.97 155 A 1 
ATOM 1240 C CA  . LYS A 1 155 ? -7.025  -19.620 25.711  1.00 96.69 155 A 1 
ATOM 1241 C C   . LYS A 1 155 ? -7.353  -19.016 24.361  1.00 97.12 155 A 1 
ATOM 1242 O O   . LYS A 1 155 ? -8.235  -18.163 24.266  1.00 95.97 155 A 1 
ATOM 1243 C CB  . LYS A 1 155 ? -8.132  -20.580 26.149  1.00 94.66 155 A 1 
ATOM 1244 C CG  . LYS A 1 155 ? -7.768  -21.302 27.449  1.00 87.42 155 A 1 
ATOM 1245 C CD  . LYS A 1 155 ? -8.842  -22.321 27.844  1.00 80.43 155 A 1 
ATOM 1246 C CE  . LYS A 1 155 ? -8.394  -22.952 29.158  1.00 68.60 155 A 1 
ATOM 1247 N NZ  . LYS A 1 155 ? -9.355  -23.959 29.646  1.00 59.88 155 A 1 
ATOM 1248 N N   . PHE A 1 156 ? -6.698  -19.504 23.315  1.00 96.97 156 A 1 
ATOM 1249 C CA  . PHE A 1 156 ? -6.855  -18.991 21.967  1.00 97.23 156 A 1 
ATOM 1250 C C   . PHE A 1 156 ? -7.267  -20.082 20.986  1.00 97.20 156 A 1 
ATOM 1251 O O   . PHE A 1 156 ? -6.855  -21.231 21.087  1.00 95.75 156 A 1 
ATOM 1252 C CB  . PHE A 1 156 ? -5.559  -18.307 21.510  1.00 96.76 156 A 1 
ATOM 1253 C CG  . PHE A 1 156 ? -5.054  -17.265 22.478  1.00 97.28 156 A 1 
ATOM 1254 C CD1 . PHE A 1 156 ? -5.865  -16.171 22.840  1.00 95.82 156 A 1 
ATOM 1255 C CD2 . PHE A 1 156 ? -3.771  -17.389 23.042  1.00 95.93 156 A 1 
ATOM 1256 C CE1 . PHE A 1 156 ? -5.411  -15.219 23.752  1.00 95.10 156 A 1 
ATOM 1257 C CE2 . PHE A 1 156 ? -3.308  -16.436 23.960  1.00 95.31 156 A 1 
ATOM 1258 C CZ  . PHE A 1 156 ? -4.131  -15.349 24.313  1.00 95.80 156 A 1 
ATOM 1259 N N   . LYS A 1 157 ? -8.067  -19.682 20.008  1.00 97.37 157 A 1 
ATOM 1260 C CA  . LYS A 1 157 ? -8.420  -20.508 18.864  1.00 97.29 157 A 1 
ATOM 1261 C C   . LYS A 1 157 ? -8.454  -19.616 17.629  1.00 97.79 157 A 1 
ATOM 1262 O O   . LYS A 1 157 ? -9.252  -18.691 17.562  1.00 96.50 157 A 1 
ATOM 1263 C CB  . LYS A 1 157 ? -9.756  -21.199 19.138  1.00 95.13 157 A 1 
ATOM 1264 C CG  . LYS A 1 157 ? -10.184 -22.100 17.979  1.00 82.25 157 A 1 
ATOM 1265 C CD  . LYS A 1 157 ? -11.428 -22.914 18.353  1.00 79.00 157 A 1 
ATOM 1266 C CE  . LYS A 1 157 ? -11.838 -23.767 17.163  1.00 66.41 157 A 1 
ATOM 1267 N NZ  . LYS A 1 157 ? -12.800 -24.828 17.531  1.00 58.62 157 A 1 
ATOM 1268 N N   . THR A 1 158 ? -7.627  -19.934 16.632  1.00 97.64 158 A 1 
ATOM 1269 C CA  . THR A 1 158 ? -7.577  -19.170 15.384  1.00 97.77 158 A 1 
ATOM 1270 C C   . THR A 1 158 ? -7.587  -20.096 14.172  1.00 97.26 158 A 1 
ATOM 1271 O O   . THR A 1 158 ? -7.143  -21.240 14.237  1.00 95.40 158 A 1 
ATOM 1272 C CB  . THR A 1 158 ? -6.393  -18.190 15.375  1.00 97.04 158 A 1 
ATOM 1273 O OG1 . THR A 1 158 ? -6.455  -17.432 14.190  1.00 93.03 158 A 1 
ATOM 1274 C CG2 . THR A 1 158 ? -5.024  -18.871 15.438  1.00 93.71 158 A 1 
ATOM 1275 N N   . THR A 1 159 ? -8.123  -19.602 13.053  1.00 93.62 159 A 1 
ATOM 1276 C CA  . THR A 1 159 ? -8.088  -20.297 11.758  1.00 91.77 159 A 1 
ATOM 1277 C C   . THR A 1 159 ? -6.788  -20.050 10.992  1.00 93.63 159 A 1 
ATOM 1278 O O   . THR A 1 159 ? -6.437  -20.838 10.124  1.00 90.53 159 A 1 
ATOM 1279 C CB  . THR A 1 159 ? -9.268  -19.880 10.883  1.00 87.55 159 A 1 
ATOM 1280 O OG1 . THR A 1 159 ? -9.319  -18.471 10.739  1.00 80.06 159 A 1 
ATOM 1281 C CG2 . THR A 1 159 ? -10.606 -20.328 11.474  1.00 76.00 159 A 1 
ATOM 1282 N N   . VAL A 1 160 ? -6.101  -18.952 11.284  1.00 97.02 160 A 1 
ATOM 1283 C CA  . VAL A 1 160 ? -4.864  -18.543 10.621  1.00 97.68 160 A 1 
ATOM 1284 C C   . VAL A 1 160 ? -4.011  -17.691 11.557  1.00 98.17 160 A 1 
ATOM 1285 O O   . VAL A 1 160 ? -4.545  -16.984 12.410  1.00 97.21 160 A 1 
ATOM 1286 C CB  . VAL A 1 160 ? -5.184  -17.782 9.319   1.00 96.16 160 A 1 
ATOM 1287 C CG1 . VAL A 1 160 ? -5.755  -16.382 9.576   1.00 85.08 160 A 1 
ATOM 1288 C CG2 . VAL A 1 160 ? -3.977  -17.663 8.388   1.00 85.64 160 A 1 
ATOM 1289 N N   . GLY A 1 161 ? -2.705  -17.722 11.346  1.00 97.88 161 A 1 
ATOM 1290 C CA  . GLY A 1 161 ? -1.759  -16.952 12.142  1.00 97.90 161 A 1 
ATOM 1291 C C   . GLY A 1 161 ? -1.586  -17.515 13.551  1.00 98.01 161 A 1 
ATOM 1292 O O   . GLY A 1 161 ? -1.928  -18.661 13.829  1.00 96.74 161 A 1 
ATOM 1293 N N   . SER A 1 162 ? -1.051  -16.676 14.422  1.00 98.03 162 A 1 
ATOM 1294 C CA  . SER A 1 162 ? -0.791  -16.990 15.823  1.00 98.08 162 A 1 
ATOM 1295 C C   . SER A 1 162 ? -1.332  -15.884 16.721  1.00 98.34 162 A 1 
ATOM 1296 O O   . SER A 1 162 ? -1.496  -14.740 16.292  1.00 97.81 162 A 1 
ATOM 1297 C CB  . SER A 1 162 ? 0.711   -17.213 16.056  1.00 96.71 162 A 1 
ATOM 1298 O OG  . SER A 1 162 ? 1.449   -16.068 15.679  1.00 90.85 162 A 1 
ATOM 1299 N N   . VAL A 1 163 ? -1.615  -16.220 17.966  1.00 98.24 163 A 1 
ATOM 1300 C CA  . VAL A 1 163 ? -2.073  -15.255 18.974  1.00 98.34 163 A 1 
ATOM 1301 C C   . VAL A 1 163 ? -1.128  -15.316 20.160  1.00 98.27 163 A 1 
ATOM 1302 O O   . VAL A 1 163 ? -0.882  -16.395 20.685  1.00 97.51 163 A 1 
ATOM 1303 C CB  . VAL A 1 163 ? -3.516  -15.504 19.411  1.00 98.00 163 A 1 
ATOM 1304 C CG1 . VAL A 1 163 ? -4.008  -14.385 20.340  1.00 96.64 163 A 1 
ATOM 1305 C CG2 . VAL A 1 163 ? -4.473  -15.560 18.217  1.00 96.83 163 A 1 
ATOM 1306 N N   . LYS A 1 164 ? -0.642  -14.156 20.590  1.00 98.08 164 A 1 
ATOM 1307 C CA  . LYS A 1 164 ? 0.190   -14.005 21.780  1.00 97.76 164 A 1 
ATOM 1308 C C   . LYS A 1 164 ? -0.541  -13.141 22.802  1.00 98.08 164 A 1 
ATOM 1309 O O   . LYS A 1 164 ? -1.150  -12.139 22.443  1.00 97.28 164 A 1 
ATOM 1310 C CB  . LYS A 1 164 ? 1.564   -13.425 21.381  1.00 95.91 164 A 1 
ATOM 1311 C CG  . LYS A 1 164 ? 2.550   -13.336 22.563  1.00 79.68 164 A 1 
ATOM 1312 C CD  . LYS A 1 164 ? 3.946   -12.833 22.146  1.00 80.32 164 A 1 
ATOM 1313 C CE  . LYS A 1 164 ? 4.871   -12.766 23.379  1.00 64.07 164 A 1 
ATOM 1314 N NZ  . LYS A 1 164 ? 6.262   -12.359 23.058  1.00 57.62 164 A 1 
ATOM 1315 N N   . TRP A 1 165 ? -0.486  -13.503 24.058  1.00 97.92 165 A 1 
ATOM 1316 C CA  . TRP A 1 165 ? -0.885  -12.626 25.155  1.00 97.89 165 A 1 
ATOM 1317 C C   . TRP A 1 165 ? 0.312   -11.781 25.591  1.00 97.89 165 A 1 
ATOM 1318 O O   . TRP A 1 165 ? 1.407   -12.313 25.785  1.00 97.13 165 A 1 
ATOM 1319 C CB  . TRP A 1 165 ? -1.439  -13.458 26.306  1.00 97.18 165 A 1 
ATOM 1320 C CG  . TRP A 1 165 ? -1.908  -12.679 27.510  1.00 96.79 165 A 1 
ATOM 1321 C CD1 . TRP A 1 165 ? -2.546  -11.489 27.501  1.00 94.94 165 A 1 
ATOM 1322 C CD2 . TRP A 1 165 ? -1.798  -13.062 28.921  1.00 95.88 165 A 1 
ATOM 1323 N NE1 . TRP A 1 165 ? -2.844  -11.105 28.798  1.00 94.36 165 A 1 
ATOM 1324 C CE2 . TRP A 1 165 ? -2.408  -12.048 29.698  1.00 95.06 165 A 1 
ATOM 1325 C CE3 . TRP A 1 165 ? -1.249  -14.168 29.600  1.00 94.49 165 A 1 
ATOM 1326 C CZ2 . TRP A 1 165 ? -2.489  -12.121 31.109  1.00 93.10 165 A 1 
ATOM 1327 C CZ3 . TRP A 1 165 ? -1.331  -14.246 30.992  1.00 91.69 165 A 1 
ATOM 1328 C CH2 . TRP A 1 165 ? -1.940  -13.236 31.736  1.00 91.58 165 A 1 
ATOM 1329 N N   . VAL A 1 166 ? 0.112   -10.479 25.729  1.00 98.17 166 A 1 
ATOM 1330 C CA  . VAL A 1 166 ? 1.115   -9.493  26.130  1.00 97.91 166 A 1 
ATOM 1331 C C   . VAL A 1 166 ? 0.592   -8.787  27.384  1.00 97.86 166 A 1 
ATOM 1332 O O   . VAL A 1 166 ? 0.021   -7.698  27.297  1.00 96.99 166 A 1 
ATOM 1333 C CB  . VAL A 1 166 ? 1.424   -8.526  24.968  1.00 97.75 166 A 1 
ATOM 1334 C CG1 . VAL A 1 166 ? 2.615   -7.629  25.309  1.00 96.29 166 A 1 
ATOM 1335 C CG2 . VAL A 1 166 ? 1.783   -9.269  23.672  1.00 96.69 166 A 1 
ATOM 1336 N N   . PRO A 1 167 ? 0.711   -9.422  28.557  1.00 96.91 167 A 1 
ATOM 1337 C CA  . PRO A 1 167 ? 0.087   -8.935  29.788  1.00 96.49 167 A 1 
ATOM 1338 C C   . PRO A 1 167 ? 0.607   -7.569  30.223  1.00 96.07 167 A 1 
ATOM 1339 O O   . PRO A 1 167 ? -0.147  -6.785  30.788  1.00 94.67 167 A 1 
ATOM 1340 C CB  . PRO A 1 167 ? 0.373   -10.013 30.839  1.00 95.45 167 A 1 
ATOM 1341 C CG  . PRO A 1 167 ? 1.607   -10.732 30.309  1.00 93.85 167 A 1 
ATOM 1342 C CD  . PRO A 1 167 ? 1.412   -10.670 28.800  1.00 96.25 167 A 1 
ATOM 1343 N N   . GLU A 1 168 ? 1.854   -7.233  29.915  1.00 97.15 168 A 1 
ATOM 1344 C CA  . GLU A 1 168 ? 2.456   -5.941  30.206  1.00 97.03 168 A 1 
ATOM 1345 C C   . GLU A 1 168 ? 1.750   -4.769  29.503  1.00 97.04 168 A 1 
ATOM 1346 O O   . GLU A 1 168 ? 1.727   -3.661  30.039  1.00 95.71 168 A 1 
ATOM 1347 C CB  . GLU A 1 168 ? 3.959   -5.960  29.866  1.00 96.38 168 A 1 
ATOM 1348 C CG  . GLU A 1 168 ? 4.340   -6.242  28.397  1.00 86.66 168 A 1 
ATOM 1349 C CD  . GLU A 1 168 ? 4.484   -7.733  28.041  1.00 80.68 168 A 1 
ATOM 1350 O OE1 . GLU A 1 168 ? 5.204   -8.018  27.063  1.00 73.73 168 A 1 
ATOM 1351 O OE2 . GLU A 1 168 ? 3.887   -8.592  28.719  1.00 75.79 168 A 1 
ATOM 1352 N N   . ASN A 1 169 ? 1.123   -5.022  28.357  1.00 97.03 169 A 1 
ATOM 1353 C CA  . ASN A 1 169 ? 0.330   -4.034  27.615  1.00 96.83 169 A 1 
ATOM 1354 C C   . ASN A 1 169 ? -1.183  -4.240  27.793  1.00 96.72 169 A 1 
ATOM 1355 O O   . ASN A 1 169 ? -1.977  -3.498  27.220  1.00 95.11 169 A 1 
ATOM 1356 C CB  . ASN A 1 169 ? 0.715   -4.088  26.132  1.00 96.19 169 A 1 
ATOM 1357 C CG  . ASN A 1 169 ? 2.142   -3.677  25.824  1.00 94.18 169 A 1 
ATOM 1358 O OD1 . ASN A 1 169 ? 2.884   -3.112  26.611  1.00 85.57 169 A 1 
ATOM 1359 N ND2 . ASN A 1 169 ? 2.559   -3.941  24.604  1.00 84.65 169 A 1 
ATOM 1360 N N   . SER A 1 170 ? -1.591  -5.240  28.541  1.00 96.81 170 A 1 
ATOM 1361 C CA  . SER A 1 170 ? -2.990  -5.665  28.670  1.00 96.34 170 A 1 
ATOM 1362 C C   . SER A 1 170 ? -3.669  -5.870  27.315  1.00 96.73 170 A 1 
ATOM 1363 O O   . SER A 1 170 ? -4.753  -5.352  27.051  1.00 95.85 170 A 1 
ATOM 1364 C CB  . SER A 1 170 ? -3.767  -4.713  29.583  1.00 94.87 170 A 1 
ATOM 1365 O OG  . SER A 1 170 ? -3.120  -4.643  30.847  1.00 90.21 170 A 1 
ATOM 1366 N N   . GLU A 1 171 ? -3.005  -6.623  26.432  1.00 97.02 171 A 1 
ATOM 1367 C CA  . GLU A 1 171 ? -3.511  -6.905  25.102  1.00 97.59 171 A 1 
ATOM 1368 C C   . GLU A 1 171 ? -3.208  -8.341  24.654  1.00 97.79 171 A 1 
ATOM 1369 O O   . GLU A 1 171 ? -2.350  -9.035  25.198  1.00 97.35 171 A 1 
ATOM 1370 C CB  . GLU A 1 171 ? -2.989  -5.866  24.079  1.00 96.80 171 A 1 
ATOM 1371 C CG  . GLU A 1 171 ? -1.482  -5.952  23.789  1.00 95.16 171 A 1 
ATOM 1372 C CD  . GLU A 1 171 ? -0.990  -4.918  22.757  1.00 96.01 171 A 1 
ATOM 1373 O OE1 . GLU A 1 171 ? 0.204   -5.000  22.367  1.00 91.49 171 A 1 
ATOM 1374 O OE2 . GLU A 1 171 ? -1.776  -4.058  22.312  1.00 93.07 171 A 1 
ATOM 1375 N N   . ILE A 1 172 ? -3.931  -8.779  23.637  1.00 97.99 172 A 1 
ATOM 1376 C CA  . ILE A 1 172 ? -3.541  -9.913  22.812  1.00 97.93 172 A 1 
ATOM 1377 C C   . ILE A 1 172 ? -3.174  -9.422  21.423  1.00 98.37 172 A 1 
ATOM 1378 O O   . ILE A 1 172 ? -3.829  -8.536  20.869  1.00 98.20 172 A 1 
ATOM 1379 C CB  . ILE A 1 172 ? -4.604  -11.029 22.777  1.00 96.58 172 A 1 
ATOM 1380 C CG1 . ILE A 1 172 ? -5.961  -10.517 22.244  1.00 90.18 172 A 1 
ATOM 1381 C CG2 . ILE A 1 172 ? -4.729  -11.646 24.159  1.00 89.87 172 A 1 
ATOM 1382 C CD1 . ILE A 1 172 ? -7.062  -11.586 22.163  1.00 88.94 172 A 1 
ATOM 1383 N N   . VAL A 1 173 ? -2.148  -10.024 20.844  1.00 98.49 173 A 1 
ATOM 1384 C CA  . VAL A 1 173 ? -1.677  -9.722  19.490  1.00 98.55 173 A 1 
ATOM 1385 C C   . VAL A 1 173 ? -1.953  -10.920 18.601  1.00 98.55 173 A 1 
ATOM 1386 O O   . VAL A 1 173 ? -1.372  -11.988 18.777  1.00 98.17 173 A 1 
ATOM 1387 C CB  . VAL A 1 173 ? -0.198  -9.310  19.476  1.00 98.44 173 A 1 
ATOM 1388 C CG1 . VAL A 1 173 ? 0.209   -8.877  18.067  1.00 97.85 173 A 1 
ATOM 1389 C CG2 . VAL A 1 173 ? 0.059   -8.144  20.430  1.00 97.88 173 A 1 
ATOM 1390 N N   . TRP A 1 174 ? -2.849  -10.749 17.634  1.00 98.65 174 A 1 
ATOM 1391 C CA  . TRP A 1 174 ? -3.097  -11.735 16.588  1.00 98.60 174 A 1 
ATOM 1392 C C   . TRP A 1 174 ? -2.258  -11.404 15.355  1.00 98.74 174 A 1 
ATOM 1393 O O   . TRP A 1 174 ? -2.543  -10.431 14.654  1.00 98.66 174 A 1 
ATOM 1394 C CB  . TRP A 1 174 ? -4.593  -11.802 16.280  1.00 98.62 174 A 1 
ATOM 1395 C CG  . TRP A 1 174 ? -5.011  -12.808 15.259  1.00 98.68 174 A 1 
ATOM 1396 C CD1 . TRP A 1 174 ? -4.308  -13.905 14.882  1.00 98.43 174 A 1 
ATOM 1397 C CD2 . TRP A 1 174 ? -6.240  -12.832 14.477  1.00 98.68 174 A 1 
ATOM 1398 N NE1 . TRP A 1 174 ? -5.014  -14.611 13.921  1.00 98.45 174 A 1 
ATOM 1399 C CE2 . TRP A 1 174 ? -6.212  -13.989 13.650  1.00 98.62 174 A 1 
ATOM 1400 C CE3 . TRP A 1 174 ? -7.369  -11.991 14.405  1.00 98.68 174 A 1 
ATOM 1401 C CZ2 . TRP A 1 174 ? -7.276  -14.323 12.782  1.00 98.51 174 A 1 
ATOM 1402 C CZ3 . TRP A 1 174 ? -8.436  -12.327 13.540  1.00 98.41 174 A 1 
ATOM 1403 C CH2 . TRP A 1 174 ? -8.383  -13.476 12.736  1.00 98.36 174 A 1 
ATOM 1404 N N   . SER A 1 175 ? -1.249  -12.219 15.090  1.00 98.46 175 A 1 
ATOM 1405 C CA  . SER A 1 175 ? -0.278  -12.021 14.015  1.00 98.39 175 A 1 
ATOM 1406 C C   . SER A 1 175 ? -0.591  -12.909 12.812  1.00 98.39 175 A 1 
ATOM 1407 O O   . SER A 1 175 ? -0.739  -14.124 12.933  1.00 97.72 175 A 1 
ATOM 1408 C CB  . SER A 1 175 ? 1.142   -12.295 14.515  1.00 98.11 175 A 1 
ATOM 1409 O OG  . SER A 1 175 ? 1.445   -11.449 15.609  1.00 96.53 175 A 1 
ATOM 1410 N N   . ILE A 1 176 ? -0.679  -12.299 11.625  1.00 98.42 176 A 1 
ATOM 1411 C CA  . ILE A 1 176 ? -0.942  -12.985 10.357  1.00 98.41 176 A 1 
ATOM 1412 C C   . ILE A 1 176 ? 0.129   -12.553 9.351   1.00 98.34 176 A 1 
ATOM 1413 O O   . ILE A 1 176 ? 0.064   -11.446 8.811   1.00 97.91 176 A 1 
ATOM 1414 C CB  . ILE A 1 176 ? -2.369  -12.685 9.843   1.00 98.49 176 A 1 
ATOM 1415 C CG1 . ILE A 1 176 ? -3.452  -13.012 10.884  1.00 98.22 176 A 1 
ATOM 1416 C CG2 . ILE A 1 176 ? -2.618  -13.457 8.534   1.00 98.18 176 A 1 
ATOM 1417 C CD1 . ILE A 1 176 ? -4.860  -12.513 10.505  1.00 97.61 176 A 1 
ATOM 1418 N N   . LYS A 1 177 ? 1.087   -13.443 9.045   1.00 98.22 177 A 1 
ATOM 1419 C CA  . LYS A 1 177 ? 2.217   -13.133 8.146   1.00 97.93 177 A 1 
ATOM 1420 C C   . LYS A 1 177 ? 1.783   -12.699 6.748   1.00 98.00 177 A 1 
ATOM 1421 O O   . LYS A 1 177 ? 2.365   -11.789 6.161   1.00 97.17 177 A 1 
ATOM 1422 C CB  . LYS A 1 177 ? 3.154   -14.344 8.033   1.00 96.88 177 A 1 
ATOM 1423 C CG  . LYS A 1 177 ? 3.820   -14.700 9.366   1.00 87.08 177 A 1 
ATOM 1424 C CD  . LYS A 1 177 ? 4.824   -15.854 9.204   1.00 72.52 177 A 1 
ATOM 1425 C CE  . LYS A 1 177 ? 5.345   -16.239 10.588  1.00 62.30 177 A 1 
ATOM 1426 N NZ  . LYS A 1 177 ? 6.339   -17.330 10.564  1.00 52.82 177 A 1 
ATOM 1427 N N   . SER A 1 178 ? 0.764   -13.350 6.196   1.00 97.83 178 A 1 
ATOM 1428 C CA  . SER A 1 178 ? 0.261   -13.093 4.849   1.00 97.92 178 A 1 
ATOM 1429 C C   . SER A 1 178 ? -1.263  -13.104 4.838   1.00 98.30 178 A 1 
ATOM 1430 O O   . SER A 1 178 ? -1.893  -14.127 5.109   1.00 97.93 178 A 1 
ATOM 1431 C CB  . SER A 1 178 ? 0.832   -14.135 3.889   1.00 96.59 178 A 1 
ATOM 1432 O OG  . SER A 1 178 ? 0.387   -13.905 2.568   1.00 86.74 178 A 1 
ATOM 1433 N N   . PHE A 1 179 ? -1.867  -11.964 4.498   1.00 98.12 179 A 1 
ATOM 1434 C CA  . PHE A 1 179 ? -3.316  -11.760 4.454   1.00 98.42 179 A 1 
ATOM 1435 C C   . PHE A 1 179 ? -3.744  -11.309 3.048   1.00 98.44 179 A 1 
ATOM 1436 O O   . PHE A 1 179 ? -3.787  -10.111 2.764   1.00 98.01 179 A 1 
ATOM 1437 C CB  . PHE A 1 179 ? -3.710  -10.780 5.566   1.00 98.50 179 A 1 
ATOM 1438 C CG  . PHE A 1 179 ? -5.172  -10.782 5.976   1.00 98.68 179 A 1 
ATOM 1439 C CD1 . PHE A 1 179 ? -6.197  -11.245 5.138   1.00 98.22 179 A 1 
ATOM 1440 C CD2 . PHE A 1 179 ? -5.510  -10.318 7.260   1.00 98.17 179 A 1 
ATOM 1441 C CE1 . PHE A 1 179 ? -7.536  -11.258 5.566   1.00 97.94 179 A 1 
ATOM 1442 C CE2 . PHE A 1 179 ? -6.843  -10.323 7.702   1.00 97.88 179 A 1 
ATOM 1443 C CZ  . PHE A 1 179 ? -7.859  -10.800 6.854   1.00 98.19 179 A 1 
ATOM 1444 N N   . PRO A 1 180 ? -4.069  -12.244 2.136   1.00 98.40 180 A 1 
ATOM 1445 C CA  . PRO A 1 180 ? -4.537  -11.896 0.801   1.00 98.46 180 A 1 
ATOM 1446 C C   . PRO A 1 180 ? -5.839  -11.089 0.824   1.00 98.55 180 A 1 
ATOM 1447 O O   . PRO A 1 180 ? -6.691  -11.259 1.704   1.00 98.37 180 A 1 
ATOM 1448 C CB  . PRO A 1 180 ? -4.714  -13.222 0.061   1.00 97.99 180 A 1 
ATOM 1449 C CG  . PRO A 1 180 ? -3.839  -14.196 0.848   1.00 96.37 180 A 1 
ATOM 1450 C CD  . PRO A 1 180 ? -3.930  -13.673 2.272   1.00 98.12 180 A 1 
ATOM 1451 N N   . GLY A 1 181 ? -6.033  -10.236 -0.183  1.00 98.22 181 A 1 
ATOM 1452 C CA  . GLY A 1 181 ? -7.268  -9.485  -0.351  1.00 98.38 181 A 1 
ATOM 1453 C C   . GLY A 1 181 ? -8.501  -10.385 -0.554  1.00 98.44 181 A 1 
ATOM 1454 O O   . GLY A 1 181 ? -8.424  -11.479 -1.112  1.00 97.83 181 A 1 
ATOM 1455 N N   . GLY A 1 182 ? -9.663  -9.906  -0.117  1.00 98.13 182 A 1 
ATOM 1456 C CA  . GLY A 1 182 ? -10.919 -10.639 -0.249  1.00 98.14 182 A 1 
ATOM 1457 C C   . GLY A 1 182 ? -11.037 -11.872 0.644   1.00 98.31 182 A 1 
ATOM 1458 O O   . GLY A 1 182 ? -11.726 -12.829 0.268   1.00 97.12 182 A 1 
ATOM 1459 N N   . LYS A 1 183 ? -10.359 -11.868 1.792   1.00 98.27 183 A 1 
ATOM 1460 C CA  . LYS A 1 183 ? -10.407 -12.949 2.786   1.00 98.34 183 A 1 
ATOM 1461 C C   . LYS A 1 183 ? -11.066 -12.493 4.086   1.00 98.47 183 A 1 
ATOM 1462 O O   . LYS A 1 183 ? -11.106 -11.307 4.403   1.00 97.85 183 A 1 
ATOM 1463 C CB  . LYS A 1 183 ? -8.998  -13.513 3.034   1.00 97.76 183 A 1 
ATOM 1464 C CG  . LYS A 1 183 ? -8.376  -14.214 1.815   1.00 95.35 183 A 1 
ATOM 1465 C CD  . LYS A 1 183 ? -9.157  -15.467 1.432   1.00 90.27 183 A 1 
ATOM 1466 C CE  . LYS A 1 183 ? -8.454  -16.249 0.314   1.00 85.75 183 A 1 
ATOM 1467 N NZ  . LYS A 1 183 ? -9.177  -17.512 0.031   1.00 76.11 183 A 1 
ATOM 1468 N N   . GLU A 1 184 ? -11.581 -13.474 4.814   1.00 98.23 184 A 1 
ATOM 1469 C CA  . GLU A 1 184 ? -12.124 -13.309 6.148   1.00 98.25 184 A 1 
ATOM 1470 C C   . GLU A 1 184 ? -11.550 -14.406 7.049   1.00 98.43 184 A 1 
ATOM 1471 O O   . GLU A 1 184 ? -11.562 -15.581 6.671   1.00 97.72 184 A 1 
ATOM 1472 C CB  . GLU A 1 184 ? -13.652 -13.350 6.086   1.00 96.94 184 A 1 
ATOM 1473 C CG  . GLU A 1 184 ? -14.312 -13.028 7.430   1.00 87.15 184 A 1 
ATOM 1474 C CD  . GLU A 1 184 ? -15.847 -12.954 7.305   1.00 87.80 184 A 1 
ATOM 1475 O OE1 . GLU A 1 184 ? -16.546 -13.724 7.997   1.00 82.58 184 A 1 
ATOM 1476 O OE2 . GLU A 1 184 ? -16.365 -12.091 6.573   1.00 83.79 184 A 1 
ATOM 1477 N N   . TYR A 1 185 ? -11.033 -14.022 8.206   1.00 98.38 185 A 1 
ATOM 1478 C CA  . TYR A 1 185 ? -10.471 -14.922 9.206   1.00 98.40 185 A 1 
ATOM 1479 C C   . TYR A 1 185 ? -11.127 -14.678 10.563  1.00 98.32 185 A 1 
ATOM 1480 O O   . TYR A 1 185 ? -11.583 -13.577 10.859  1.00 97.81 185 A 1 
ATOM 1481 C CB  . TYR A 1 185 ? -8.957  -14.737 9.272   1.00 98.38 185 A 1 
ATOM 1482 C CG  . TYR A 1 185 ? -8.209  -15.043 7.982   1.00 98.41 185 A 1 
ATOM 1483 C CD1 . TYR A 1 185 ? -8.426  -16.245 7.288   1.00 97.51 185 A 1 
ATOM 1484 C CD2 . TYR A 1 185 ? -7.267  -14.122 7.480   1.00 97.54 185 A 1 
ATOM 1485 C CE1 . TYR A 1 185 ? -7.715  -16.544 6.117   1.00 96.98 185 A 1 
ATOM 1486 C CE2 . TYR A 1 185 ? -6.545  -14.412 6.310   1.00 97.10 185 A 1 
ATOM 1487 C CZ  . TYR A 1 185 ? -6.766  -15.620 5.632   1.00 97.42 185 A 1 
ATOM 1488 O OH  . TYR A 1 185 ? -6.051  -15.912 4.498   1.00 96.41 185 A 1 
ATOM 1489 N N   . LEU A 1 186 ? -11.175 -15.708 11.359  1.00 98.19 186 A 1 
ATOM 1490 C CA  . LEU A 1 186 ? -11.787 -15.679 12.687  1.00 98.03 186 A 1 
ATOM 1491 C C   . LEU A 1 186 ? -10.764 -16.088 13.742  1.00 98.20 186 A 1 
ATOM 1492 O O   . LEU A 1 186 ? -10.042 -17.074 13.570  1.00 97.59 186 A 1 
ATOM 1493 C CB  . LEU A 1 186 ? -13.023 -16.603 12.680  1.00 96.73 186 A 1 
ATOM 1494 C CG  . LEU A 1 186 ? -13.887 -16.497 13.955  1.00 84.16 186 A 1 
ATOM 1495 C CD1 . LEU A 1 186 ? -14.679 -15.195 13.986  1.00 80.00 186 A 1 
ATOM 1496 C CD2 . LEU A 1 186 ? -14.877 -17.660 14.003  1.00 79.74 186 A 1 
ATOM 1497 N N   . MET A 1 187 ? -10.761 -15.362 14.836  1.00 98.20 187 A 1 
ATOM 1498 C CA  . MET A 1 187 ? -10.054 -15.712 16.049  1.00 98.27 187 A 1 
ATOM 1499 C C   . MET A 1 187 ? -11.020 -15.656 17.227  1.00 98.26 187 A 1 
ATOM 1500 O O   . MET A 1 187 ? -11.917 -14.811 17.270  1.00 97.60 187 A 1 
ATOM 1501 C CB  . MET A 1 187 ? -8.829  -14.796 16.210  1.00 97.68 187 A 1 
ATOM 1502 C CG  . MET A 1 187 ? -7.994  -15.111 17.457  1.00 96.40 187 A 1 
ATOM 1503 S SD  . MET A 1 187 ? -8.557  -14.348 19.006  1.00 95.16 187 A 1 
ATOM 1504 C CE  . MET A 1 187 ? -7.986  -12.659 18.706  1.00 89.21 187 A 1 
ATOM 1505 N N   . ARG A 1 188 ? -10.855 -16.570 18.167  1.00 97.86 188 A 1 
ATOM 1506 C CA  . ARG A 1 188 ? -11.548 -16.560 19.453  1.00 97.60 188 A 1 
ATOM 1507 C C   . ARG A 1 188 ? -10.518 -16.547 20.573  1.00 97.95 188 A 1 
ATOM 1508 O O   . ARG A 1 188 ? -9.520  -17.260 20.483  1.00 97.14 188 A 1 
ATOM 1509 C CB  . ARG A 1 188 ? -12.491 -17.749 19.582  1.00 96.22 188 A 1 
ATOM 1510 C CG  . ARG A 1 188 ? -13.615 -17.724 18.536  1.00 88.10 188 A 1 
ATOM 1511 C CD  . ARG A 1 188 ? -14.577 -18.896 18.758  1.00 83.52 188 A 1 
ATOM 1512 N NE  . ARG A 1 188 ? -15.640 -18.921 17.755  1.00 73.14 188 A 1 
ATOM 1513 C CZ  . ARG A 1 188 ? -16.711 -19.707 17.757  1.00 66.34 188 A 1 
ATOM 1514 N NH1 . ARG A 1 188 ? -16.912 -20.591 18.696  1.00 59.21 188 A 1 
ATOM 1515 N NH2 . ARG A 1 188 ? -17.587 -19.610 16.815  1.00 57.45 188 A 1 
ATOM 1516 N N   . ALA A 1 189 ? -10.811 -15.804 21.615  1.00 97.44 189 A 1 
ATOM 1517 C CA  . ALA A 1 189 ? -10.024 -15.803 22.832  1.00 97.27 189 A 1 
ATOM 1518 C C   . ALA A 1 189 ? -10.946 -15.907 24.044  1.00 97.21 189 A 1 
ATOM 1519 O O   . ALA A 1 189 ? -12.078 -15.431 24.024  1.00 96.42 189 A 1 
ATOM 1520 C CB  . ALA A 1 189 ? -9.135  -14.562 22.876  1.00 96.85 189 A 1 
ATOM 1521 N N   . HIS A 1 190 ? -10.443 -16.532 25.078  1.00 96.47 190 A 1 
ATOM 1522 C CA  . HIS A 1 190 ? -11.119 -16.653 26.357  1.00 96.20 190 A 1 
ATOM 1523 C C   . HIS A 1 190 ? -10.127 -16.338 27.467  1.00 96.70 190 A 1 
ATOM 1524 O O   . HIS A 1 190 ? -9.006  -16.843 27.441  1.00 95.56 190 A 1 
ATOM 1525 C CB  . HIS A 1 190 ? -11.690 -18.068 26.479  1.00 93.45 190 A 1 
ATOM 1526 C CG  . HIS A 1 190 ? -12.284 -18.387 27.833  1.00 85.35 190 A 1 
ATOM 1527 N ND1 . HIS A 1 190 ? -11.570 -18.598 28.994  1.00 71.09 190 A 1 
ATOM 1528 C CD2 . HIS A 1 190 ? -13.608 -18.529 28.140  1.00 73.60 190 A 1 
ATOM 1529 C CE1 . HIS A 1 190 ? -12.449 -18.844 29.981  1.00 71.02 190 A 1 
ATOM 1530 N NE2 . HIS A 1 190 ? -13.696 -18.827 29.499  1.00 73.49 190 A 1 
ATOM 1531 N N   . PHE A 1 191 ? -10.551 -15.560 28.436  1.00 95.80 191 A 1 
ATOM 1532 C CA  . PHE A 1 191 ? -9.790  -15.266 29.642  1.00 96.02 191 A 1 
ATOM 1533 C C   . PHE A 1 191 ? -10.643 -15.532 30.880  1.00 95.83 191 A 1 
ATOM 1534 O O   . PHE A 1 191 ? -11.864 -15.347 30.852  1.00 94.49 191 A 1 
ATOM 1535 C CB  . PHE A 1 191 ? -9.322  -13.812 29.630  1.00 95.59 191 A 1 
ATOM 1536 C CG  . PHE A 1 191 ? -8.244  -13.517 28.622  1.00 96.12 191 A 1 
ATOM 1537 C CD1 . PHE A 1 191 ? -6.894  -13.530 29.025  1.00 94.56 191 A 1 
ATOM 1538 C CD2 . PHE A 1 191 ? -8.559  -13.219 27.290  1.00 94.80 191 A 1 
ATOM 1539 C CE1 . PHE A 1 191 ? -5.876  -13.234 28.114  1.00 93.92 191 A 1 
ATOM 1540 C CE2 . PHE A 1 191 ? -7.540  -12.930 26.371  1.00 93.82 191 A 1 
ATOM 1541 C CZ  . PHE A 1 191 ? -6.204  -12.934 26.789  1.00 94.25 191 A 1 
ATOM 1542 N N   . GLY A 1 192 ? -9.996  -15.942 31.950  1.00 95.04 192 A 1 
ATOM 1543 C CA  . GLY A 1 192 ? -10.558 -15.818 33.285  1.00 94.49 192 A 1 
ATOM 1544 C C   . GLY A 1 192 ? -10.566 -14.352 33.724  1.00 94.06 192 A 1 
ATOM 1545 O O   . GLY A 1 192 ? -9.748  -13.548 33.284  1.00 92.17 192 A 1 
ATOM 1546 N N   . LEU A 1 193 ? -11.521 -14.018 34.591  1.00 90.84 193 A 1 
ATOM 1547 C CA  . LEU A 1 193 ? -11.549 -12.742 35.294  1.00 89.36 193 A 1 
ATOM 1548 C C   . LEU A 1 193 ? -11.697 -13.016 36.791  1.00 88.20 193 A 1 
ATOM 1549 O O   . LEU A 1 193 ? -12.458 -13.905 37.169  1.00 82.19 193 A 1 
ATOM 1550 C CB  . LEU A 1 193 ? -12.698 -11.858 34.793  1.00 85.82 193 A 1 
ATOM 1551 C CG  . LEU A 1 193 ? -12.532 -11.309 33.361  1.00 83.43 193 A 1 
ATOM 1552 C CD1 . LEU A 1 193 ? -13.781 -10.501 32.997  1.00 80.00 193 A 1 
ATOM 1553 C CD2 . LEU A 1 193 ? -11.325 -10.391 33.227  1.00 79.68 193 A 1 
ATOM 1554 N N   . PRO A 1 194 ? -11.038 -12.225 37.636  1.00 85.97 194 A 1 
ATOM 1555 C CA  . PRO A 1 194 ? -11.303 -12.291 39.054  1.00 83.21 194 A 1 
ATOM 1556 C C   . PRO A 1 194 ? -12.755 -11.885 39.344  1.00 81.33 194 A 1 
ATOM 1557 O O   . PRO A 1 194 ? -13.351 -11.055 38.661  1.00 72.62 194 A 1 
ATOM 1558 C CB  . PRO A 1 194 ? -10.266 -11.362 39.696  1.00 79.20 194 A 1 
ATOM 1559 C CG  . PRO A 1 194 ? -9.970  -10.354 38.602  1.00 77.49 194 A 1 
ATOM 1560 C CD  . PRO A 1 194 ? -10.108 -11.157 37.315  1.00 81.68 194 A 1 
ATOM 1561 N N   . SER A 1 195 ? -13.335 -12.452 40.383  1.00 73.08 195 A 1 
ATOM 1562 C CA  . SER A 1 195 ? -14.745 -12.228 40.754  1.00 69.26 195 A 1 
ATOM 1563 C C   . SER A 1 195 ? -15.082 -10.796 41.187  1.00 67.43 195 A 1 
ATOM 1564 O O   . SER A 1 195 ? -16.249 -10.503 41.448  1.00 61.17 195 A 1 
ATOM 1565 C CB  . SER A 1 195 ? -15.138 -13.172 41.904  1.00 62.83 195 A 1 
ATOM 1566 O OG  . SER A 1 195 ? -14.792 -14.505 41.617  1.00 54.89 195 A 1 
ATOM 1567 N N   . VAL A 1 196 ? -14.085 -9.940  41.340  1.00 67.83 196 A 1 
ATOM 1568 C CA  . VAL A 1 196 ? -14.291 -8.561  41.758  1.00 64.38 196 A 1 
ATOM 1569 C C   . VAL A 1 196 ? -14.942 -7.802  40.605  1.00 63.85 196 A 1 
ATOM 1570 O O   . VAL A 1 196 ? -14.513 -7.901  39.461  1.00 58.20 196 A 1 
ATOM 1571 C CB  . VAL A 1 196 ? -12.983 -7.890  42.224  1.00 58.09 196 A 1 
ATOM 1572 C CG1 . VAL A 1 196 ? -13.266 -6.557  42.912  1.00 51.69 196 A 1 
ATOM 1573 C CG2 . VAL A 1 196 ? -12.230 -8.770  43.230  1.00 51.33 196 A 1 
ATOM 1574 N N   . GLU A 1 197 ? -16.000 -7.035  40.912  1.00 63.05 197 A 1 
ATOM 1575 C CA  . GLU A 1 197 ? -16.549 -6.036  40.005  1.00 60.75 197 A 1 
ATOM 1576 C C   . GLU A 1 197 ? -15.477 -4.968  39.766  1.00 60.15 197 A 1 
ATOM 1577 O O   . GLU A 1 197 ? -15.455 -3.926  40.417  1.00 54.13 197 A 1 
ATOM 1578 C CB  . GLU A 1 197 ? -17.834 -5.398  40.566  1.00 54.20 197 A 1 
ATOM 1579 C CG  . GLU A 1 197 ? -19.039 -6.343  40.569  1.00 47.17 197 A 1 
ATOM 1580 C CD  . GLU A 1 197 ? -20.361 -5.675  41.004  1.00 43.67 197 A 1 
ATOM 1581 O OE1 . GLU A 1 197 ? -21.420 -6.250  40.685  1.00 38.00 197 A 1 
ATOM 1582 O OE2 . GLU A 1 197 ? -20.312 -4.613  41.662  1.00 38.21 197 A 1 
ATOM 1583 N N   . ALA A 1 198 ? -14.550 -5.228  38.853  1.00 56.94 198 A 1 
ATOM 1584 C CA  . ALA A 1 198 ? -13.798 -4.156  38.245  1.00 55.22 198 A 1 
ATOM 1585 C C   . ALA A 1 198 ? -14.839 -3.272  37.548  1.00 56.15 198 A 1 
ATOM 1586 O O   . ALA A 1 198 ? -15.428 -3.653  36.533  1.00 52.41 198 A 1 
ATOM 1587 C CB  . ALA A 1 198 ? -12.731 -4.735  37.310  1.00 50.59 198 A 1 
ATOM 1588 N N   . GLU A 1 199 ? -15.131 -2.109  38.148  1.00 55.15 199 A 1 
ATOM 1589 C CA  . GLU A 1 199 ? -15.855 -1.050  37.467  1.00 54.24 199 A 1 
ATOM 1590 C C   . GLU A 1 199 ? -14.991 -0.645  36.271  1.00 55.06 199 A 1 
ATOM 1591 O O   . GLU A 1 199 ? -14.042 0.121   36.421  1.00 50.89 199 A 1 
ATOM 1592 C CB  . GLU A 1 199 ? -16.101 0.152   38.394  1.00 48.50 199 A 1 
ATOM 1593 C CG  . GLU A 1 199 ? -17.207 -0.034  39.443  1.00 42.12 199 A 1 
ATOM 1594 C CD  . GLU A 1 199 ? -17.473 1.284   40.209  1.00 39.40 199 A 1 
ATOM 1595 O OE1 . GLU A 1 199 ? -18.635 1.572   40.542  1.00 34.51 199 A 1 
ATOM 1596 O OE2 . GLU A 1 199 ? -16.527 2.085   40.419  1.00 36.67 199 A 1 
ATOM 1597 N N   . ASP A 1 200 ? -15.325 -1.166  35.101  1.00 59.80 200 A 1 
ATOM 1598 C CA  . ASP A 1 200 ? -14.768 -0.746  33.811  1.00 58.90 200 A 1 
ATOM 1599 C C   . ASP A 1 200 ? -15.190 0.713   33.538  1.00 59.43 200 A 1 
ATOM 1600 O O   . ASP A 1 200 ? -15.984 1.006   32.637  1.00 55.41 200 A 1 
ATOM 1601 C CB  . ASP A 1 200 ? -15.248 -1.693  32.678  1.00 54.08 200 A 1 
ATOM 1602 C CG  . ASP A 1 200 ? -14.575 -3.069  32.571  1.00 49.71 200 A 1 
ATOM 1603 O OD1 . ASP A 1 200 ? -13.361 -3.168  32.805  1.00 47.03 200 A 1 
ATOM 1604 O OD2 . ASP A 1 200 ? -15.277 -4.035  32.158  1.00 44.88 200 A 1 
ATOM 1605 N N   . LYS A 1 201 ? -14.713 1.660   34.354  1.00 56.12 201 A 1 
ATOM 1606 C CA  . LYS A 1 201 ? -14.991 3.092   34.232  1.00 55.59 201 A 1 
ATOM 1607 C C   . LYS A 1 201 ? -14.229 3.719   33.087  1.00 58.05 201 A 1 
ATOM 1608 O O   . LYS A 1 201 ? -14.738 4.627   32.441  1.00 53.10 201 A 1 
ATOM 1609 C CB  . LYS A 1 201 ? -14.630 3.823   35.532  1.00 47.05 201 A 1 
ATOM 1610 C CG  . LYS A 1 201 ? -15.759 3.765   36.555  1.00 39.90 201 A 1 
ATOM 1611 C CD  . LYS A 1 201 ? -15.376 4.522   37.821  1.00 36.30 201 A 1 
ATOM 1612 C CE  . LYS A 1 201 ? -16.589 4.552   38.740  1.00 28.32 201 A 1 
ATOM 1613 N NZ  . LYS A 1 201 ? -16.230 4.647   40.159  1.00 24.80 201 A 1 
ATOM 1614 N N   . GLU A 1 202 ? -12.986 3.291   32.896  1.00 60.05 202 A 1 
ATOM 1615 C CA  . GLU A 1 202 ? -12.167 3.840   31.837  1.00 61.10 202 A 1 
ATOM 1616 C C   . GLU A 1 202 ? -12.575 3.211   30.508  1.00 63.86 202 A 1 
ATOM 1617 O O   . GLU A 1 202 ? -12.698 1.994   30.376  1.00 58.68 202 A 1 
ATOM 1618 C CB  . GLU A 1 202 ? -10.674 3.709   32.140  1.00 55.03 202 A 1 
ATOM 1619 C CG  . GLU A 1 202 ? -10.281 4.635   33.308  1.00 47.75 202 A 1 
ATOM 1620 C CD  . GLU A 1 202 ? -8.774  4.761   33.525  1.00 43.20 202 A 1 
ATOM 1621 O OE1 . GLU A 1 202 ? -8.394  5.730   34.217  1.00 37.89 202 A 1 
ATOM 1622 O OE2 . GLU A 1 202 ? -8.020  3.919   33.005  1.00 40.09 202 A 1 
ATOM 1623 N N   . GLY A 1 203 ? -12.840 4.071   29.518  1.00 69.48 203 A 1 
ATOM 1624 C CA  . GLY A 1 203 ? -13.201 3.628   28.179  1.00 70.66 203 A 1 
ATOM 1625 C C   . GLY A 1 203 ? -12.110 2.717   27.624  1.00 74.96 203 A 1 
ATOM 1626 O O   . GLY A 1 203 ? -10.943 3.103   27.596  1.00 68.98 203 A 1 
ATOM 1627 N N   . LYS A 1 204 ? -12.500 1.528   27.174  1.00 83.49 204 A 1 
ATOM 1628 C CA  . LYS A 1 204 ? -11.546 0.565   26.647  1.00 87.14 204 A 1 
ATOM 1629 C C   . LYS A 1 204 ? -10.811 1.161   25.448  1.00 91.41 204 A 1 
ATOM 1630 O O   . LYS A 1 204 ? -11.462 1.765   24.584  1.00 89.75 204 A 1 
ATOM 1631 C CB  . LYS A 1 204 ? -12.232 -0.760  26.273  1.00 78.18 204 A 1 
ATOM 1632 C CG  . LYS A 1 204 ? -12.657 -1.510  27.534  1.00 67.03 204 A 1 
ATOM 1633 C CD  . LYS A 1 204 ? -13.290 -2.873  27.216  1.00 61.22 204 A 1 
ATOM 1634 C CE  . LYS A 1 204 ? -13.674 -3.501  28.540  1.00 51.34 204 A 1 
ATOM 1635 N NZ  . LYS A 1 204 ? -14.408 -4.778  28.374  1.00 46.00 204 A 1 
ATOM 1636 N N   . PRO A 1 205 ? -9.478  0.993   25.375  1.00 93.59 205 A 1 
ATOM 1637 C CA  . PRO A 1 205 ? -8.728  1.431   24.213  1.00 95.40 205 A 1 
ATOM 1638 C C   . PRO A 1 205 ? -9.232  0.715   22.948  1.00 96.98 205 A 1 
ATOM 1639 O O   . PRO A 1 205 ? -9.817  -0.374  23.027  1.00 96.42 205 A 1 
ATOM 1640 C CB  . PRO A 1 205 ? -7.257  1.152   24.529  1.00 93.31 205 A 1 
ATOM 1641 C CG  . PRO A 1 205 ? -7.317  0.052   25.585  1.00 89.67 205 A 1 
ATOM 1642 C CD  . PRO A 1 205 ? -8.622  0.327   26.330  1.00 91.48 205 A 1 
ATOM 1643 N N   . PRO A 1 206 ? -9.063  1.322   21.781  1.00 97.76 206 A 1 
ATOM 1644 C CA  . PRO A 1 206 ? -9.462  0.707   20.525  1.00 98.09 206 A 1 
ATOM 1645 C C   . PRO A 1 206 ? -8.573  -0.484  20.169  1.00 98.34 206 A 1 
ATOM 1646 O O   . PRO A 1 206 ? -7.420  -0.572  20.582  1.00 97.98 206 A 1 
ATOM 1647 C CB  . PRO A 1 206 ? -9.365  1.833   19.496  1.00 97.28 206 A 1 
ATOM 1648 C CG  . PRO A 1 206 ? -8.239  2.698   20.045  1.00 94.76 206 A 1 
ATOM 1649 C CD  . PRO A 1 206 ? -8.445  2.615   21.552  1.00 96.98 206 A 1 
ATOM 1650 N N   . ILE A 1 207 ? -9.096  -1.364  19.326  1.00 98.39 207 A 1 
ATOM 1651 C CA  . ILE A 1 207 ? -8.269  -2.314  18.584  1.00 98.48 207 A 1 
ATOM 1652 C C   . ILE A 1 207 ? -7.400  -1.512  17.615  1.00 98.67 207 A 1 
ATOM 1653 O O   . ILE A 1 207 ? -7.917  -0.651  16.906  1.00 98.44 207 A 1 
ATOM 1654 C CB  . ILE A 1 207 ? -9.151  -3.342  17.847  1.00 98.37 207 A 1 
ATOM 1655 C CG1 . ILE A 1 207 ? -9.879  -4.235  18.872  1.00 97.99 207 A 1 
ATOM 1656 C CG2 . ILE A 1 207 ? -8.326  -4.190  16.858  1.00 97.89 207 A 1 
ATOM 1657 C CD1 . ILE A 1 207 ? -10.918 -5.187  18.261  1.00 97.18 207 A 1 
ATOM 1658 N N   . SER A 1 208 ? -6.107  -1.809  17.561  1.00 98.62 208 A 1 
ATOM 1659 C CA  . SER A 1 208 ? -5.206  -1.237  16.573  1.00 98.68 208 A 1 
ATOM 1660 C C   . SER A 1 208 ? -4.701  -2.312  15.607  1.00 98.88 208 A 1 
ATOM 1661 O O   . SER A 1 208 ? -4.631  -3.490  15.943  1.00 98.64 208 A 1 
ATOM 1662 C CB  . SER A 1 208 ? -4.066  -0.456  17.236  1.00 97.98 208 A 1 
ATOM 1663 O OG  . SER A 1 208 ? -3.199  -1.307  17.952  1.00 88.07 208 A 1 
ATOM 1664 N N   . VAL A 1 209 ? -4.402  -1.914  14.389  1.00 98.73 209 A 1 
ATOM 1665 C CA  . VAL A 1 209 ? -3.934  -2.841  13.349  1.00 98.80 209 A 1 
ATOM 1666 C C   . VAL A 1 209 ? -2.693  -2.291  12.686  1.00 98.88 209 A 1 
ATOM 1667 O O   . VAL A 1 209 ? -2.669  -1.140  12.254  1.00 98.63 209 A 1 
ATOM 1668 C CB  . VAL A 1 209 ? -5.033  -3.147  12.304  1.00 98.72 209 A 1 
ATOM 1669 C CG1 . VAL A 1 209 ? -4.607  -4.299  11.383  1.00 98.26 209 A 1 
ATOM 1670 C CG2 . VAL A 1 209 ? -6.361  -3.552  12.957  1.00 98.24 209 A 1 
ATOM 1671 N N   . LYS A 1 210 ? -1.666  -3.136  12.572  1.00 98.69 210 A 1 
ATOM 1672 C CA  . LYS A 1 210 ? -0.491  -2.892  11.743  1.00 98.63 210 A 1 
ATOM 1673 C C   . LYS A 1 210 ? -0.537  -3.799  10.521  1.00 98.66 210 A 1 
ATOM 1674 O O   . LYS A 1 210 ? -1.020  -4.926  10.592  1.00 98.36 210 A 1 
ATOM 1675 C CB  . LYS A 1 210 ? 0.798   -3.132  12.529  1.00 98.31 210 A 1 
ATOM 1676 C CG  . LYS A 1 210 ? 0.910   -2.306  13.816  1.00 94.64 210 A 1 
ATOM 1677 C CD  . LYS A 1 210 ? 2.261   -2.608  14.464  1.00 89.41 210 A 1 
ATOM 1678 C CE  . LYS A 1 210 ? 2.346   -2.159  15.914  1.00 80.31 210 A 1 
ATOM 1679 N NZ  . LYS A 1 210 ? 3.339   -3.014  16.628  1.00 69.61 210 A 1 
ATOM 1680 N N   . PHE A 1 211 ? -0.079  -3.290  9.399   1.00 98.67 211 A 1 
ATOM 1681 C CA  . PHE A 1 211 ? -0.001  -4.050  8.154   1.00 98.62 211 A 1 
ATOM 1682 C C   . PHE A 1 211 ? 0.885   -3.336  7.139   1.00 98.58 211 A 1 
ATOM 1683 O O   . PHE A 1 211 ? 1.104   -2.130  7.217   1.00 98.22 211 A 1 
ATOM 1684 C CB  . PHE A 1 211 ? -1.401  -4.255  7.564   1.00 98.54 211 A 1 
ATOM 1685 C CG  . PHE A 1 211 ? -2.144  -2.982  7.211   1.00 98.62 211 A 1 
ATOM 1686 C CD1 . PHE A 1 211 ? -3.001  -2.374  8.154   1.00 98.34 211 A 1 
ATOM 1687 C CD2 . PHE A 1 211 ? -1.981  -2.387  5.957   1.00 98.22 211 A 1 
ATOM 1688 C CE1 . PHE A 1 211 ? -3.670  -1.187  7.849   1.00 97.91 211 A 1 
ATOM 1689 C CE2 . PHE A 1 211 ? -2.650  -1.185  5.642   1.00 97.88 211 A 1 
ATOM 1690 C CZ  . PHE A 1 211 ? -3.491  -0.587  6.587   1.00 97.90 211 A 1 
ATOM 1691 N N   . GLU A 1 212 ? 1.309   -4.087  6.131   1.00 98.45 212 A 1 
ATOM 1692 C CA  . GLU A 1 212 ? 2.038   -3.564  4.989   1.00 98.23 212 A 1 
ATOM 1693 C C   . GLU A 1 212 ? 1.540   -4.242  3.708   1.00 98.31 212 A 1 
ATOM 1694 O O   . GLU A 1 212 ? 1.454   -5.466  3.633   1.00 97.78 212 A 1 
ATOM 1695 C CB  . GLU A 1 212 ? 3.536   -3.787  5.223   1.00 96.97 212 A 1 
ATOM 1696 C CG  . GLU A 1 212 ? 4.391   -3.097  4.164   1.00 89.11 212 A 1 
ATOM 1697 C CD  . GLU A 1 212 ? 5.879   -3.306  4.464   1.00 90.22 212 A 1 
ATOM 1698 O OE1 . GLU A 1 212 ? 6.612   -2.309  4.526   1.00 83.43 212 A 1 
ATOM 1699 O OE2 . GLU A 1 212 ? 6.288   -4.471  4.606   1.00 85.72 212 A 1 
ATOM 1700 N N   . ILE A 1 213 ? 1.180   -3.448  2.703   1.00 98.36 213 A 1 
ATOM 1701 C CA  . ILE A 1 213 ? 0.697   -3.935  1.408   1.00 98.36 213 A 1 
ATOM 1702 C C   . ILE A 1 213 ? 1.649   -3.429  0.321   1.00 98.14 213 A 1 
ATOM 1703 O O   . ILE A 1 213 ? 1.551   -2.268  -0.090  1.00 97.60 213 A 1 
ATOM 1704 C CB  . ILE A 1 213 ? -0.768  -3.521  1.133   1.00 98.29 213 A 1 
ATOM 1705 C CG1 . ILE A 1 213 ? -1.692  -3.847  2.323   1.00 97.87 213 A 1 
ATOM 1706 C CG2 . ILE A 1 213 ? -1.254  -4.236  -0.149  1.00 97.89 213 A 1 
ATOM 1707 C CD1 . ILE A 1 213 ? -3.153  -3.405  2.134   1.00 97.19 213 A 1 
ATOM 1708 N N   . PRO A 1 214 ? 2.574   -4.276  -0.173  1.00 97.66 214 A 1 
ATOM 1709 C CA  . PRO A 1 214 ? 3.463   -3.892  -1.251  1.00 97.58 214 A 1 
ATOM 1710 C C   . PRO A 1 214 ? 2.720   -3.789  -2.584  1.00 97.11 214 A 1 
ATOM 1711 O O   . PRO A 1 214 ? 1.674   -4.418  -2.789  1.00 95.81 214 A 1 
ATOM 1712 C CB  . PRO A 1 214 ? 4.548   -4.974  -1.281  1.00 96.98 214 A 1 
ATOM 1713 C CG  . PRO A 1 214 ? 3.787   -6.210  -0.812  1.00 96.10 214 A 1 
ATOM 1714 C CD  . PRO A 1 214 ? 2.821   -5.653  0.220   1.00 97.46 214 A 1 
ATOM 1715 N N   . TYR A 1 215 ? 3.294   -3.036  -3.515  1.00 96.23 215 A 1 
ATOM 1716 C CA  . TYR A 1 215 ? 2.765   -2.838  -4.873  1.00 95.85 215 A 1 
ATOM 1717 C C   . TYR A 1 215 ? 1.333   -2.271  -4.891  1.00 95.59 215 A 1 
ATOM 1718 O O   . TYR A 1 215 ? 0.522   -2.587  -5.762  1.00 93.45 215 A 1 
ATOM 1719 C CB  . TYR A 1 215 ? 2.904   -4.132  -5.692  1.00 94.72 215 A 1 
ATOM 1720 C CG  . TYR A 1 215 ? 4.193   -4.895  -5.450  1.00 93.20 215 A 1 
ATOM 1721 C CD1 . TYR A 1 215 ? 5.427   -4.346  -5.845  1.00 90.31 215 A 1 
ATOM 1722 C CD2 . TYR A 1 215 ? 4.160   -6.126  -4.783  1.00 90.93 215 A 1 
ATOM 1723 C CE1 . TYR A 1 215 ? 6.626   -5.028  -5.578  1.00 88.89 215 A 1 
ATOM 1724 C CE2 . TYR A 1 215 ? 5.352   -6.823  -4.513  1.00 88.21 215 A 1 
ATOM 1725 C CZ  . TYR A 1 215 ? 6.584   -6.262  -4.912  1.00 89.75 215 A 1 
ATOM 1726 O OH  . TYR A 1 215 ? 7.751   -6.939  -4.646  1.00 87.92 215 A 1 
ATOM 1727 N N   . PHE A 1 216 ? 1.021   -1.447  -3.896  1.00 96.83 216 A 1 
ATOM 1728 C CA  . PHE A 1 216 ? -0.319  -0.938  -3.665  1.00 97.01 216 A 1 
ATOM 1729 C C   . PHE A 1 216 ? -0.265  0.514   -3.188  1.00 97.35 216 A 1 
ATOM 1730 O O   . PHE A 1 216 ? 0.549   0.866   -2.339  1.00 96.56 216 A 1 
ATOM 1731 C CB  . PHE A 1 216 ? -0.988  -1.849  -2.621  1.00 96.47 216 A 1 
ATOM 1732 C CG  . PHE A 1 216 ? -2.437  -1.531  -2.333  1.00 96.47 216 A 1 
ATOM 1733 C CD1 . PHE A 1 216 ? -2.789  -0.508  -1.434  1.00 95.28 216 A 1 
ATOM 1734 C CD2 . PHE A 1 216 ? -3.458  -2.273  -2.951  1.00 95.22 216 A 1 
ATOM 1735 C CE1 . PHE A 1 216 ? -4.136  -0.227  -1.170  1.00 94.20 216 A 1 
ATOM 1736 C CE2 . PHE A 1 216 ? -4.807  -1.999  -2.684  1.00 94.14 216 A 1 
ATOM 1737 C CZ  . PHE A 1 216 ? -5.148  -0.971  -1.795  1.00 94.38 216 A 1 
ATOM 1738 N N   . THR A 1 217 ? -1.180  1.337   -3.709  1.00 96.87 217 A 1 
ATOM 1739 C CA  . THR A 1 217 ? -1.455  2.662   -3.154  1.00 96.72 217 A 1 
ATOM 1740 C C   . THR A 1 217 ? -2.931  2.764   -2.791  1.00 96.73 217 A 1 
ATOM 1741 O O   . THR A 1 217 ? -3.796  2.262   -3.514  1.00 95.54 217 A 1 
ATOM 1742 C CB  . THR A 1 217 ? -1.066  3.814   -4.082  1.00 95.73 217 A 1 
ATOM 1743 O OG1 . THR A 1 217 ? -1.781  3.754   -5.300  1.00 90.40 217 A 1 
ATOM 1744 C CG2 . THR A 1 217 ? 0.417   3.806   -4.420  1.00 91.24 217 A 1 
ATOM 1745 N N   . THR A 1 218 ? -3.228  3.435   -1.696  1.00 96.78 218 A 1 
ATOM 1746 C CA  . THR A 1 218 ? -4.605  3.628   -1.232  1.00 96.62 218 A 1 
ATOM 1747 C C   . THR A 1 218 ? -5.268  4.806   -1.936  1.00 96.33 218 A 1 
ATOM 1748 O O   . THR A 1 218 ? -6.433  4.723   -2.322  1.00 94.61 218 A 1 
ATOM 1749 C CB  . THR A 1 218 ? -4.635  3.828   0.286   1.00 96.25 218 A 1 
ATOM 1750 O OG1 . THR A 1 218 ? -3.936  2.780   0.906   1.00 91.52 218 A 1 
ATOM 1751 C CG2 . THR A 1 218 ? -6.049  3.806   0.844   1.00 91.82 218 A 1 
ATOM 1752 N N   . SER A 1 219 ? -4.507  5.886   -2.149  1.00 96.86 219 A 1 
ATOM 1753 C CA  . SER A 1 219 ? -4.980  7.086   -2.840  1.00 96.40 219 A 1 
ATOM 1754 C C   . SER A 1 219 ? -5.227  6.871   -4.334  1.00 95.76 219 A 1 
ATOM 1755 O O   . SER A 1 219 ? -6.052  7.549   -4.951  1.00 94.10 219 A 1 
ATOM 1756 C CB  . SER A 1 219 ? -3.950  8.206   -2.674  1.00 96.41 219 A 1 
ATOM 1757 O OG  . SER A 1 219 ? -2.792  7.913   -3.423  1.00 95.50 219 A 1 
ATOM 1758 N N   . GLY A 1 220 ? -4.496  5.937   -4.941  1.00 95.80 220 A 1 
ATOM 1759 C CA  . GLY A 1 220 ? -4.380  5.819   -6.390  1.00 95.26 220 A 1 
ATOM 1760 C C   . GLY A 1 220 ? -3.366  6.787   -7.010  1.00 95.64 220 A 1 
ATOM 1761 O O   . GLY A 1 220 ? -3.394  6.984   -8.227  1.00 94.18 220 A 1 
ATOM 1762 N N   . ILE A 1 221 ? -2.473  7.377   -6.204  1.00 96.40 221 A 1 
ATOM 1763 C CA  . ILE A 1 221 ? -1.352  8.161   -6.722  1.00 97.05 221 A 1 
ATOM 1764 C C   . ILE A 1 221 ? -0.493  7.302   -7.657  1.00 96.81 221 A 1 
ATOM 1765 O O   . ILE A 1 221 ? -0.254  6.118   -7.409  1.00 96.18 221 A 1 
ATOM 1766 C CB  . ILE A 1 221 ? -0.518  8.813   -5.605  1.00 97.25 221 A 1 
ATOM 1767 C CG1 . ILE A 1 221 ? 0.339   9.953   -6.170  1.00 96.68 221 A 1 
ATOM 1768 C CG2 . ILE A 1 221 ? 0.351   7.791   -4.843  1.00 95.88 221 A 1 
ATOM 1769 C CD1 . ILE A 1 221 ? 1.026   10.812  -5.109  1.00 94.50 221 A 1 
ATOM 1770 N N   . GLN A 1 222 ? -0.052  7.916   -8.739  1.00 96.71 222 A 1 
ATOM 1771 C CA  . GLN A 1 222 ? 0.828   7.279   -9.693  1.00 96.40 222 A 1 
ATOM 1772 C C   . GLN A 1 222 ? 1.966   8.231   -10.033 1.00 96.93 222 A 1 
ATOM 1773 O O   . GLN A 1 222 ? 1.731   9.365   -10.432 1.00 96.12 222 A 1 
ATOM 1774 C CB  . GLN A 1 222 ? 0.015   6.867   -10.923 1.00 94.64 222 A 1 
ATOM 1775 C CG  . GLN A 1 222 ? 0.823   5.989   -11.885 1.00 83.05 222 A 1 
ATOM 1776 C CD  . GLN A 1 222 ? 0.032   5.592   -13.134 1.00 78.58 222 A 1 
ATOM 1777 O OE1 . GLN A 1 222 ? -1.081  6.035   -13.358 1.00 70.85 222 A 1 
ATOM 1778 N NE2 . GLN A 1 222 ? 0.578   4.756   -13.983 1.00 66.82 222 A 1 
ATOM 1779 N N   . VAL A 1 223 ? 3.188   7.737   -9.905  1.00 96.83 223 A 1 
ATOM 1780 C CA  . VAL A 1 223 ? 4.341   8.364   -10.544 1.00 97.01 223 A 1 
ATOM 1781 C C   . VAL A 1 223 ? 4.283   7.998   -12.017 1.00 96.66 223 A 1 
ATOM 1782 O O   . VAL A 1 223 ? 4.384   6.826   -12.371 1.00 95.70 223 A 1 
ATOM 1783 C CB  . VAL A 1 223 ? 5.662   7.924   -9.908  1.00 97.14 223 A 1 
ATOM 1784 C CG1 . VAL A 1 223 ? 6.834   8.664   -10.551 1.00 96.52 223 A 1 
ATOM 1785 C CG2 . VAL A 1 223 ? 5.695   8.213   -8.405  1.00 96.53 223 A 1 
ATOM 1786 N N   . ARG A 1 224 ? 4.051   8.994   -12.861 1.00 96.11 224 A 1 
ATOM 1787 C CA  . ARG A 1 224 ? 3.875   8.823   -14.305 1.00 95.61 224 A 1 
ATOM 1788 C C   . ARG A 1 224 ? 5.225   8.721   -14.996 1.00 95.79 224 A 1 
ATOM 1789 O O   . ARG A 1 224 ? 5.423   7.866   -15.844 1.00 95.20 224 A 1 
ATOM 1790 C CB  . ARG A 1 224 ? 3.069   10.000  -14.858 1.00 94.90 224 A 1 
ATOM 1791 C CG  . ARG A 1 224 ? 1.650   10.064  -14.277 1.00 93.18 224 A 1 
ATOM 1792 C CD  . ARG A 1 224 ? 0.911   11.321  -14.750 1.00 91.15 224 A 1 
ATOM 1793 N NE  . ARG A 1 224 ? 0.872   11.383  -16.212 1.00 86.98 224 A 1 
ATOM 1794 C CZ  . ARG A 1 224 ? 1.056   12.435  -16.988 1.00 84.44 224 A 1 
ATOM 1795 N NH1 . ARG A 1 224 ? 1.132   13.635  -16.504 1.00 76.82 224 A 1 
ATOM 1796 N NH2 . ARG A 1 224 ? 1.177   12.270  -18.260 1.00 79.33 224 A 1 
ATOM 1797 N N   . TYR A 1 225 ? 6.151   9.597   -14.618 1.00 95.30 225 A 1 
ATOM 1798 C CA  . TYR A 1 225 ? 7.504   9.606   -15.153 1.00 95.87 225 A 1 
ATOM 1799 C C   . TYR A 1 225 ? 8.475   10.266  -14.181 1.00 96.43 225 A 1 
ATOM 1800 O O   . TYR A 1 225 ? 8.090   11.078  -13.338 1.00 96.35 225 A 1 
ATOM 1801 C CB  . TYR A 1 225 ? 7.523   10.328  -16.515 1.00 95.31 225 A 1 
ATOM 1802 C CG  . TYR A 1 225 ? 7.217   11.809  -16.447 1.00 95.24 225 A 1 
ATOM 1803 C CD1 . TYR A 1 225 ? 5.893   12.273  -16.607 1.00 94.51 225 A 1 
ATOM 1804 C CD2 . TYR A 1 225 ? 8.242   12.740  -16.207 1.00 94.27 225 A 1 
ATOM 1805 C CE1 . TYR A 1 225 ? 5.601   13.639  -16.524 1.00 93.69 225 A 1 
ATOM 1806 C CE2 . TYR A 1 225 ? 7.962   14.116  -16.122 1.00 93.41 225 A 1 
ATOM 1807 C CZ  . TYR A 1 225 ? 6.637   14.563  -16.280 1.00 93.51 225 A 1 
ATOM 1808 O OH  . TYR A 1 225 ? 6.349   15.897  -16.192 1.00 91.84 225 A 1 
ATOM 1809 N N   . LEU A 1 226 ? 9.760   9.976   -14.365 1.00 95.65 226 A 1 
ATOM 1810 C CA  . LEU A 1 226 ? 10.858  10.732  -13.790 1.00 96.05 226 A 1 
ATOM 1811 C C   . LEU A 1 226 ? 11.873  11.045  -14.893 1.00 95.77 226 A 1 
ATOM 1812 O O   . LEU A 1 226 ? 12.695  10.207  -15.253 1.00 94.77 226 A 1 
ATOM 1813 C CB  . LEU A 1 226 ? 11.477  9.956   -12.626 1.00 96.14 226 A 1 
ATOM 1814 C CG  . LEU A 1 226 ? 12.615  10.721  -11.926 1.00 96.21 226 A 1 
ATOM 1815 C CD1 . LEU A 1 226 ? 12.106  11.950  -11.171 1.00 95.14 226 A 1 
ATOM 1816 C CD2 . LEU A 1 226 ? 13.312  9.808   -10.927 1.00 94.82 226 A 1 
ATOM 1817 N N   . LYS A 1 227 ? 11.816  12.261  -15.432 1.00 94.98 227 A 1 
ATOM 1818 C CA  . LYS A 1 227 ? 12.760  12.721  -16.442 1.00 94.70 227 A 1 
ATOM 1819 C C   . LYS A 1 227 ? 14.060  13.148  -15.788 1.00 94.92 227 A 1 
ATOM 1820 O O   . LYS A 1 227 ? 14.050  13.971  -14.874 1.00 94.36 227 A 1 
ATOM 1821 C CB  . LYS A 1 227 ? 12.117  13.843  -17.261 1.00 93.91 227 A 1 
ATOM 1822 C CG  . LYS A 1 227 ? 12.981  14.251  -18.460 1.00 89.50 227 A 1 
ATOM 1823 C CD  . LYS A 1 227 ? 12.181  15.128  -19.426 1.00 84.48 227 A 1 
ATOM 1824 C CE  . LYS A 1 227 ? 12.954  15.326  -20.736 1.00 78.16 227 A 1 
ATOM 1825 N NZ  . LYS A 1 227 ? 12.038  15.435  -21.905 1.00 70.37 227 A 1 
ATOM 1826 N N   . ILE A 1 228 ? 15.177  12.630  -16.297 1.00 94.02 228 A 1 
ATOM 1827 C CA  . ILE A 1 228 ? 16.527  12.951  -15.847 1.00 93.67 228 A 1 
ATOM 1828 C C   . ILE A 1 228 ? 17.216  13.728  -16.965 1.00 93.27 228 A 1 
ATOM 1829 O O   . ILE A 1 228 ? 17.380  13.221  -18.072 1.00 91.69 228 A 1 
ATOM 1830 C CB  . ILE A 1 228 ? 17.295  11.670  -15.453 1.00 93.13 228 A 1 
ATOM 1831 C CG1 . ILE A 1 228 ? 16.517  10.871  -14.384 1.00 92.01 228 A 1 
ATOM 1832 C CG2 . ILE A 1 228 ? 18.704  12.047  -14.955 1.00 91.54 228 A 1 
ATOM 1833 C CD1 . ILE A 1 228 ? 17.106  9.494   -14.080 1.00 89.41 228 A 1 
ATOM 1834 N N   . ILE A 1 229 ? 17.567  14.979  -16.698 1.00 92.68 229 A 1 
ATOM 1835 C CA  . ILE A 1 229 ? 18.179  15.895  -17.660 1.00 91.49 229 A 1 
ATOM 1836 C C   . ILE A 1 229 ? 19.623  16.121  -17.248 1.00 90.08 229 A 1 
ATOM 1837 O O   . ILE A 1 229 ? 19.906  16.902  -16.338 1.00 86.07 229 A 1 
ATOM 1838 C CB  . ILE A 1 229 ? 17.385  17.215  -17.768 1.00 90.16 229 A 1 
ATOM 1839 C CG1 . ILE A 1 229 ? 15.895  16.958  -18.089 1.00 87.92 229 A 1 
ATOM 1840 C CG2 . ILE A 1 229 ? 18.021  18.105  -18.847 1.00 87.63 229 A 1 
ATOM 1841 C CD1 . ILE A 1 229 ? 15.028  18.228  -18.033 1.00 81.71 229 A 1 
ATOM 1842 N N   . GLU A 1 230 ? 20.544  15.471  -17.954 1.00 88.84 230 A 1 
ATOM 1843 C CA  . GLU A 1 230 ? 21.971  15.608  -17.710 1.00 86.77 230 A 1 
ATOM 1844 C C   . GLU A 1 230 ? 22.716  15.979  -18.993 1.00 85.56 230 A 1 
ATOM 1845 O O   . GLU A 1 230 ? 22.391  15.519  -20.088 1.00 80.94 230 A 1 
ATOM 1846 C CB  . GLU A 1 230 ? 22.518  14.321  -17.071 1.00 82.29 230 A 1 
ATOM 1847 C CG  . GLU A 1 230 ? 23.892  14.572  -16.446 1.00 72.80 230 A 1 
ATOM 1848 C CD  . GLU A 1 230 ? 24.573  13.310  -15.906 1.00 67.80 230 A 1 
ATOM 1849 O OE1 . GLU A 1 230 ? 25.653  13.481  -15.308 1.00 60.65 230 A 1 
ATOM 1850 O OE2 . GLU A 1 230 ? 24.099  12.192  -16.191 1.00 62.38 230 A 1 
ATOM 1851 N N   . LYS A 1 231 ? 23.738  16.833  -18.874 1.00 84.82 231 A 1 
ATOM 1852 C CA  . LYS A 1 231 ? 24.528  17.324  -20.014 1.00 84.43 231 A 1 
ATOM 1853 C C   . LYS A 1 231 ? 25.386  16.239  -20.672 1.00 84.47 231 A 1 
ATOM 1854 O O   . LYS A 1 231 ? 25.701  16.367  -21.846 1.00 76.79 231 A 1 
ATOM 1855 C CB  . LYS A 1 231 ? 25.437  18.475  -19.577 1.00 79.16 231 A 1 
ATOM 1856 C CG  . LYS A 1 231 ? 24.661  19.742  -19.186 1.00 71.74 231 A 1 
ATOM 1857 C CD  . LYS A 1 231 ? 25.657  20.837  -18.804 1.00 64.24 231 A 1 
ATOM 1858 C CE  . LYS A 1 231 ? 24.919  22.109  -18.394 1.00 56.74 231 A 1 
ATOM 1859 N NZ  . LYS A 1 231 ? 25.864  23.157  -17.925 1.00 48.55 231 A 1 
ATOM 1860 N N   . SER A 1 232 ? 25.784  15.234  -19.909 1.00 81.92 232 A 1 
ATOM 1861 C CA  . SER A 1 232 ? 26.631  14.140  -20.385 1.00 81.11 232 A 1 
ATOM 1862 C C   . SER A 1 232 ? 25.915  13.205  -21.371 1.00 81.16 232 A 1 
ATOM 1863 O O   . SER A 1 232 ? 26.572  12.449  -22.081 1.00 74.32 232 A 1 
ATOM 1864 C CB  . SER A 1 232 ? 27.128  13.330  -19.183 1.00 77.06 232 A 1 
ATOM 1865 O OG  . SER A 1 232 ? 26.020  12.709  -18.574 1.00 71.17 232 A 1 
ATOM 1866 N N   . GLY A 1 233 ? 24.585  13.257  -21.429 1.00 77.41 233 A 1 
ATOM 1867 C CA  . GLY A 1 233 ? 23.772  12.284  -22.160 1.00 76.08 233 A 1 
ATOM 1868 C C   . GLY A 1 233 ? 23.661  10.930  -21.459 1.00 76.88 233 A 1 
ATOM 1869 O O   . GLY A 1 233 ? 23.068  10.001  -22.018 1.00 70.65 233 A 1 
ATOM 1870 N N   . TYR A 1 234 ? 24.213  10.799  -20.265 1.00 75.58 234 A 1 
ATOM 1871 C CA  . TYR A 1 234 ? 24.060  9.594   -19.465 1.00 75.12 234 A 1 
ATOM 1872 C C   . TYR A 1 234 ? 22.589  9.398   -19.085 1.00 77.23 234 A 1 
ATOM 1873 O O   . TYR A 1 234 ? 21.974  10.248  -18.434 1.00 73.80 234 A 1 
ATOM 1874 C CB  . TYR A 1 234 ? 24.959  9.681   -18.222 1.00 68.44 234 A 1 
ATOM 1875 C CG  . TYR A 1 234 ? 24.865  8.466   -17.330 1.00 64.18 234 A 1 
ATOM 1876 C CD1 . TYR A 1 234 ? 24.110  8.513   -16.143 1.00 59.79 234 A 1 
ATOM 1877 C CD2 . TYR A 1 234 ? 25.528  7.269   -17.683 1.00 59.37 234 A 1 
ATOM 1878 C CE1 . TYR A 1 234 ? 24.016  7.380   -15.313 1.00 54.19 234 A 1 
ATOM 1879 C CE2 . TYR A 1 234 ? 25.437  6.135   -16.862 1.00 55.17 234 A 1 
ATOM 1880 C CZ  . TYR A 1 234 ? 24.681  6.193   -15.676 1.00 53.28 234 A 1 
ATOM 1881 O OH  . TYR A 1 234 ? 24.588  5.093   -14.875 1.00 50.42 234 A 1 
ATOM 1882 N N   . GLN A 1 235 ? 22.025  8.272   -19.514 1.00 79.71 235 A 1 
ATOM 1883 C CA  . GLN A 1 235 ? 20.666  7.901   -19.151 1.00 80.64 235 A 1 
ATOM 1884 C C   . GLN A 1 235 ? 20.698  6.987   -17.932 1.00 82.99 235 A 1 
ATOM 1885 O O   . GLN A 1 235 ? 20.968  5.787   -18.042 1.00 77.96 235 A 1 
ATOM 1886 C CB  . GLN A 1 235 ? 19.932  7.273   -20.335 1.00 72.70 235 A 1 
ATOM 1887 C CG  . GLN A 1 235 ? 19.608  8.316   -21.408 1.00 62.47 235 A 1 
ATOM 1888 C CD  . GLN A 1 235 ? 18.710  7.756   -22.525 1.00 57.42 235 A 1 
ATOM 1889 O OE1 . GLN A 1 235 ? 18.441  6.570   -22.625 1.00 51.58 235 A 1 
ATOM 1890 N NE2 . GLN A 1 235 ? 18.213  8.595   -23.397 1.00 48.88 235 A 1 
ATOM 1891 N N   . ALA A 1 236 ? 20.425  7.555   -16.782 1.00 86.48 236 A 1 
ATOM 1892 C CA  . ALA A 1 236 ? 20.179  6.762   -15.594 1.00 88.00 236 A 1 
ATOM 1893 C C   . ALA A 1 236 ? 18.775  6.160   -15.641 1.00 90.22 236 A 1 
ATOM 1894 O O   . ALA A 1 236 ? 17.837  6.798   -16.115 1.00 87.51 236 A 1 
ATOM 1895 C CB  . ALA A 1 236 ? 20.390  7.630   -14.359 1.00 83.34 236 A 1 
ATOM 1896 N N   . LEU A 1 237 ? 18.637  4.953   -15.119 1.00 90.59 237 A 1 
ATOM 1897 C CA  . LEU A 1 237 ? 17.335  4.296   -15.032 1.00 92.11 237 A 1 
ATOM 1898 C C   . LEU A 1 237 ? 16.625  4.711   -13.741 1.00 94.23 237 A 1 
ATOM 1899 O O   . LEU A 1 237 ? 17.199  4.555   -12.655 1.00 92.96 237 A 1 
ATOM 1900 C CB  . LEU A 1 237 ? 17.509  2.773   -15.148 1.00 88.75 237 A 1 
ATOM 1901 C CG  . LEU A 1 237 ? 18.053  2.313   -16.521 1.00 84.26 237 A 1 
ATOM 1902 C CD1 . LEU A 1 237 ? 18.326  0.801   -16.470 1.00 77.94 237 A 1 
ATOM 1903 C CD2 . LEU A 1 237 ? 17.080  2.595   -17.663 1.00 77.41 237 A 1 
ATOM 1904 N N   . PRO A 1 238 ? 15.390  5.234   -13.842 1.00 94.70 238 A 1 
ATOM 1905 C CA  . PRO A 1 238 ? 14.539  5.453   -12.687 1.00 95.67 238 A 1 
ATOM 1906 C C   . PRO A 1 238 ? 13.722  4.199   -12.365 1.00 96.05 238 A 1 
ATOM 1907 O O   . PRO A 1 238 ? 13.239  3.483   -13.253 1.00 94.85 238 A 1 
ATOM 1908 C CB  . PRO A 1 238 ? 13.671  6.652   -13.062 1.00 94.26 238 A 1 
ATOM 1909 C CG  . PRO A 1 238 ? 13.484  6.480   -14.568 1.00 92.23 238 A 1 
ATOM 1910 C CD  . PRO A 1 238 ? 14.774  5.799   -15.032 1.00 93.63 238 A 1 
ATOM 1911 N N   . TRP A 1 239 ? 13.542  3.965   -11.081 1.00 96.97 239 A 1 
ATOM 1912 C CA  . TRP A 1 239 ? 12.788  2.844   -10.526 1.00 97.14 239 A 1 
ATOM 1913 C C   . TRP A 1 239 ? 11.796  3.344   -9.488  1.00 97.51 239 A 1 
ATOM 1914 O O   . TRP A 1 239 ? 12.057  4.319   -8.782  1.00 96.94 239 A 1 
ATOM 1915 C CB  . TRP A 1 239 ? 13.764  1.849   -9.895  1.00 96.58 239 A 1 
ATOM 1916 C CG  . TRP A 1 239 ? 14.814  1.304   -10.811 1.00 95.83 239 A 1 
ATOM 1917 C CD1 . TRP A 1 239 ? 16.029  1.859   -11.007 1.00 93.77 239 A 1 
ATOM 1918 C CD2 . TRP A 1 239 ? 14.742  0.129   -11.665 1.00 94.65 239 A 1 
ATOM 1919 N NE1 . TRP A 1 239 ? 16.731  1.097   -11.930 1.00 92.21 239 A 1 
ATOM 1920 C CE2 . TRP A 1 239 ? 15.986  0.022   -12.358 1.00 93.31 239 A 1 
ATOM 1921 C CE3 . TRP A 1 239 ? 13.765  -0.855  -11.910 1.00 92.56 239 A 1 
ATOM 1922 C CZ2 . TRP A 1 239 ? 16.242  -1.029  -13.263 1.00 91.46 239 A 1 
ATOM 1923 C CZ3 . TRP A 1 239 ? 14.025  -1.913  -12.817 1.00 90.97 239 A 1 
ATOM 1924 C CH2 . TRP A 1 239 ? 15.251  -1.993  -13.485 1.00 90.22 239 A 1 
ATOM 1925 N N   . VAL A 1 240 ? 10.676  2.651   -9.356  1.00 97.23 240 A 1 
ATOM 1926 C CA  . VAL A 1 240 ? 9.657   2.988   -8.359  1.00 97.57 240 A 1 
ATOM 1927 C C   . VAL A 1 240 ? 9.143   1.733   -7.661  1.00 97.47 240 A 1 
ATOM 1928 O O   . VAL A 1 240 ? 9.011   0.673   -8.277  1.00 96.72 240 A 1 
ATOM 1929 C CB  . VAL A 1 240 ? 8.533   3.833   -8.985  1.00 96.94 240 A 1 
ATOM 1930 C CG1 . VAL A 1 240 ? 7.694   3.065   -10.016 1.00 94.67 240 A 1 
ATOM 1931 C CG2 . VAL A 1 240 ? 7.602   4.423   -7.922  1.00 94.74 240 A 1 
ATOM 1932 N N   . ARG A 1 241 ? 8.812   1.854   -6.388  1.00 97.33 241 A 1 
ATOM 1933 C CA  . ARG A 1 241 ? 7.934   0.908   -5.690  1.00 97.04 241 A 1 
ATOM 1934 C C   . ARG A 1 241 ? 6.902   1.650   -4.854  1.00 97.39 241 A 1 
ATOM 1935 O O   . ARG A 1 241 ? 7.131   2.784   -4.424  1.00 96.92 241 A 1 
ATOM 1936 C CB  . ARG A 1 241 ? 8.738   -0.118  -4.869  1.00 95.12 241 A 1 
ATOM 1937 C CG  . ARG A 1 241 ? 9.465   0.509   -3.677  1.00 92.68 241 A 1 
ATOM 1938 C CD  . ARG A 1 241 ? 10.253  -0.565  -2.907  1.00 92.93 241 A 1 
ATOM 1939 N NE  . ARG A 1 241 ? 10.992  0.079   -1.820  1.00 92.06 241 A 1 
ATOM 1940 C CZ  . ARG A 1 241 ? 11.834  -0.457  -0.974  1.00 92.59 241 A 1 
ATOM 1941 N NH1 . ARG A 1 241 ? 12.109  -1.736  -0.978  1.00 87.56 241 A 1 
ATOM 1942 N NH2 . ARG A 1 241 ? 12.415  0.315   -0.106  1.00 88.06 241 A 1 
ATOM 1943 N N   . TYR A 1 242 ? 5.775   1.006   -4.649  1.00 97.78 242 A 1 
ATOM 1944 C CA  . TYR A 1 242 ? 4.654   1.537   -3.898  1.00 97.74 242 A 1 
ATOM 1945 C C   . TYR A 1 242 ? 4.383   0.618   -2.707  1.00 97.74 242 A 1 
ATOM 1946 O O   . TYR A 1 242 ? 4.362   -0.601  -2.874  1.00 96.91 242 A 1 
ATOM 1947 C CB  . TYR A 1 242 ? 3.418   1.626   -4.790  1.00 97.52 242 A 1 
ATOM 1948 C CG  . TYR A 1 242 ? 3.598   2.517   -5.998  1.00 97.56 242 A 1 
ATOM 1949 C CD1 . TYR A 1 242 ? 3.190   3.863   -5.955  1.00 96.64 242 A 1 
ATOM 1950 C CD2 . TYR A 1 242 ? 4.182   2.014   -7.181  1.00 96.65 242 A 1 
ATOM 1951 C CE1 . TYR A 1 242 ? 3.341   4.694   -7.075  1.00 96.04 242 A 1 
ATOM 1952 C CE2 . TYR A 1 242 ? 4.343   2.838   -8.300  1.00 96.08 242 A 1 
ATOM 1953 C CZ  . TYR A 1 242 ? 3.913   4.184   -8.251  1.00 96.51 242 A 1 
ATOM 1954 O OH  . TYR A 1 242 ? 4.061   4.986   -9.338  1.00 95.56 242 A 1 
ATOM 1955 N N   . ILE A 1 243 ? 4.166   1.218   -1.554  1.00 98.03 243 A 1 
ATOM 1956 C CA  . ILE A 1 243 ? 3.862   0.496   -0.323  1.00 98.02 243 A 1 
ATOM 1957 C C   . ILE A 1 243 ? 2.764   1.261   0.406   1.00 98.28 243 A 1 
ATOM 1958 O O   . ILE A 1 243 ? 2.893   2.458   0.646   1.00 98.10 243 A 1 
ATOM 1959 C CB  . ILE A 1 243 ? 5.127   0.324   0.556   1.00 97.53 243 A 1 
ATOM 1960 C CG1 . ILE A 1 243 ? 6.265   -0.387  -0.225  1.00 94.82 243 A 1 
ATOM 1961 C CG2 . ILE A 1 243 ? 4.776   -0.460  1.833   1.00 95.10 243 A 1 
ATOM 1962 C CD1 . ILE A 1 243 ? 7.608   -0.427  0.508   1.00 89.60 243 A 1 
ATOM 1963 N N   . THR A 1 244 ? 1.699   0.571   0.766   1.00 98.18 244 A 1 
ATOM 1964 C CA  . THR A 1 244 ? 0.734   1.074   1.735   1.00 98.25 244 A 1 
ATOM 1965 C C   . THR A 1 244 ? 0.976   0.388   3.065   1.00 98.30 244 A 1 
ATOM 1966 O O   . THR A 1 244 ? 1.130   -0.831  3.104   1.00 98.00 244 A 1 
ATOM 1967 C CB  . THR A 1 244 ? -0.707  0.866   1.265   1.00 97.86 244 A 1 
ATOM 1968 O OG1 . THR A 1 244 ? -0.977  1.727   0.177   1.00 96.57 244 A 1 
ATOM 1969 C CG2 . THR A 1 244 ? -1.732  1.204   2.342   1.00 96.26 244 A 1 
ATOM 1970 N N   . GLN A 1 245 ? 0.945   1.150   4.150   1.00 98.28 245 A 1 
ATOM 1971 C CA  . GLN A 1 245 ? 1.070   0.634   5.508   1.00 98.22 245 A 1 
ATOM 1972 C C   . GLN A 1 245 ? 0.029   1.277   6.435   1.00 98.49 245 A 1 
ATOM 1973 O O   . GLN A 1 245 ? -0.640  2.256   6.066   1.00 98.26 245 A 1 
ATOM 1974 C CB  . GLN A 1 245 ? 2.517   0.847   5.998   1.00 97.37 245 A 1 
ATOM 1975 C CG  . GLN A 1 245 ? 2.896   2.330   6.129   1.00 94.94 245 A 1 
ATOM 1976 C CD  . GLN A 1 245 ? 4.350   2.546   6.553   1.00 95.84 245 A 1 
ATOM 1977 O OE1 . GLN A 1 245 ? 5.206   1.685   6.459   1.00 87.38 245 A 1 
ATOM 1978 N NE2 . GLN A 1 245 ? 4.682   3.719   7.035   1.00 86.27 245 A 1 
ATOM 1979 N N   . ASN A 1 246 ? -0.104  0.760   7.635   1.00 98.55 246 A 1 
ATOM 1980 C CA  . ASN A 1 246 ? -0.873  1.456   8.658   1.00 98.56 246 A 1 
ATOM 1981 C C   . ASN A 1 246 ? -0.178  2.766   9.071   1.00 98.51 246 A 1 
ATOM 1982 O O   . ASN A 1 246 ? 1.045   2.834   9.195   1.00 98.31 246 A 1 
ATOM 1983 C CB  . ASN A 1 246 ? -1.116  0.528   9.863   1.00 98.39 246 A 1 
ATOM 1984 C CG  . ASN A 1 246 ? 0.169   0.230   10.614  1.00 98.48 246 A 1 
ATOM 1985 O OD1 . ASN A 1 246 ? 0.983   -0.575  10.206  1.00 94.98 246 A 1 
ATOM 1986 N ND2 . ASN A 1 246 ? 0.393   0.892   11.734  1.00 95.34 246 A 1 
ATOM 1987 N N   . GLY A 1 247 ? -0.995  3.791   9.336   1.00 98.19 247 A 1 
ATOM 1988 C CA  . GLY A 1 247 ? -0.624  4.864   10.244  1.00 98.10 247 A 1 
ATOM 1989 C C   . GLY A 1 247 ? -1.248  4.605   11.622  1.00 98.43 247 A 1 
ATOM 1990 O O   . GLY A 1 247 ? -1.123  3.513   12.171  1.00 97.93 247 A 1 
ATOM 1991 N N   . ASP A 1 248 ? -1.968  5.591   12.134  1.00 98.44 248 A 1 
ATOM 1992 C CA  . ASP A 1 248 ? -2.835  5.432   13.301  1.00 98.35 248 A 1 
ATOM 1993 C C   . ASP A 1 248 ? -4.146  4.754   12.868  1.00 98.20 248 A 1 
ATOM 1994 O O   . ASP A 1 248 ? -5.117  5.410   12.474  1.00 97.39 248 A 1 
ATOM 1995 C CB  . ASP A 1 248 ? -3.037  6.821   13.940  1.00 97.74 248 A 1 
ATOM 1996 C CG  . ASP A 1 248 ? -3.926  6.775   15.168  1.00 91.20 248 A 1 
ATOM 1997 O OD1 . ASP A 1 248 ? -3.950  5.729   15.844  1.00 85.62 248 A 1 
ATOM 1998 O OD2 . ASP A 1 248 ? -4.607  7.797   15.427  1.00 85.15 248 A 1 
ATOM 1999 N N   . TYR A 1 249 ? -4.148  3.425   12.869  1.00 98.68 249 A 1 
ATOM 2000 C CA  . TYR A 1 249 ? -5.238  2.596   12.353  1.00 98.64 249 A 1 
ATOM 2001 C C   . TYR A 1 249 ? -5.979  1.914   13.510  1.00 98.73 249 A 1 
ATOM 2002 O O   . TYR A 1 249 ? -5.491  0.930   14.064  1.00 98.38 249 A 1 
ATOM 2003 C CB  . TYR A 1 249 ? -4.673  1.604   11.341  1.00 98.52 249 A 1 
ATOM 2004 C CG  . TYR A 1 249 ? -5.726  0.927   10.487  1.00 98.64 249 A 1 
ATOM 2005 C CD1 . TYR A 1 249 ? -6.578  -0.062  11.018  1.00 98.40 249 A 1 
ATOM 2006 C CD2 . TYR A 1 249 ? -5.855  1.297   9.126   1.00 98.44 249 A 1 
ATOM 2007 C CE1 . TYR A 1 249 ? -7.540  -0.683  10.218  1.00 98.26 249 A 1 
ATOM 2008 C CE2 . TYR A 1 249 ? -6.821  0.666   8.309   1.00 98.18 249 A 1 
ATOM 2009 C CZ  . TYR A 1 249 ? -7.663  -0.323  8.862   1.00 98.34 249 A 1 
ATOM 2010 O OH  . TYR A 1 249 ? -8.597  -0.935  8.074   1.00 97.96 249 A 1 
ATOM 2011 N N   . GLN A 1 250 ? -7.151  2.423   13.861  1.00 98.63 250 A 1 
ATOM 2012 C CA  . GLN A 1 250 ? -7.849  2.080   15.091  1.00 98.55 250 A 1 
ATOM 2013 C C   . GLN A 1 250 ? -9.348  1.844   14.868  1.00 98.40 250 A 1 
ATOM 2014 O O   . GLN A 1 250 ? -10.040 2.611   14.192  1.00 97.77 250 A 1 
ATOM 2015 C CB  . GLN A 1 250 ? -7.644  3.204   16.119  1.00 98.07 250 A 1 
ATOM 2016 C CG  . GLN A 1 250 ? -6.185  3.364   16.583  1.00 96.02 250 A 1 
ATOM 2017 C CD  . GLN A 1 250 ? -6.036  4.459   17.637  1.00 94.74 250 A 1 
ATOM 2018 O OE1 . GLN A 1 250 ? -7.005  5.023   18.142  1.00 86.53 250 A 1 
ATOM 2019 N NE2 . GLN A 1 250 ? -4.839  4.801   18.026  1.00 82.51 250 A 1 
ATOM 2020 N N   . LEU A 1 251 ? -9.874  0.812   15.521  1.00 98.27 251 A 1 
ATOM 2021 C CA  . LEU A 1 251 ? -11.291 0.491   15.561  1.00 98.21 251 A 1 
ATOM 2022 C C   . LEU A 1 251 ? -11.752 0.389   17.014  1.00 98.07 251 A 1 
ATOM 2023 O O   . LEU A 1 251 ? -11.292 -0.468  17.761  1.00 97.36 251 A 1 
ATOM 2024 C CB  . LEU A 1 251 ? -11.588 -0.798  14.772  1.00 98.12 251 A 1 
ATOM 2025 C CG  . LEU A 1 251 ? -11.167 -0.759  13.286  1.00 97.49 251 A 1 
ATOM 2026 C CD1 . LEU A 1 251 ? -9.801  -1.426  13.064  1.00 95.67 251 A 1 
ATOM 2027 C CD2 . LEU A 1 251 ? -12.183 -1.493  12.421  1.00 95.47 251 A 1 
ATOM 2028 N N   . ARG A 1 252 ? -12.665 1.261   17.418  1.00 97.46 252 A 1 
ATOM 2029 C CA  . ARG A 1 252 ? -13.222 1.252   18.767  1.00 97.13 252 A 1 
ATOM 2030 C C   . ARG A 1 252 ? -14.152 0.047   18.956  1.00 96.86 252 A 1 
ATOM 2031 O O   . ARG A 1 252 ? -14.878 -0.334  18.040  1.00 95.97 252 A 1 
ATOM 2032 C CB  . ARG A 1 252 ? -13.961 2.559   19.065  1.00 96.54 252 A 1 
ATOM 2033 C CG  . ARG A 1 252 ? -13.012 3.766   19.088  1.00 95.18 252 A 1 
ATOM 2034 C CD  . ARG A 1 252 ? -13.809 5.032   19.363  1.00 93.09 252 A 1 
ATOM 2035 N NE  . ARG A 1 252 ? -12.930 6.214   19.430  1.00 90.46 252 A 1 
ATOM 2036 C CZ  . ARG A 1 252 ? -13.326 7.472   19.463  1.00 88.30 252 A 1 
ATOM 2037 N NH1 . ARG A 1 252 ? -14.585 7.801   19.423  1.00 83.69 252 A 1 
ATOM 2038 N NH2 . ARG A 1 252 ? -12.443 8.421   19.529  1.00 84.56 252 A 1 
ATOM 2039 N N   . THR A 1 253 ? -14.136 -0.500  20.142  1.00 95.31 253 A 1 
ATOM 2040 C CA  . THR A 1 253 ? -15.023 -1.609  20.549  1.00 93.89 253 A 1 
ATOM 2041 C C   . THR A 1 253 ? -16.177 -1.145  21.439  1.00 91.48 253 A 1 
ATOM 2042 O O   . THR A 1 253 ? -17.151 -1.876  21.608  1.00 84.57 253 A 1 
ATOM 2043 C CB  . THR A 1 253 ? -14.222 -2.685  21.275  1.00 92.48 253 A 1 
ATOM 2044 O OG1 . THR A 1 253 ? -13.577 -2.130  22.405  1.00 89.29 253 A 1 
ATOM 2045 C CG2 . THR A 1 253 ? -13.135 -3.281  20.376  1.00 87.84 253 A 1 
ATOM 2046 N N   . GLN A 1 254 ? -16.070 0.063   22.008  1.00 89.23 254 A 1 
ATOM 2047 C CA  . GLN A 1 254 ? -17.033 0.700   22.896  1.00 87.56 254 A 1 
ATOM 2048 C C   . GLN A 1 254 ? -17.148 2.193   22.589  1.00 84.13 254 A 1 
ATOM 2049 O O   . GLN A 1 254 ? -16.181 2.787   22.075  1.00 77.70 254 A 1 
ATOM 2050 C CB  . GLN A 1 254 ? -16.661 0.466   24.370  1.00 80.10 254 A 1 
ATOM 2051 C CG  . GLN A 1 254 ? -16.717 -1.032  24.738  1.00 73.32 254 A 1 
ATOM 2052 C CD  . GLN A 1 254 ? -16.480 -1.327  26.227  1.00 71.74 254 A 1 
ATOM 2053 O OE1 . GLN A 1 254 ? -16.104 -0.473  27.024  1.00 66.03 254 A 1 
ATOM 2054 N NE2 . GLN A 1 254 ? -16.687 -2.548  26.652  1.00 64.44 254 A 1 
ATOM 2055 O OXT . GLN A 1 254 ? -18.256 2.738   22.870  1.00 68.53 254 A 1 
ATOM 2056 N N   . MET B 2 1   ? 35.850  -23.408 -66.017 1.00 19.19 1   B 1 
ATOM 2057 C CA  . MET B 2 1   ? 35.441  -22.356 -65.071 1.00 26.72 1   B 1 
ATOM 2058 C C   . MET B 2 1   ? 34.085  -22.763 -64.516 1.00 26.60 1   B 1 
ATOM 2059 O O   . MET B 2 1   ? 33.111  -22.743 -65.259 1.00 26.49 1   B 1 
ATOM 2060 C CB  . MET B 2 1   ? 35.373  -21.004 -65.770 1.00 28.46 1   B 1 
ATOM 2061 C CG  . MET B 2 1   ? 36.773  -20.401 -65.968 1.00 28.24 1   B 1 
ATOM 2062 S SD  . MET B 2 1   ? 36.774  -19.023 -67.132 1.00 25.95 1   B 1 
ATOM 2063 C CE  . MET B 2 1   ? 38.219  -18.110 -66.554 1.00 23.66 1   B 1 
ATOM 2064 N N   . GLY B 2 2   ? 34.054  -23.294 -63.288 1.00 25.55 2   B 1 
ATOM 2065 C CA  . GLY B 2 2   ? 32.830  -23.820 -62.683 1.00 27.38 2   B 1 
ATOM 2066 C C   . GLY B 2 2   ? 31.915  -22.674 -62.251 1.00 26.82 2   B 1 
ATOM 2067 O O   . GLY B 2 2   ? 32.414  -21.640 -61.837 1.00 26.15 2   B 1 
ATOM 2068 N N   . PRO B 2 3   ? 30.598  -22.836 -62.400 1.00 23.59 3   B 1 
ATOM 2069 C CA  . PRO B 2 3   ? 29.677  -21.762 -62.070 1.00 27.75 3   B 1 
ATOM 2070 C C   . PRO B 2 3   ? 29.711  -21.524 -60.555 1.00 29.45 3   B 1 
ATOM 2071 O O   . PRO B 2 3   ? 29.352  -22.417 -59.774 1.00 29.14 3   B 1 
ATOM 2072 C CB  . PRO B 2 3   ? 28.312  -22.240 -62.580 1.00 26.17 3   B 1 
ATOM 2073 C CG  . PRO B 2 3   ? 28.408  -23.775 -62.519 1.00 26.08 3   B 1 
ATOM 2074 C CD  . PRO B 2 3   ? 29.894  -24.042 -62.796 1.00 32.42 3   B 1 
ATOM 2075 N N   . GLU B 2 4   ? 30.144  -20.330 -60.154 1.00 24.05 4   B 1 
ATOM 2076 C CA  . GLU B 2 4   ? 30.068  -19.893 -58.756 1.00 27.37 4   B 1 
ATOM 2077 C C   . GLU B 2 4   ? 28.593  -19.807 -58.354 1.00 25.12 4   B 1 
ATOM 2078 O O   . GLU B 2 4   ? 27.869  -18.880 -58.719 1.00 25.35 4   B 1 
ATOM 2079 C CB  . GLU B 2 4   ? 30.788  -18.549 -58.554 1.00 29.29 4   B 1 
ATOM 2080 C CG  . GLU B 2 4   ? 32.313  -18.701 -58.569 1.00 28.21 4   B 1 
ATOM 2081 C CD  . GLU B 2 4   ? 33.049  -17.380 -58.315 1.00 28.14 4   B 1 
ATOM 2082 O OE1 . GLU B 2 4   ? 34.179  -17.445 -57.754 1.00 26.21 4   B 1 
ATOM 2083 O OE2 . GLU B 2 4   ? 32.516  -16.319 -58.717 1.00 34.47 4   B 1 
ATOM 2084 N N   . ARG B 2 5   ? 28.117  -20.833 -57.639 1.00 19.74 5   B 1 
ATOM 2085 C CA  . ARG B 2 5   ? 26.795  -20.802 -57.036 1.00 23.36 5   B 1 
ATOM 2086 C C   . ARG B 2 5   ? 26.827  -19.736 -55.944 1.00 21.02 5   B 1 
ATOM 2087 O O   . ARG B 2 5   ? 27.314  -19.994 -54.848 1.00 21.72 5   B 1 
ATOM 2088 C CB  . ARG B 2 5   ? 26.390  -22.175 -56.473 1.00 25.82 5   B 1 
ATOM 2089 C CG  . ARG B 2 5   ? 25.940  -23.148 -57.572 1.00 24.43 5   B 1 
ATOM 2090 C CD  . ARG B 2 5   ? 25.425  -24.455 -56.939 1.00 26.72 5   B 1 
ATOM 2091 N NE  . ARG B 2 5   ? 24.866  -25.370 -57.948 1.00 23.98 5   B 1 
ATOM 2092 C CZ  . ARG B 2 5   ? 24.253  -26.528 -57.710 1.00 24.58 5   B 1 
ATOM 2093 N NH1 . ARG B 2 5   ? 24.122  -26.983 -56.503 1.00 23.49 5   B 1 
ATOM 2094 N NH2 . ARG B 2 5   ? 23.767  -27.239 -58.693 1.00 27.02 5   B 1 
ATOM 2095 N N   . HIS B 2 6   ? 26.310  -18.554 -56.269 1.00 25.19 6   B 1 
ATOM 2096 C CA  . HIS B 2 6   ? 25.992  -17.545 -55.270 1.00 27.86 6   B 1 
ATOM 2097 C C   . HIS B 2 6   ? 25.012  -18.163 -54.267 1.00 26.04 6   B 1 
ATOM 2098 O O   . HIS B 2 6   ? 23.813  -18.270 -54.518 1.00 26.56 6   B 1 
ATOM 2099 C CB  . HIS B 2 6   ? 25.415  -16.285 -55.940 1.00 28.23 6   B 1 
ATOM 2100 C CG  . HIS B 2 6   ? 26.449  -15.220 -56.178 1.00 26.05 6   B 1 
ATOM 2101 N ND1 . HIS B 2 6   ? 26.880  -14.289 -55.246 1.00 25.98 6   B 1 
ATOM 2102 C CD2 . HIS B 2 6   ? 27.143  -14.965 -57.332 1.00 25.16 6   B 1 
ATOM 2103 C CE1 . HIS B 2 6   ? 27.798  -13.503 -55.830 1.00 25.63 6   B 1 
ATOM 2104 N NE2 . HIS B 2 6   ? 27.992  -13.878 -57.097 1.00 26.60 6   B 1 
ATOM 2105 N N   . LEU B 2 7   ? 25.559  -18.627 -53.129 1.00 24.81 7   B 1 
ATOM 2106 C CA  . LEU B 2 7   ? 24.764  -19.003 -51.975 1.00 25.96 7   B 1 
ATOM 2107 C C   . LEU B 2 7   ? 24.121  -17.722 -51.456 1.00 24.11 7   B 1 
ATOM 2108 O O   . LEU B 2 7   ? 24.739  -16.955 -50.727 1.00 23.44 7   B 1 
ATOM 2109 C CB  . LEU B 2 7   ? 25.659  -19.673 -50.916 1.00 25.26 7   B 1 
ATOM 2110 C CG  . LEU B 2 7   ? 26.003  -21.147 -51.235 1.00 23.93 7   B 1 
ATOM 2111 C CD1 . LEU B 2 7   ? 27.177  -21.609 -50.366 1.00 25.09 7   B 1 
ATOM 2112 C CD2 . LEU B 2 7   ? 24.815  -22.078 -50.955 1.00 27.40 7   B 1 
ATOM 2113 N N   . SER B 2 8   ? 22.900  -17.467 -51.911 1.00 24.11 8   B 1 
ATOM 2114 C CA  . SER B 2 8   ? 22.070  -16.407 -51.352 1.00 26.47 8   B 1 
ATOM 2115 C C   . SER B 2 8   ? 21.752  -16.782 -49.912 1.00 25.32 8   B 1 
ATOM 2116 O O   . SER B 2 8   ? 20.782  -17.495 -49.646 1.00 25.74 8   B 1 
ATOM 2117 C CB  . SER B 2 8   ? 20.796  -16.222 -52.199 1.00 27.25 8   B 1 
ATOM 2118 O OG  . SER B 2 8   ? 20.105  -17.440 -52.326 1.00 24.97 8   B 1 
ATOM 2119 N N   . GLY B 2 9   ? 22.637  -16.379 -49.006 1.00 25.21 9   B 1 
ATOM 2120 C CA  . GLY B 2 9   ? 22.423  -16.568 -47.578 1.00 25.79 9   B 1 
ATOM 2121 C C   . GLY B 2 9   ? 21.136  -15.851 -47.195 1.00 25.80 9   B 1 
ATOM 2122 O O   . GLY B 2 9   ? 21.104  -14.625 -47.190 1.00 24.69 9   B 1 
ATOM 2123 N N   . ALA B 2 10  ? 20.079  -16.613 -46.964 1.00 24.74 10  B 1 
ATOM 2124 C CA  . ALA B 2 10  ? 18.822  -16.039 -46.520 1.00 26.07 10  B 1 
ATOM 2125 C C   . ALA B 2 10  ? 19.085  -15.302 -45.194 1.00 25.38 10  B 1 
ATOM 2126 O O   . ALA B 2 10  ? 19.633  -15.912 -44.277 1.00 24.67 10  B 1 
ATOM 2127 C CB  . ALA B 2 10  ? 17.778  -17.161 -46.354 1.00 26.03 10  B 1 
ATOM 2128 N N   . PRO B 2 11  ? 18.765  -14.000 -45.112 1.00 24.72 11  B 1 
ATOM 2129 C CA  . PRO B 2 11  ? 19.011  -13.255 -43.893 1.00 26.60 11  B 1 
ATOM 2130 C C   . PRO B 2 11  ? 18.209  -13.925 -42.776 1.00 27.02 11  B 1 
ATOM 2131 O O   . PRO B 2 11  ? 16.988  -14.070 -42.886 1.00 26.30 11  B 1 
ATOM 2132 C CB  . PRO B 2 11  ? 18.581  -11.811 -44.188 1.00 26.23 11  B 1 
ATOM 2133 C CG  . PRO B 2 11  ? 17.556  -11.965 -45.315 1.00 25.28 11  B 1 
ATOM 2134 C CD  . PRO B 2 11  ? 18.050  -13.195 -46.089 1.00 29.52 11  B 1 
ATOM 2135 N N   . ALA B 2 12  ? 18.909  -14.368 -41.745 1.00 22.84 12  B 1 
ATOM 2136 C CA  . ALA B 2 12  ? 18.266  -14.908 -40.568 1.00 23.08 12  B 1 
ATOM 2137 C C   . ALA B 2 12  ? 17.342  -13.814 -40.020 1.00 22.55 12  B 1 
ATOM 2138 O O   . ALA B 2 12  ? 17.814  -12.778 -39.571 1.00 22.23 12  B 1 
ATOM 2139 C CB  . ALA B 2 12  ? 19.338  -15.347 -39.555 1.00 23.09 12  B 1 
ATOM 2140 N N   . ARG B 2 13  ? 16.029  -14.025 -40.134 1.00 20.88 13  B 1 
ATOM 2141 C CA  . ARG B 2 13  ? 15.049  -13.149 -39.487 1.00 22.06 13  B 1 
ATOM 2142 C C   . ARG B 2 13  ? 15.346  -13.247 -37.994 1.00 20.63 13  B 1 
ATOM 2143 O O   . ARG B 2 13  ? 15.017  -14.256 -37.375 1.00 20.64 13  B 1 
ATOM 2144 C CB  . ARG B 2 13  ? 13.604  -13.581 -39.793 1.00 23.57 13  B 1 
ATOM 2145 C CG  . ARG B 2 13  ? 13.145  -13.145 -41.194 1.00 21.91 13  B 1 
ATOM 2146 C CD  . ARG B 2 13  ? 11.666  -13.526 -41.387 1.00 23.11 13  B 1 
ATOM 2147 N NE  . ARG B 2 13  ? 11.138  -13.036 -42.678 1.00 20.34 13  B 1 
ATOM 2148 C CZ  . ARG B 2 13  ? 9.883   -13.172 -43.118 1.00 19.95 13  B 1 
ATOM 2149 N NH1 . ARG B 2 13  ? 8.976   -13.806 -42.431 1.00 17.58 13  B 1 
ATOM 2150 N NH2 . ARG B 2 13  ? 9.531   -12.655 -44.260 1.00 17.88 13  B 1 
ATOM 2151 N N   . MET B 2 14  ? 16.018  -12.232 -37.442 1.00 21.56 14  B 1 
ATOM 2152 C CA  . MET B 2 14  ? 16.110  -12.074 -36.004 1.00 20.91 14  B 1 
ATOM 2153 C C   . MET B 2 14  ? 14.671  -12.016 -35.506 1.00 20.99 14  B 1 
ATOM 2154 O O   . MET B 2 14  ? 13.938  -11.097 -35.851 1.00 20.45 14  B 1 
ATOM 2155 C CB  . MET B 2 14  ? 16.886  -10.803 -35.620 1.00 21.86 14  B 1 
ATOM 2156 C CG  . MET B 2 14  ? 18.400  -10.986 -35.798 1.00 20.28 14  B 1 
ATOM 2157 S SD  . MET B 2 14  ? 19.359  -9.589  -35.126 1.00 19.58 14  B 1 
ATOM 2158 C CE  . MET B 2 14  ? 21.037  -10.213 -35.382 1.00 16.91 14  B 1 
ATOM 2159 N N   . ALA B 2 15  ? 14.273  -13.055 -34.795 1.00 27.93 15  B 1 
ATOM 2160 C CA  . ALA B 2 15  ? 13.005  -13.043 -34.097 1.00 28.01 15  B 1 
ATOM 2161 C C   . ALA B 2 15  ? 13.096  -11.893 -33.091 1.00 26.20 15  B 1 
ATOM 2162 O O   . ALA B 2 15  ? 13.836  -11.980 -32.114 1.00 26.00 15  B 1 
ATOM 2163 C CB  . ALA B 2 15  ? 12.773  -14.412 -33.441 1.00 28.92 15  B 1 
ATOM 2164 N N   . THR B 2 16  ? 12.411  -10.817 -33.404 1.00 25.28 16  B 1 
ATOM 2165 C CA  . THR B 2 16  ? 12.215  -9.745  -32.446 1.00 25.94 16  B 1 
ATOM 2166 C C   . THR B 2 16  ? 11.471  -10.386 -31.289 1.00 26.13 16  B 1 
ATOM 2167 O O   . THR B 2 16  ? 10.289  -10.690 -31.416 1.00 26.17 16  B 1 
ATOM 2168 C CB  . THR B 2 16  ? 11.411  -8.578  -33.038 1.00 25.82 16  B 1 
ATOM 2169 O OG1 . THR B 2 16  ? 11.663  -8.427  -34.416 1.00 22.50 16  B 1 
ATOM 2170 C CG2 . THR B 2 16  ? 11.786  -7.258  -32.367 1.00 24.76 16  B 1 
ATOM 2171 N N   . VAL B 2 17  ? 12.210  -10.691 -30.233 1.00 27.56 17  B 1 
ATOM 2172 C CA  . VAL B 2 17  ? 11.595  -11.097 -28.976 1.00 27.41 17  B 1 
ATOM 2173 C C   . VAL B 2 17  ? 10.799  -9.879  -28.537 1.00 26.60 17  B 1 
ATOM 2174 O O   . VAL B 2 17  ? 11.369  -8.915  -28.027 1.00 26.35 17  B 1 
ATOM 2175 C CB  . VAL B 2 17  ? 12.635  -11.520 -27.916 1.00 26.72 17  B 1 
ATOM 2176 C CG1 . VAL B 2 17  ? 11.947  -11.975 -26.626 1.00 23.49 17  B 1 
ATOM 2177 C CG2 . VAL B 2 17  ? 13.489  -12.691 -28.430 1.00 28.67 17  B 1 
ATOM 2178 N N   . VAL B 2 18  ? 9.513   -9.903  -28.870 1.00 26.78 18  B 1 
ATOM 2179 C CA  . VAL B 2 18  ? 8.551   -8.983  -28.282 1.00 28.70 18  B 1 
ATOM 2180 C C   . VAL B 2 18  ? 8.549   -9.359  -26.809 1.00 27.61 18  B 1 
ATOM 2181 O O   . VAL B 2 18  ? 7.876   -10.306 -26.405 1.00 27.45 18  B 1 
ATOM 2182 C CB  . VAL B 2 18  ? 7.158   -9.105  -28.927 1.00 28.59 18  B 1 
ATOM 2183 C CG1 . VAL B 2 18  ? 6.228   -8.011  -28.401 1.00 25.64 18  B 1 
ATOM 2184 C CG2 . VAL B 2 18  ? 7.228   -8.959  -30.453 1.00 28.96 18  B 1 
ATOM 2185 N N   . LEU B 2 19  ? 9.420   -8.693  -26.053 1.00 28.61 19  B 1 
ATOM 2186 C CA  . LEU B 2 19  ? 9.272   -8.663  -24.613 1.00 28.56 19  B 1 
ATOM 2187 C C   . LEU B 2 19  ? 7.875   -8.093  -24.410 1.00 27.72 19  B 1 
ATOM 2188 O O   . LEU B 2 19  ? 7.653   -6.916  -24.705 1.00 26.29 19  B 1 
ATOM 2189 C CB  . LEU B 2 19  ? 10.359  -7.788  -23.971 1.00 26.90 19  B 1 
ATOM 2190 C CG  . LEU B 2 19  ? 11.744  -8.476  -23.922 1.00 24.96 19  B 1 
ATOM 2191 C CD1 . LEU B 2 19  ? 12.815  -7.454  -23.551 1.00 24.25 19  B 1 
ATOM 2192 C CD2 . LEU B 2 19  ? 11.780  -9.595  -22.881 1.00 26.42 19  B 1 
ATOM 2193 N N   . GLY B 2 20  ? 6.950   -8.960  -24.047 1.00 32.25 20  B 1 
ATOM 2194 C CA  . GLY B 2 20  ? 5.638   -8.548  -23.615 1.00 31.48 20  B 1 
ATOM 2195 C C   . GLY B 2 20  ? 5.850   -7.690  -22.376 1.00 31.02 20  B 1 
ATOM 2196 O O   . GLY B 2 20  ? 5.953   -8.217  -21.276 1.00 29.59 20  B 1 
ATOM 2197 N N   . GLY B 2 21  ? 6.037   -6.404  -22.623 1.00 30.97 21  B 1 
ATOM 2198 C CA  . GLY B 2 21  ? 6.035   -5.391  -21.585 1.00 31.86 21  B 1 
ATOM 2199 C C   . GLY B 2 21  ? 4.607   -5.322  -21.083 1.00 32.43 21  B 1 
ATOM 2200 O O   . GLY B 2 21  ? 3.857   -4.476  -21.534 1.00 30.20 21  B 1 
ATOM 2201 N N   . ASP B 2 22  ? 4.254   -6.275  -20.228 1.00 30.03 22  B 1 
ATOM 2202 C CA  . ASP B 2 22  ? 3.084   -6.095  -19.393 1.00 31.49 22  B 1 
ATOM 2203 C C   . ASP B 2 22  ? 3.311   -4.770  -18.683 1.00 31.23 22  B 1 
ATOM 2204 O O   . ASP B 2 22  ? 4.231   -4.636  -17.871 1.00 29.23 22  B 1 
ATOM 2205 C CB  . ASP B 2 22  ? 2.905   -7.253  -18.392 1.00 29.62 22  B 1 
ATOM 2206 C CG  . ASP B 2 22  ? 1.840   -8.271  -18.806 1.00 27.34 22  B 1 
ATOM 2207 O OD1 . ASP B 2 22  ? 0.934   -7.912  -19.590 1.00 26.93 22  B 1 
ATOM 2208 O OD2 . ASP B 2 22  ? 1.907   -9.399  -18.269 1.00 27.94 22  B 1 
ATOM 2209 N N   . THR B 2 23  ? 2.520   -3.775  -19.071 1.00 28.06 23  B 1 
ATOM 2210 C CA  . THR B 2 23  ? 2.537   -2.416  -18.538 1.00 31.49 23  B 1 
ATOM 2211 C C   . THR B 2 23  ? 1.985   -2.470  -17.118 1.00 31.50 23  B 1 
ATOM 2212 O O   . THR B 2 23  ? 0.922   -1.940  -16.804 1.00 29.94 23  B 1 
ATOM 2213 C CB  . THR B 2 23  ? 1.754   -1.449  -19.442 1.00 30.24 23  B 1 
ATOM 2214 O OG1 . THR B 2 23  ? 1.826   -1.825  -20.793 1.00 27.49 23  B 1 
ATOM 2215 C CG2 . THR B 2 23  ? 2.310   -0.040  -19.346 1.00 27.33 23  B 1 
ATOM 2216 N N   . MET B 2 24  ? 2.701   -3.167  -16.247 1.00 24.64 24  B 1 
ATOM 2217 C CA  . MET B 2 24  ? 2.502   -3.197  -14.810 1.00 26.12 24  B 1 
ATOM 2218 C C   . MET B 2 24  ? 2.974   -1.860  -14.230 1.00 27.29 24  B 1 
ATOM 2219 O O   . MET B 2 24  ? 3.761   -1.810  -13.298 1.00 25.67 24  B 1 
ATOM 2220 C CB  . MET B 2 24  ? 3.207   -4.401  -14.152 1.00 24.77 24  B 1 
ATOM 2221 C CG  . MET B 2 24  ? 2.577   -5.749  -14.499 1.00 21.84 24  B 1 
ATOM 2222 S SD  . MET B 2 24  ? 2.929   -7.030  -13.257 1.00 19.30 24  B 1 
ATOM 2223 C CE  . MET B 2 24  ? 4.671   -7.385  -13.610 1.00 16.85 24  B 1 
ATOM 2224 N N   . GLY B 2 25  ? 2.466   -0.758  -14.802 1.00 35.95 25  B 1 
ATOM 2225 C CA  . GLY B 2 25  ? 2.293   0.414   -13.969 1.00 33.85 25  B 1 
ATOM 2226 C C   . GLY B 2 25  ? 1.551   -0.030  -12.710 1.00 34.12 25  B 1 
ATOM 2227 O O   . GLY B 2 25  ? 0.785   -0.998  -12.762 1.00 32.85 25  B 1 
ATOM 2228 N N   . PRO B 2 26  ? 1.798   0.631   -11.568 1.00 35.96 26  B 1 
ATOM 2229 C CA  . PRO B 2 26  ? 1.140   0.261   -10.330 1.00 35.09 26  B 1 
ATOM 2230 C C   . PRO B 2 26  ? -0.350  0.218   -10.617 1.00 36.65 26  B 1 
ATOM 2231 O O   . PRO B 2 26  ? -0.968  1.231   -10.945 1.00 35.75 26  B 1 
ATOM 2232 C CB  . PRO B 2 26  ? 1.519   1.344   -9.316  1.00 33.75 26  B 1 
ATOM 2233 C CG  . PRO B 2 26  ? 1.862   2.521   -10.203 1.00 33.76 26  B 1 
ATOM 2234 C CD  . PRO B 2 26  ? 2.474   1.878   -11.437 1.00 39.42 26  B 1 
ATOM 2235 N N   . GLU B 2 27  ? -0.868  -0.990  -10.654 1.00 34.07 27  B 1 
ATOM 2236 C CA  . GLU B 2 27  ? -2.223  -1.174  -11.093 1.00 35.79 27  B 1 
ATOM 2237 C C   . GLU B 2 27  ? -3.049  -0.432  -10.059 1.00 35.42 27  B 1 
ATOM 2238 O O   . GLU B 2 27  ? -2.948  -0.734  -8.868  1.00 35.37 27  B 1 
ATOM 2239 C CB  . GLU B 2 27  ? -2.536  -2.651  -11.210 1.00 36.51 27  B 1 
ATOM 2240 C CG  . GLU B 2 27  ? -3.379  -2.919  -12.469 1.00 32.77 27  B 1 
ATOM 2241 C CD  . GLU B 2 27  ? -3.839  -4.362  -12.502 1.00 30.22 27  B 1 
ATOM 2242 O OE1 . GLU B 2 27  ? -5.035  -4.571  -12.799 1.00 27.05 27  B 1 
ATOM 2243 O OE2 . GLU B 2 27  ? -3.137  -5.262  -12.013 1.00 30.24 27  B 1 
ATOM 2244 N N   . ARG B 2 28  ? -3.760  0.586   -10.498 1.00 34.57 28  B 1 
ATOM 2245 C CA  . ARG B 2 28  ? -4.432  1.526   -9.597  1.00 34.92 28  B 1 
ATOM 2246 C C   . ARG B 2 28  ? -5.466  0.760   -8.779  1.00 33.77 28  B 1 
ATOM 2247 O O   . ARG B 2 28  ? -6.601  0.567   -9.211  1.00 32.99 28  B 1 
ATOM 2248 C CB  . ARG B 2 28  ? -5.083  2.670   -10.383 1.00 34.97 28  B 1 
ATOM 2249 C CG  . ARG B 2 28  ? -4.062  3.640   -10.993 1.00 31.49 28  B 1 
ATOM 2250 C CD  . ARG B 2 28  ? -4.823  4.770   -11.685 1.00 29.78 28  B 1 
ATOM 2251 N NE  . ARG B 2 28  ? -3.916  5.720   -12.353 1.00 25.76 28  B 1 
ATOM 2252 C CZ  . ARG B 2 28  ? -4.285  6.752   -13.079 1.00 24.19 28  B 1 
ATOM 2253 N NH1 . ARG B 2 28  ? -5.537  7.055   -13.243 1.00 22.82 28  B 1 
ATOM 2254 N NH2 . ARG B 2 28  ? -3.401  7.496   -13.665 1.00 21.63 28  B 1 
ATOM 2255 N N   . ILE B 2 29  ? -5.019  0.251   -7.647  1.00 35.37 29  B 1 
ATOM 2256 C CA  . ILE B 2 29  ? -5.814  -0.573  -6.756  1.00 35.84 29  B 1 
ATOM 2257 C C   . ILE B 2 29  ? -6.631  0.388   -5.921  1.00 35.26 29  B 1 
ATOM 2258 O O   . ILE B 2 29  ? -6.251  0.755   -4.823  1.00 33.61 29  B 1 
ATOM 2259 C CB  . ILE B 2 29  ? -4.961  -1.552  -5.928  1.00 34.56 29  B 1 
ATOM 2260 C CG1 . ILE B 2 29  ? -3.997  -2.353  -6.818  1.00 31.57 29  B 1 
ATOM 2261 C CG2 . ILE B 2 29  ? -5.912  -2.496  -5.167  1.00 33.04 29  B 1 
ATOM 2262 C CD1 . ILE B 2 29  ? -3.140  -3.392  -6.111  1.00 29.64 29  B 1 
ATOM 2263 N N   . PHE B 2 30  ? -7.746  0.838   -6.507  1.00 35.22 30  B 1 
ATOM 2264 C CA  . PHE B 2 30  ? -8.731  1.536   -5.712  1.00 36.41 30  B 1 
ATOM 2265 C C   . PHE B 2 30  ? -9.366  0.499   -4.783  1.00 35.47 30  B 1 
ATOM 2266 O O   . PHE B 2 30  ? -10.023 -0.420  -5.284  1.00 33.98 30  B 1 
ATOM 2267 C CB  . PHE B 2 30  ? -9.761  2.234   -6.605  1.00 35.62 30  B 1 
ATOM 2268 C CG  . PHE B 2 30  ? -9.150  3.398   -7.355  1.00 33.82 30  B 1 
ATOM 2269 C CD1 . PHE B 2 30  ? -9.112  4.669   -6.765  1.00 30.65 30  B 1 
ATOM 2270 C CD2 . PHE B 2 30  ? -8.547  3.190   -8.603  1.00 30.81 30  B 1 
ATOM 2271 C CE1 . PHE B 2 30  ? -8.468  5.728   -7.417  1.00 28.53 30  B 1 
ATOM 2272 C CE2 . PHE B 2 30  ? -7.896  4.243   -9.257  1.00 29.02 30  B 1 
ATOM 2273 C CZ  . PHE B 2 30  ? -7.853  5.515   -8.660  1.00 28.85 30  B 1 
ATOM 2274 N N   . PRO B 2 31  ? -9.188  0.620   -3.454  1.00 35.05 31  B 1 
ATOM 2275 C CA  . PRO B 2 31  ? -9.747  -0.323  -2.494  1.00 33.66 31  B 1 
ATOM 2276 C C   . PRO B 2 31  ? -11.274 -0.388  -2.557  1.00 34.60 31  B 1 
ATOM 2277 O O   . PRO B 2 31  ? -11.873 -1.408  -2.240  1.00 33.27 31  B 1 
ATOM 2278 C CB  . PRO B 2 31  ? -9.245  0.159   -1.126  1.00 31.56 31  B 1 
ATOM 2279 C CG  . PRO B 2 31  ? -8.850  1.602   -1.351  1.00 31.26 31  B 1 
ATOM 2280 C CD  . PRO B 2 31  ? -8.422  1.656   -2.794  1.00 35.84 31  B 1 
ATOM 2281 N N   . ASN B 2 32  ? -11.906 0.699   -3.026  1.00 32.85 32  B 1 
ATOM 2282 C CA  . ASN B 2 32  ? -13.358 0.799   -3.120  1.00 32.06 32  B 1 
ATOM 2283 C C   . ASN B 2 32  ? -14.000 -0.004  -4.252  1.00 32.43 32  B 1 
ATOM 2284 O O   . ASN B 2 32  ? -15.232 -0.034  -4.313  1.00 30.65 32  B 1 
ATOM 2285 C CB  . ASN B 2 32  ? -13.755 2.280   -3.234  1.00 29.86 32  B 1 
ATOM 2286 C CG  . ASN B 2 32  ? -13.895 2.943   -1.889  1.00 26.14 32  B 1 
ATOM 2287 O OD1 . ASN B 2 32  ? -13.848 2.318   -0.850  1.00 25.38 32  B 1 
ATOM 2288 N ND2 . ASN B 2 32  ? -14.107 4.251   -1.880  1.00 26.34 32  B 1 
ATOM 2289 N N   . GLN B 2 33  ? -13.241 -0.616  -5.157  1.00 29.56 33  B 1 
ATOM 2290 C CA  . GLN B 2 33  ? -13.878 -1.544  -6.072  1.00 30.13 33  B 1 
ATOM 2291 C C   . GLN B 2 33  ? -14.428 -2.700  -5.242  1.00 28.89 33  B 1 
ATOM 2292 O O   . GLN B 2 33  ? -13.678 -3.463  -4.625  1.00 27.89 33  B 1 
ATOM 2293 C CB  . GLN B 2 33  ? -12.952 -1.988  -7.210  1.00 30.08 33  B 1 
ATOM 2294 C CG  . GLN B 2 33  ? -12.925 -0.899  -8.301  1.00 28.01 33  B 1 
ATOM 2295 C CD  . GLN B 2 33  ? -12.202 -1.324  -9.579  1.00 26.50 33  B 1 
ATOM 2296 O OE1 . GLN B 2 33  ? -11.381 -2.223  -9.625  1.00 26.39 33  B 1 
ATOM 2297 N NE2 . GLN B 2 33  ? -12.482 -0.661  -10.684 1.00 27.42 33  B 1 
ATOM 2298 N N   . THR B 2 34  ? -15.751 -2.782  -5.202  1.00 27.52 34  B 1 
ATOM 2299 C CA  . THR B 2 34  ? -16.528 -3.852  -4.594  1.00 28.14 34  B 1 
ATOM 2300 C C   . THR B 2 34  ? -16.264 -5.145  -5.357  1.00 28.29 34  B 1 
ATOM 2301 O O   . THR B 2 34  ? -17.120 -5.630  -6.085  1.00 27.23 34  B 1 
ATOM 2302 C CB  . THR B 2 34  ? -18.039 -3.527  -4.645  1.00 26.65 34  B 1 
ATOM 2303 O OG1 . THR B 2 34  ? -18.390 -3.091  -5.941  1.00 23.71 34  B 1 
ATOM 2304 C CG2 . THR B 2 34  ? -18.435 -2.403  -3.690  1.00 24.73 34  B 1 
ATOM 2305 N N   . GLU B 2 35  ? -15.061 -5.694  -5.226  1.00 25.79 35  B 1 
ATOM 2306 C CA  . GLU B 2 35  ? -14.931 -7.116  -5.453  1.00 26.29 35  B 1 
ATOM 2307 C C   . GLU B 2 35  ? -15.830 -7.783  -4.417  1.00 26.31 35  B 1 
ATOM 2308 O O   . GLU B 2 35  ? -15.725 -7.492  -3.226  1.00 25.34 35  B 1 
ATOM 2309 C CB  . GLU B 2 35  ? -13.485 -7.590  -5.355  1.00 26.06 35  B 1 
ATOM 2310 C CG  . GLU B 2 35  ? -12.682 -7.179  -6.603  1.00 23.80 35  B 1 
ATOM 2311 C CD  . GLU B 2 35  ? -11.356 -7.924  -6.738  1.00 22.38 35  B 1 
ATOM 2312 O OE1 . GLU B 2 35  ? -10.797 -7.887  -7.859  1.00 20.25 35  B 1 
ATOM 2313 O OE2 . GLU B 2 35  ? -10.897 -8.547  -5.758  1.00 24.72 35  B 1 
ATOM 2314 N N   . GLU B 2 36  ? -16.741 -8.629  -4.888  1.00 25.53 36  B 1 
ATOM 2315 C CA  . GLU B 2 36  ? -17.510 -9.480  -4.004  1.00 25.88 36  B 1 
ATOM 2316 C C   . GLU B 2 36  ? -16.522 -10.276 -3.159  1.00 25.20 36  B 1 
ATOM 2317 O O   . GLU B 2 36  ? -15.823 -11.170 -3.647  1.00 24.53 36  B 1 
ATOM 2318 C CB  . GLU B 2 36  ? -18.423 -10.433 -4.781  1.00 25.73 36  B 1 
ATOM 2319 C CG  . GLU B 2 36  ? -19.678 -9.737  -5.328  1.00 23.06 36  B 1 
ATOM 2320 C CD  . GLU B 2 36  ? -20.634 -10.742 -5.989  1.00 21.67 36  B 1 
ATOM 2321 O OE1 . GLU B 2 36  ? -21.843 -10.441 -6.042  1.00 18.13 36  B 1 
ATOM 2322 O OE2 . GLU B 2 36  ? -20.151 -11.799 -6.451  1.00 21.75 36  B 1 
ATOM 2323 N N   . LEU B 2 37  ? -16.432 -9.880  -1.912  1.00 26.97 37  B 1 
ATOM 2324 C CA  . LEU B 2 37  ? -15.698 -10.597 -0.899  1.00 23.73 37  B 1 
ATOM 2325 C C   . LEU B 2 37  ? -16.419 -11.932 -0.753  1.00 23.32 37  B 1 
ATOM 2326 O O   . LEU B 2 37  ? -17.465 -11.998 -0.119  1.00 22.40 37  B 1 
ATOM 2327 C CB  . LEU B 2 37  ? -15.690 -9.755  0.381   1.00 21.75 37  B 1 
ATOM 2328 C CG  . LEU B 2 37  ? -14.765 -8.517  0.267   1.00 20.28 37  B 1 
ATOM 2329 C CD1 . LEU B 2 37  ? -15.087 -7.487  1.335   1.00 18.87 37  B 1 
ATOM 2330 C CD2 . LEU B 2 37  ? -13.306 -8.931  0.429   1.00 20.47 37  B 1 
ATOM 2331 N N   . GLY B 2 38  ? -15.882 -12.935 -1.453  1.00 28.96 38  B 1 
ATOM 2332 C CA  . GLY B 2 38  ? -16.435 -14.272 -1.386  1.00 26.72 38  B 1 
ATOM 2333 C C   . GLY B 2 38  ? -16.488 -14.678 0.071   1.00 27.08 38  B 1 
ATOM 2334 O O   . GLY B 2 38  ? -15.448 -14.748 0.720   1.00 25.96 38  B 1 
ATOM 2335 N N   . HIS B 2 39  ? -17.706 -14.885 0.552   1.00 26.95 39  B 1 
ATOM 2336 C CA  . HIS B 2 39  ? -17.988 -15.361 1.894   1.00 25.92 39  B 1 
ATOM 2337 C C   . HIS B 2 39  ? -17.524 -16.820 1.950   1.00 25.91 39  B 1 
ATOM 2338 O O   . HIS B 2 39  ? -18.326 -17.734 1.805   1.00 25.08 39  B 1 
ATOM 2339 C CB  . HIS B 2 39  ? -19.484 -15.164 2.197   1.00 24.86 39  B 1 
ATOM 2340 C CG  . HIS B 2 39  ? -19.777 -14.436 3.475   1.00 22.74 39  B 1 
ATOM 2341 N ND1 . HIS B 2 39  ? -19.492 -13.121 3.767   1.00 20.16 39  B 1 
ATOM 2342 C CD2 . HIS B 2 39  ? -20.472 -14.928 4.549   1.00 18.85 39  B 1 
ATOM 2343 C CE1 . HIS B 2 39  ? -19.991 -12.837 4.985   1.00 18.25 39  B 1 
ATOM 2344 N NE2 . HIS B 2 39  ? -20.603 -13.911 5.478   1.00 17.60 39  B 1 
ATOM 2345 N N   . GLN B 2 40  ? -16.221 -17.042 2.062   1.00 26.28 40  B 1 
ATOM 2346 C CA  . GLN B 2 40  ? -15.760 -18.319 2.572   1.00 24.60 40  B 1 
ATOM 2347 C C   . GLN B 2 40  ? -16.201 -18.340 4.032   1.00 24.40 40  B 1 
ATOM 2348 O O   . GLN B 2 40  ? -15.609 -17.642 4.853   1.00 23.65 40  B 1 
ATOM 2349 C CB  . GLN B 2 40  ? -14.248 -18.520 2.379   1.00 23.97 40  B 1 
ATOM 2350 C CG  . GLN B 2 40  ? -13.951 -18.932 0.932   1.00 21.98 40  B 1 
ATOM 2351 C CD  . GLN B 2 40  ? -12.493 -19.363 0.692   1.00 20.57 40  B 1 
ATOM 2352 O OE1 . GLN B 2 40  ? -11.527 -18.764 1.141   1.00 20.95 40  B 1 
ATOM 2353 N NE2 . GLN B 2 40  ? -12.290 -20.406 -0.069  1.00 20.84 40  B 1 
ATOM 2354 N N   . GLY B 2 41  ? -17.300 -19.023 4.279   1.00 30.67 41  B 1 
ATOM 2355 C CA  . GLY B 2 41  ? -17.804 -19.202 5.626   1.00 30.05 41  B 1 
ATOM 2356 C C   . GLY B 2 41  ? -16.682 -19.717 6.518   1.00 29.91 41  B 1 
ATOM 2357 O O   . GLY B 2 41  ? -15.823 -20.466 6.032   1.00 28.32 41  B 1 
ATOM 2358 N N   . PRO B 2 42  ? -16.652 -19.317 7.781   1.00 30.48 42  B 1 
ATOM 2359 C CA  . PRO B 2 42  ? -15.677 -19.860 8.709   1.00 28.80 42  B 1 
ATOM 2360 C C   . PRO B 2 42  ? -15.853 -21.376 8.696   1.00 29.25 42  B 1 
ATOM 2361 O O   . PRO B 2 42  ? -16.911 -21.875 9.076   1.00 28.15 42  B 1 
ATOM 2362 C CB  . PRO B 2 42  ? -16.007 -19.216 10.065  1.00 26.56 42  B 1 
ATOM 2363 C CG  . PRO B 2 42  ? -17.489 -18.854 9.949   1.00 26.94 42  B 1 
ATOM 2364 C CD  . PRO B 2 42  ? -17.659 -18.545 8.472   1.00 30.73 42  B 1 
ATOM 2365 N N   . SER B 2 43  ? -14.851 -22.094 8.184   1.00 26.40 43  B 1 
ATOM 2366 C CA  . SER B 2 43  ? -14.853 -23.533 8.392   1.00 26.89 43  B 1 
ATOM 2367 C C   . SER B 2 43  ? -14.842 -23.727 9.900   1.00 26.71 43  B 1 
ATOM 2368 O O   . SER B 2 43  ? -13.990 -23.155 10.584  1.00 25.68 43  B 1 
ATOM 2369 C CB  . SER B 2 43  ? -13.657 -24.208 7.705   1.00 25.79 43  B 1 
ATOM 2370 O OG  . SER B 2 43  ? -12.440 -23.646 8.133   1.00 23.61 43  B 1 
ATOM 2371 N N   . GLU B 2 44  ? -15.788 -24.514 10.420  1.00 28.04 44  B 1 
ATOM 2372 C CA  . GLU B 2 44  ? -15.798 -24.950 11.820  1.00 28.04 44  B 1 
ATOM 2373 C C   . GLU B 2 44  ? -14.600 -25.883 12.093  1.00 27.76 44  B 1 
ATOM 2374 O O   . GLU B 2 44  ? -14.752 -27.026 12.509  1.00 26.21 44  B 1 
ATOM 2375 C CB  . GLU B 2 44  ? -17.124 -25.650 12.157  1.00 26.86 44  B 1 
ATOM 2376 C CG  . GLU B 2 44  ? -18.355 -24.731 12.167  1.00 23.81 44  B 1 
ATOM 2377 C CD  . GLU B 2 44  ? -19.609 -25.481 12.658  1.00 21.66 44  B 1 
ATOM 2378 O OE1 . GLU B 2 44  ? -20.516 -24.799 13.192  1.00 19.75 44  B 1 
ATOM 2379 O OE2 . GLU B 2 44  ? -19.665 -26.719 12.491  1.00 24.04 44  B 1 
ATOM 2380 N N   . GLY B 2 45  ? -13.391 -25.414 11.794  1.00 35.75 45  B 1 
ATOM 2381 C CA  . GLY B 2 45  ? -12.200 -26.118 12.216  1.00 33.65 45  B 1 
ATOM 2382 C C   . GLY B 2 45  ? -12.253 -26.221 13.733  1.00 32.60 45  B 1 
ATOM 2383 O O   . GLY B 2 45  ? -12.169 -25.206 14.419  1.00 30.87 45  B 1 
ATOM 2384 N N   . THR B 2 46  ? -12.408 -27.443 14.244  1.00 35.78 46  B 1 
ATOM 2385 C CA  . THR B 2 46  ? -12.331 -27.796 15.668  1.00 35.77 46  B 1 
ATOM 2386 C C   . THR B 2 46  ? -10.901 -27.671 16.195  1.00 37.01 46  B 1 
ATOM 2387 O O   . THR B 2 46  ? -10.460 -28.517 16.960  1.00 35.39 46  B 1 
ATOM 2388 C CB  . THR B 2 46  ? -12.858 -29.229 15.882  1.00 32.26 46  B 1 
ATOM 2389 O OG1 . THR B 2 46  ? -12.213 -30.104 14.979  1.00 29.42 46  B 1 
ATOM 2390 C CG2 . THR B 2 46  ? -14.356 -29.343 15.633  1.00 29.56 46  B 1 
ATOM 2391 N N   . GLY B 2 47  ? -10.153 -26.666 15.741  1.00 45.76 47  B 1 
ATOM 2392 C CA  . GLY B 2 47  ? -8.811  -26.421 16.248  1.00 46.51 47  B 1 
ATOM 2393 C C   . GLY B 2 47  ? -8.854  -26.329 17.774  1.00 48.67 47  B 1 
ATOM 2394 O O   . GLY B 2 47  ? -9.744  -25.664 18.308  1.00 46.81 47  B 1 
ATOM 2395 N N   . ASP B 2 48  ? -7.939  -27.036 18.434  1.00 55.95 48  B 1 
ATOM 2396 C CA  . ASP B 2 48  ? -7.868  -27.031 19.888  1.00 58.53 48  B 1 
ATOM 2397 C C   . ASP B 2 48  ? -7.529  -25.636 20.418  1.00 59.60 48  B 1 
ATOM 2398 O O   . ASP B 2 48  ? -6.942  -24.789 19.728  1.00 56.94 48  B 1 
ATOM 2399 C CB  . ASP B 2 48  ? -6.886  -28.111 20.381  1.00 54.70 48  B 1 
ATOM 2400 C CG  . ASP B 2 48  ? -7.501  -29.508 20.317  1.00 48.83 48  B 1 
ATOM 2401 O OD1 . ASP B 2 48  ? -8.711  -29.617 20.594  1.00 45.52 48  B 1 
ATOM 2402 O OD2 . ASP B 2 48  ? -6.759  -30.452 19.972  1.00 44.73 48  B 1 
ATOM 2403 N N   . TRP B 2 49  ? -7.949  -25.377 21.635  1.00 68.32 49  B 1 
ATOM 2404 C CA  . TRP B 2 49  ? -7.557  -24.171 22.351  1.00 69.63 49  B 1 
ATOM 2405 C C   . TRP B 2 49  ? -6.095  -24.321 22.775  1.00 69.35 49  B 1 
ATOM 2406 O O   . TRP B 2 49  ? -5.774  -25.227 23.544  1.00 63.07 49  B 1 
ATOM 2407 C CB  . TRP B 2 49  ? -8.462  -23.952 23.555  1.00 66.24 49  B 1 
ATOM 2408 C CG  . TRP B 2 49  ? -9.874  -23.579 23.222  1.00 64.78 49  B 1 
ATOM 2409 C CD1 . TRP B 2 49  ? -10.898 -24.449 23.005  1.00 59.79 49  B 1 
ATOM 2410 C CD2 . TRP B 2 49  ? -10.442 -22.241 23.080  1.00 63.60 49  B 1 
ATOM 2411 N NE1 . TRP B 2 49  ? -12.074 -23.729 22.748  1.00 55.90 49  B 1 
ATOM 2412 C CE2 . TRP B 2 49  ? -11.827 -22.378 22.787  1.00 60.58 49  B 1 
ATOM 2413 C CE3 . TRP B 2 49  ? -9.905  -20.936 23.192  1.00 59.21 49  B 1 
ATOM 2414 C CZ2 . TRP B 2 49  ? -12.667 -21.249 22.613  1.00 62.82 49  B 1 
ATOM 2415 C CZ3 . TRP B 2 49  ? -10.750 -19.818 23.009  1.00 60.94 49  B 1 
ATOM 2416 C CH2 . TRP B 2 49  ? -12.102 -19.976 22.724  1.00 63.18 49  B 1 
ATOM 2417 N N   . SER B 2 50  ? -5.250  -23.428 22.304  1.00 67.42 50  B 1 
ATOM 2418 C CA  . SER B 2 50  ? -3.875  -23.319 22.784  1.00 68.04 50  B 1 
ATOM 2419 C C   . SER B 2 50  ? -3.803  -22.272 23.897  1.00 66.54 50  B 1 
ATOM 2420 O O   . SER B 2 50  ? -4.425  -21.216 23.802  1.00 63.65 50  B 1 
ATOM 2421 C CB  . SER B 2 50  ? -2.922  -22.971 21.639  1.00 64.27 50  B 1 
ATOM 2422 O OG  . SER B 2 50  ? -1.615  -22.925 22.149  1.00 57.48 50  B 1 
ATOM 2423 N N   . SER B 2 51  ? -3.069  -22.579 24.942  1.00 59.92 51  B 1 
ATOM 2424 C CA  . SER B 2 51  ? -2.683  -21.646 25.999  1.00 59.85 51  B 1 
ATOM 2425 C C   . SER B 2 51  ? -1.168  -21.529 26.109  1.00 59.85 51  B 1 
ATOM 2426 O O   . SER B 2 51  ? -0.683  -20.902 27.043  1.00 57.65 51  B 1 
ATOM 2427 C CB  . SER B 2 51  ? -3.270  -22.107 27.343  1.00 56.42 51  B 1 
ATOM 2428 O OG  . SER B 2 51  ? -2.848  -23.422 27.654  1.00 51.40 51  B 1 
ATOM 2429 N N   . GLU B 2 52  ? -0.430  -22.205 25.224  1.00 45.26 52  B 1 
ATOM 2430 C CA  . GLU B 2 52  ? 1.029   -22.125 25.232  1.00 45.79 52  B 1 
ATOM 2431 C C   . GLU B 2 52  ? 1.433   -20.706 24.832  1.00 45.70 52  B 1 
ATOM 2432 O O   . GLU B 2 52  ? 0.957   -20.169 23.825  1.00 44.54 52  B 1 
ATOM 2433 C CB  . GLU B 2 52  ? 1.660   -23.204 24.348  1.00 43.64 52  B 1 
ATOM 2434 C CG  . GLU B 2 52  ? 1.514   -24.591 24.994  1.00 38.60 52  B 1 
ATOM 2435 C CD  . GLU B 2 52  ? 2.143   -25.744 24.195  1.00 36.38 52  B 1 
ATOM 2436 O OE1 . GLU B 2 52  ? 2.328   -26.814 24.806  1.00 33.17 52  B 1 
ATOM 2437 O OE2 . GLU B 2 52  ? 2.358   -25.590 22.973  1.00 36.37 52  B 1 
ATOM 2438 N N   . GLU B 2 53  ? 2.280   -20.095 25.660  1.00 45.60 53  B 1 
ATOM 2439 C CA  . GLU B 2 53  ? 3.032   -18.926 25.241  1.00 46.06 53  B 1 
ATOM 2440 C C   . GLU B 2 53  ? 3.858   -19.370 24.031  1.00 44.95 53  B 1 
ATOM 2441 O O   . GLU B 2 53  ? 4.653   -20.299 24.165  1.00 43.38 53  B 1 
ATOM 2442 C CB  . GLU B 2 53  ? 3.939   -18.403 26.365  1.00 44.40 53  B 1 
ATOM 2443 C CG  . GLU B 2 53  ? 3.139   -17.715 27.479  1.00 38.40 53  B 1 
ATOM 2444 C CD  . GLU B 2 53  ? 4.011   -17.092 28.588  1.00 36.21 53  B 1 
ATOM 2445 O OE1 . GLU B 2 53  ? 3.454   -16.253 29.341  1.00 32.59 53  B 1 
ATOM 2446 O OE2 . GLU B 2 53  ? 5.194   -17.457 28.700  1.00 36.11 53  B 1 
ATOM 2447 N N   . PRO B 2 54  ? 3.628   -18.790 22.845  1.00 44.48 54  B 1 
ATOM 2448 C CA  . PRO B 2 54  ? 4.452   -19.136 21.715  1.00 43.76 54  B 1 
ATOM 2449 C C   . PRO B 2 54  ? 5.898   -18.827 22.106  1.00 43.23 54  B 1 
ATOM 2450 O O   . PRO B 2 54  ? 6.182   -17.708 22.546  1.00 43.75 54  B 1 
ATOM 2451 C CB  . PRO B 2 54  ? 3.938   -18.291 20.544  1.00 41.84 54  B 1 
ATOM 2452 C CG  . PRO B 2 54  ? 3.228   -17.126 21.228  1.00 41.29 54  B 1 
ATOM 2453 C CD  . PRO B 2 54  ? 2.724   -17.706 22.533  1.00 44.36 54  B 1 
ATOM 2454 N N   . GLU B 2 55  ? 6.769   -19.824 21.977  1.00 32.66 55  B 1 
ATOM 2455 C CA  . GLU B 2 55  ? 8.198   -19.577 22.111  1.00 31.35 55  B 1 
ATOM 2456 C C   . GLU B 2 55  ? 8.561   -18.396 21.206  1.00 30.25 55  B 1 
ATOM 2457 O O   . GLU B 2 55  ? 8.009   -18.227 20.114  1.00 29.69 55  B 1 
ATOM 2458 C CB  . GLU B 2 55  ? 9.032   -20.823 21.756  1.00 30.26 55  B 1 
ATOM 2459 C CG  . GLU B 2 55  ? 9.023   -21.890 22.873  1.00 26.85 55  B 1 
ATOM 2460 C CD  . GLU B 2 55  ? 9.985   -23.077 22.602  1.00 25.76 55  B 1 
ATOM 2461 O OE1 . GLU B 2 55  ? 10.378  -23.742 23.588  1.00 21.86 55  B 1 
ATOM 2462 O OE2 . GLU B 2 55  ? 10.321  -23.326 21.427  1.00 27.97 55  B 1 
ATOM 2463 N N   . GLU B 2 56  ? 9.463   -17.556 21.689  1.00 32.61 56  B 1 
ATOM 2464 C CA  . GLU B 2 56  ? 10.093  -16.528 20.873  1.00 33.97 56  B 1 
ATOM 2465 C C   . GLU B 2 56  ? 10.939  -17.222 19.790  1.00 32.60 56  B 1 
ATOM 2466 O O   . GLU B 2 56  ? 12.152  -17.299 19.894  1.00 31.93 56  B 1 
ATOM 2467 C CB  . GLU B 2 56  ? 10.967  -15.579 21.724  1.00 33.37 56  B 1 
ATOM 2468 C CG  . GLU B 2 56  ? 10.176  -14.648 22.651  1.00 28.57 56  B 1 
ATOM 2469 C CD  . GLU B 2 56  ? 11.064  -13.620 23.389  1.00 26.79 56  B 1 
ATOM 2470 O OE1 . GLU B 2 56  ? 10.478  -12.606 23.851  1.00 22.62 56  B 1 
ATOM 2471 O OE2 . GLU B 2 56  ? 12.288  -13.835 23.496  1.00 26.91 56  B 1 
ATOM 2472 N N   . GLU B 2 57  ? 10.285  -17.748 18.769  1.00 36.22 57  B 1 
ATOM 2473 C CA  . GLU B 2 57  ? 10.963  -17.852 17.492  1.00 36.64 57  B 1 
ATOM 2474 C C   . GLU B 2 57  ? 11.428  -16.428 17.197  1.00 34.26 57  B 1 
ATOM 2475 O O   . GLU B 2 57  ? 10.627  -15.529 16.950  1.00 34.13 57  B 1 
ATOM 2476 C CB  . GLU B 2 57  ? 10.071  -18.413 16.375  1.00 36.55 57  B 1 
ATOM 2477 C CG  . GLU B 2 57  ? 9.950   -19.942 16.423  1.00 32.58 57  B 1 
ATOM 2478 C CD  . GLU B 2 57  ? 9.287   -20.556 15.161  1.00 32.16 57  B 1 
ATOM 2479 O OE1 . GLU B 2 57  ? 9.413   -21.791 14.978  1.00 28.30 57  B 1 
ATOM 2480 O OE2 . GLU B 2 57  ? 8.664   -19.814 14.368  1.00 33.77 57  B 1 
ATOM 2481 N N   . GLN B 2 58  ? 12.740  -16.241 17.284  1.00 29.88 58  B 1 
ATOM 2482 C CA  . GLN B 2 58  ? 13.433  -15.079 16.768  1.00 26.40 58  B 1 
ATOM 2483 C C   . GLN B 2 58  ? 13.221  -15.068 15.246  1.00 25.72 58  B 1 
ATOM 2484 O O   . GLN B 2 58  ? 14.125  -15.381 14.479  1.00 26.25 58  B 1 
ATOM 2485 C CB  . GLN B 2 58  ? 14.934  -15.142 17.105  1.00 25.59 58  B 1 
ATOM 2486 C CG  . GLN B 2 58  ? 15.264  -14.863 18.568  1.00 22.24 58  B 1 
ATOM 2487 C CD  . GLN B 2 58  ? 16.764  -14.869 18.858  1.00 21.20 58  B 1 
ATOM 2488 O OE1 . GLN B 2 58  ? 17.596  -15.420 18.151  1.00 19.99 58  B 1 
ATOM 2489 N NE2 . GLN B 2 58  ? 17.194  -14.227 19.925  1.00 20.62 58  B 1 
ATOM 2490 N N   . GLU B 2 59  ? 12.013  -14.754 14.821  1.00 40.91 59  B 1 
ATOM 2491 C CA  . GLU B 2 59  ? 11.854  -14.273 13.473  1.00 41.91 59  B 1 
ATOM 2492 C C   . GLU B 2 59  ? 12.740  -13.036 13.370  1.00 40.41 59  B 1 
ATOM 2493 O O   . GLU B 2 59  ? 12.645  -12.121 14.197  1.00 40.20 59  B 1 
ATOM 2494 C CB  . GLU B 2 59  ? 10.402  -13.975 13.118  1.00 42.54 59  B 1 
ATOM 2495 C CG  . GLU B 2 59  ? 9.601   -15.269 12.953  1.00 37.18 59  B 1 
ATOM 2496 C CD  . GLU B 2 59  ? 8.377   -15.104 12.046  1.00 35.31 59  B 1 
ATOM 2497 O OE1 . GLU B 2 59  ? 8.192   -15.974 11.169  1.00 31.41 59  B 1 
ATOM 2498 O OE2 . GLU B 2 59  ? 7.591   -14.146 12.180  1.00 34.94 59  B 1 
ATOM 2499 N N   . GLU B 2 60  ? 13.633  -13.048 12.384  1.00 36.05 60  B 1 
ATOM 2500 C CA  . GLU B 2 60  ? 14.433  -11.877 12.052  1.00 35.60 60  B 1 
ATOM 2501 C C   . GLU B 2 60  ? 13.468  -10.746 11.677  1.00 34.60 60  B 1 
ATOM 2502 O O   . GLU B 2 60  ? 13.105  -10.558 10.520  1.00 33.34 60  B 1 
ATOM 2503 C CB  . GLU B 2 60  ? 15.412  -12.190 10.906  1.00 34.92 60  B 1 
ATOM 2504 C CG  . GLU B 2 60  ? 16.586  -13.099 11.300  1.00 30.39 60  B 1 
ATOM 2505 C CD  . GLU B 2 60  ? 17.610  -13.268 10.159  1.00 27.92 60  B 1 
ATOM 2506 O OE1 . GLU B 2 60  ? 18.789  -13.580 10.459  1.00 24.52 60  B 1 
ATOM 2507 O OE2 . GLU B 2 60  ? 17.242  -13.077 8.977   1.00 28.84 60  B 1 
ATOM 2508 N N   . THR B 2 61  ? 13.047  -9.992  12.680  1.00 39.16 61  B 1 
ATOM 2509 C CA  . THR B 2 61  ? 12.187  -8.806  12.583  1.00 39.32 61  B 1 
ATOM 2510 C C   . THR B 2 61  ? 12.793  -7.711  11.722  1.00 39.92 61  B 1 
ATOM 2511 O O   . THR B 2 61  ? 12.128  -6.731  11.391  1.00 38.42 61  B 1 
ATOM 2512 C CB  . THR B 2 61  ? 11.945  -8.218  13.982  1.00 36.30 61  B 1 
ATOM 2513 O OG1 . THR B 2 61  ? 13.162  -8.162  14.710  1.00 33.72 61  B 1 
ATOM 2514 C CG2 . THR B 2 61  ? 10.964  -9.042  14.817  1.00 34.26 61  B 1 
ATOM 2515 N N   . GLY B 2 62  ? 14.061  -7.849  11.349  1.00 35.90 62  B 1 
ATOM 2516 C CA  . GLY B 2 62  ? 14.824  -6.843  10.626  1.00 33.40 62  B 1 
ATOM 2517 C C   . GLY B 2 62  ? 14.373  -6.563  9.197   1.00 34.88 62  B 1 
ATOM 2518 O O   . GLY B 2 62  ? 14.790  -5.542  8.643   1.00 32.94 62  B 1 
ATOM 2519 N N   . SER B 2 63  ? 13.568  -7.419  8.568   1.00 44.02 63  B 1 
ATOM 2520 C CA  . SER B 2 63  ? 13.094  -7.189  7.210   1.00 42.77 63  B 1 
ATOM 2521 C C   . SER B 2 63  ? 11.947  -6.174  7.194   1.00 44.41 63  B 1 
ATOM 2522 O O   . SER B 2 63  ? 10.793  -6.511  6.934   1.00 42.76 63  B 1 
ATOM 2523 C CB  . SER B 2 63  ? 12.753  -8.504  6.505   1.00 39.87 63  B 1 
ATOM 2524 O OG  . SER B 2 63  ? 11.700  -9.171  7.142   1.00 35.80 63  B 1 
ATOM 2525 N N   . GLY B 2 64  ? 12.273  -4.927  7.428   1.00 44.02 64  B 1 
ATOM 2526 C CA  . GLY B 2 64  ? 11.447  -3.806  7.009   1.00 43.22 64  B 1 
ATOM 2527 C C   . GLY B 2 64  ? 11.185  -3.854  5.493   1.00 44.88 64  B 1 
ATOM 2528 O O   . GLY B 2 64  ? 11.635  -4.791  4.820   1.00 42.77 64  B 1 
ATOM 2529 N N   . PRO B 2 65  ? 10.543  -2.830  4.900   1.00 56.07 65  B 1 
ATOM 2530 C CA  . PRO B 2 65  ? 10.120  -2.793  3.492   1.00 54.91 65  B 1 
ATOM 2531 C C   . PRO B 2 65  ? 11.231  -3.000  2.447   1.00 58.25 65  B 1 
ATOM 2532 O O   . PRO B 2 65  ? 10.986  -2.943  1.243   1.00 55.41 65  B 1 
ATOM 2533 C CB  . PRO B 2 65  ? 9.435   -1.433  3.344   1.00 51.20 65  B 1 
ATOM 2534 C CG  . PRO B 2 65  ? 9.996   -0.578  4.475   1.00 49.88 65  B 1 
ATOM 2535 C CD  . PRO B 2 65  ? 10.207  -1.610  5.575   1.00 51.68 65  B 1 
ATOM 2536 N N   . ALA B 2 66  ? 12.465  -3.266  2.885   1.00 58.88 66  B 1 
ATOM 2537 C CA  . ALA B 2 66  ? 13.627  -3.540  2.055   1.00 59.83 66  B 1 
ATOM 2538 C C   . ALA B 2 66  ? 13.461  -4.737  1.099   1.00 65.48 66  B 1 
ATOM 2539 O O   . ALA B 2 66  ? 14.161  -4.809  0.089   1.00 58.56 66  B 1 
ATOM 2540 C CB  . ALA B 2 66  ? 14.820  -3.757  2.999   1.00 51.62 66  B 1 
ATOM 2541 N N   . GLY B 2 67  ? 12.559  -5.667  1.377   1.00 77.68 67  B 1 
ATOM 2542 C CA  . GLY B 2 67  ? 12.376  -6.893  0.599   1.00 82.34 67  B 1 
ATOM 2543 C C   . GLY B 2 67  ? 11.594  -6.757  -0.708  1.00 87.24 67  B 1 
ATOM 2544 O O   . GLY B 2 67  ? 11.595  -7.683  -1.524  1.00 81.89 67  B 1 
ATOM 2545 N N   . TYR B 2 68  ? 10.914  -5.632  -0.960  1.00 90.89 68  B 1 
ATOM 2546 C CA  . TYR B 2 68  ? 10.066  -5.498  -2.143  1.00 92.76 68  B 1 
ATOM 2547 C C   . TYR B 2 68  ? 10.836  -5.000  -3.367  1.00 93.16 68  B 1 
ATOM 2548 O O   . TYR B 2 68  ? 11.671  -4.097  -3.283  1.00 90.24 68  B 1 
ATOM 2549 C CB  . TYR B 2 68  ? 8.862   -4.605  -1.842  1.00 91.97 68  B 1 
ATOM 2550 C CG  . TYR B 2 68  ? 8.042   -5.069  -0.656  1.00 93.37 68  B 1 
ATOM 2551 C CD1 . TYR B 2 68  ? 7.535   -6.385  -0.588  1.00 91.69 68  B 1 
ATOM 2552 C CD2 . TYR B 2 68  ? 7.835   -4.193  0.404   1.00 91.69 68  B 1 
ATOM 2553 C CE1 . TYR B 2 68  ? 6.828   -6.825  0.541   1.00 91.09 68  B 1 
ATOM 2554 C CE2 . TYR B 2 68  ? 7.118   -4.618  1.540   1.00 91.78 68  B 1 
ATOM 2555 C CZ  . TYR B 2 68  ? 6.630   -5.938  1.604   1.00 93.17 68  B 1 
ATOM 2556 O OH  . TYR B 2 68  ? 5.952   -6.352  2.720   1.00 92.15 68  B 1 
ATOM 2557 N N   . SER B 2 69  ? 10.503  -5.565  -4.529  1.00 94.43 69  B 1 
ATOM 2558 C CA  . SER B 2 69  ? 11.134  -5.210  -5.792  1.00 95.06 69  B 1 
ATOM 2559 C C   . SER B 2 69  ? 10.671  -3.851  -6.315  1.00 95.85 69  B 1 
ATOM 2560 O O   . SER B 2 69  ? 9.531   -3.426  -6.123  1.00 94.47 69  B 1 
ATOM 2561 C CB  . SER B 2 69  ? 10.901  -6.301  -6.838  1.00 91.96 69  B 1 
ATOM 2562 O OG  . SER B 2 69  ? 9.526   -6.486  -7.079  1.00 82.40 69  B 1 
ATOM 2563 N N   . TYR B 2 70  ? 11.577  -3.172  -7.021  1.00 95.79 70  B 1 
ATOM 2564 C CA  . TYR B 2 70  ? 11.253  -1.977  -7.778  1.00 96.30 70  B 1 
ATOM 2565 C C   . TYR B 2 70  ? 10.736  -2.340  -9.176  1.00 96.11 70  B 1 
ATOM 2566 O O   . TYR B 2 70  ? 11.096  -3.372  -9.743  1.00 93.86 70  B 1 
ATOM 2567 C CB  . TYR B 2 70  ? 12.481  -1.074  -7.877  1.00 95.83 70  B 1 
ATOM 2568 C CG  . TYR B 2 70  ? 12.847  -0.408  -6.579  1.00 96.43 70  B 1 
ATOM 2569 C CD1 . TYR B 2 70  ? 12.310  0.859   -6.255  1.00 95.04 70  B 1 
ATOM 2570 C CD2 . TYR B 2 70  ? 13.729  -1.034  -5.670  1.00 95.18 70  B 1 
ATOM 2571 C CE1 . TYR B 2 70  ? 12.649  1.499   -5.057  1.00 94.93 70  B 1 
ATOM 2572 C CE2 . TYR B 2 70  ? 14.072  -0.399  -4.466  1.00 95.03 70  B 1 
ATOM 2573 C CZ  . TYR B 2 70  ? 13.532  0.870   -4.169  1.00 95.70 70  B 1 
ATOM 2574 O OH  . TYR B 2 70  ? 13.870  1.496   -2.991  1.00 94.83 70  B 1 
ATOM 2575 N N   . GLN B 2 71  ? 9.935   -1.441  -9.737  1.00 96.66 71  B 1 
ATOM 2576 C CA  . GLN B 2 71  ? 9.470   -1.487  -11.118 1.00 96.19 71  B 1 
ATOM 2577 C C   . GLN B 2 71  ? 10.177  -0.398  -11.929 1.00 96.80 71  B 1 
ATOM 2578 O O   . GLN B 2 71  ? 10.459  0.670   -11.384 1.00 95.63 71  B 1 
ATOM 2579 C CB  . GLN B 2 71  ? 7.948   -1.312  -11.149 1.00 93.38 71  B 1 
ATOM 2580 C CG  . GLN B 2 71  ? 7.232   -2.454  -10.417 1.00 83.56 71  B 1 
ATOM 2581 C CD  . GLN B 2 71  ? 5.716   -2.267  -10.361 1.00 80.74 71  B 1 
ATOM 2582 O OE1 . GLN B 2 71  ? 5.165   -1.266  -10.767 1.00 72.64 71  B 1 
ATOM 2583 N NE2 . GLN B 2 71  ? 4.994   -3.235  -9.836  1.00 68.22 71  B 1 
ATOM 2584 N N   . PRO B 2 72  ? 10.453  -0.633  -13.227 1.00 96.01 72  B 1 
ATOM 2585 C CA  . PRO B 2 72  ? 10.948  0.420   -14.104 1.00 95.76 72  B 1 
ATOM 2586 C C   . PRO B 2 72  ? 9.965   1.592   -14.165 1.00 95.87 72  B 1 
ATOM 2587 O O   . PRO B 2 72  ? 8.748   1.404   -14.142 1.00 94.12 72  B 1 
ATOM 2588 C CB  . PRO B 2 72  ? 11.123  -0.227  -15.487 1.00 93.94 72  B 1 
ATOM 2589 C CG  . PRO B 2 72  ? 11.189  -1.717  -15.191 1.00 91.37 72  B 1 
ATOM 2590 C CD  . PRO B 2 72  ? 10.304  -1.873  -13.963 1.00 94.22 72  B 1 
ATOM 2591 N N   . LEU B 2 73  ? 10.497  2.814   -14.264 1.00 94.25 73  B 1 
ATOM 2592 C CA  . LEU B 2 73  ? 9.707   4.030   -14.382 1.00 93.96 73  B 1 
ATOM 2593 C C   . LEU B 2 73  ? 10.009  4.724   -15.715 1.00 93.30 73  B 1 
ATOM 2594 O O   . LEU B 2 73  ? 11.160  4.801   -16.134 1.00 90.47 73  B 1 
ATOM 2595 C CB  . LEU B 2 73  ? 10.006  4.917   -13.165 1.00 92.35 73  B 1 
ATOM 2596 C CG  . LEU B 2 73  ? 9.156   6.188   -13.071 1.00 91.33 73  B 1 
ATOM 2597 C CD1 . LEU B 2 73  ? 7.677   5.876   -12.866 1.00 89.47 73  B 1 
ATOM 2598 C CD2 . LEU B 2 73  ? 9.636   7.021   -11.884 1.00 89.90 73  B 1 
ATOM 2599 N N   . ASN B 2 74  ? 8.976   5.274   -16.347 1.00 93.70 74  B 1 
ATOM 2600 C CA  . ASN B 2 74  ? 9.137   6.064   -17.560 1.00 93.30 74  B 1 
ATOM 2601 C C   . ASN B 2 74  ? 10.029  7.287   -17.308 1.00 93.58 74  B 1 
ATOM 2602 O O   . ASN B 2 74  ? 9.958   7.925   -16.258 1.00 92.12 74  B 1 
ATOM 2603 C CB  . ASN B 2 74  ? 7.748   6.452   -18.105 1.00 91.02 74  B 1 
ATOM 2604 C CG  . ASN B 2 74  ? 7.045   5.259   -18.732 1.00 84.61 74  B 1 
ATOM 2605 O OD1 . ASN B 2 74  ? 7.681   4.298   -19.105 1.00 76.30 74  B 1 
ATOM 2606 N ND2 . ASN B 2 74  ? 5.741   5.294   -18.882 1.00 75.18 74  B 1 
ATOM 2607 N N   . GLN B 2 75  ? 10.880  7.639   -18.283 1.00 92.15 75  B 1 
ATOM 2608 C CA  . GLN B 2 75  ? 11.771  8.797   -18.182 1.00 91.15 75  B 1 
ATOM 2609 C C   . GLN B 2 75  ? 11.195  10.058  -18.826 1.00 91.04 75  B 1 
ATOM 2610 O O   . GLN B 2 75  ? 11.633  11.163  -18.536 1.00 86.15 75  B 1 
ATOM 2611 C CB  . GLN B 2 75  ? 13.131  8.472   -18.802 1.00 88.23 75  B 1 
ATOM 2612 C CG  . GLN B 2 75  ? 13.840  7.309   -18.117 1.00 82.33 75  B 1 
ATOM 2613 C CD  . GLN B 2 75  ? 15.285  7.161   -18.584 1.00 77.90 75  B 1 
ATOM 2614 O OE1 . GLN B 2 75  ? 15.967  8.135   -18.867 1.00 70.88 75  B 1 
ATOM 2615 N NE2 . GLN B 2 75  ? 15.795  5.965   -18.683 1.00 67.26 75  B 1 
ATOM 2616 N N   . ASP B 2 76  ? 10.217  9.896   -19.724 1.00 89.00 76  B 1 
ATOM 2617 C CA  . ASP B 2 76  ? 9.632   11.002  -20.461 1.00 87.99 76  B 1 
ATOM 2618 C C   . ASP B 2 76  ? 8.091   10.968  -20.392 1.00 87.78 76  B 1 
ATOM 2619 O O   . ASP B 2 76  ? 7.499   9.905   -20.574 1.00 81.78 76  B 1 
ATOM 2620 C CB  . ASP B 2 76  ? 10.156  10.994  -21.907 1.00 82.87 76  B 1 
ATOM 2621 C CG  . ASP B 2 76  ? 10.152  12.412  -22.475 1.00 77.07 76  B 1 
ATOM 2622 O OD1 . ASP B 2 76  ? 9.069   13.027  -22.498 1.00 70.20 76  B 1 
ATOM 2623 O OD2 . ASP B 2 76  ? 11.252  12.970  -22.695 1.00 72.39 76  B 1 
ATOM 2624 N N   . PRO B 2 77  ? 7.433   12.115  -20.163 1.00 88.25 77  B 1 
ATOM 2625 C CA  . PRO B 2 77  ? 5.976   12.204  -20.219 1.00 84.95 77  B 1 
ATOM 2626 C C   . PRO B 2 77  ? 5.377   11.723  -21.544 1.00 83.83 77  B 1 
ATOM 2627 O O   . PRO B 2 77  ? 4.277   11.185  -21.553 1.00 76.86 77  B 1 
ATOM 2628 C CB  . PRO B 2 77  ? 5.657   13.682  -19.980 1.00 81.12 77  B 1 
ATOM 2629 C CG  . PRO B 2 77  ? 6.949   14.421  -20.303 1.00 80.23 77  B 1 
ATOM 2630 C CD  . PRO B 2 77  ? 8.017   13.418  -19.882 1.00 83.13 77  B 1 
ATOM 2631 N N   . GLU B 2 78  ? 6.083   11.907  -22.667 1.00 78.24 78  B 1 
ATOM 2632 C CA  . GLU B 2 78  ? 5.606   11.476  -23.981 1.00 74.46 78  B 1 
ATOM 2633 C C   . GLU B 2 78  ? 5.594   9.951   -24.127 1.00 73.71 78  B 1 
ATOM 2634 O O   . GLU B 2 78  ? 4.725   9.407   -24.808 1.00 67.17 78  B 1 
ATOM 2635 C CB  . GLU B 2 78  ? 6.469   12.094  -25.091 1.00 66.33 78  B 1 
ATOM 2636 C CG  . GLU B 2 78  ? 6.346   13.623  -25.149 1.00 59.11 78  B 1 
ATOM 2637 C CD  . GLU B 2 78  ? 7.145   14.262  -26.295 1.00 50.46 78  B 1 
ATOM 2638 O OE1 . GLU B 2 78  ? 7.079   15.510  -26.394 1.00 44.90 78  B 1 
ATOM 2639 O OE2 . GLU B 2 78  ? 7.826   13.541  -27.053 1.00 49.97 78  B 1 
ATOM 2640 N N   . GLN B 2 79  ? 6.512   9.252   -23.476 1.00 65.75 79  B 1 
ATOM 2641 C CA  . GLN B 2 79  ? 6.540   7.782   -23.491 1.00 63.50 79  B 1 
ATOM 2642 C C   . GLN B 2 79  ? 5.297   7.206   -22.827 1.00 64.11 79  B 1 
ATOM 2643 O O   . GLN B 2 79  ? 4.708   6.255   -23.343 1.00 59.12 79  B 1 
ATOM 2644 C CB  . GLN B 2 79  ? 7.794   7.261   -22.783 1.00 58.18 79  B 1 
ATOM 2645 C CG  . GLN B 2 79  ? 9.058   7.510   -23.609 1.00 53.40 79  B 1 
ATOM 2646 C CD  . GLN B 2 79  ? 10.330  7.026   -22.912 1.00 48.32 79  B 1 
ATOM 2647 O OE1 . GLN B 2 79  ? 10.395  6.799   -21.723 1.00 47.41 79  B 1 
ATOM 2648 N NE2 . GLN B 2 79  ? 11.400  6.858   -23.650 1.00 43.96 79  B 1 
ATOM 2649 N N   . GLU B 2 80  ? 4.838   7.814   -21.745 1.00 64.83 80  B 1 
ATOM 2650 C CA  . GLU B 2 80  ? 3.611   7.384   -21.085 1.00 63.02 80  B 1 
ATOM 2651 C C   . GLU B 2 80  ? 2.380   7.559   -21.988 1.00 63.10 80  B 1 
ATOM 2652 O O   . GLU B 2 80  ? 1.486   6.714   -21.987 1.00 59.61 80  B 1 
ATOM 2653 C CB  . GLU B 2 80  ? 3.425   8.192   -19.787 1.00 58.67 80  B 1 
ATOM 2654 C CG  . GLU B 2 80  ? 2.322   7.613   -18.902 1.00 53.17 80  B 1 
ATOM 2655 C CD  . GLU B 2 80  ? 1.842   8.600   -17.832 1.00 49.19 80  B 1 
ATOM 2656 O OE1 . GLU B 2 80  ? 1.227   8.181   -16.831 1.00 46.43 80  B 1 
ATOM 2657 O OE2 . GLU B 2 80  ? 2.004   9.826   -18.024 1.00 47.88 80  B 1 
ATOM 2658 N N   . GLU B 2 81  ? 2.316   8.625   -22.790 1.00 55.83 81  B 1 
ATOM 2659 C CA  . GLU B 2 81  ? 1.203   8.814   -23.725 1.00 54.83 81  B 1 
ATOM 2660 C C   . GLU B 2 81  ? 1.181   7.747   -24.817 1.00 53.63 81  B 1 
ATOM 2661 O O   . GLU B 2 81  ? 0.105   7.317   -25.218 1.00 52.53 81  B 1 
ATOM 2662 C CB  . GLU B 2 81  ? 1.236   10.203  -24.367 1.00 52.01 81  B 1 
ATOM 2663 C CG  . GLU B 2 81  ? 0.857   11.287  -23.362 1.00 46.67 81  B 1 
ATOM 2664 C CD  . GLU B 2 81  ? 0.602   12.653  -24.010 1.00 44.75 81  B 1 
ATOM 2665 O OE1 . GLU B 2 81  ? 0.053   13.516  -23.286 1.00 40.03 81  B 1 
ATOM 2666 O OE2 . GLU B 2 81  ? 0.923   12.857  -25.197 1.00 42.71 81  B 1 
ATOM 2667 N N   . VAL B 2 82  ? 2.353   7.304   -25.277 1.00 48.09 82  B 1 
ATOM 2668 C CA  . VAL B 2 82  ? 2.460   6.247   -26.285 1.00 49.20 82  B 1 
ATOM 2669 C C   . VAL B 2 82  ? 2.085   4.881   -25.701 1.00 50.29 82  B 1 
ATOM 2670 O O   . VAL B 2 82  ? 1.411   4.114   -26.377 1.00 49.54 82  B 1 
ATOM 2671 C CB  . VAL B 2 82  ? 3.866   6.210   -26.909 1.00 47.29 82  B 1 
ATOM 2672 C CG1 . VAL B 2 82  ? 4.010   5.088   -27.939 1.00 40.80 82  B 1 
ATOM 2673 C CG2 . VAL B 2 82  ? 4.178   7.524   -27.635 1.00 44.21 82  B 1 
ATOM 2674 N N   . GLU B 2 83  ? 2.472   4.586   -24.462 1.00 47.35 83  B 1 
ATOM 2675 C CA  . GLU B 2 83  ? 2.097   3.326   -23.804 1.00 48.65 83  B 1 
ATOM 2676 C C   . GLU B 2 83  ? 0.612   3.271   -23.421 1.00 46.24 83  B 1 
ATOM 2677 O O   . GLU B 2 83  ? 0.007   2.203   -23.454 1.00 46.23 83  B 1 
ATOM 2678 C CB  . GLU B 2 83  ? 2.930   3.114   -22.536 1.00 48.79 83  B 1 
ATOM 2679 C CG  . GLU B 2 83  ? 4.362   2.659   -22.827 1.00 43.53 83  B 1 
ATOM 2680 C CD  . GLU B 2 83  ? 5.134   2.311   -21.549 1.00 40.60 83  B 1 
ATOM 2681 O OE1 . GLU B 2 83  ? 6.218   1.692   -21.679 1.00 35.73 83  B 1 
ATOM 2682 O OE2 . GLU B 2 83  ? 4.669   2.665   -20.435 1.00 41.38 83  B 1 
ATOM 2683 N N   . LEU B 2 84  ? 0.036   4.407   -23.055 1.00 52.50 84  B 1 
ATOM 2684 C CA  . LEU B 2 84  ? -1.388  4.504   -22.733 1.00 51.50 84  B 1 
ATOM 2685 C C   . LEU B 2 84  ? -2.268  4.623   -23.971 1.00 49.70 84  B 1 
ATOM 2686 O O   . LEU B 2 84  ? -3.475  4.372   -23.875 1.00 47.73 84  B 1 
ATOM 2687 C CB  . LEU B 2 84  ? -1.631  5.719   -21.819 1.00 50.15 84  B 1 
ATOM 2688 C CG  . LEU B 2 84  ? -1.122  5.569   -20.380 1.00 46.88 84  B 1 
ATOM 2689 C CD1 . LEU B 2 84  ? -1.273  6.913   -19.670 1.00 44.08 84  B 1 
ATOM 2690 C CD2 . LEU B 2 84  ? -1.913  4.531   -19.597 1.00 44.34 84  B 1 
ATOM 2691 N N   . ALA B 2 85  ? -1.712  5.044   -25.107 1.00 46.80 85  B 1 
ATOM 2692 C CA  . ALA B 2 85  ? -2.425  4.984   -26.365 1.00 46.20 85  B 1 
ATOM 2693 C C   . ALA B 2 85  ? -2.677  3.498   -26.642 1.00 45.26 85  B 1 
ATOM 2694 O O   . ALA B 2 85  ? -1.728  2.723   -26.705 1.00 44.43 85  B 1 
ATOM 2695 C CB  . ALA B 2 85  ? -1.621  5.660   -27.481 1.00 45.27 85  B 1 
ATOM 2696 N N   . PRO B 2 86  ? -3.948  3.080   -26.806 1.00 38.31 86  B 1 
ATOM 2697 C CA  . PRO B 2 86  ? -4.204  1.738   -27.266 1.00 37.55 86  B 1 
ATOM 2698 C C   . PRO B 2 86  ? -3.429  1.588   -28.577 1.00 39.15 86  B 1 
ATOM 2699 O O   . PRO B 2 86  ? -3.631  2.377   -29.502 1.00 38.71 86  B 1 
ATOM 2700 C CB  . PRO B 2 86  ? -5.729  1.644   -27.446 1.00 34.72 86  B 1 
ATOM 2701 C CG  . PRO B 2 86  ? -6.157  3.090   -27.645 1.00 35.60 86  B 1 
ATOM 2702 C CD  . PRO B 2 86  ? -5.146  3.890   -26.836 1.00 43.16 86  B 1 
ATOM 2703 N N   . VAL B 2 87  ? -2.525  0.609   -28.642 1.00 39.51 87  B 1 
ATOM 2704 C CA  . VAL B 2 87  ? -1.964  0.159   -29.913 1.00 38.82 87  B 1 
ATOM 2705 C C   . VAL B 2 87  ? -3.183  -0.278  -30.717 1.00 38.12 87  B 1 
ATOM 2706 O O   . VAL B 2 87  ? -3.794  -1.301  -30.402 1.00 37.18 87  B 1 
ATOM 2707 C CB  . VAL B 2 87  ? -0.947  -0.982  -29.737 1.00 36.50 87  B 1 
ATOM 2708 C CG1 . VAL B 2 87  ? -0.271  -1.295  -31.075 1.00 31.63 87  B 1 
ATOM 2709 C CG2 . VAL B 2 87  ? 0.148   -0.607  -28.733 1.00 37.02 87  B 1 
ATOM 2710 N N   . GLY B 2 88  ? -3.625  0.575   -31.611 1.00 37.22 88  B 1 
ATOM 2711 C CA  . GLY B 2 88  ? -4.730  0.235   -32.478 1.00 34.79 88  B 1 
ATOM 2712 C C   . GLY B 2 88  ? -4.308  -1.010  -33.223 1.00 34.17 88  B 1 
ATOM 2713 O O   . GLY B 2 88  ? -3.284  -0.966  -33.912 1.00 31.51 88  B 1 
ATOM 2714 N N   . ASP B 2 89  ? -5.072  -2.095  -33.105 1.00 28.26 89  B 1 
ATOM 2715 C CA  . ASP B 2 89  ? -5.036  -3.168  -34.092 1.00 31.42 89  B 1 
ATOM 2716 C C   . ASP B 2 89  ? -5.386  -2.517  -35.438 1.00 31.50 89  B 1 
ATOM 2717 O O   . ASP B 2 89  ? -6.542  -2.209  -35.726 1.00 29.89 89  B 1 
ATOM 2718 C CB  . ASP B 2 89  ? -6.037  -4.287  -33.734 1.00 29.75 89  B 1 
ATOM 2719 C CG  . ASP B 2 89  ? -5.491  -5.341  -32.759 1.00 28.18 89  B 1 
ATOM 2720 O OD1 . ASP B 2 89  ? -4.271  -5.592  -32.761 1.00 28.16 89  B 1 
ATOM 2721 O OD2 . ASP B 2 89  ? -6.339  -5.941  -32.051 1.00 29.66 89  B 1 
ATOM 2722 N N   . GLY B 2 90  ? -4.338  -2.224  -36.192 1.00 22.41 90  B 1 
ATOM 2723 C CA  . GLY B 2 90  ? -4.436  -1.978  -37.622 1.00 20.01 90  B 1 
ATOM 2724 C C   . GLY B 2 90  ? -4.486  -3.306  -38.356 1.00 19.90 90  B 1 
ATOM 2725 O O   . GLY B 2 90  ? -3.821  -4.261  -37.915 1.00 16.38 90  B 1 
ATOM 2726 O OXT . GLY B 2 90  ? -5.196  -3.325  -39.391 1.00 18.27 90  B 1 
#
