# Supplementary material for: Regulation of AP1 adaptor assembly by the bi-handed chaperone MEA1
Source: Nat Commun. 2026 Jan 20;17:1876. doi: 10.1038/s41467-026-68662-3 (PMC12923701; doi:10.1038/s41467-026-68662-3)
Supplement: Supplementary file 6 — Supplementary Data 4 [file 41467_2026_68662_MOESM6_ESM.cif]

# By using this file you agree to the legally binding terms of use found at alphafoldserver.com/output-terms
data_12ce00507c01d4f5
#
_entry.id 12ce00507c01d4f5
#
loop_
_atom_type.symbol
C 
N 
O 
S 
#
loop_
_audit_author.name
_audit_author.pdbx_ordinal
"Google DeepMind" 1 
"Isomorphic Labs" 2 
#
_audit_conform.dict_location https://raw.githubusercontent.com/ihmwg/ModelCIF/master/dist/mmcif_ma.dic
_audit_conform.dict_name     mmcif_ma.dic
_audit_conform.dict_version  1.4.5
#
loop_
_chem_comp.formula
_chem_comp.formula_weight
_chem_comp.id
_chem_comp.mon_nstd_flag
_chem_comp.name
_chem_comp.pdbx_smiles
_chem_comp.pdbx_synonyms
_chem_comp.type
"C3 H7 N O2"    89.093  ALA y ALANINE         C[C@H](N)C(O)=O                  ? "L-PEPTIDE LINKING" 
"C6 H15 N4 O2"  175.209 ARG y ARGININE        N[C@@H](CCCNC(N)=[NH2+])C(O)=O   ? "L-PEPTIDE LINKING" 
"C4 H8 N2 O3"   132.118 ASN y ASPARAGINE      N[C@@H](CC(N)=O)C(O)=O           ? "L-PEPTIDE LINKING" 
"C4 H7 N O4"    133.103 ASP y "ASPARTIC ACID" N[C@@H](CC(O)=O)C(O)=O           ? "L-PEPTIDE LINKING" 
"C3 H7 N O2 S"  121.158 CYS y CYSTEINE        N[C@@H](CS)C(O)=O                ? "L-PEPTIDE LINKING" 
"C5 H10 N2 O3"  146.144 GLN y GLUTAMINE       N[C@@H](CCC(N)=O)C(O)=O          ? "L-PEPTIDE LINKING" 
"C5 H9 N O4"    147.129 GLU y "GLUTAMIC ACID" N[C@@H](CCC(O)=O)C(O)=O          ? "L-PEPTIDE LINKING" 
"C2 H5 N O2"    75.067  GLY y GLYCINE         NCC(O)=O                         ? "PEPTIDE LINKING"   
"C6 H10 N3 O2"  156.162 HIS y HISTIDINE       N[C@@H](Cc1c[nH]c[nH+]1)C(O)=O   ? "L-PEPTIDE LINKING" 
"C6 H13 N O2"   131.173 ILE y ISOLEUCINE      CC[C@H](C)[C@H](N)C(O)=O         ? "L-PEPTIDE LINKING" 
"C6 H13 N O2"   131.173 LEU y LEUCINE         CC(C)C[C@H](N)C(O)=O             ? "L-PEPTIDE LINKING" 
"C6 H15 N2 O2"  147.195 LYS y LYSINE          N[C@@H](CCCC[NH3+])C(O)=O        ? "L-PEPTIDE LINKING" 
"C5 H11 N O2 S" 149.211 MET y METHIONINE      CSCC[C@H](N)C(O)=O               ? "L-PEPTIDE LINKING" 
"C9 H11 N O2"   165.189 PHE y PHENYLALANINE   N[C@@H](Cc1ccccc1)C(O)=O         ? "L-PEPTIDE LINKING" 
"C5 H9 N O2"    115.130 PRO y PROLINE         OC(=O)[C@@H]1CCCN1               ? "L-PEPTIDE LINKING" 
"C3 H7 N O3"    105.093 SER y SERINE          N[C@@H](CO)C(O)=O                ? "L-PEPTIDE LINKING" 
"C4 H9 N O3"    119.119 THR y THREONINE       C[C@@H](O)[C@H](N)C(O)=O         ? "L-PEPTIDE LINKING" 
"C11 H12 N2 O2" 204.225 TRP y TRYPTOPHAN      N[C@@H](Cc1c[nH]c2ccccc12)C(O)=O ? "L-PEPTIDE LINKING" 
"C9 H11 N O3"   181.189 TYR y TYROSINE        N[C@@H](Cc1ccc(O)cc1)C(O)=O      ? "L-PEPTIDE LINKING" 
"C5 H11 N O2"   117.146 VAL y VALINE          CC(C)[C@H](N)C(O)=O              ? "L-PEPTIDE LINKING" 
#
_citation.book_publisher          ?
_citation.country                 UK
_citation.id                      primary
_citation.journal_full            Nature
_citation.journal_id_ASTM         NATUAS
_citation.journal_id_CSD          0006
_citation.journal_id_ISSN         0028-0836
_citation.journal_volume          630
_citation.page_first              493
_citation.page_last               500
_citation.pdbx_database_id_DOI    10.1038/s41586-024-07487-w
_citation.pdbx_database_id_PubMed 38718835
_citation.title                   "Accurate structure prediction of biomolecular interactions with AlphaFold 3"
_citation.year                    2024
#
loop_
_citation_author.citation_id
_citation_author.name
_citation_author.ordinal
primary "Google DeepMind" 1 
primary "Isomorphic Labs" 2 
#
loop_
_entity.id
_entity.pdbx_description
_entity.type
1 . polymer 
2 . polymer 
#
loop_
_entity_poly.entity_id
_entity_poly.pdbx_strand_id
_entity_poly.type
1 A polypeptide(L) 
2 B polypeptide(L) 
#
loop_
_entity_poly_seq.entity_id
_entity_poly_seq.hetero
_entity_poly_seq.mon_id
_entity_poly_seq.num
1 n MET 1   
1 n THR 2   
1 n ASP 3   
1 n SER 4   
1 n LYS 5   
1 n TYR 6   
1 n PHE 7   
1 n THR 8   
1 n THR 9   
1 n THR 10  
1 n LYS 11  
1 n LYS 12  
1 n GLY 13  
1 n GLU 14  
1 n ILE 15  
1 n PHE 16  
1 n GLU 17  
1 n LEU 18  
1 n LYS 19  
1 n ALA 20  
1 n GLU 21  
1 n LEU 22  
1 n ASN 23  
1 n SER 24  
1 n ASP 25  
1 n LYS 26  
1 n LYS 27  
1 n GLU 28  
1 n LYS 29  
1 n LYS 30  
1 n LYS 31  
1 n GLU 32  
1 n ALA 33  
1 n VAL 34  
1 n LYS 35  
1 n LYS 36  
1 n VAL 37  
1 n ILE 38  
1 n ALA 39  
1 n SER 40  
1 n MET 41  
1 n THR 42  
1 n VAL 43  
1 n GLY 44  
1 n LYS 45  
1 n ASP 46  
1 n VAL 47  
1 n SER 48  
1 n ALA 49  
1 n LEU 50  
1 n PHE 51  
1 n PRO 52  
1 n ASP 53  
1 n VAL 54  
1 n VAL 55  
1 n ASN 56  
1 n CYS 57  
1 n MET 58  
1 n GLN 59  
1 n THR 60  
1 n ASP 61  
1 n ASN 62  
1 n LEU 63  
1 n GLU 64  
1 n LEU 65  
1 n LYS 66  
1 n LYS 67  
1 n LEU 68  
1 n VAL 69  
1 n TYR 70  
1 n LEU 71  
1 n TYR 72  
1 n LEU 73  
1 n MET 74  
1 n ASN 75  
1 n TYR 76  
1 n ALA 77  
1 n LYS 78  
1 n SER 79  
1 n GLN 80  
1 n PRO 81  
1 n ASP 82  
1 n MET 83  
1 n ALA 84  
1 n ILE 85  
1 n MET 86  
1 n ALA 87  
1 n VAL 88  
1 n ASN 89  
1 n THR 90  
1 n PHE 91  
1 n VAL 92  
1 n LYS 93  
1 n ASP 94  
1 n CYS 95  
1 n GLU 96  
1 n ASP 97  
1 n PRO 98  
1 n ASN 99  
1 n PRO 100 
1 n LEU 101 
1 n ILE 102 
1 n ARG 103 
1 n ALA 104 
1 n LEU 105 
1 n ALA 106 
1 n VAL 107 
1 n ARG 108 
1 n THR 109 
1 n MET 110 
1 n GLY 111 
1 n CYS 112 
1 n ILE 113 
1 n ARG 114 
1 n VAL 115 
1 n ASP 116 
1 n LYS 117 
1 n ILE 118 
1 n THR 119 
1 n GLU 120 
1 n TYR 121 
1 n LEU 122 
1 n CYS 123 
1 n GLU 124 
1 n PRO 125 
1 n LEU 126 
1 n ARG 127 
1 n LYS 128 
1 n CYS 129 
1 n LEU 130 
1 n LYS 131 
1 n ASP 132 
1 n GLU 133 
1 n ASP 134 
1 n PRO 135 
1 n TYR 136 
1 n VAL 137 
1 n ARG 138 
1 n LYS 139 
1 n THR 140 
1 n ALA 141 
1 n ALA 142 
1 n VAL 143 
1 n CYS 144 
1 n VAL 145 
1 n ALA 146 
1 n LYS 147 
1 n LEU 148 
1 n HIS 149 
1 n ASP 150 
1 n ILE 151 
1 n ASN 152 
1 n ALA 153 
1 n GLN 154 
1 n LEU 155 
1 n VAL 156 
1 n GLU 157 
1 n ASP 158 
1 n GLN 159 
1 n GLY 160 
1 n PHE 161 
1 n LEU 162 
1 n ASP 163 
1 n THR 164 
1 n LEU 165 
1 n LYS 166 
1 n ASP 167 
1 n LEU 168 
1 n ILE 169 
1 n SER 170 
1 n ASP 171 
1 n SER 172 
1 n ASN 173 
1 n PRO 174 
1 n MET 175 
1 n VAL 176 
1 n VAL 177 
1 n ALA 178 
1 n ASN 179 
1 n ALA 180 
1 n VAL 181 
1 n ALA 182 
1 n ALA 183 
1 n LEU 184 
1 n SER 185 
1 n GLU 186 
1 n ILE 187 
1 n ALA 188 
1 n GLU 189 
1 n SER 190 
1 n HIS 191 
1 n PRO 192 
1 n SER 193 
1 n SER 194 
1 n ASN 195 
1 n LEU 196 
1 n LEU 197 
1 n ASP 198 
1 n LEU 199 
1 n ASN 200 
1 n PRO 201 
1 n GLN 202 
1 n SER 203 
1 n ILE 204 
1 n ASN 205 
1 n LYS 206 
1 n LEU 207 
1 n LEU 208 
1 n THR 209 
1 n ALA 210 
1 n LEU 211 
1 n ASN 212 
1 n GLU 213 
1 n CYS 214 
1 n THR 215 
1 n GLU 216 
1 n TRP 217 
1 n GLY 218 
1 n GLN 219 
1 n ILE 220 
1 n PHE 221 
1 n ILE 222 
1 n LEU 223 
1 n ASP 224 
1 n CYS 225 
1 n LEU 226 
1 n ALA 227 
1 n ASN 228 
1 n TYR 229 
1 n MET 230 
1 n PRO 231 
1 n LYS 232 
1 n ASP 233 
1 n ASP 234 
1 n ARG 235 
1 n GLU 236 
1 n ALA 237 
1 n GLN 238 
1 n SER 239 
1 n ILE 240 
1 n CYS 241 
1 n GLU 242 
1 n ARG 243 
1 n VAL 244 
1 n THR 245 
1 n PRO 246 
1 n ARG 247 
1 n LEU 248 
1 n SER 249 
1 n HIS 250 
1 n ALA 251 
1 n ASN 252 
1 n SER 253 
1 n ALA 254 
1 n VAL 255 
1 n VAL 256 
1 n LEU 257 
1 n SER 258 
1 n ALA 259 
1 n VAL 260 
1 n LYS 261 
1 n VAL 262 
1 n LEU 263 
1 n MET 264 
1 n LYS 265 
1 n PHE 266 
1 n MET 267 
1 n GLU 268 
1 n MET 269 
1 n LEU 270 
1 n SER 271 
1 n LYS 272 
1 n ASP 273 
1 n LEU 274 
1 n ASP 275 
1 n TYR 276 
1 n TYR 277 
1 n GLY 278 
1 n THR 279 
1 n LEU 280 
1 n LEU 281 
1 n LYS 282 
1 n LYS 283 
1 n LEU 284 
1 n ALA 285 
1 n PRO 286 
1 n PRO 287 
1 n LEU 288 
1 n VAL 289 
1 n THR 290 
1 n LEU 291 
1 n LEU 292 
1 n SER 293 
1 n ALA 294 
1 n GLU 295 
1 n PRO 296 
1 n GLU 297 
1 n LEU 298 
1 n GLN 299 
1 n TYR 300 
1 n VAL 301 
1 n ALA 302 
1 n LEU 303 
1 n ARG 304 
1 n ASN 305 
1 n ILE 306 
1 n ASN 307 
1 n LEU 308 
1 n ILE 309 
1 n VAL 310 
1 n GLN 311 
1 n LYS 312 
1 n ARG 313 
1 n PRO 314 
1 n GLU 315 
1 n ILE 316 
1 n LEU 317 
1 n LYS 318 
1 n HIS 319 
1 n GLU 320 
1 n MET 321 
1 n LYS 322 
1 n VAL 323 
1 n PHE 324 
1 n PHE 325 
1 n VAL 326 
1 n LYS 327 
1 n TYR 328 
1 n ASN 329 
1 n ASP 330 
1 n PRO 331 
1 n ILE 332 
1 n TYR 333 
1 n VAL 334 
1 n LYS 335 
1 n LEU 336 
1 n GLU 337 
1 n LYS 338 
1 n LEU 339 
1 n ASP 340 
1 n ILE 341 
1 n MET 342 
1 n ILE 343 
1 n ARG 344 
1 n LEU 345 
1 n ALA 346 
1 n SER 347 
1 n GLN 348 
1 n ALA 349 
1 n ASN 350 
1 n ILE 351 
1 n ALA 352 
1 n GLN 353 
1 n VAL 354 
1 n LEU 355 
1 n ALA 356 
1 n GLU 357 
1 n LEU 358 
1 n LYS 359 
1 n GLU 360 
1 n TYR 361 
1 n ALA 362 
1 n THR 363 
1 n GLU 364 
1 n VAL 365 
1 n ASP 366 
1 n VAL 367 
1 n ASP 368 
1 n PHE 369 
1 n VAL 370 
1 n ARG 371 
1 n LYS 372 
1 n ALA 373 
1 n VAL 374 
1 n ARG 375 
1 n ALA 376 
1 n ILE 377 
1 n GLY 378 
1 n ARG 379 
1 n CYS 380 
1 n ALA 381 
1 n ILE 382 
1 n LYS 383 
1 n VAL 384 
1 n GLU 385 
1 n GLN 386 
1 n SER 387 
1 n ALA 388 
1 n GLU 389 
1 n ARG 390 
1 n CYS 391 
1 n VAL 392 
1 n SER 393 
1 n THR 394 
1 n LEU 395 
1 n LEU 396 
1 n ASP 397 
1 n LEU 398 
1 n ILE 399 
1 n GLN 400 
1 n THR 401 
1 n LYS 402 
1 n VAL 403 
1 n ASN 404 
1 n TYR 405 
1 n VAL 406 
1 n VAL 407 
1 n GLN 408 
1 n GLU 409 
1 n ALA 410 
1 n ILE 411 
1 n VAL 412 
1 n VAL 413 
1 n ILE 414 
1 n LYS 415 
1 n ASP 416 
1 n ILE 417 
1 n PHE 418 
1 n ARG 419 
1 n LYS 420 
1 n TYR 421 
1 n PRO 422 
1 n ASN 423 
1 n LYS 424 
1 n TYR 425 
1 n GLU 426 
1 n SER 427 
1 n VAL 428 
1 n ILE 429 
1 n ALA 430 
1 n THR 431 
1 n LEU 432 
1 n CYS 433 
1 n GLU 434 
1 n ASN 435 
1 n LEU 436 
1 n ASP 437 
1 n SER 438 
1 n LEU 439 
1 n ASP 440 
1 n GLU 441 
1 n PRO 442 
1 n GLU 443 
1 n ALA 444 
1 n ARG 445 
1 n ALA 446 
1 n ALA 447 
1 n MET 448 
1 n ILE 449 
1 n TRP 450 
1 n ILE 451 
1 n VAL 452 
1 n GLY 453 
1 n GLU 454 
1 n TYR 455 
1 n ALA 456 
1 n GLU 457 
1 n ARG 458 
1 n ILE 459 
1 n ASP 460 
1 n ASN 461 
1 n ALA 462 
1 n ASP 463 
1 n GLU 464 
1 n LEU 465 
1 n LEU 466 
1 n GLU 467 
1 n SER 468 
1 n PHE 469 
1 n LEU 470 
1 n GLU 471 
1 n GLY 472 
1 n PHE 473 
1 n HIS 474 
1 n ASP 475 
1 n GLU 476 
1 n SER 477 
1 n THR 478 
1 n GLN 479 
1 n VAL 480 
1 n GLN 481 
1 n LEU 482 
1 n GLN 483 
1 n LEU 484 
1 n LEU 485 
1 n THR 486 
1 n ALA 487 
1 n ILE 488 
1 n VAL 489 
1 n LYS 490 
1 n LEU 491 
1 n PHE 492 
1 n LEU 493 
1 n LYS 494 
1 n LYS 495 
1 n PRO 496 
1 n THR 497 
1 n GLU 498 
1 n THR 499 
1 n GLN 500 
1 n GLU 501 
1 n LEU 502 
1 n VAL 503 
1 n GLN 504 
1 n GLN 505 
1 n VAL 506 
1 n LEU 507 
1 n SER 508 
1 n LEU 509 
1 n ALA 510 
1 n THR 511 
1 n GLN 512 
1 n ASP 513 
1 n SER 514 
1 n ASP 515 
1 n ASN 516 
1 n PRO 517 
1 n ASP 518 
1 n LEU 519 
1 n ARG 520 
1 n ASP 521 
1 n ARG 522 
1 n GLY 523 
1 n TYR 524 
1 n ILE 525 
1 n TYR 526 
1 n TRP 527 
1 n ARG 528 
1 n LEU 529 
1 n LEU 530 
1 n SER 531 
1 n THR 532 
1 n ASP 533 
1 n PRO 534 
1 n VAL 535 
1 n ALA 536 
1 n ALA 537 
1 n LYS 538 
1 n GLU 539 
1 n VAL 540 
1 n VAL 541 
1 n LEU 542 
1 n ALA 543 
1 n GLU 544 
1 n LYS 545 
1 n PRO 546 
1 n LEU 547 
1 n ILE 548 
1 n SER 549 
1 n GLU 550 
1 n GLU 551 
1 n THR 552 
1 n ASP 553 
1 n LEU 554 
1 n ILE 555 
1 n GLU 556 
1 n PRO 557 
1 n THR 558 
1 n LEU 559 
1 n LEU 560 
1 n ASP 561 
1 n GLU 562 
1 n LEU 563 
1 n ILE 564 
1 n CYS 565 
1 n TYR 566 
1 n ILE 567 
1 n GLY 568 
1 n THR 569 
1 n LEU 570 
1 n ALA 571 
1 n SER 572 
1 n VAL 573 
1 n TYR 574 
1 n HIS 575 
1 n LYS 576 
1 n PRO 577 
1 n PRO 578 
1 n SER 579 
1 n ALA 580 
1 n PHE 581 
1 n VAL 582 
1 n GLU 583 
1 n GLY 584 
2 n GLY 1   
2 n ALA 2   
2 n THR 3   
2 n ALA 4   
2 n LEU 5   
2 n ASN 6   
2 n ASN 7   
2 n HIS 8   
2 n SER 9   
2 n SER 10  
2 n ILE 11  
2 n PRO 12  
2 n MET 13  
2 n ASP 14  
2 n PRO 15  
2 n GLU 16  
2 n HIS 17  
2 n VAL 18  
2 n GLU 19  
2 n LEU 20  
2 n VAL 21  
2 n LYS 22  
2 n ARG 23  
2 n THR 24  
2 n MET 25  
2 n ALA 26  
2 n GLY 27  
2 n VAL 28  
2 n SER 29  
2 n LEU 30  
2 n PRO 31  
2 n ALA 32  
2 n PRO 33  
2 n GLY 34  
2 n VAL 35  
2 n PRO 36  
2 n ALA 37  
2 n TRP 38  
2 n ALA 39  
2 n ARG 40  
2 n GLU 41  
2 n ILE 42  
2 n SER 43  
2 n ASP 44  
2 n ALA 45  
2 n GLN 46  
2 n TRP 47  
2 n GLU 48  
2 n ASP 49  
2 n VAL 50  
2 n VAL 51  
2 n GLN 52  
2 n LYS 53  
2 n ALA 54  
2 n LEU 55  
2 n GLN 56  
2 n ALA 57  
2 n ARG 58  
2 n GLN 59  
2 n ALA 60  
2 n SER 61  
2 n PRO 62  
2 n ALA 63  
2 n TRP 64  
2 n LYS 65  
#
_ma_data.content_type "model coordinates"
_ma_data.id           1
_ma_data.name         Model
#
_ma_model_list.data_id          1
_ma_model_list.model_group_id   1
_ma_model_list.model_group_name "AlphaFold-beta-20231127 (8a86c86b-cd0c-4cd5-baf1-242c30a5bfc7 @ 2025-10-03 18:22:42)"
_ma_model_list.model_id         1
_ma_model_list.model_name       "Top ranked model"
_ma_model_list.model_type       "Ab initio model"
_ma_model_list.ordinal_id       1
#
loop_
_ma_protocol_step.method_type
_ma_protocol_step.ordinal_id
_ma_protocol_step.protocol_id
_ma_protocol_step.step_id
"coevolution MSA" 1 1 1 
"template search" 2 1 2 
modeling          3 1 3 
#
loop_
_ma_qa_metric.id
_ma_qa_metric.mode
_ma_qa_metric.name
_ma_qa_metric.software_group_id
_ma_qa_metric.type
1 global pLDDT 1 pLDDT 
2 local  pLDDT 1 pLDDT 
#
_ma_qa_metric_global.metric_id    1
_ma_qa_metric_global.metric_value 84.53
_ma_qa_metric_global.model_id     1
_ma_qa_metric_global.ordinal_id   1
#
_ma_software_group.group_id    1
_ma_software_group.ordinal_id  1
_ma_software_group.software_id 1
#
loop_
_ma_target_entity.data_id
_ma_target_entity.entity_id
_ma_target_entity.origin
1 1 . 
1 2 . 
#
loop_
_ma_target_entity_instance.asym_id
_ma_target_entity_instance.details
_ma_target_entity_instance.entity_id
A . 1 
B . 2 
#
loop_
_pdbx_data_usage.details
_pdbx_data_usage.id
_pdbx_data_usage.type
_pdbx_data_usage.url
;NON-COMMERCIAL USE ONLY, BY USING THIS FILE YOU AGREE TO THE TERMS OF USE FOUND
AT alphafoldserver.com/output-terms.
;
1 license    ? 
;THE INFORMATION IS NOT INTENDED FOR, HAS NOT BEEN VALIDATED FOR, AND IS NOT
APPROVED FOR CLINICAL USE. IT SHOULD NOT BE USED FOR CLINICAL PURPOSE OR RELIED
ON FOR MEDICAL OR OTHER PROFESSIONAL ADVICE. IT IS THEORETICAL MODELLING ONLY
AND CAUTION SHOULD BE EXERCISED IN ITS USE. IT IS PROVIDED "AS-IS" WITHOUT ANY
WARRANTY OF ANY KIND, WHETHER EXPRESSED OR IMPLIED. NO WARRANTY IS GIVEN THAT
USE OF THE INFORMATION SHALL NOT INFRINGE THE RIGHTS OF ANY THIRD PARTY.
;
2 disclaimer ? 
#
loop_
_pdbx_poly_seq_scheme.asym_id
_pdbx_poly_seq_scheme.auth_seq_num
_pdbx_poly_seq_scheme.entity_id
_pdbx_poly_seq_scheme.hetero
_pdbx_poly_seq_scheme.mon_id
_pdbx_poly_seq_scheme.pdb_ins_code
_pdbx_poly_seq_scheme.pdb_seq_num
_pdbx_poly_seq_scheme.pdb_strand_id
_pdbx_poly_seq_scheme.seq_id
A 1   1 n MET . 1   A 1   
A 2   1 n THR . 2   A 2   
A 3   1 n ASP . 3   A 3   
A 4   1 n SER . 4   A 4   
A 5   1 n LYS . 5   A 5   
A 6   1 n TYR . 6   A 6   
A 7   1 n PHE . 7   A 7   
A 8   1 n THR . 8   A 8   
A 9   1 n THR . 9   A 9   
A 10  1 n THR . 10  A 10  
A 11  1 n LYS . 11  A 11  
A 12  1 n LYS . 12  A 12  
A 13  1 n GLY . 13  A 13  
A 14  1 n GLU . 14  A 14  
A 15  1 n ILE . 15  A 15  
A 16  1 n PHE . 16  A 16  
A 17  1 n GLU . 17  A 17  
A 18  1 n LEU . 18  A 18  
A 19  1 n LYS . 19  A 19  
A 20  1 n ALA . 20  A 20  
A 21  1 n GLU . 21  A 21  
A 22  1 n LEU . 22  A 22  
A 23  1 n ASN . 23  A 23  
A 24  1 n SER . 24  A 24  
A 25  1 n ASP . 25  A 25  
A 26  1 n LYS . 26  A 26  
A 27  1 n LYS . 27  A 27  
A 28  1 n GLU . 28  A 28  
A 29  1 n LYS . 29  A 29  
A 30  1 n LYS . 30  A 30  
A 31  1 n LYS . 31  A 31  
A 32  1 n GLU . 32  A 32  
A 33  1 n ALA . 33  A 33  
A 34  1 n VAL . 34  A 34  
A 35  1 n LYS . 35  A 35  
A 36  1 n LYS . 36  A 36  
A 37  1 n VAL . 37  A 37  
A 38  1 n ILE . 38  A 38  
A 39  1 n ALA . 39  A 39  
A 40  1 n SER . 40  A 40  
A 41  1 n MET . 41  A 41  
A 42  1 n THR . 42  A 42  
A 43  1 n VAL . 43  A 43  
A 44  1 n GLY . 44  A 44  
A 45  1 n LYS . 45  A 45  
A 46  1 n ASP . 46  A 46  
A 47  1 n VAL . 47  A 47  
A 48  1 n SER . 48  A 48  
A 49  1 n ALA . 49  A 49  
A 50  1 n LEU . 50  A 50  
A 51  1 n PHE . 51  A 51  
A 52  1 n PRO . 52  A 52  
A 53  1 n ASP . 53  A 53  
A 54  1 n VAL . 54  A 54  
A 55  1 n VAL . 55  A 55  
A 56  1 n ASN . 56  A 56  
A 57  1 n CYS . 57  A 57  
A 58  1 n MET . 58  A 58  
A 59  1 n GLN . 59  A 59  
A 60  1 n THR . 60  A 60  
A 61  1 n ASP . 61  A 61  
A 62  1 n ASN . 62  A 62  
A 63  1 n LEU . 63  A 63  
A 64  1 n GLU . 64  A 64  
A 65  1 n LEU . 65  A 65  
A 66  1 n LYS . 66  A 66  
A 67  1 n LYS . 67  A 67  
A 68  1 n LEU . 68  A 68  
A 69  1 n VAL . 69  A 69  
A 70  1 n TYR . 70  A 70  
A 71  1 n LEU . 71  A 71  
A 72  1 n TYR . 72  A 72  
A 73  1 n LEU . 73  A 73  
A 74  1 n MET . 74  A 74  
A 75  1 n ASN . 75  A 75  
A 76  1 n TYR . 76  A 76  
A 77  1 n ALA . 77  A 77  
A 78  1 n LYS . 78  A 78  
A 79  1 n SER . 79  A 79  
A 80  1 n GLN . 80  A 80  
A 81  1 n PRO . 81  A 81  
A 82  1 n ASP . 82  A 82  
A 83  1 n MET . 83  A 83  
A 84  1 n ALA . 84  A 84  
A 85  1 n ILE . 85  A 85  
A 86  1 n MET . 86  A 86  
A 87  1 n ALA . 87  A 87  
A 88  1 n VAL . 88  A 88  
A 89  1 n ASN . 89  A 89  
A 90  1 n THR . 90  A 90  
A 91  1 n PHE . 91  A 91  
A 92  1 n VAL . 92  A 92  
A 93  1 n LYS . 93  A 93  
A 94  1 n ASP . 94  A 94  
A 95  1 n CYS . 95  A 95  
A 96  1 n GLU . 96  A 96  
A 97  1 n ASP . 97  A 97  
A 98  1 n PRO . 98  A 98  
A 99  1 n ASN . 99  A 99  
A 100 1 n PRO . 100 A 100 
A 101 1 n LEU . 101 A 101 
A 102 1 n ILE . 102 A 102 
A 103 1 n ARG . 103 A 103 
A 104 1 n ALA . 104 A 104 
A 105 1 n LEU . 105 A 105 
A 106 1 n ALA . 106 A 106 
A 107 1 n VAL . 107 A 107 
A 108 1 n ARG . 108 A 108 
A 109 1 n THR . 109 A 109 
A 110 1 n MET . 110 A 110 
A 111 1 n GLY . 111 A 111 
A 112 1 n CYS . 112 A 112 
A 113 1 n ILE . 113 A 113 
A 114 1 n ARG . 114 A 114 
A 115 1 n VAL . 115 A 115 
A 116 1 n ASP . 116 A 116 
A 117 1 n LYS . 117 A 117 
A 118 1 n ILE . 118 A 118 
A 119 1 n THR . 119 A 119 
A 120 1 n GLU . 120 A 120 
A 121 1 n TYR . 121 A 121 
A 122 1 n LEU . 122 A 122 
A 123 1 n CYS . 123 A 123 
A 124 1 n GLU . 124 A 124 
A 125 1 n PRO . 125 A 125 
A 126 1 n LEU . 126 A 126 
A 127 1 n ARG . 127 A 127 
A 128 1 n LYS . 128 A 128 
A 129 1 n CYS . 129 A 129 
A 130 1 n LEU . 130 A 130 
A 131 1 n LYS . 131 A 131 
A 132 1 n ASP . 132 A 132 
A 133 1 n GLU . 133 A 133 
A 134 1 n ASP . 134 A 134 
A 135 1 n PRO . 135 A 135 
A 136 1 n TYR . 136 A 136 
A 137 1 n VAL . 137 A 137 
A 138 1 n ARG . 138 A 138 
A 139 1 n LYS . 139 A 139 
A 140 1 n THR . 140 A 140 
A 141 1 n ALA . 141 A 141 
A 142 1 n ALA . 142 A 142 
A 143 1 n VAL . 143 A 143 
A 144 1 n CYS . 144 A 144 
A 145 1 n VAL . 145 A 145 
A 146 1 n ALA . 146 A 146 
A 147 1 n LYS . 147 A 147 
A 148 1 n LEU . 148 A 148 
A 149 1 n HIS . 149 A 149 
A 150 1 n ASP . 150 A 150 
A 151 1 n ILE . 151 A 151 
A 152 1 n ASN . 152 A 152 
A 153 1 n ALA . 153 A 153 
A 154 1 n GLN . 154 A 154 
A 155 1 n LEU . 155 A 155 
A 156 1 n VAL . 156 A 156 
A 157 1 n GLU . 157 A 157 
A 158 1 n ASP . 158 A 158 
A 159 1 n GLN . 159 A 159 
A 160 1 n GLY . 160 A 160 
A 161 1 n PHE . 161 A 161 
A 162 1 n LEU . 162 A 162 
A 163 1 n ASP . 163 A 163 
A 164 1 n THR . 164 A 164 
A 165 1 n LEU . 165 A 165 
A 166 1 n LYS . 166 A 166 
A 167 1 n ASP . 167 A 167 
A 168 1 n LEU . 168 A 168 
A 169 1 n ILE . 169 A 169 
A 170 1 n SER . 170 A 170 
A 171 1 n ASP . 171 A 171 
A 172 1 n SER . 172 A 172 
A 173 1 n ASN . 173 A 173 
A 174 1 n PRO . 174 A 174 
A 175 1 n MET . 175 A 175 
A 176 1 n VAL . 176 A 176 
A 177 1 n VAL . 177 A 177 
A 178 1 n ALA . 178 A 178 
A 179 1 n ASN . 179 A 179 
A 180 1 n ALA . 180 A 180 
A 181 1 n VAL . 181 A 181 
A 182 1 n ALA . 182 A 182 
A 183 1 n ALA . 183 A 183 
A 184 1 n LEU . 184 A 184 
A 185 1 n SER . 185 A 185 
A 186 1 n GLU . 186 A 186 
A 187 1 n ILE . 187 A 187 
A 188 1 n ALA . 188 A 188 
A 189 1 n GLU . 189 A 189 
A 190 1 n SER . 190 A 190 
A 191 1 n HIS . 191 A 191 
A 192 1 n PRO . 192 A 192 
A 193 1 n SER . 193 A 193 
A 194 1 n SER . 194 A 194 
A 195 1 n ASN . 195 A 195 
A 196 1 n LEU . 196 A 196 
A 197 1 n LEU . 197 A 197 
A 198 1 n ASP . 198 A 198 
A 199 1 n LEU . 199 A 199 
A 200 1 n ASN . 200 A 200 
A 201 1 n PRO . 201 A 201 
A 202 1 n GLN . 202 A 202 
A 203 1 n SER . 203 A 203 
A 204 1 n ILE . 204 A 204 
A 205 1 n ASN . 205 A 205 
A 206 1 n LYS . 206 A 206 
A 207 1 n LEU . 207 A 207 
A 208 1 n LEU . 208 A 208 
A 209 1 n THR . 209 A 209 
A 210 1 n ALA . 210 A 210 
A 211 1 n LEU . 211 A 211 
A 212 1 n ASN . 212 A 212 
A 213 1 n GLU . 213 A 213 
A 214 1 n CYS . 214 A 214 
A 215 1 n THR . 215 A 215 
A 216 1 n GLU . 216 A 216 
A 217 1 n TRP . 217 A 217 
A 218 1 n GLY . 218 A 218 
A 219 1 n GLN . 219 A 219 
A 220 1 n ILE . 220 A 220 
A 221 1 n PHE . 221 A 221 
A 222 1 n ILE . 222 A 222 
A 223 1 n LEU . 223 A 223 
A 224 1 n ASP . 224 A 224 
A 225 1 n CYS . 225 A 225 
A 226 1 n LEU . 226 A 226 
A 227 1 n ALA . 227 A 227 
A 228 1 n ASN . 228 A 228 
A 229 1 n TYR . 229 A 229 
A 230 1 n MET . 230 A 230 
A 231 1 n PRO . 231 A 231 
A 232 1 n LYS . 232 A 232 
A 233 1 n ASP . 233 A 233 
A 234 1 n ASP . 234 A 234 
A 235 1 n ARG . 235 A 235 
A 236 1 n GLU . 236 A 236 
A 237 1 n ALA . 237 A 237 
A 238 1 n GLN . 238 A 238 
A 239 1 n SER . 239 A 239 
A 240 1 n ILE . 240 A 240 
A 241 1 n CYS . 241 A 241 
A 242 1 n GLU . 242 A 242 
A 243 1 n ARG . 243 A 243 
A 244 1 n VAL . 244 A 244 
A 245 1 n THR . 245 A 245 
A 246 1 n PRO . 246 A 246 
A 247 1 n ARG . 247 A 247 
A 248 1 n LEU . 248 A 248 
A 249 1 n SER . 249 A 249 
A 250 1 n HIS . 250 A 250 
A 251 1 n ALA . 251 A 251 
A 252 1 n ASN . 252 A 252 
A 253 1 n SER . 253 A 253 
A 254 1 n ALA . 254 A 254 
A 255 1 n VAL . 255 A 255 
A 256 1 n VAL . 256 A 256 
A 257 1 n LEU . 257 A 257 
A 258 1 n SER . 258 A 258 
A 259 1 n ALA . 259 A 259 
A 260 1 n VAL . 260 A 260 
A 261 1 n LYS . 261 A 261 
A 262 1 n VAL . 262 A 262 
A 263 1 n LEU . 263 A 263 
A 264 1 n MET . 264 A 264 
A 265 1 n LYS . 265 A 265 
A 266 1 n PHE . 266 A 266 
A 267 1 n MET . 267 A 267 
A 268 1 n GLU . 268 A 268 
A 269 1 n MET . 269 A 269 
A 270 1 n LEU . 270 A 270 
A 271 1 n SER . 271 A 271 
A 272 1 n LYS . 272 A 272 
A 273 1 n ASP . 273 A 273 
A 274 1 n LEU . 274 A 274 
A 275 1 n ASP . 275 A 275 
A 276 1 n TYR . 276 A 276 
A 277 1 n TYR . 277 A 277 
A 278 1 n GLY . 278 A 278 
A 279 1 n THR . 279 A 279 
A 280 1 n LEU . 280 A 280 
A 281 1 n LEU . 281 A 281 
A 282 1 n LYS . 282 A 282 
A 283 1 n LYS . 283 A 283 
A 284 1 n LEU . 284 A 284 
A 285 1 n ALA . 285 A 285 
A 286 1 n PRO . 286 A 286 
A 287 1 n PRO . 287 A 287 
A 288 1 n LEU . 288 A 288 
A 289 1 n VAL . 289 A 289 
A 290 1 n THR . 290 A 290 
A 291 1 n LEU . 291 A 291 
A 292 1 n LEU . 292 A 292 
A 293 1 n SER . 293 A 293 
A 294 1 n ALA . 294 A 294 
A 295 1 n GLU . 295 A 295 
A 296 1 n PRO . 296 A 296 
A 297 1 n GLU . 297 A 297 
A 298 1 n LEU . 298 A 298 
A 299 1 n GLN . 299 A 299 
A 300 1 n TYR . 300 A 300 
A 301 1 n VAL . 301 A 301 
A 302 1 n ALA . 302 A 302 
A 303 1 n LEU . 303 A 303 
A 304 1 n ARG . 304 A 304 
A 305 1 n ASN . 305 A 305 
A 306 1 n ILE . 306 A 306 
A 307 1 n ASN . 307 A 307 
A 308 1 n LEU . 308 A 308 
A 309 1 n ILE . 309 A 309 
A 310 1 n VAL . 310 A 310 
A 311 1 n GLN . 311 A 311 
A 312 1 n LYS . 312 A 312 
A 313 1 n ARG . 313 A 313 
A 314 1 n PRO . 314 A 314 
A 315 1 n GLU . 315 A 315 
A 316 1 n ILE . 316 A 316 
A 317 1 n LEU . 317 A 317 
A 318 1 n LYS . 318 A 318 
A 319 1 n HIS . 319 A 319 
A 320 1 n GLU . 320 A 320 
A 321 1 n MET . 321 A 321 
A 322 1 n LYS . 322 A 322 
A 323 1 n VAL . 323 A 323 
A 324 1 n PHE . 324 A 324 
A 325 1 n PHE . 325 A 325 
A 326 1 n VAL . 326 A 326 
A 327 1 n LYS . 327 A 327 
A 328 1 n TYR . 328 A 328 
A 329 1 n ASN . 329 A 329 
A 330 1 n ASP . 330 A 330 
A 331 1 n PRO . 331 A 331 
A 332 1 n ILE . 332 A 332 
A 333 1 n TYR . 333 A 333 
A 334 1 n VAL . 334 A 334 
A 335 1 n LYS . 335 A 335 
A 336 1 n LEU . 336 A 336 
A 337 1 n GLU . 337 A 337 
A 338 1 n LYS . 338 A 338 
A 339 1 n LEU . 339 A 339 
A 340 1 n ASP . 340 A 340 
A 341 1 n ILE . 341 A 341 
A 342 1 n MET . 342 A 342 
A 343 1 n ILE . 343 A 343 
A 344 1 n ARG . 344 A 344 
A 345 1 n LEU . 345 A 345 
A 346 1 n ALA . 346 A 346 
A 347 1 n SER . 347 A 347 
A 348 1 n GLN . 348 A 348 
A 349 1 n ALA . 349 A 349 
A 350 1 n ASN . 350 A 350 
A 351 1 n ILE . 351 A 351 
A 352 1 n ALA . 352 A 352 
A 353 1 n GLN . 353 A 353 
A 354 1 n VAL . 354 A 354 
A 355 1 n LEU . 355 A 355 
A 356 1 n ALA . 356 A 356 
A 357 1 n GLU . 357 A 357 
A 358 1 n LEU . 358 A 358 
A 359 1 n LYS . 359 A 359 
A 360 1 n GLU . 360 A 360 
A 361 1 n TYR . 361 A 361 
A 362 1 n ALA . 362 A 362 
A 363 1 n THR . 363 A 363 
A 364 1 n GLU . 364 A 364 
A 365 1 n VAL . 365 A 365 
A 366 1 n ASP . 366 A 366 
A 367 1 n VAL . 367 A 367 
A 368 1 n ASP . 368 A 368 
A 369 1 n PHE . 369 A 369 
A 370 1 n VAL . 370 A 370 
A 371 1 n ARG . 371 A 371 
A 372 1 n LYS . 372 A 372 
A 373 1 n ALA . 373 A 373 
A 374 1 n VAL . 374 A 374 
A 375 1 n ARG . 375 A 375 
A 376 1 n ALA . 376 A 376 
A 377 1 n ILE . 377 A 377 
A 378 1 n GLY . 378 A 378 
A 379 1 n ARG . 379 A 379 
A 380 1 n CYS . 380 A 380 
A 381 1 n ALA . 381 A 381 
A 382 1 n ILE . 382 A 382 
A 383 1 n LYS . 383 A 383 
A 384 1 n VAL . 384 A 384 
A 385 1 n GLU . 385 A 385 
A 386 1 n GLN . 386 A 386 
A 387 1 n SER . 387 A 387 
A 388 1 n ALA . 388 A 388 
A 389 1 n GLU . 389 A 389 
A 390 1 n ARG . 390 A 390 
A 391 1 n CYS . 391 A 391 
A 392 1 n VAL . 392 A 392 
A 393 1 n SER . 393 A 393 
A 394 1 n THR . 394 A 394 
A 395 1 n LEU . 395 A 395 
A 396 1 n LEU . 396 A 396 
A 397 1 n ASP . 397 A 397 
A 398 1 n LEU . 398 A 398 
A 399 1 n ILE . 399 A 399 
A 400 1 n GLN . 400 A 400 
A 401 1 n THR . 401 A 401 
A 402 1 n LYS . 402 A 402 
A 403 1 n VAL . 403 A 403 
A 404 1 n ASN . 404 A 404 
A 405 1 n TYR . 405 A 405 
A 406 1 n VAL . 406 A 406 
A 407 1 n VAL . 407 A 407 
A 408 1 n GLN . 408 A 408 
A 409 1 n GLU . 409 A 409 
A 410 1 n ALA . 410 A 410 
A 411 1 n ILE . 411 A 411 
A 412 1 n VAL . 412 A 412 
A 413 1 n VAL . 413 A 413 
A 414 1 n ILE . 414 A 414 
A 415 1 n LYS . 415 A 415 
A 416 1 n ASP . 416 A 416 
A 417 1 n ILE . 417 A 417 
A 418 1 n PHE . 418 A 418 
A 419 1 n ARG . 419 A 419 
A 420 1 n LYS . 420 A 420 
A 421 1 n TYR . 421 A 421 
A 422 1 n PRO . 422 A 422 
A 423 1 n ASN . 423 A 423 
A 424 1 n LYS . 424 A 424 
A 425 1 n TYR . 425 A 425 
A 426 1 n GLU . 426 A 426 
A 427 1 n SER . 427 A 427 
A 428 1 n VAL . 428 A 428 
A 429 1 n ILE . 429 A 429 
A 430 1 n ALA . 430 A 430 
A 431 1 n THR . 431 A 431 
A 432 1 n LEU . 432 A 432 
A 433 1 n CYS . 433 A 433 
A 434 1 n GLU . 434 A 434 
A 435 1 n ASN . 435 A 435 
A 436 1 n LEU . 436 A 436 
A 437 1 n ASP . 437 A 437 
A 438 1 n SER . 438 A 438 
A 439 1 n LEU . 439 A 439 
A 440 1 n ASP . 440 A 440 
A 441 1 n GLU . 441 A 441 
A 442 1 n PRO . 442 A 442 
A 443 1 n GLU . 443 A 443 
A 444 1 n ALA . 444 A 444 
A 445 1 n ARG . 445 A 445 
A 446 1 n ALA . 446 A 446 
A 447 1 n ALA . 447 A 447 
A 448 1 n MET . 448 A 448 
A 449 1 n ILE . 449 A 449 
A 450 1 n TRP . 450 A 450 
A 451 1 n ILE . 451 A 451 
A 452 1 n VAL . 452 A 452 
A 453 1 n GLY . 453 A 453 
A 454 1 n GLU . 454 A 454 
A 455 1 n TYR . 455 A 455 
A 456 1 n ALA . 456 A 456 
A 457 1 n GLU . 457 A 457 
A 458 1 n ARG . 458 A 458 
A 459 1 n ILE . 459 A 459 
A 460 1 n ASP . 460 A 460 
A 461 1 n ASN . 461 A 461 
A 462 1 n ALA . 462 A 462 
A 463 1 n ASP . 463 A 463 
A 464 1 n GLU . 464 A 464 
A 465 1 n LEU . 465 A 465 
A 466 1 n LEU . 466 A 466 
A 467 1 n GLU . 467 A 467 
A 468 1 n SER . 468 A 468 
A 469 1 n PHE . 469 A 469 
A 470 1 n LEU . 470 A 470 
A 471 1 n GLU . 471 A 471 
A 472 1 n GLY . 472 A 472 
A 473 1 n PHE . 473 A 473 
A 474 1 n HIS . 474 A 474 
A 475 1 n ASP . 475 A 475 
A 476 1 n GLU . 476 A 476 
A 477 1 n SER . 477 A 477 
A 478 1 n THR . 478 A 478 
A 479 1 n GLN . 479 A 479 
A 480 1 n VAL . 480 A 480 
A 481 1 n GLN . 481 A 481 
A 482 1 n LEU . 482 A 482 
A 483 1 n GLN . 483 A 483 
A 484 1 n LEU . 484 A 484 
A 485 1 n LEU . 485 A 485 
A 486 1 n THR . 486 A 486 
A 487 1 n ALA . 487 A 487 
A 488 1 n ILE . 488 A 488 
A 489 1 n VAL . 489 A 489 
A 490 1 n LYS . 490 A 490 
A 491 1 n LEU . 491 A 491 
A 492 1 n PHE . 492 A 492 
A 493 1 n LEU . 493 A 493 
A 494 1 n LYS . 494 A 494 
A 495 1 n LYS . 495 A 495 
A 496 1 n PRO . 496 A 496 
A 497 1 n THR . 497 A 497 
A 498 1 n GLU . 498 A 498 
A 499 1 n THR . 499 A 499 
A 500 1 n GLN . 500 A 500 
A 501 1 n GLU . 501 A 501 
A 502 1 n LEU . 502 A 502 
A 503 1 n VAL . 503 A 503 
A 504 1 n GLN . 504 A 504 
A 505 1 n GLN . 505 A 505 
A 506 1 n VAL . 506 A 506 
A 507 1 n LEU . 507 A 507 
A 508 1 n SER . 508 A 508 
A 509 1 n LEU . 509 A 509 
A 510 1 n ALA . 510 A 510 
A 511 1 n THR . 511 A 511 
A 512 1 n GLN . 512 A 512 
A 513 1 n ASP . 513 A 513 
A 514 1 n SER . 514 A 514 
A 515 1 n ASP . 515 A 515 
A 516 1 n ASN . 516 A 516 
A 517 1 n PRO . 517 A 517 
A 518 1 n ASP . 518 A 518 
A 519 1 n LEU . 519 A 519 
A 520 1 n ARG . 520 A 520 
A 521 1 n ASP . 521 A 521 
A 522 1 n ARG . 522 A 522 
A 523 1 n GLY . 523 A 523 
A 524 1 n TYR . 524 A 524 
A 525 1 n ILE . 525 A 525 
A 526 1 n TYR . 526 A 526 
A 527 1 n TRP . 527 A 527 
A 528 1 n ARG . 528 A 528 
A 529 1 n LEU . 529 A 529 
A 530 1 n LEU . 530 A 530 
A 531 1 n SER . 531 A 531 
A 532 1 n THR . 532 A 532 
A 533 1 n ASP . 533 A 533 
A 534 1 n PRO . 534 A 534 
A 535 1 n VAL . 535 A 535 
A 536 1 n ALA . 536 A 536 
A 537 1 n ALA . 537 A 537 
A 538 1 n LYS . 538 A 538 
A 539 1 n GLU . 539 A 539 
A 540 1 n VAL . 540 A 540 
A 541 1 n VAL . 541 A 541 
A 542 1 n LEU . 542 A 542 
A 543 1 n ALA . 543 A 543 
A 544 1 n GLU . 544 A 544 
A 545 1 n LYS . 545 A 545 
A 546 1 n PRO . 546 A 546 
A 547 1 n LEU . 547 A 547 
A 548 1 n ILE . 548 A 548 
A 549 1 n SER . 549 A 549 
A 550 1 n GLU . 550 A 550 
A 551 1 n GLU . 551 A 551 
A 552 1 n THR . 552 A 552 
A 553 1 n ASP . 553 A 553 
A 554 1 n LEU . 554 A 554 
A 555 1 n ILE . 555 A 555 
A 556 1 n GLU . 556 A 556 
A 557 1 n PRO . 557 A 557 
A 558 1 n THR . 558 A 558 
A 559 1 n LEU . 559 A 559 
A 560 1 n LEU . 560 A 560 
A 561 1 n ASP . 561 A 561 
A 562 1 n GLU . 562 A 562 
A 563 1 n LEU . 563 A 563 
A 564 1 n ILE . 564 A 564 
A 565 1 n CYS . 565 A 565 
A 566 1 n TYR . 566 A 566 
A 567 1 n ILE . 567 A 567 
A 568 1 n GLY . 568 A 568 
A 569 1 n THR . 569 A 569 
A 570 1 n LEU . 570 A 570 
A 571 1 n ALA . 571 A 571 
A 572 1 n SER . 572 A 572 
A 573 1 n VAL . 573 A 573 
A 574 1 n TYR . 574 A 574 
A 575 1 n HIS . 575 A 575 
A 576 1 n LYS . 576 A 576 
A 577 1 n PRO . 577 A 577 
A 578 1 n PRO . 578 A 578 
A 579 1 n SER . 579 A 579 
A 580 1 n ALA . 580 A 580 
A 581 1 n PHE . 581 A 581 
A 582 1 n VAL . 582 A 582 
A 583 1 n GLU . 583 A 583 
A 584 1 n GLY . 584 A 584 
B 1   2 n GLY . 1   B 1   
B 2   2 n ALA . 2   B 2   
B 3   2 n THR . 3   B 3   
B 4   2 n ALA . 4   B 4   
B 5   2 n LEU . 5   B 5   
B 6   2 n ASN . 6   B 6   
B 7   2 n ASN . 7   B 7   
B 8   2 n HIS . 8   B 8   
B 9   2 n SER . 9   B 9   
B 10  2 n SER . 10  B 10  
B 11  2 n ILE . 11  B 11  
B 12  2 n PRO . 12  B 12  
B 13  2 n MET . 13  B 13  
B 14  2 n ASP . 14  B 14  
B 15  2 n PRO . 15  B 15  
B 16  2 n GLU . 16  B 16  
B 17  2 n HIS . 17  B 17  
B 18  2 n VAL . 18  B 18  
B 19  2 n GLU . 19  B 19  
B 20  2 n LEU . 20  B 20  
B 21  2 n VAL . 21  B 21  
B 22  2 n LYS . 22  B 22  
B 23  2 n ARG . 23  B 23  
B 24  2 n THR . 24  B 24  
B 25  2 n MET . 25  B 25  
B 26  2 n ALA . 26  B 26  
B 27  2 n GLY . 27  B 27  
B 28  2 n VAL . 28  B 28  
B 29  2 n SER . 29  B 29  
B 30  2 n LEU . 30  B 30  
B 31  2 n PRO . 31  B 31  
B 32  2 n ALA . 32  B 32  
B 33  2 n PRO . 33  B 33  
B 34  2 n GLY . 34  B 34  
B 35  2 n VAL . 35  B 35  
B 36  2 n PRO . 36  B 36  
B 37  2 n ALA . 37  B 37  
B 38  2 n TRP . 38  B 38  
B 39  2 n ALA . 39  B 39  
B 40  2 n ARG . 40  B 40  
B 41  2 n GLU . 41  B 41  
B 42  2 n ILE . 42  B 42  
B 43  2 n SER . 43  B 43  
B 44  2 n ASP . 44  B 44  
B 45  2 n ALA . 45  B 45  
B 46  2 n GLN . 46  B 46  
B 47  2 n TRP . 47  B 47  
B 48  2 n GLU . 48  B 48  
B 49  2 n ASP . 49  B 49  
B 50  2 n VAL . 50  B 50  
B 51  2 n VAL . 51  B 51  
B 52  2 n GLN . 52  B 52  
B 53  2 n LYS . 53  B 53  
B 54  2 n ALA . 54  B 54  
B 55  2 n LEU . 55  B 55  
B 56  2 n GLN . 56  B 56  
B 57  2 n ALA . 57  B 57  
B 58  2 n ARG . 58  B 58  
B 59  2 n GLN . 59  B 59  
B 60  2 n ALA . 60  B 60  
B 61  2 n SER . 61  B 61  
B 62  2 n PRO . 62  B 62  
B 63  2 n ALA . 63  B 63  
B 64  2 n TRP . 64  B 64  
B 65  2 n LYS . 65  B 65  
#
_software.classification other
_software.date           ?
_software.description    "Structure prediction"
_software.name           AlphaFold
_software.pdbx_ordinal   1
_software.type           package
_software.version        "AlphaFold-beta-20231127 (8a86c86b-cd0c-4cd5-baf1-242c30a5bfc7 @ 2025-10-03 18:22:42)"
#
loop_
_struct_asym.entity_id
_struct_asym.id
1 A 
2 B 
#
loop_
_atom_site.group_PDB
_atom_site.id
_atom_site.type_symbol
_atom_site.label_atom_id
_atom_site.label_alt_id
_atom_site.label_comp_id
_atom_site.label_asym_id
_atom_site.label_entity_id
_atom_site.label_seq_id
_atom_site.pdbx_PDB_ins_code
_atom_site.Cartn_x
_atom_site.Cartn_y
_atom_site.Cartn_z
_atom_site.occupancy
_atom_site.B_iso_or_equiv
_atom_site.auth_seq_id
_atom_site.auth_asym_id
_atom_site.pdbx_PDB_model_num
ATOM 1    N N   . MET A 1 1   ? 3.879   -41.165 -28.176 1.00 31.09 1   A 1 
ATOM 2    C CA  . MET A 1 1   ? 4.776   -41.670 -29.234 1.00 34.65 1   A 1 
ATOM 3    C C   . MET A 1 1   ? 4.316   -41.283 -30.639 1.00 34.69 1   A 1 
ATOM 4    O O   . MET A 1 1   ? 5.153   -40.956 -31.452 1.00 32.79 1   A 1 
ATOM 5    C CB  . MET A 1 1   ? 4.968   -43.195 -29.161 1.00 33.70 1   A 1 
ATOM 6    C CG  . MET A 1 1   ? 6.052   -43.601 -28.161 1.00 30.72 1   A 1 
ATOM 7    S SD  . MET A 1 1   ? 6.377   -45.380 -28.211 1.00 29.85 1   A 1 
ATOM 8    C CE  . MET A 1 1   ? 7.823   -45.492 -27.124 1.00 25.29 1   A 1 
ATOM 9    N N   . THR A 1 2   ? 3.034   -41.305 -30.935 1.00 37.78 2   A 1 
ATOM 10   C CA  . THR A 1 2   ? 2.497   -41.180 -32.305 1.00 39.89 2   A 1 
ATOM 11   C C   . THR A 1 2   ? 2.611   -39.796 -32.951 1.00 39.48 2   A 1 
ATOM 12   O O   . THR A 1 2   ? 2.699   -39.730 -34.171 1.00 36.90 2   A 1 
ATOM 13   C CB  . THR A 1 2   ? 1.024   -41.620 -32.321 1.00 37.96 2   A 1 
ATOM 14   O OG1 . THR A 1 2   ? 0.408   -41.317 -31.080 1.00 34.99 2   A 1 
ATOM 15   C CG2 . THR A 1 2   ? 0.914   -43.132 -32.494 1.00 35.19 2   A 1 
ATOM 16   N N   . ASP A 1 3   ? 2.706   -38.717 -32.203 1.00 44.14 3   A 1 
ATOM 17   C CA  . ASP A 1 3   ? 2.708   -37.352 -32.760 1.00 46.05 3   A 1 
ATOM 18   C C   . ASP A 1 3   ? 3.992   -36.960 -33.515 1.00 45.44 3   A 1 
ATOM 19   O O   . ASP A 1 3   ? 4.038   -35.935 -34.194 1.00 42.48 3   A 1 
ATOM 20   C CB  . ASP A 1 3   ? 2.420   -36.345 -31.641 1.00 43.50 3   A 1 
ATOM 21   C CG  . ASP A 1 3   ? 1.010   -36.499 -31.066 1.00 39.63 3   A 1 
ATOM 22   O OD1 . ASP A 1 3   ? 0.114   -36.899 -31.830 1.00 39.00 3   A 1 
ATOM 23   O OD2 . ASP A 1 3   ? 0.882   -36.305 -29.842 1.00 38.41 3   A 1 
ATOM 24   N N   . SER A 1 4   ? 5.048   -37.780 -33.453 1.00 43.98 4   A 1 
ATOM 25   C CA  . SER A 1 4   ? 6.332   -37.494 -34.095 1.00 44.60 4   A 1 
ATOM 26   C C   . SER A 1 4   ? 6.282   -37.445 -35.633 1.00 44.78 4   A 1 
ATOM 27   O O   . SER A 1 4   ? 7.174   -36.868 -36.254 1.00 43.26 4   A 1 
ATOM 28   C CB  . SER A 1 4   ? 7.350   -38.543 -33.638 1.00 42.87 4   A 1 
ATOM 29   O OG  . SER A 1 4   ? 8.584   -38.417 -34.319 1.00 39.99 4   A 1 
ATOM 30   N N   . LYS A 1 5   ? 5.287   -38.051 -36.260 1.00 47.23 5   A 1 
ATOM 31   C CA  . LYS A 1 5   ? 5.295   -38.226 -37.728 1.00 48.12 5   A 1 
ATOM 32   C C   . LYS A 1 5   ? 5.101   -36.932 -38.524 1.00 47.62 5   A 1 
ATOM 33   O O   . LYS A 1 5   ? 5.470   -36.906 -39.694 1.00 45.11 5   A 1 
ATOM 34   C CB  . LYS A 1 5   ? 4.246   -39.260 -38.160 1.00 45.95 5   A 1 
ATOM 35   C CG  . LYS A 1 5   ? 4.766   -40.698 -38.045 1.00 42.81 5   A 1 
ATOM 36   C CD  . LYS A 1 5   ? 3.763   -41.675 -38.664 1.00 41.51 5   A 1 
ATOM 37   C CE  . LYS A 1 5   ? 4.316   -43.098 -38.648 1.00 36.60 5   A 1 
ATOM 38   N NZ  . LYS A 1 5   ? 3.385   -44.060 -39.279 1.00 34.34 5   A 1 
ATOM 39   N N   . TYR A 1 6   ? 4.539   -35.887 -37.942 1.00 51.05 6   A 1 
ATOM 40   C CA  . TYR A 1 6   ? 4.154   -34.688 -38.697 1.00 50.93 6   A 1 
ATOM 41   C C   . TYR A 1 6   ? 5.324   -33.748 -39.051 1.00 50.20 6   A 1 
ATOM 42   O O   . TYR A 1 6   ? 5.140   -32.841 -39.864 1.00 47.17 6   A 1 
ATOM 43   C CB  . TYR A 1 6   ? 3.035   -33.952 -37.943 1.00 48.53 6   A 1 
ATOM 44   C CG  . TYR A 1 6   ? 1.697   -34.651 -38.029 1.00 46.09 6   A 1 
ATOM 45   C CD1 . TYR A 1 6   ? 0.914   -34.527 -39.192 1.00 44.15 6   A 1 
ATOM 46   C CD2 . TYR A 1 6   ? 1.215   -35.424 -36.954 1.00 42.88 6   A 1 
ATOM 47   C CE1 . TYR A 1 6   ? -0.333  -35.164 -39.283 1.00 40.59 6   A 1 
ATOM 48   C CE2 . TYR A 1 6   ? -0.034  -36.061 -37.039 1.00 39.57 6   A 1 
ATOM 49   C CZ  . TYR A 1 6   ? -0.818  -35.929 -38.204 1.00 39.72 6   A 1 
ATOM 50   O OH  . TYR A 1 6   ? -2.039  -36.546 -38.291 1.00 37.87 6   A 1 
ATOM 51   N N   . PHE A 1 7   ? 6.532   -33.927 -38.466 1.00 50.01 7   A 1 
ATOM 52   C CA  . PHE A 1 7   ? 7.607   -32.931 -38.536 1.00 49.91 7   A 1 
ATOM 53   C C   . PHE A 1 7   ? 8.743   -33.230 -39.537 1.00 49.28 7   A 1 
ATOM 54   O O   . PHE A 1 7   ? 9.756   -32.528 -39.544 1.00 46.43 7   A 1 
ATOM 55   C CB  . PHE A 1 7   ? 8.156   -32.690 -37.128 1.00 47.51 7   A 1 
ATOM 56   C CG  . PHE A 1 7   ? 7.215   -31.911 -36.232 1.00 45.60 7   A 1 
ATOM 57   C CD1 . PHE A 1 7   ? 7.128   -30.507 -36.358 1.00 43.59 7   A 1 
ATOM 58   C CD2 . PHE A 1 7   ? 6.420   -32.571 -35.271 1.00 42.32 7   A 1 
ATOM 59   C CE1 . PHE A 1 7   ? 6.263   -29.781 -35.529 1.00 39.54 7   A 1 
ATOM 60   C CE2 . PHE A 1 7   ? 5.548   -31.837 -34.445 1.00 38.49 7   A 1 
ATOM 61   C CZ  . PHE A 1 7   ? 5.469   -30.437 -34.571 1.00 38.51 7   A 1 
ATOM 62   N N   . THR A 1 8   ? 8.635   -34.262 -40.368 1.00 48.09 8   A 1 
ATOM 63   C CA  . THR A 1 8   ? 9.800   -34.781 -41.108 1.00 48.94 8   A 1 
ATOM 64   C C   . THR A 1 8   ? 10.182  -34.044 -42.390 1.00 48.62 8   A 1 
ATOM 65   O O   . THR A 1 8   ? 11.336  -34.113 -42.797 1.00 45.44 8   A 1 
ATOM 66   C CB  . THR A 1 8   ? 9.637   -36.277 -41.434 1.00 46.34 8   A 1 
ATOM 67   O OG1 . THR A 1 8   ? 8.323   -36.559 -41.845 1.00 42.95 8   A 1 
ATOM 68   C CG2 . THR A 1 8   ? 9.936   -37.153 -40.222 1.00 41.50 8   A 1 
ATOM 69   N N   . THR A 1 9   ? 9.254   -33.366 -43.071 1.00 52.25 9   A 1 
ATOM 70   C CA  . THR A 1 9   ? 9.536   -32.837 -44.419 1.00 52.78 9   A 1 
ATOM 71   C C   . THR A 1 9   ? 10.236  -31.474 -44.409 1.00 52.90 9   A 1 
ATOM 72   O O   . THR A 1 9   ? 10.123  -30.671 -43.478 1.00 49.09 9   A 1 
ATOM 73   C CB  . THR A 1 9   ? 8.290   -32.833 -45.325 1.00 48.44 9   A 1 
ATOM 74   O OG1 . THR A 1 9   ? 7.126   -32.555 -44.589 1.00 44.81 9   A 1 
ATOM 75   C CG2 . THR A 1 9   ? 8.083   -34.191 -45.985 1.00 43.36 9   A 1 
ATOM 76   N N   . THR A 1 10  ? 10.998  -31.178 -45.471 1.00 58.05 10  A 1 
ATOM 77   C CA  . THR A 1 10  ? 11.709  -29.905 -45.650 1.00 59.79 10  A 1 
ATOM 78   C C   . THR A 1 10  ? 10.725  -28.723 -45.675 1.00 61.16 10  A 1 
ATOM 79   O O   . THR A 1 10  ? 9.677   -28.818 -46.311 1.00 56.14 10  A 1 
ATOM 80   C CB  . THR A 1 10  ? 12.540  -29.900 -46.943 1.00 53.95 10  A 1 
ATOM 81   O OG1 . THR A 1 10  ? 11.800  -30.405 -48.019 1.00 49.55 10  A 1 
ATOM 82   C CG2 . THR A 1 10  ? 13.804  -30.756 -46.825 1.00 47.91 10  A 1 
ATOM 83   N N   . LYS A 1 11  ? 11.096  -27.568 -45.072 1.00 62.63 11  A 1 
ATOM 84   C CA  . LYS A 1 11  ? 10.213  -26.391 -44.881 1.00 63.34 11  A 1 
ATOM 85   C C   . LYS A 1 11  ? 9.396   -25.988 -46.124 1.00 64.87 11  A 1 
ATOM 86   O O   . LYS A 1 11  ? 8.212   -25.694 -46.011 1.00 61.25 11  A 1 
ATOM 87   C CB  . LYS A 1 11  ? 11.019  -25.163 -44.418 1.00 58.36 11  A 1 
ATOM 88   C CG  . LYS A 1 11  ? 11.368  -25.173 -42.921 1.00 54.62 11  A 1 
ATOM 89   C CD  . LYS A 1 11  ? 12.021  -23.837 -42.520 1.00 51.07 11  A 1 
ATOM 90   C CE  . LYS A 1 11  ? 12.265  -23.759 -41.010 1.00 45.53 11  A 1 
ATOM 91   N NZ  . LYS A 1 11  ? 12.806  -22.429 -40.585 1.00 42.11 11  A 1 
ATOM 92   N N   . LYS A 1 12  ? 10.028  -25.954 -47.314 1.00 67.23 12  A 1 
ATOM 93   C CA  . LYS A 1 12  ? 9.334   -25.618 -48.568 1.00 68.69 12  A 1 
ATOM 94   C C   . LYS A 1 12  ? 8.347   -26.709 -49.013 1.00 71.24 12  A 1 
ATOM 95   O O   . LYS A 1 12  ? 7.284   -26.373 -49.527 1.00 65.42 12  A 1 
ATOM 96   C CB  . LYS A 1 12  ? 10.332  -25.328 -49.705 1.00 62.39 12  A 1 
ATOM 97   C CG  . LYS A 1 12  ? 10.907  -23.911 -49.621 1.00 57.07 12  A 1 
ATOM 98   C CD  . LYS A 1 12  ? 11.744  -23.602 -50.877 1.00 52.83 12  A 1 
ATOM 99   C CE  . LYS A 1 12  ? 12.223  -22.153 -50.856 1.00 46.03 12  A 1 
ATOM 100  N NZ  . LYS A 1 12  ? 12.986  -21.791 -52.081 1.00 41.93 12  A 1 
ATOM 101  N N   . GLY A 1 13  ? 8.686   -27.955 -48.806 1.00 72.06 13  A 1 
ATOM 102  C CA  . GLY A 1 13  ? 7.817   -29.087 -49.137 1.00 74.34 13  A 1 
ATOM 103  C C   . GLY A 1 13  ? 6.579   -29.132 -48.251 1.00 77.77 13  A 1 
ATOM 104  O O   . GLY A 1 13  ? 5.473   -29.300 -48.750 1.00 73.06 13  A 1 
ATOM 105  N N   . GLU A 1 14  ? 6.753   -28.877 -46.959 1.00 78.35 14  A 1 
ATOM 106  C CA  . GLU A 1 14  ? 5.674   -28.893 -45.970 1.00 80.65 14  A 1 
ATOM 107  C C   . GLU A 1 14  ? 4.590   -27.843 -46.280 1.00 83.06 14  A 1 
ATOM 108  O O   . GLU A 1 14  ? 3.403   -28.159 -46.273 1.00 81.01 14  A 1 
ATOM 109  C CB  . GLU A 1 14  ? 6.294   -28.681 -44.572 1.00 75.92 14  A 1 
ATOM 110  C CG  . GLU A 1 14  ? 5.357   -29.018 -43.403 1.00 66.58 14  A 1 
ATOM 111  C CD  . GLU A 1 14  ? 6.011   -28.788 -42.013 1.00 62.78 14  A 1 
ATOM 112  O OE1 . GLU A 1 14  ? 5.466   -29.225 -40.987 1.00 56.61 14  A 1 
ATOM 113  O OE2 . GLU A 1 14  ? 7.071   -28.131 -41.906 1.00 58.73 14  A 1 
ATOM 114  N N   . ILE A 1 15  ? 4.969   -26.608 -46.624 1.00 83.34 15  A 1 
ATOM 115  C CA  . ILE A 1 15  ? 4.022   -25.556 -47.015 1.00 85.50 15  A 1 
ATOM 116  C C   . ILE A 1 15  ? 3.284   -25.933 -48.307 1.00 87.39 15  A 1 
ATOM 117  O O   . ILE A 1 15  ? 2.077   -25.711 -48.417 1.00 85.25 15  A 1 
ATOM 118  C CB  . ILE A 1 15  ? 4.738   -24.188 -47.135 1.00 82.52 15  A 1 
ATOM 119  C CG1 . ILE A 1 15  ? 5.206   -23.726 -45.740 1.00 77.35 15  A 1 
ATOM 120  C CG2 . ILE A 1 15  ? 3.823   -23.119 -47.769 1.00 74.83 15  A 1 
ATOM 121  C CD1 . ILE A 1 15  ? 6.030   -22.430 -45.737 1.00 67.73 15  A 1 
ATOM 122  N N   . PHE A 1 16  ? 3.992   -26.523 -49.284 1.00 87.58 16  A 1 
ATOM 123  C CA  . PHE A 1 16  ? 3.389   -26.911 -50.559 1.00 87.49 16  A 1 
ATOM 124  C C   . PHE A 1 16  ? 2.405   -28.085 -50.390 1.00 88.40 16  A 1 
ATOM 125  O O   . PHE A 1 16  ? 1.314   -28.054 -50.961 1.00 86.74 16  A 1 
ATOM 126  C CB  . PHE A 1 16  ? 4.488   -27.238 -51.564 1.00 84.43 16  A 1 
ATOM 127  C CG  . PHE A 1 16  ? 4.007   -27.213 -52.995 1.00 76.44 16  A 1 
ATOM 128  C CD1 . PHE A 1 16  ? 3.505   -28.380 -53.605 1.00 67.91 16  A 1 
ATOM 129  C CD2 . PHE A 1 16  ? 4.045   -26.012 -53.727 1.00 66.25 16  A 1 
ATOM 130  C CE1 . PHE A 1 16  ? 3.044   -28.339 -54.931 1.00 59.21 16  A 1 
ATOM 131  C CE2 . PHE A 1 16  ? 3.593   -25.970 -55.054 1.00 57.86 16  A 1 
ATOM 132  C CZ  . PHE A 1 16  ? 3.089   -27.136 -55.658 1.00 58.04 16  A 1 
ATOM 133  N N   . GLU A 1 17  ? 2.739   -29.063 -49.549 1.00 86.57 17  A 1 
ATOM 134  C CA  . GLU A 1 17  ? 1.828   -30.154 -49.193 1.00 86.93 17  A 1 
ATOM 135  C C   . GLU A 1 17  ? 0.595   -29.637 -48.445 1.00 87.85 17  A 1 
ATOM 136  O O   . GLU A 1 17  ? -0.529  -29.961 -48.821 1.00 86.29 17  A 1 
ATOM 137  C CB  . GLU A 1 17  ? 2.547   -31.216 -48.343 1.00 84.46 17  A 1 
ATOM 138  C CG  . GLU A 1 17  ? 3.418   -32.137 -49.190 1.00 75.41 17  A 1 
ATOM 139  C CD  . GLU A 1 17  ? 4.124   -33.230 -48.364 1.00 69.58 17  A 1 
ATOM 140  O OE1 . GLU A 1 17  ? 4.628   -34.180 -48.994 1.00 61.31 17  A 1 
ATOM 141  O OE2 . GLU A 1 17  ? 4.168   -33.111 -47.113 1.00 62.93 17  A 1 
ATOM 142  N N   . LEU A 1 18  ? 0.781   -28.766 -47.456 1.00 87.23 18  A 1 
ATOM 143  C CA  . LEU A 1 18  ? -0.330  -28.152 -46.729 1.00 87.75 18  A 1 
ATOM 144  C C   . LEU A 1 18  ? -1.241  -27.356 -47.660 1.00 89.02 18  A 1 
ATOM 145  O O   . LEU A 1 18  ? -2.460  -27.486 -47.574 1.00 88.13 18  A 1 
ATOM 146  C CB  . LEU A 1 18  ? 0.216   -27.249 -45.606 1.00 86.96 18  A 1 
ATOM 147  C CG  . LEU A 1 18  ? 0.752   -28.018 -44.386 1.00 83.79 18  A 1 
ATOM 148  C CD1 . LEU A 1 18  ? 1.490   -27.058 -43.453 1.00 77.62 18  A 1 
ATOM 149  C CD2 . LEU A 1 18  ? -0.382  -28.674 -43.592 1.00 79.37 18  A 1 
ATOM 150  N N   . LYS A 1 19  ? -0.670  -26.595 -48.606 1.00 90.62 19  A 1 
ATOM 151  C CA  . LYS A 1 19  ? -1.441  -25.868 -49.617 1.00 90.37 19  A 1 
ATOM 152  C C   . LYS A 1 19  ? -2.293  -26.805 -50.474 1.00 90.63 19  A 1 
ATOM 153  O O   . LYS A 1 19  ? -3.465  -26.523 -50.723 1.00 89.32 19  A 1 
ATOM 154  C CB  . LYS A 1 19  ? -0.477  -25.022 -50.461 1.00 89.03 19  A 1 
ATOM 155  C CG  . LYS A 1 19  ? -1.223  -24.151 -51.474 1.00 82.21 19  A 1 
ATOM 156  C CD  . LYS A 1 19  ? -0.275  -23.128 -52.117 1.00 78.86 19  A 1 
ATOM 157  C CE  . LYS A 1 19  ? -1.044  -22.229 -53.077 1.00 72.45 19  A 1 
ATOM 158  N NZ  . LYS A 1 19  ? -1.152  -20.832 -52.594 1.00 65.13 19  A 1 
ATOM 159  N N   . ALA A 1 20  ? -1.747  -27.936 -50.882 1.00 90.05 20  A 1 
ATOM 160  C CA  . ALA A 1 20  ? -2.494  -28.936 -51.642 1.00 89.55 20  A 1 
ATOM 161  C C   . ALA A 1 20  ? -3.610  -29.591 -50.805 1.00 89.64 20  A 1 
ATOM 162  O O   . ALA A 1 20  ? -4.724  -29.780 -51.287 1.00 87.77 20  A 1 
ATOM 163  C CB  . ALA A 1 20  ? -1.502  -29.973 -52.184 1.00 88.38 20  A 1 
ATOM 164  N N   . GLU A 1 21  ? -3.343  -29.889 -49.529 1.00 90.51 21  A 1 
ATOM 165  C CA  . GLU A 1 21  ? -4.338  -30.450 -48.614 1.00 89.99 21  A 1 
ATOM 166  C C   . GLU A 1 21  ? -5.484  -29.467 -48.309 1.00 90.21 21  A 1 
ATOM 167  O O   . GLU A 1 21  ? -6.649  -29.880 -48.277 1.00 88.24 21  A 1 
ATOM 168  C CB  . GLU A 1 21  ? -3.671  -30.915 -47.312 1.00 88.58 21  A 1 
ATOM 169  C CG  . GLU A 1 21  ? -2.808  -32.181 -47.470 1.00 84.19 21  A 1 
ATOM 170  C CD  . GLU A 1 21  ? -2.286  -32.735 -46.126 1.00 79.69 21  A 1 
ATOM 171  O OE1 . GLU A 1 21  ? -1.749  -33.867 -46.107 1.00 72.29 21  A 1 
ATOM 172  O OE2 . GLU A 1 21  ? -2.458  -32.102 -45.064 1.00 73.37 21  A 1 
ATOM 173  N N   . LEU A 1 22  ? -5.177  -28.170 -48.126 1.00 90.35 22  A 1 
ATOM 174  C CA  . LEU A 1 22  ? -6.165  -27.110 -47.900 1.00 89.60 22  A 1 
ATOM 175  C C   . LEU A 1 22  ? -7.121  -26.943 -49.091 1.00 89.63 22  A 1 
ATOM 176  O O   . LEU A 1 22  ? -8.316  -26.701 -48.898 1.00 86.98 22  A 1 
ATOM 177  C CB  . LEU A 1 22  ? -5.437  -25.781 -47.625 1.00 89.31 22  A 1 
ATOM 178  C CG  . LEU A 1 22  ? -4.773  -25.687 -46.237 1.00 89.37 22  A 1 
ATOM 179  C CD1 . LEU A 1 22  ? -3.853  -24.470 -46.185 1.00 85.28 22  A 1 
ATOM 180  C CD2 . LEU A 1 22  ? -5.794  -25.555 -45.116 1.00 85.96 22  A 1 
ATOM 181  N N   . ASN A 1 23  ? -6.618  -27.139 -50.303 1.00 90.16 23  A 1 
ATOM 182  C CA  . ASN A 1 23  ? -7.404  -27.062 -51.539 1.00 88.72 23  A 1 
ATOM 183  C C   . ASN A 1 23  ? -8.050  -28.401 -51.944 1.00 88.16 23  A 1 
ATOM 184  O O   . ASN A 1 23  ? -8.592  -28.529 -53.041 1.00 83.64 23  A 1 
ATOM 185  C CB  . ASN A 1 23  ? -6.533  -26.433 -52.635 1.00 87.16 23  A 1 
ATOM 186  C CG  . ASN A 1 23  ? -6.264  -24.964 -52.349 1.00 84.31 23  A 1 
ATOM 187  O OD1 . ASN A 1 23  ? -7.165  -24.150 -52.321 1.00 75.69 23  A 1 
ATOM 188  N ND2 . ASN A 1 23  ? -5.022  -24.590 -52.103 1.00 73.46 23  A 1 
ATOM 189  N N   . SER A 1 24  ? -8.036  -29.398 -51.068 1.00 87.88 24  A 1 
ATOM 190  C CA  . SER A 1 24  ? -8.708  -30.680 -51.318 1.00 85.91 24  A 1 
ATOM 191  C C   . SER A 1 24  ? -10.232 -30.528 -51.400 1.00 85.51 24  A 1 
ATOM 192  O O   . SER A 1 24  ? -10.840 -29.815 -50.612 1.00 81.86 24  A 1 
ATOM 193  C CB  . SER A 1 24  ? -8.348  -31.658 -50.197 1.00 83.48 24  A 1 
ATOM 194  O OG  . SER A 1 24  ? -8.980  -32.914 -50.392 1.00 75.16 24  A 1 
ATOM 195  N N   . ASP A 1 25  ? -10.877 -31.289 -52.247 1.00 86.76 25  A 1 
ATOM 196  C CA  . ASP A 1 25  ? -12.344 -31.323 -52.331 1.00 85.24 25  A 1 
ATOM 197  C C   . ASP A 1 25  ? -13.001 -32.022 -51.134 1.00 85.20 25  A 1 
ATOM 198  O O   . ASP A 1 25  ? -14.193 -31.859 -50.864 1.00 79.52 25  A 1 
ATOM 199  C CB  . ASP A 1 25  ? -12.757 -32.035 -53.628 1.00 81.57 25  A 1 
ATOM 200  C CG  . ASP A 1 25  ? -12.242 -31.326 -54.880 1.00 73.79 25  A 1 
ATOM 201  O OD1 . ASP A 1 25  ? -12.194 -30.082 -54.851 1.00 64.78 25  A 1 
ATOM 202  O OD2 . ASP A 1 25  ? -11.886 -32.057 -55.824 1.00 65.71 25  A 1 
ATOM 203  N N   . LYS A 1 26  ? -12.232 -32.803 -50.350 1.00 86.48 26  A 1 
ATOM 204  C CA  . LYS A 1 26  ? -12.748 -33.532 -49.197 1.00 86.39 26  A 1 
ATOM 205  C C   . LYS A 1 26  ? -12.748 -32.652 -47.950 1.00 86.65 26  A 1 
ATOM 206  O O   . LYS A 1 26  ? -11.672 -32.320 -47.441 1.00 83.96 26  A 1 
ATOM 207  C CB  . LYS A 1 26  ? -11.957 -34.828 -48.968 1.00 83.60 26  A 1 
ATOM 208  C CG  . LYS A 1 26  ? -12.167 -35.829 -50.111 1.00 76.65 26  A 1 
ATOM 209  C CD  . LYS A 1 26  ? -11.523 -37.192 -49.783 1.00 68.64 26  A 1 
ATOM 210  C CE  . LYS A 1 26  ? -11.791 -38.159 -50.919 1.00 61.03 26  A 1 
ATOM 211  N NZ  . LYS A 1 26  ? -11.321 -39.535 -50.621 1.00 52.90 26  A 1 
ATOM 212  N N   . LYS A 1 27  ? -13.938 -32.360 -47.392 1.00 85.96 27  A 1 
ATOM 213  C CA  . LYS A 1 27  ? -14.133 -31.558 -46.171 1.00 85.43 27  A 1 
ATOM 214  C C   . LYS A 1 27  ? -13.226 -32.011 -45.018 1.00 86.94 27  A 1 
ATOM 215  O O   . LYS A 1 27  ? -12.589 -31.185 -44.379 1.00 84.78 27  A 1 
ATOM 216  C CB  . LYS A 1 27  ? -15.612 -31.555 -45.726 1.00 81.91 27  A 1 
ATOM 217  C CG  . LYS A 1 27  ? -16.562 -30.717 -46.624 1.00 72.85 27  A 1 
ATOM 218  C CD  . LYS A 1 27  ? -17.975 -30.555 -46.008 1.00 66.29 27  A 1 
ATOM 219  C CE  . LYS A 1 27  ? -18.874 -29.633 -46.850 1.00 57.46 27  A 1 
ATOM 220  N NZ  . LYS A 1 27  ? -20.163 -29.232 -46.177 1.00 51.33 27  A 1 
ATOM 221  N N   . GLU A 1 28  ? -13.101 -33.317 -44.791 1.00 86.11 28  A 1 
ATOM 222  C CA  . GLU A 1 28  ? -12.292 -33.856 -43.698 1.00 86.41 28  A 1 
ATOM 223  C C   . GLU A 1 28  ? -10.785 -33.641 -43.901 1.00 87.72 28  A 1 
ATOM 224  O O   . GLU A 1 28  ? -10.059 -33.339 -42.965 1.00 86.42 28  A 1 
ATOM 225  C CB  . GLU A 1 28  ? -12.640 -35.336 -43.486 1.00 84.87 28  A 1 
ATOM 226  C CG  . GLU A 1 28  ? -12.627 -35.741 -42.006 1.00 74.55 28  A 1 
ATOM 227  C CD  . GLU A 1 28  ? -13.619 -34.919 -41.141 1.00 65.40 28  A 1 
ATOM 228  O OE1 . GLU A 1 28  ? -13.441 -34.897 -39.911 1.00 58.52 28  A 1 
ATOM 229  O OE2 . GLU A 1 28  ? -14.517 -34.266 -41.715 1.00 58.28 28  A 1 
ATOM 230  N N   . LYS A 1 29  ? -10.300 -33.702 -45.152 1.00 88.19 29  A 1 
ATOM 231  C CA  . LYS A 1 29  ? -8.909  -33.366 -45.481 1.00 88.72 29  A 1 
ATOM 232  C C   . LYS A 1 29  ? -8.619  -31.883 -45.250 1.00 89.76 29  A 1 
ATOM 233  O O   . LYS A 1 29  ? -7.580  -31.573 -44.678 1.00 88.28 29  A 1 
ATOM 234  C CB  . LYS A 1 29  ? -8.562  -33.746 -46.923 1.00 87.13 29  A 1 
ATOM 235  C CG  . LYS A 1 29  ? -7.836  -35.088 -47.015 1.00 76.78 29  A 1 
ATOM 236  C CD  . LYS A 1 29  ? -7.250  -35.260 -48.423 1.00 71.15 29  A 1 
ATOM 237  C CE  . LYS A 1 29  ? -6.329  -36.471 -48.498 1.00 62.59 29  A 1 
ATOM 238  N NZ  . LYS A 1 29  ? -5.495  -36.437 -49.724 1.00 55.99 29  A 1 
ATOM 239  N N   . LYS A 1 30  ? -9.527  -30.989 -45.645 1.00 89.30 30  A 1 
ATOM 240  C CA  . LYS A 1 30  ? -9.406  -29.555 -45.347 1.00 89.88 30  A 1 
ATOM 241  C C   . LYS A 1 30  ? -9.302  -29.309 -43.849 1.00 90.99 30  A 1 
ATOM 242  O O   . LYS A 1 30  ? -8.425  -28.581 -43.404 1.00 89.62 30  A 1 
ATOM 243  C CB  . LYS A 1 30  ? -10.598 -28.766 -45.913 1.00 87.36 30  A 1 
ATOM 244  C CG  . LYS A 1 30  ? -10.539 -28.624 -47.438 1.00 80.53 30  A 1 
ATOM 245  C CD  . LYS A 1 30  ? -11.635 -27.673 -47.947 1.00 80.80 30  A 1 
ATOM 246  C CE  . LYS A 1 30  ? -11.410 -27.425 -49.438 1.00 73.44 30  A 1 
ATOM 247  N NZ  . LYS A 1 30  ? -12.347 -26.440 -50.025 1.00 69.50 30  A 1 
ATOM 248  N N   . LYS A 1 31  ? -10.155 -29.948 -43.060 1.00 90.05 31  A 1 
ATOM 249  C CA  . LYS A 1 31  ? -10.171 -29.806 -41.601 1.00 89.70 31  A 1 
ATOM 250  C C   . LYS A 1 31  ? -8.845  -30.247 -40.965 1.00 90.70 31  A 1 
ATOM 251  O O   . LYS A 1 31  ? -8.292  -29.504 -40.157 1.00 90.34 31  A 1 
ATOM 252  C CB  . LYS A 1 31  ? -11.362 -30.588 -41.051 1.00 87.79 31  A 1 
ATOM 253  C CG  . LYS A 1 31  ? -11.556 -30.355 -39.541 1.00 81.15 31  A 1 
ATOM 254  C CD  . LYS A 1 31  ? -12.737 -31.189 -39.042 1.00 78.06 31  A 1 
ATOM 255  C CE  . LYS A 1 31  ? -12.848 -31.044 -37.529 1.00 68.66 31  A 1 
ATOM 256  N NZ  . LYS A 1 31  ? -13.872 -31.943 -36.953 1.00 63.48 31  A 1 
ATOM 257  N N   . GLU A 1 32  ? -8.317  -31.401 -41.347 1.00 90.65 32  A 1 
ATOM 258  C CA  . GLU A 1 32  ? -7.019  -31.874 -40.865 1.00 90.92 32  A 1 
ATOM 259  C C   . GLU A 1 32  ? -5.863  -30.992 -41.336 1.00 91.86 32  A 1 
ATOM 260  O O   . GLU A 1 32  ? -4.946  -30.715 -40.560 1.00 90.98 32  A 1 
ATOM 261  C CB  . GLU A 1 32  ? -6.808  -33.337 -41.292 1.00 90.04 32  A 1 
ATOM 262  C CG  . GLU A 1 32  ? -7.583  -34.324 -40.415 1.00 79.66 32  A 1 
ATOM 263  C CD  . GLU A 1 32  ? -7.246  -34.170 -38.921 1.00 72.60 32  A 1 
ATOM 264  O OE1 . GLU A 1 32  ? -8.191  -34.142 -38.095 1.00 65.34 32  A 1 
ATOM 265  O OE2 . GLU A 1 32  ? -6.055  -33.999 -38.605 1.00 64.96 32  A 1 
ATOM 266  N N   . ALA A 1 33  ? -5.909  -30.481 -42.567 1.00 91.25 33  A 1 
ATOM 267  C CA  . ALA A 1 33  ? -4.915  -29.541 -43.066 1.00 91.51 33  A 1 
ATOM 268  C C   . ALA A 1 33  ? -4.898  -28.241 -42.250 1.00 92.51 33  A 1 
ATOM 269  O O   . ALA A 1 33  ? -3.837  -27.818 -41.798 1.00 91.67 33  A 1 
ATOM 270  C CB  . ALA A 1 33  ? -5.182  -29.273 -44.547 1.00 90.97 33  A 1 
ATOM 271  N N   . VAL A 1 34  ? -6.053  -27.653 -41.960 1.00 92.33 34  A 1 
ATOM 272  C CA  . VAL A 1 34  ? -6.141  -26.456 -41.107 1.00 92.68 34  A 1 
ATOM 273  C C   . VAL A 1 34  ? -5.641  -26.741 -39.692 1.00 93.19 34  A 1 
ATOM 274  O O   . VAL A 1 34  ? -4.910  -25.921 -39.132 1.00 92.41 34  A 1 
ATOM 275  C CB  . VAL A 1 34  ? -7.555  -25.861 -41.091 1.00 91.96 34  A 1 
ATOM 276  C CG1 . VAL A 1 34  ? -7.655  -24.657 -40.150 1.00 86.85 34  A 1 
ATOM 277  C CG2 . VAL A 1 34  ? -7.946  -25.351 -42.482 1.00 87.10 34  A 1 
ATOM 278  N N   . LYS A 1 35  ? -5.929  -27.917 -39.118 1.00 92.81 35  A 1 
ATOM 279  C CA  . LYS A 1 35  ? -5.369  -28.321 -37.820 1.00 91.99 35  A 1 
ATOM 280  C C   . LYS A 1 35  ? -3.838  -28.353 -37.835 1.00 91.76 35  A 1 
ATOM 281  O O   . LYS A 1 35  ? -3.214  -27.825 -36.918 1.00 90.93 35  A 1 
ATOM 282  C CB  . LYS A 1 35  ? -5.910  -29.688 -37.383 1.00 90.90 35  A 1 
ATOM 283  C CG  . LYS A 1 35  ? -7.337  -29.604 -36.849 1.00 85.19 35  A 1 
ATOM 284  C CD  . LYS A 1 35  ? -7.809  -31.001 -36.437 1.00 82.05 35  A 1 
ATOM 285  C CE  . LYS A 1 35  ? -9.196  -30.933 -35.812 1.00 74.05 35  A 1 
ATOM 286  N NZ  . LYS A 1 35  ? -9.657  -32.274 -35.391 1.00 67.79 35  A 1 
ATOM 287  N N   . LYS A 1 36  ? -3.221  -28.916 -38.875 1.00 92.72 36  A 1 
ATOM 288  C CA  . LYS A 1 36  ? -1.759  -28.925 -39.043 1.00 92.24 36  A 1 
ATOM 289  C C   . LYS A 1 36  ? -1.189  -27.513 -39.185 1.00 92.39 36  A 1 
ATOM 290  O O   . LYS A 1 36  ? -0.137  -27.225 -38.617 1.00 91.08 36  A 1 
ATOM 291  C CB  . LYS A 1 36  ? -1.371  -29.737 -40.284 1.00 91.24 36  A 1 
ATOM 292  C CG  . LYS A 1 36  ? -1.605  -31.252 -40.174 1.00 85.98 36  A 1 
ATOM 293  C CD  . LYS A 1 36  ? -1.291  -31.861 -41.548 1.00 84.09 36  A 1 
ATOM 294  C CE  . LYS A 1 36  ? -1.633  -33.337 -41.681 1.00 76.30 36  A 1 
ATOM 295  N NZ  . LYS A 1 36  ? -1.450  -33.765 -43.093 1.00 70.56 36  A 1 
ATOM 296  N N   . VAL A 1 37  ? -1.873  -26.629 -39.906 1.00 92.61 37  A 1 
ATOM 297  C CA  . VAL A 1 37  ? -1.482  -25.220 -40.043 1.00 92.27 37  A 1 
ATOM 298  C C   . VAL A 1 37  ? -1.505  -24.523 -38.680 1.00 92.41 37  A 1 
ATOM 299  O O   . VAL A 1 37  ? -0.517  -23.906 -38.301 1.00 91.26 37  A 1 
ATOM 300  C CB  . VAL A 1 37  ? -2.374  -24.491 -41.067 1.00 91.94 37  A 1 
ATOM 301  C CG1 . VAL A 1 37  ? -2.109  -22.987 -41.092 1.00 87.14 37  A 1 
ATOM 302  C CG2 . VAL A 1 37  ? -2.124  -25.012 -42.478 1.00 88.03 37  A 1 
ATOM 303  N N   . ILE A 1 38  ? -2.571  -24.678 -37.915 1.00 93.39 38  A 1 
ATOM 304  C CA  . ILE A 1 38  ? -2.683  -24.107 -36.568 1.00 92.09 38  A 1 
ATOM 305  C C   . ILE A 1 38  ? -1.629  -24.686 -35.619 1.00 91.54 38  A 1 
ATOM 306  O O   . ILE A 1 38  ? -0.986  -23.931 -34.887 1.00 89.93 38  A 1 
ATOM 307  C CB  . ILE A 1 38  ? -4.110  -24.316 -36.009 1.00 91.00 38  A 1 
ATOM 308  C CG1 . ILE A 1 38  ? -5.175  -23.540 -36.823 1.00 87.73 38  A 1 
ATOM 309  C CG2 . ILE A 1 38  ? -4.204  -23.928 -34.520 1.00 87.24 38  A 1 
ATOM 310  C CD1 . ILE A 1 38  ? -5.069  -22.025 -36.774 1.00 78.89 38  A 1 
ATOM 311  N N   . ALA A 1 39  ? -1.371  -25.985 -35.660 1.00 92.96 39  A 1 
ATOM 312  C CA  . ALA A 1 39  ? -0.311  -26.612 -34.871 1.00 91.99 39  A 1 
ATOM 313  C C   . ALA A 1 39  ? 1.065   -26.020 -35.217 1.00 91.55 39  A 1 
ATOM 314  O O   . ALA A 1 39  ? 1.827   -25.655 -34.323 1.00 89.94 39  A 1 
ATOM 315  C CB  . ALA A 1 39  ? -0.351  -28.128 -35.097 1.00 91.01 39  A 1 
ATOM 316  N N   . SER A 1 40  ? 1.358   -25.839 -36.502 1.00 91.35 40  A 1 
ATOM 317  C CA  . SER A 1 40  ? 2.597   -25.217 -36.966 1.00 90.15 40  A 1 
ATOM 318  C C   . SER A 1 40  ? 2.720   -23.760 -36.515 1.00 89.89 40  A 1 
ATOM 319  O O   . SER A 1 40  ? 3.788   -23.349 -36.053 1.00 87.67 40  A 1 
ATOM 320  C CB  . SER A 1 40  ? 2.700   -25.299 -38.491 1.00 89.08 40  A 1 
ATOM 321  O OG  . SER A 1 40  ? 2.766   -26.651 -38.906 1.00 81.23 40  A 1 
ATOM 322  N N   . MET A 1 41  ? 1.645   -22.995 -36.571 1.00 91.34 41  A 1 
ATOM 323  C CA  . MET A 1 41  ? 1.562   -21.621 -36.078 1.00 90.29 41  A 1 
ATOM 324  C C   . MET A 1 41  ? 1.842   -21.542 -34.572 1.00 89.71 41  A 1 
ATOM 325  O O   . MET A 1 41  ? 2.596   -20.684 -34.125 1.00 87.71 41  A 1 
ATOM 326  C CB  . MET A 1 41  ? 0.166   -21.085 -36.416 1.00 88.93 41  A 1 
ATOM 327  C CG  . MET A 1 41  ? -0.024  -19.608 -36.074 1.00 85.22 41  A 1 
ATOM 328  S SD  . MET A 1 41  ? -1.711  -19.032 -36.415 1.00 84.45 41  A 1 
ATOM 329  C CE  . MET A 1 41  ? -2.583  -19.710 -34.996 1.00 77.15 41  A 1 
ATOM 330  N N   . THR A 1 42  ? 1.300   -22.479 -33.796 1.00 89.99 42  A 1 
ATOM 331  C CA  . THR A 1 42  ? 1.457   -22.516 -32.333 1.00 88.15 42  A 1 
ATOM 332  C C   . THR A 1 42  ? 2.901   -22.796 -31.907 1.00 88.47 42  A 1 
ATOM 333  O O   . THR A 1 42  ? 3.352   -22.278 -30.895 1.00 85.88 42  A 1 
ATOM 334  C CB  . THR A 1 42  ? 0.520   -23.560 -31.715 1.00 86.14 42  A 1 
ATOM 335  O OG1 . THR A 1 42  ? -0.794  -23.394 -32.185 1.00 78.20 42  A 1 
ATOM 336  C CG2 . THR A 1 42  ? 0.438   -23.453 -30.193 1.00 75.32 42  A 1 
ATOM 337  N N   . VAL A 1 43  ? 3.673   -23.561 -32.694 1.00 90.53 43  A 1 
ATOM 338  C CA  . VAL A 1 43  ? 5.112   -23.785 -32.479 1.00 90.07 43  A 1 
ATOM 339  C C   . VAL A 1 43  ? 5.999   -22.706 -33.125 1.00 89.69 43  A 1 
ATOM 340  O O   . VAL A 1 43  ? 7.208   -22.881 -33.240 1.00 85.85 43  A 1 
ATOM 341  C CB  . VAL A 1 43  ? 5.586   -25.211 -32.851 1.00 88.85 43  A 1 
ATOM 342  C CG1 . VAL A 1 43  ? 5.383   -26.161 -31.671 1.00 79.27 43  A 1 
ATOM 343  C CG2 . VAL A 1 43  ? 4.898   -25.808 -34.070 1.00 79.91 43  A 1 
ATOM 344  N N   . GLY A 1 44  ? 5.424   -21.583 -33.542 1.00 88.16 44  A 1 
ATOM 345  C CA  . GLY A 1 44  ? 6.166   -20.432 -34.062 1.00 86.93 44  A 1 
ATOM 346  C C   . GLY A 1 44  ? 6.657   -20.560 -35.509 1.00 87.49 44  A 1 
ATOM 347  O O   . GLY A 1 44  ? 7.497   -19.775 -35.948 1.00 84.05 44  A 1 
ATOM 348  N N   . LYS A 1 45  ? 6.172   -21.534 -36.286 1.00 88.66 45  A 1 
ATOM 349  C CA  . LYS A 1 45  ? 6.441   -21.580 -37.724 1.00 88.30 45  A 1 
ATOM 350  C C   . LYS A 1 45  ? 5.626   -20.500 -38.432 1.00 88.35 45  A 1 
ATOM 351  O O   . LYS A 1 45  ? 4.422   -20.372 -38.191 1.00 85.80 45  A 1 
ATOM 352  C CB  . LYS A 1 45  ? 6.127   -22.953 -38.324 1.00 86.43 45  A 1 
ATOM 353  C CG  . LYS A 1 45  ? 7.100   -24.070 -37.907 1.00 79.47 45  A 1 
ATOM 354  C CD  . LYS A 1 45  ? 6.712   -25.362 -38.654 1.00 74.75 45  A 1 
ATOM 355  C CE  . LYS A 1 45  ? 7.613   -26.560 -38.373 1.00 67.06 45  A 1 
ATOM 356  N NZ  . LYS A 1 45  ? 7.135   -27.764 -39.111 1.00 60.37 45  A 1 
ATOM 357  N N   . ASP A 1 46  ? 6.271   -19.780 -39.348 1.00 87.76 46  A 1 
ATOM 358  C CA  . ASP A 1 46  ? 5.570   -18.862 -40.246 1.00 87.74 46  A 1 
ATOM 359  C C   . ASP A 1 46  ? 4.809   -19.641 -41.321 1.00 88.41 46  A 1 
ATOM 360  O O   . ASP A 1 46  ? 5.398   -20.262 -42.205 1.00 86.33 46  A 1 
ATOM 361  C CB  . ASP A 1 46  ? 6.552   -17.841 -40.834 1.00 85.10 46  A 1 
ATOM 362  C CG  . ASP A 1 46  ? 5.853   -16.811 -41.735 1.00 84.03 46  A 1 
ATOM 363  O OD1 . ASP A 1 46  ? 4.601   -16.758 -41.722 1.00 78.26 46  A 1 
ATOM 364  O OD2 . ASP A 1 46  ? 6.568   -16.096 -42.462 1.00 77.48 46  A 1 
ATOM 365  N N   . VAL A 1 47  ? 3.494   -19.603 -41.223 1.00 88.47 47  A 1 
ATOM 366  C CA  . VAL A 1 47  ? 2.532   -20.187 -42.163 1.00 88.97 47  A 1 
ATOM 367  C C   . VAL A 1 47  ? 1.640   -19.117 -42.803 1.00 89.01 47  A 1 
ATOM 368  O O   . VAL A 1 47  ? 0.571   -19.423 -43.318 1.00 86.77 47  A 1 
ATOM 369  C CB  . VAL A 1 47  ? 1.733   -21.337 -41.518 1.00 88.26 47  A 1 
ATOM 370  C CG1 . VAL A 1 47  ? 2.631   -22.539 -41.223 1.00 82.30 47  A 1 
ATOM 371  C CG2 . VAL A 1 47  ? 1.046   -20.917 -40.213 1.00 82.15 47  A 1 
ATOM 372  N N   . SER A 1 48  ? 2.101   -17.866 -42.817 1.00 88.68 48  A 1 
ATOM 373  C CA  . SER A 1 48  ? 1.392   -16.735 -43.429 1.00 87.32 48  A 1 
ATOM 374  C C   . SER A 1 48  ? 1.192   -16.906 -44.931 1.00 87.42 48  A 1 
ATOM 375  O O   . SER A 1 48  ? 0.167   -16.501 -45.474 1.00 86.02 48  A 1 
ATOM 376  C CB  . SER A 1 48  ? 2.150   -15.429 -43.149 1.00 85.38 48  A 1 
ATOM 377  O OG  . SER A 1 48  ? 3.423   -15.459 -43.777 1.00 80.80 48  A 1 
ATOM 378  N N   . ALA A 1 49  ? 2.112   -17.593 -45.595 1.00 88.55 49  A 1 
ATOM 379  C CA  . ALA A 1 49  ? 2.020   -17.897 -47.025 1.00 88.44 49  A 1 
ATOM 380  C C   . ALA A 1 49  ? 0.776   -18.728 -47.406 1.00 89.29 49  A 1 
ATOM 381  O O   . ALA A 1 49  ? 0.384   -18.750 -48.569 1.00 87.38 49  A 1 
ATOM 382  C CB  . ALA A 1 49  ? 3.308   -18.620 -47.439 1.00 86.81 49  A 1 
ATOM 383  N N   . LEU A 1 50  ? 0.150   -19.395 -46.441 1.00 88.88 50  A 1 
ATOM 384  C CA  . LEU A 1 50  ? -1.067  -20.179 -46.647 1.00 89.79 50  A 1 
ATOM 385  C C   . LEU A 1 50  ? -2.349  -19.362 -46.460 1.00 90.23 50  A 1 
ATOM 386  O O   . LEU A 1 50  ? -3.439  -19.919 -46.559 1.00 88.49 50  A 1 
ATOM 387  C CB  . LEU A 1 50  ? -1.050  -21.401 -45.715 1.00 89.78 50  A 1 
ATOM 388  C CG  . LEU A 1 50  ? 0.111   -22.378 -45.981 1.00 89.58 50  A 1 
ATOM 389  C CD1 . LEU A 1 50  ? 0.138   -23.451 -44.891 1.00 85.63 50  A 1 
ATOM 390  C CD2 . LEU A 1 50  ? -0.034  -23.078 -47.335 1.00 86.09 50  A 1 
ATOM 391  N N   . PHE A 1 51  ? -2.233  -18.054 -46.189 1.00 89.45 51  A 1 
ATOM 392  C CA  . PHE A 1 51  ? -3.378  -17.213 -45.836 1.00 88.67 51  A 1 
ATOM 393  C C   . PHE A 1 51  ? -4.549  -17.321 -46.833 1.00 88.97 51  A 1 
ATOM 394  O O   . PHE A 1 51  ? -5.649  -17.646 -46.391 1.00 88.28 51  A 1 
ATOM 395  C CB  . PHE A 1 51  ? -2.911  -15.768 -45.613 1.00 87.26 51  A 1 
ATOM 396  C CG  . PHE A 1 51  ? -3.896  -14.892 -44.879 1.00 85.94 51  A 1 
ATOM 397  C CD1 . PHE A 1 51  ? -5.059  -14.427 -45.511 1.00 80.58 51  A 1 
ATOM 398  C CD2 . PHE A 1 51  ? -3.630  -14.503 -43.550 1.00 80.25 51  A 1 
ATOM 399  C CE1 . PHE A 1 51  ? -5.955  -13.582 -44.831 1.00 78.46 51  A 1 
ATOM 400  C CE2 . PHE A 1 51  ? -4.507  -13.654 -42.863 1.00 76.31 51  A 1 
ATOM 401  C CZ  . PHE A 1 51  ? -5.679  -13.199 -43.504 1.00 79.32 51  A 1 
ATOM 402  N N   . PRO A 1 52  ? -4.347  -17.170 -48.145 1.00 88.82 52  A 1 
ATOM 403  C CA  . PRO A 1 52  ? -5.451  -17.298 -49.105 1.00 88.21 52  A 1 
ATOM 404  C C   . PRO A 1 52  ? -6.099  -18.679 -49.102 1.00 88.74 52  A 1 
ATOM 405  O O   . PRO A 1 52  ? -7.323  -18.814 -49.186 1.00 87.21 52  A 1 
ATOM 406  C CB  . PRO A 1 52  ? -4.837  -16.982 -50.479 1.00 86.59 52  A 1 
ATOM 407  C CG  . PRO A 1 52  ? -3.552  -16.217 -50.158 1.00 83.73 52  A 1 
ATOM 408  C CD  . PRO A 1 52  ? -3.112  -16.840 -48.838 1.00 86.63 52  A 1 
ATOM 409  N N   . ASP A 1 53  ? -5.289  -19.727 -48.936 1.00 89.97 53  A 1 
ATOM 410  C CA  . ASP A 1 53  ? -5.755  -21.111 -48.943 1.00 90.14 53  A 1 
ATOM 411  C C   . ASP A 1 53  ? -6.549  -21.443 -47.669 1.00 90.70 53  A 1 
ATOM 412  O O   . ASP A 1 53  ? -7.553  -22.157 -47.726 1.00 89.07 53  A 1 
ATOM 413  C CB  . ASP A 1 53  ? -4.545  -22.048 -49.110 1.00 90.05 53  A 1 
ATOM 414  C CG  . ASP A 1 53  ? -3.690  -21.721 -50.334 1.00 88.61 53  A 1 
ATOM 415  O OD1 . ASP A 1 53  ? -4.083  -22.040 -51.480 1.00 80.88 53  A 1 
ATOM 416  O OD2 . ASP A 1 53  ? -2.566  -21.179 -50.178 1.00 81.52 53  A 1 
ATOM 417  N N   . VAL A 1 54  ? -6.147  -20.882 -46.536 1.00 90.73 54  A 1 
ATOM 418  C CA  . VAL A 1 54  ? -6.880  -21.017 -45.272 1.00 90.60 54  A 1 
ATOM 419  C C   . VAL A 1 54  ? -8.196  -20.234 -45.312 1.00 90.14 54  A 1 
ATOM 420  O O   . VAL A 1 54  ? -9.230  -20.762 -44.902 1.00 88.50 54  A 1 
ATOM 421  C CB  . VAL A 1 54  ? -6.007  -20.604 -44.070 1.00 91.04 54  A 1 
ATOM 422  C CG1 . VAL A 1 54  ? -6.789  -20.655 -42.751 1.00 87.17 54  A 1 
ATOM 423  C CG2 . VAL A 1 54  ? -4.811  -21.551 -43.911 1.00 87.16 54  A 1 
ATOM 424  N N   . VAL A 1 55  ? -8.189  -19.010 -45.847 1.00 89.82 55  A 1 
ATOM 425  C CA  . VAL A 1 55  ? -9.404  -18.193 -46.003 1.00 87.82 55  A 1 
ATOM 426  C C   . VAL A 1 55  ? -10.450 -18.909 -46.863 1.00 87.26 55  A 1 
ATOM 427  O O   . VAL A 1 55  ? -11.632 -18.927 -46.515 1.00 85.20 55  A 1 
ATOM 428  C CB  . VAL A 1 55  ? -9.071  -16.804 -46.578 1.00 85.96 55  A 1 
ATOM 429  C CG1 . VAL A 1 55  ? -10.323 -16.014 -46.987 1.00 78.91 55  A 1 
ATOM 430  C CG2 . VAL A 1 55  ? -8.340  -15.955 -45.536 1.00 79.47 55  A 1 
ATOM 431  N N   . ASN A 1 56  ? -10.029 -19.570 -47.913 1.00 88.56 56  A 1 
ATOM 432  C CA  . ASN A 1 56  ? -10.944 -20.368 -48.739 1.00 87.55 56  A 1 
ATOM 433  C C   . ASN A 1 56  ? -11.626 -21.509 -47.961 1.00 87.63 56  A 1 
ATOM 434  O O   . ASN A 1 56  ? -12.715 -21.950 -48.323 1.00 85.32 56  A 1 
ATOM 435  C CB  . ASN A 1 56  ? -10.168 -20.918 -49.947 1.00 85.53 56  A 1 
ATOM 436  C CG  . ASN A 1 56  ? -9.921  -19.872 -51.015 1.00 78.04 56  A 1 
ATOM 437  O OD1 . ASN A 1 56  ? -10.612 -18.872 -51.133 1.00 70.20 56  A 1 
ATOM 438  N ND2 . ASN A 1 56  ? -8.955  -20.097 -51.873 1.00 67.76 56  A 1 
ATOM 439  N N   . CYS A 1 57  ? -11.028 -21.981 -46.863 1.00 88.92 57  A 1 
ATOM 440  C CA  . CYS A 1 57  ? -11.642 -22.974 -45.989 1.00 88.40 57  A 1 
ATOM 441  C C   . CYS A 1 57  ? -12.742 -22.404 -45.077 1.00 87.68 57  A 1 
ATOM 442  O O   . CYS A 1 57  ? -13.444 -23.182 -44.432 1.00 84.67 57  A 1 
ATOM 443  C CB  . CYS A 1 57  ? -10.559 -23.703 -45.180 1.00 88.44 57  A 1 
ATOM 444  S SG  . CYS A 1 57  ? -9.393  -24.568 -46.268 1.00 86.16 57  A 1 
ATOM 445  N N   . MET A 1 58  ? -12.934 -21.068 -45.004 1.00 88.08 58  A 1 
ATOM 446  C CA  . MET A 1 58  ? -14.011 -20.449 -44.210 1.00 86.46 58  A 1 
ATOM 447  C C   . MET A 1 58  ? -15.410 -20.799 -44.708 1.00 86.37 58  A 1 
ATOM 448  O O   . MET A 1 58  ? -16.356 -20.818 -43.918 1.00 83.14 58  A 1 
ATOM 449  C CB  . MET A 1 58  ? -13.902 -18.917 -44.233 1.00 83.92 58  A 1 
ATOM 450  C CG  . MET A 1 58  ? -12.776 -18.398 -43.349 1.00 78.73 58  A 1 
ATOM 451  S SD  . MET A 1 58  ? -12.706 -16.595 -43.247 1.00 77.23 58  A 1 
ATOM 452  C CE  . MET A 1 58  ? -14.105 -16.260 -42.163 1.00 68.66 58  A 1 
ATOM 453  N N   . GLN A 1 59  ? -15.561 -21.066 -45.999 1.00 85.43 59  A 1 
ATOM 454  C CA  . GLN A 1 59  ? -16.849 -21.439 -46.589 1.00 84.18 59  A 1 
ATOM 455  C C   . GLN A 1 59  ? -17.213 -22.875 -46.194 1.00 84.49 59  A 1 
ATOM 456  O O   . GLN A 1 59  ? -17.115 -23.816 -46.983 1.00 80.16 59  A 1 
ATOM 457  C CB  . GLN A 1 59  ? -16.837 -21.215 -48.102 1.00 80.77 59  A 1 
ATOM 458  C CG  . GLN A 1 59  ? -16.643 -19.739 -48.461 1.00 72.95 59  A 1 
ATOM 459  C CD  . GLN A 1 59  ? -16.905 -19.461 -49.946 1.00 67.17 59  A 1 
ATOM 460  O OE1 . GLN A 1 59  ? -17.351 -20.305 -50.708 1.00 60.01 59  A 1 
ATOM 461  N NE2 . GLN A 1 59  ? -16.665 -18.256 -50.392 1.00 57.71 59  A 1 
ATOM 462  N N   . THR A 1 60  ? -17.607 -23.042 -44.954 1.00 84.54 60  A 1 
ATOM 463  C CA  . THR A 1 60  ? -17.965 -24.325 -44.368 1.00 84.78 60  A 1 
ATOM 464  C C   . THR A 1 60  ? -19.062 -24.166 -43.322 1.00 85.27 60  A 1 
ATOM 465  O O   . THR A 1 60  ? -19.073 -23.199 -42.563 1.00 82.85 60  A 1 
ATOM 466  C CB  . THR A 1 60  ? -16.730 -25.013 -43.769 1.00 82.52 60  A 1 
ATOM 467  O OG1 . THR A 1 60  ? -17.053 -26.323 -43.362 1.00 74.36 60  A 1 
ATOM 468  C CG2 . THR A 1 60  ? -16.129 -24.286 -42.557 1.00 74.92 60  A 1 
ATOM 469  N N   . ASP A 1 61  ? -19.906 -25.179 -43.215 1.00 83.99 61  A 1 
ATOM 470  C CA  . ASP A 1 61  ? -20.925 -25.302 -42.168 1.00 83.64 61  A 1 
ATOM 471  C C   . ASP A 1 61  ? -20.354 -25.958 -40.899 1.00 85.40 61  A 1 
ATOM 472  O O   . ASP A 1 61  ? -21.016 -26.062 -39.865 1.00 81.65 61  A 1 
ATOM 473  C CB  . ASP A 1 61  ? -22.121 -26.115 -42.711 1.00 80.20 61  A 1 
ATOM 474  C CG  . ASP A 1 61  ? -22.394 -25.865 -44.190 1.00 73.67 61  A 1 
ATOM 475  O OD1 . ASP A 1 61  ? -22.526 -24.683 -44.574 1.00 65.61 61  A 1 
ATOM 476  O OD2 . ASP A 1 61  ? -22.316 -26.862 -44.955 1.00 66.57 61  A 1 
ATOM 477  N N   . ASN A 1 62  ? -19.097 -26.429 -40.944 1.00 86.43 62  A 1 
ATOM 478  C CA  . ASN A 1 62  ? -18.450 -27.081 -39.820 1.00 87.16 62  A 1 
ATOM 479  C C   . ASN A 1 62  ? -17.910 -26.028 -38.833 1.00 88.17 62  A 1 
ATOM 480  O O   . ASN A 1 62  ? -16.878 -25.399 -39.076 1.00 87.31 62  A 1 
ATOM 481  C CB  . ASN A 1 62  ? -17.378 -28.057 -40.330 1.00 85.61 62  A 1 
ATOM 482  C CG  . ASN A 1 62  ? -16.781 -28.878 -39.198 1.00 83.74 62  A 1 
ATOM 483  O OD1 . ASN A 1 62  ? -16.423 -28.402 -38.140 1.00 76.03 62  A 1 
ATOM 484  N ND2 . ASN A 1 62  ? -16.660 -30.178 -39.386 1.00 75.04 62  A 1 
ATOM 485  N N   . LEU A 1 63  ? -18.575 -25.907 -37.690 1.00 87.18 63  A 1 
ATOM 486  C CA  . LEU A 1 63  ? -18.222 -24.945 -36.644 1.00 87.76 63  A 1 
ATOM 487  C C   . LEU A 1 63  ? -16.780 -25.110 -36.139 1.00 88.91 63  A 1 
ATOM 488  O O   . LEU A 1 63  ? -16.118 -24.127 -35.823 1.00 87.65 63  A 1 
ATOM 489  C CB  . LEU A 1 63  ? -19.232 -25.102 -35.492 1.00 86.12 63  A 1 
ATOM 490  C CG  . LEU A 1 63  ? -19.017 -24.115 -34.317 1.00 81.97 63  A 1 
ATOM 491  C CD1 . LEU A 1 63  ? -19.227 -22.666 -34.740 1.00 75.50 63  A 1 
ATOM 492  C CD2 . LEU A 1 63  ? -19.997 -24.437 -33.198 1.00 75.56 63  A 1 
ATOM 493  N N   . GLU A 1 64  ? -16.267 -26.322 -36.018 1.00 87.34 64  A 1 
ATOM 494  C CA  . GLU A 1 64  ? -14.912 -26.582 -35.548 1.00 87.50 64  A 1 
ATOM 495  C C   . GLU A 1 64  ? -13.867 -26.089 -36.560 1.00 88.40 64  A 1 
ATOM 496  O O   . GLU A 1 64  ? -12.933 -25.387 -36.178 1.00 87.50 64  A 1 
ATOM 497  C CB  . GLU A 1 64  ? -14.744 -28.078 -35.263 1.00 85.98 64  A 1 
ATOM 498  C CG  . GLU A 1 64  ? -13.499 -28.383 -34.415 1.00 75.44 64  A 1 
ATOM 499  C CD  . GLU A 1 64  ? -13.204 -29.887 -34.322 1.00 69.85 64  A 1 
ATOM 500  O OE1 . GLU A 1 64  ? -12.101 -30.249 -33.857 1.00 62.22 64  A 1 
ATOM 501  O OE2 . GLU A 1 64  ? -14.003 -30.722 -34.818 1.00 63.37 64  A 1 
ATOM 502  N N   . LEU A 1 65  ? -14.073 -26.371 -37.841 1.00 88.41 65  A 1 
ATOM 503  C CA  . LEU A 1 65  ? -13.232 -25.862 -38.918 1.00 89.37 65  A 1 
ATOM 504  C C   . LEU A 1 65  ? -13.277 -24.333 -38.966 1.00 90.04 65  A 1 
ATOM 505  O O   . LEU A 1 65  ? -12.228 -23.702 -39.031 1.00 89.35 65  A 1 
ATOM 506  C CB  . LEU A 1 65  ? -13.662 -26.498 -40.250 1.00 88.51 65  A 1 
ATOM 507  C CG  . LEU A 1 65  ? -12.869 -26.003 -41.475 1.00 86.81 65  A 1 
ATOM 508  C CD1 . LEU A 1 65  ? -11.367 -26.231 -41.343 1.00 80.56 65  A 1 
ATOM 509  C CD2 . LEU A 1 65  ? -13.329 -26.754 -42.729 1.00 80.39 65  A 1 
ATOM 510  N N   . LYS A 1 66  ? -14.456 -23.755 -38.855 1.00 89.63 66  A 1 
ATOM 511  C CA  . LYS A 1 66  ? -14.640 -22.304 -38.832 1.00 90.18 66  A 1 
ATOM 512  C C   . LYS A 1 66  ? -13.845 -21.667 -37.701 1.00 90.79 66  A 1 
ATOM 513  O O   . LYS A 1 66  ? -13.056 -20.762 -37.945 1.00 89.80 66  A 1 
ATOM 514  C CB  . LYS A 1 66  ? -16.137 -21.969 -38.766 1.00 88.99 66  A 1 
ATOM 515  C CG  . LYS A 1 66  ? -16.480 -20.882 -39.791 1.00 84.33 66  A 1 
ATOM 516  C CD  . LYS A 1 66  ? -17.995 -20.724 -39.974 1.00 82.67 66  A 1 
ATOM 517  C CE  . LYS A 1 66  ? -18.220 -19.983 -41.277 1.00 80.75 66  A 1 
ATOM 518  N NZ  . LYS A 1 66  ? -19.647 -19.835 -41.636 1.00 77.44 66  A 1 
ATOM 519  N N   . LYS A 1 67  ? -13.940 -22.183 -36.463 1.00 90.60 67  A 1 
ATOM 520  C CA  . LYS A 1 67  ? -13.162 -21.703 -35.314 1.00 90.12 67  A 1 
ATOM 521  C C   . LYS A 1 67  ? -11.656 -21.735 -35.561 1.00 90.42 67  A 1 
ATOM 522  O O   . LYS A 1 67  ? -10.972 -20.781 -35.210 1.00 89.79 67  A 1 
ATOM 523  C CB  . LYS A 1 67  ? -13.492 -22.530 -34.062 1.00 89.24 67  A 1 
ATOM 524  C CG  . LYS A 1 67  ? -14.844 -22.145 -33.451 1.00 83.65 67  A 1 
ATOM 525  C CD  . LYS A 1 67  ? -15.139 -23.050 -32.252 1.00 79.75 67  A 1 
ATOM 526  C CE  . LYS A 1 67  ? -16.466 -22.657 -31.602 1.00 70.66 67  A 1 
ATOM 527  N NZ  . LYS A 1 67  ? -16.756 -23.480 -30.407 1.00 63.73 67  A 1 
ATOM 528  N N   . LEU A 1 68  ? -11.138 -22.794 -36.167 1.00 90.51 68  A 1 
ATOM 529  C CA  . LEU A 1 68  ? -9.711  -22.924 -36.478 1.00 90.39 68  A 1 
ATOM 530  C C   . LEU A 1 68  ? -9.264  -21.880 -37.514 1.00 91.13 68  A 1 
ATOM 531  O O   . LEU A 1 68  ? -8.233  -21.233 -37.327 1.00 90.55 68  A 1 
ATOM 532  C CB  . LEU A 1 68  ? -9.429  -24.343 -36.986 1.00 89.85 68  A 1 
ATOM 533  C CG  . LEU A 1 68  ? -9.563  -25.445 -35.919 1.00 87.18 68  A 1 
ATOM 534  C CD1 . LEU A 1 68  ? -9.547  -26.810 -36.605 1.00 82.57 68  A 1 
ATOM 535  C CD2 . LEU A 1 68  ? -8.419  -25.407 -34.903 1.00 81.83 68  A 1 
ATOM 536  N N   . VAL A 1 69  ? -10.053 -21.673 -38.565 1.00 91.28 69  A 1 
ATOM 537  C CA  . VAL A 1 69  ? -9.771  -20.651 -39.586 1.00 91.30 69  A 1 
ATOM 538  C C   . VAL A 1 69  ? -9.795  -19.252 -38.967 1.00 91.46 69  A 1 
ATOM 539  O O   . VAL A 1 69  ? -8.880  -18.471 -39.188 1.00 90.68 69  A 1 
ATOM 540  C CB  . VAL A 1 69  ? -10.749 -20.761 -40.768 1.00 91.02 69  A 1 
ATOM 541  C CG1 . VAL A 1 69  ? -10.523 -19.632 -41.774 1.00 86.52 69  A 1 
ATOM 542  C CG2 . VAL A 1 69  ? -10.565 -22.078 -41.520 1.00 87.22 69  A 1 
ATOM 543  N N   . TYR A 1 70  ? -10.788 -18.958 -38.134 1.00 91.01 70  A 1 
ATOM 544  C CA  . TYR A 1 70  ? -10.877 -17.681 -37.424 1.00 90.76 70  A 1 
ATOM 545  C C   . TYR A 1 70  ? -9.673  -17.448 -36.499 1.00 89.65 70  A 1 
ATOM 546  O O   . TYR A 1 70  ? -9.159  -16.333 -36.434 1.00 87.56 70  A 1 
ATOM 547  C CB  . TYR A 1 70  ? -12.195 -17.629 -36.654 1.00 90.69 70  A 1 
ATOM 548  C CG  . TYR A 1 70  ? -13.353 -17.049 -37.433 1.00 91.22 70  A 1 
ATOM 549  C CD1 . TYR A 1 70  ? -13.824 -15.765 -37.121 1.00 86.58 70  A 1 
ATOM 550  C CD2 . TYR A 1 70  ? -14.003 -17.774 -38.449 1.00 86.55 70  A 1 
ATOM 551  C CE1 . TYR A 1 70  ? -14.922 -15.218 -37.797 1.00 85.44 70  A 1 
ATOM 552  C CE2 . TYR A 1 70  ? -15.099 -17.230 -39.142 1.00 84.95 70  A 1 
ATOM 553  C CZ  . TYR A 1 70  ? -15.562 -15.950 -38.811 1.00 88.50 70  A 1 
ATOM 554  O OH  . TYR A 1 70  ? -16.633 -15.403 -39.467 1.00 87.73 70  A 1 
ATOM 555  N N   . LEU A 1 71  ? -9.173  -18.482 -35.841 1.00 90.36 71  A 1 
ATOM 556  C CA  . LEU A 1 71  ? -7.978  -18.403 -35.000 1.00 89.08 71  A 1 
ATOM 557  C C   . LEU A 1 71  ? -6.729  -18.044 -35.823 1.00 89.08 71  A 1 
ATOM 558  O O   . LEU A 1 71  ? -5.936  -17.201 -35.415 1.00 87.65 71  A 1 
ATOM 559  C CB  . LEU A 1 71  ? -7.802  -19.741 -34.262 1.00 87.68 71  A 1 
ATOM 560  C CG  . LEU A 1 71  ? -7.302  -19.573 -32.806 1.00 79.81 71  A 1 
ATOM 561  C CD1 . LEU A 1 71  ? -8.338  -20.121 -31.822 1.00 73.89 71  A 1 
ATOM 562  C CD2 . LEU A 1 71  ? -5.995  -20.320 -32.573 1.00 73.03 71  A 1 
ATOM 563  N N   . TYR A 1 72  ? -6.582  -18.642 -36.995 1.00 90.25 72  A 1 
ATOM 564  C CA  . TYR A 1 72  ? -5.512  -18.316 -37.940 1.00 90.68 72  A 1 
ATOM 565  C C   . TYR A 1 72  ? -5.599  -16.857 -38.411 1.00 90.01 72  A 1 
ATOM 566  O O   . TYR A 1 72  ? -4.602  -16.133 -38.378 1.00 88.79 72  A 1 
ATOM 567  C CB  . TYR A 1 72  ? -5.584  -19.299 -39.115 1.00 91.31 72  A 1 
ATOM 568  C CG  . TYR A 1 72  ? -4.566  -19.031 -40.201 1.00 92.16 72  A 1 
ATOM 569  C CD1 . TYR A 1 72  ? -4.856  -18.134 -41.247 1.00 88.37 72  A 1 
ATOM 570  C CD2 . TYR A 1 72  ? -3.312  -19.675 -40.162 1.00 88.95 72  A 1 
ATOM 571  C CE1 . TYR A 1 72  ? -3.902  -17.871 -42.243 1.00 88.41 72  A 1 
ATOM 572  C CE2 . TYR A 1 72  ? -2.357  -19.424 -41.161 1.00 88.05 72  A 1 
ATOM 573  C CZ  . TYR A 1 72  ? -2.649  -18.524 -42.200 1.00 91.12 72  A 1 
ATOM 574  O OH  . TYR A 1 72  ? -1.721  -18.267 -43.169 1.00 90.51 72  A 1 
ATOM 575  N N   . LEU A 1 73  ? -6.791  -16.405 -38.782 1.00 90.48 73  A 1 
ATOM 576  C CA  . LEU A 1 73  ? -7.020  -15.037 -39.238 1.00 89.23 73  A 1 
ATOM 577  C C   . LEU A 1 73  ? -6.692  -14.007 -38.162 1.00 88.52 73  A 1 
ATOM 578  O O   . LEU A 1 73  ? -5.989  -13.044 -38.448 1.00 86.54 73  A 1 
ATOM 579  C CB  . LEU A 1 73  ? -8.476  -14.883 -39.700 1.00 88.14 73  A 1 
ATOM 580  C CG  . LEU A 1 73  ? -8.794  -15.633 -41.004 1.00 83.56 73  A 1 
ATOM 581  C CD1 . LEU A 1 73  ? -10.298 -15.598 -41.250 1.00 77.97 73  A 1 
ATOM 582  C CD2 . LEU A 1 73  ? -8.100  -15.003 -42.206 1.00 77.90 73  A 1 
ATOM 583  N N   . MET A 1 74  ? -7.123  -14.221 -36.927 1.00 87.97 74  A 1 
ATOM 584  C CA  . MET A 1 74  ? -6.793  -13.329 -35.811 1.00 85.67 74  A 1 
ATOM 585  C C   . MET A 1 74  ? -5.282  -13.185 -35.602 1.00 85.16 74  A 1 
ATOM 586  O O   . MET A 1 74  ? -4.808  -12.092 -35.307 1.00 83.09 74  A 1 
ATOM 587  C CB  . MET A 1 74  ? -7.418  -13.848 -34.510 1.00 83.74 74  A 1 
ATOM 588  C CG  . MET A 1 74  ? -8.906  -13.531 -34.407 1.00 75.14 74  A 1 
ATOM 589  S SD  . MET A 1 74  ? -9.668  -14.053 -32.841 1.00 69.92 74  A 1 
ATOM 590  C CE  . MET A 1 74  ? -8.746  -13.027 -31.667 1.00 60.47 74  A 1 
ATOM 591  N N   . ASN A 1 75  ? -4.530  -14.281 -35.763 1.00 87.32 75  A 1 
ATOM 592  C CA  . ASN A 1 75  ? -3.080  -14.256 -35.576 1.00 86.11 75  A 1 
ATOM 593  C C   . ASN A 1 75  ? -2.360  -13.477 -36.685 1.00 85.83 75  A 1 
ATOM 594  O O   . ASN A 1 75  ? -1.422  -12.730 -36.409 1.00 84.32 75  A 1 
ATOM 595  C CB  . ASN A 1 75  ? -2.582  -15.702 -35.483 1.00 85.10 75  A 1 
ATOM 596  C CG  . ASN A 1 75  ? -1.131  -15.737 -35.060 1.00 80.23 75  A 1 
ATOM 597  O OD1 . ASN A 1 75  ? -0.772  -15.382 -33.952 1.00 72.36 75  A 1 
ATOM 598  N ND2 . ASN A 1 75  ? -0.235  -16.170 -35.927 1.00 70.56 75  A 1 
ATOM 599  N N   . TYR A 1 76  ? -2.795  -13.629 -37.924 1.00 86.65 76  A 1 
ATOM 600  C CA  . TYR A 1 76  ? -2.112  -13.040 -39.084 1.00 86.22 76  A 1 
ATOM 601  C C   . TYR A 1 76  ? -2.706  -11.722 -39.585 1.00 84.64 76  A 1 
ATOM 602  O O   . TYR A 1 76  ? -2.008  -10.994 -40.299 1.00 81.87 76  A 1 
ATOM 603  C CB  . TYR A 1 76  ? -2.008  -14.075 -40.202 1.00 86.72 76  A 1 
ATOM 604  C CG  . TYR A 1 76  ? -0.960  -15.134 -39.921 1.00 86.76 76  A 1 
ATOM 605  C CD1 . TYR A 1 76  ? 0.408   -14.774 -39.889 1.00 82.70 76  A 1 
ATOM 606  C CD2 . TYR A 1 76  ? -1.325  -16.459 -39.660 1.00 83.16 76  A 1 
ATOM 607  C CE1 . TYR A 1 76  ? 1.389   -15.730 -39.592 1.00 82.08 76  A 1 
ATOM 608  C CE2 . TYR A 1 76  ? -0.351  -17.426 -39.354 1.00 81.73 76  A 1 
ATOM 609  C CZ  . TYR A 1 76  ? 1.008   -17.052 -39.315 1.00 85.27 76  A 1 
ATOM 610  O OH  . TYR A 1 76  ? 1.962   -17.979 -38.992 1.00 83.58 76  A 1 
ATOM 611  N N   . ALA A 1 77  ? -3.905  -11.342 -39.186 1.00 84.86 77  A 1 
ATOM 612  C CA  . ALA A 1 77  ? -4.543  -10.106 -39.653 1.00 82.61 77  A 1 
ATOM 613  C C   . ALA A 1 77  ? -3.708  -8.846  -39.375 1.00 82.33 77  A 1 
ATOM 614  O O   . ALA A 1 77  ? -3.695  -7.930  -40.192 1.00 80.31 77  A 1 
ATOM 615  C CB  . ALA A 1 77  ? -5.917  -9.992  -39.001 1.00 81.07 77  A 1 
ATOM 616  N N   . LYS A 1 78  ? -2.975  -8.823  -38.277 1.00 81.50 78  A 1 
ATOM 617  C CA  . LYS A 1 78  ? -2.138  -7.670  -37.911 1.00 79.41 78  A 1 
ATOM 618  C C   . LYS A 1 78  ? -0.897  -7.543  -38.801 1.00 80.58 78  A 1 
ATOM 619  O O   . LYS A 1 78  ? -0.469  -6.433  -39.093 1.00 78.50 78  A 1 
ATOM 620  C CB  . LYS A 1 78  ? -1.778  -7.772  -36.419 1.00 76.25 78  A 1 
ATOM 621  C CG  . LYS A 1 78  ? -1.314  -6.419  -35.854 1.00 67.21 78  A 1 
ATOM 622  C CD  . LYS A 1 78  ? -1.032  -6.515  -34.344 1.00 62.07 78  A 1 
ATOM 623  C CE  . LYS A 1 78  ? -0.691  -5.136  -33.775 1.00 54.05 78  A 1 
ATOM 624  N NZ  . LYS A 1 78  ? -0.446  -5.162  -32.300 1.00 48.29 78  A 1 
ATOM 625  N N   . SER A 1 79  ? -0.317  -8.665  -39.229 1.00 82.64 79  A 1 
ATOM 626  C CA  . SER A 1 79  ? 0.867   -8.703  -40.105 1.00 81.80 79  A 1 
ATOM 627  C C   . SER A 1 79  ? 0.509   -8.713  -41.597 1.00 82.35 79  A 1 
ATOM 628  O O   . SER A 1 79  ? 1.346   -8.356  -42.423 1.00 80.57 79  A 1 
ATOM 629  C CB  . SER A 1 79  ? 1.744   -9.906  -39.757 1.00 80.55 79  A 1 
ATOM 630  O OG  . SER A 1 79  ? 1.009   -11.114 -39.847 1.00 75.66 79  A 1 
ATOM 631  N N   . GLN A 1 80  ? -0.699  -9.107  -41.930 1.00 83.33 80  A 1 
ATOM 632  C CA  . GLN A 1 80  ? -1.209  -9.232  -43.292 1.00 83.22 80  A 1 
ATOM 633  C C   . GLN A 1 80  ? -2.568  -8.511  -43.445 1.00 84.00 80  A 1 
ATOM 634  O O   . GLN A 1 80  ? -3.566  -9.144  -43.810 1.00 81.85 80  A 1 
ATOM 635  C CB  . GLN A 1 80  ? -1.308  -10.730 -43.660 1.00 81.57 80  A 1 
ATOM 636  C CG  . GLN A 1 80  ? 0.040   -11.478 -43.619 1.00 77.40 80  A 1 
ATOM 637  C CD  . GLN A 1 80  ? 1.039   -11.015 -44.686 1.00 73.74 80  A 1 
ATOM 638  O OE1 . GLN A 1 80  ? 0.688   -10.506 -45.737 1.00 67.61 80  A 1 
ATOM 639  N NE2 . GLN A 1 80  ? 2.314   -11.205 -44.450 1.00 65.19 80  A 1 
ATOM 640  N N   . PRO A 1 81  ? -2.643  -7.194  -43.186 1.00 83.23 81  A 1 
ATOM 641  C CA  . PRO A 1 81  ? -3.911  -6.455  -43.184 1.00 82.41 81  A 1 
ATOM 642  C C   . PRO A 1 81  ? -4.621  -6.507  -44.536 1.00 83.39 81  A 1 
ATOM 643  O O   . PRO A 1 81  ? -5.826  -6.736  -44.587 1.00 81.94 81  A 1 
ATOM 644  C CB  . PRO A 1 81  ? -3.541  -5.027  -42.768 1.00 80.61 81  A 1 
ATOM 645  C CG  . PRO A 1 81  ? -2.062  -4.890  -43.139 1.00 77.00 81  A 1 
ATOM 646  C CD  . PRO A 1 81  ? -1.531  -6.301  -42.895 1.00 79.73 81  A 1 
ATOM 647  N N   . ASP A 1 82  ? -3.872  -6.412  -45.628 1.00 82.91 82  A 1 
ATOM 648  C CA  . ASP A 1 82  ? -4.451  -6.485  -46.978 1.00 81.97 82  A 1 
ATOM 649  C C   . ASP A 1 82  ? -5.083  -7.851  -47.274 1.00 82.42 82  A 1 
ATOM 650  O O   . ASP A 1 82  ? -6.107  -7.938  -47.949 1.00 80.41 82  A 1 
ATOM 651  C CB  . ASP A 1 82  ? -3.357  -6.197  -48.018 1.00 80.06 82  A 1 
ATOM 652  C CG  . ASP A 1 82  ? -2.810  -4.778  -47.928 1.00 75.05 82  A 1 
ATOM 653  O OD1 . ASP A 1 82  ? -3.603  -3.865  -47.619 1.00 69.87 82  A 1 
ATOM 654  O OD2 . ASP A 1 82  ? -1.595  -4.628  -48.184 1.00 68.50 82  A 1 
ATOM 655  N N   . MET A 1 83  ? -4.508  -8.927  -46.747 1.00 82.23 83  A 1 
ATOM 656  C CA  . MET A 1 83  ? -5.088  -10.265 -46.882 1.00 82.28 83  A 1 
ATOM 657  C C   . MET A 1 83  ? -6.292  -10.448 -45.956 1.00 83.76 83  A 1 
ATOM 658  O O   . MET A 1 83  ? -7.261  -11.115 -46.341 1.00 81.93 83  A 1 
ATOM 659  C CB  . MET A 1 83  ? -4.046  -11.343 -46.613 1.00 79.51 83  A 1 
ATOM 660  C CG  . MET A 1 83  ? -2.927  -11.382 -47.665 1.00 73.27 83  A 1 
ATOM 661  S SD  . MET A 1 83  ? -2.015  -12.945 -47.661 1.00 67.52 83  A 1 
ATOM 662  C CE  . MET A 1 83  ? -0.681  -12.540 -48.785 1.00 59.39 83  A 1 
ATOM 663  N N   . ALA A 1 84  ? -6.287  -9.835  -44.773 1.00 83.75 84  A 1 
ATOM 664  C CA  . ALA A 1 84  ? -7.421  -9.890  -43.853 1.00 83.60 84  A 1 
ATOM 665  C C   . ALA A 1 84  ? -8.700  -9.300  -44.474 1.00 85.28 84  A 1 
ATOM 666  O O   . ALA A 1 84  ? -9.792  -9.821  -44.239 1.00 83.92 84  A 1 
ATOM 667  C CB  . ALA A 1 84  ? -7.038  -9.177  -42.554 1.00 81.82 84  A 1 
ATOM 668  N N   . ILE A 1 85  ? -8.556  -8.301  -45.342 1.00 85.43 85  A 1 
ATOM 669  C CA  . ILE A 1 85  ? -9.682  -7.727  -46.100 1.00 85.43 85  A 1 
ATOM 670  C C   . ILE A 1 85  ? -10.383 -8.785  -46.959 1.00 86.07 85  A 1 
ATOM 671  O O   . ILE A 1 85  ? -11.608 -8.732  -47.117 1.00 84.71 85  A 1 
ATOM 672  C CB  . ILE A 1 85  ? -9.199  -6.526  -46.946 1.00 83.43 85  A 1 
ATOM 673  C CG1 . ILE A 1 85  ? -8.702  -5.380  -46.027 1.00 77.28 85  A 1 
ATOM 674  C CG2 . ILE A 1 85  ? -10.313 -5.981  -47.866 1.00 74.57 85  A 1 
ATOM 675  C CD1 . ILE A 1 85  ? -7.860  -4.326  -46.764 1.00 67.72 85  A 1 
ATOM 676  N N   . MET A 1 86  ? -9.672  -9.790  -47.467 1.00 85.50 86  A 1 
ATOM 677  C CA  . MET A 1 86  ? -10.285 -10.873 -48.252 1.00 84.96 86  A 1 
ATOM 678  C C   . MET A 1 86  ? -11.314 -11.686 -47.449 1.00 86.12 86  A 1 
ATOM 679  O O   . MET A 1 86  ? -12.205 -12.298 -48.033 1.00 84.43 86  A 1 
ATOM 680  C CB  . MET A 1 86  ? -9.218  -11.835 -48.775 1.00 82.38 86  A 1 
ATOM 681  C CG  . MET A 1 86  ? -8.191  -11.175 -49.705 1.00 74.89 86  A 1 
ATOM 682  S SD  . MET A 1 86  ? -6.930  -12.319 -50.345 1.00 68.87 86  A 1 
ATOM 683  C CE  . MET A 1 86  ? -7.949  -13.468 -51.293 1.00 59.92 86  A 1 
ATOM 684  N N   . ALA A 1 87  ? -11.193 -11.688 -46.114 1.00 87.54 87  A 1 
ATOM 685  C CA  . ALA A 1 87  ? -12.105 -12.409 -45.236 1.00 88.14 87  A 1 
ATOM 686  C C   . ALA A 1 87  ? -13.352 -11.598 -44.857 1.00 89.62 87  A 1 
ATOM 687  O O   . ALA A 1 87  ? -14.325 -12.179 -44.367 1.00 88.34 87  A 1 
ATOM 688  C CB  . ALA A 1 87  ? -11.322 -12.869 -44.002 1.00 86.63 87  A 1 
ATOM 689  N N   . VAL A 1 88  ? -13.368 -10.275 -45.101 1.00 89.59 88  A 1 
ATOM 690  C CA  . VAL A 1 88  ? -14.444 -9.376  -44.654 1.00 90.32 88  A 1 
ATOM 691  C C   . VAL A 1 88  ? -15.819 -9.829  -45.137 1.00 91.41 88  A 1 
ATOM 692  O O   . VAL A 1 88  ? -16.735 -9.945  -44.330 1.00 90.79 88  A 1 
ATOM 693  C CB  . VAL A 1 88  ? -14.179 -7.928  -45.112 1.00 88.60 88  A 1 
ATOM 694  C CG1 . VAL A 1 88  ? -15.376 -7.009  -44.885 1.00 77.71 88  A 1 
ATOM 695  C CG2 . VAL A 1 88  ? -13.015 -7.336  -44.324 1.00 79.03 88  A 1 
ATOM 696  N N   . ASN A 1 89  ? -15.953 -10.146 -46.393 1.00 90.18 89  A 1 
ATOM 697  C CA  . ASN A 1 89  ? -17.240 -10.594 -46.933 1.00 90.04 89  A 1 
ATOM 698  C C   . ASN A 1 89  ? -17.743 -11.868 -46.245 1.00 91.25 89  A 1 
ATOM 699  O O   . ASN A 1 89  ? -18.949 -12.031 -46.047 1.00 90.54 89  A 1 
ATOM 700  C CB  . ASN A 1 89  ? -17.099 -10.824 -48.443 1.00 88.17 89  A 1 
ATOM 701  C CG  . ASN A 1 89  ? -16.967 -9.528  -49.224 1.00 81.90 89  A 1 
ATOM 702  O OD1 . ASN A 1 89  ? -17.405 -8.476  -48.833 1.00 74.35 89  A 1 
ATOM 703  N ND2 . ASN A 1 89  ? -16.361 -9.579  -50.391 1.00 71.46 89  A 1 
ATOM 704  N N   . THR A 1 90  ? -16.837 -12.757 -45.882 1.00 90.31 90  A 1 
ATOM 705  C CA  . THR A 1 90  ? -17.190 -13.972 -45.144 1.00 90.55 90  A 1 
ATOM 706  C C   . THR A 1 90  ? -17.554 -13.643 -43.702 1.00 91.98 90  A 1 
ATOM 707  O O   . THR A 1 90  ? -18.537 -14.188 -43.212 1.00 91.55 90  A 1 
ATOM 708  C CB  . THR A 1 90  ? -16.074 -15.011 -45.200 1.00 88.79 90  A 1 
ATOM 709  O OG1 . THR A 1 90  ? -15.666 -15.225 -46.531 1.00 82.20 90  A 1 
ATOM 710  C CG2 . THR A 1 90  ? -16.563 -16.369 -44.682 1.00 81.06 90  A 1 
ATOM 711  N N   . PHE A 1 91  ? -16.851 -12.721 -43.051 1.00 91.61 91  A 1 
ATOM 712  C CA  . PHE A 1 91  ? -17.227 -12.266 -41.710 1.00 92.16 91  A 1 
ATOM 713  C C   . PHE A 1 91  ? -18.625 -11.649 -41.689 1.00 93.69 91  A 1 
ATOM 714  O O   . PHE A 1 91  ? -19.444 -12.037 -40.856 1.00 93.46 91  A 1 
ATOM 715  C CB  . PHE A 1 91  ? -16.213 -11.249 -41.178 1.00 91.20 91  A 1 
ATOM 716  C CG  . PHE A 1 91  ? -14.809 -11.744 -40.945 1.00 90.51 91  A 1 
ATOM 717  C CD1 . PHE A 1 91  ? -14.567 -13.011 -40.390 1.00 87.22 91  A 1 
ATOM 718  C CD2 . PHE A 1 91  ? -13.717 -10.889 -41.203 1.00 87.01 91  A 1 
ATOM 719  C CE1 . PHE A 1 91  ? -13.262 -13.433 -40.109 1.00 85.57 91  A 1 
ATOM 720  C CE2 . PHE A 1 91  ? -12.405 -11.304 -40.917 1.00 84.84 91  A 1 
ATOM 721  C CZ  . PHE A 1 91  ? -12.180 -12.575 -40.378 1.00 86.02 91  A 1 
ATOM 722  N N   . VAL A 1 92  ? -18.921 -10.742 -42.595 1.00 93.45 92  A 1 
ATOM 723  C CA  . VAL A 1 92  ? -20.231 -10.098 -42.700 1.00 93.86 92  A 1 
ATOM 724  C C   . VAL A 1 92  ? -21.325 -11.143 -42.925 1.00 94.23 92  A 1 
ATOM 725  O O   . VAL A 1 92  ? -22.342 -11.129 -42.236 1.00 93.63 92  A 1 
ATOM 726  C CB  . VAL A 1 92  ? -20.235 -9.036  -43.805 1.00 93.31 92  A 1 
ATOM 727  C CG1 . VAL A 1 92  ? -21.631 -8.442  -44.039 1.00 89.91 92  A 1 
ATOM 728  C CG2 . VAL A 1 92  ? -19.297 -7.873  -43.443 1.00 90.43 92  A 1 
ATOM 729  N N   . LYS A 1 93  ? -21.086 -12.088 -43.822 1.00 94.03 93  A 1 
ATOM 730  C CA  . LYS A 1 93  ? -22.027 -13.188 -44.072 1.00 93.78 93  A 1 
ATOM 731  C C   . LYS A 1 93  ? -22.220 -14.072 -42.840 1.00 94.53 93  A 1 
ATOM 732  O O   . LYS A 1 93  ? -23.346 -14.448 -42.523 1.00 93.89 93  A 1 
ATOM 733  C CB  . LYS A 1 93  ? -21.516 -13.992 -45.269 1.00 92.37 93  A 1 
ATOM 734  C CG  . LYS A 1 93  ? -22.521 -15.074 -45.689 1.00 82.15 93  A 1 
ATOM 735  C CD  . LYS A 1 93  ? -21.960 -15.882 -46.858 1.00 75.71 93  A 1 
ATOM 736  C CE  . LYS A 1 93  ? -22.967 -16.979 -47.218 1.00 63.36 93  A 1 
ATOM 737  N NZ  . LYS A 1 93  ? -22.427 -17.868 -48.266 1.00 56.00 93  A 1 
ATOM 738  N N   . ASP A 1 94  ? -21.146 -14.372 -42.125 1.00 94.02 94  A 1 
ATOM 739  C CA  . ASP A 1 94  ? -21.196 -15.184 -40.918 1.00 94.57 94  A 1 
ATOM 740  C C   . ASP A 1 94  ? -21.887 -14.477 -39.746 1.00 95.13 94  A 1 
ATOM 741  O O   . ASP A 1 94  ? -22.467 -15.145 -38.891 1.00 94.43 94  A 1 
ATOM 742  C CB  . ASP A 1 94  ? -19.774 -15.624 -40.539 1.00 94.06 94  A 1 
ATOM 743  C CG  . ASP A 1 94  ? -19.224 -16.766 -41.405 1.00 92.86 94  A 1 
ATOM 744  O OD1 . ASP A 1 94  ? -19.956 -17.358 -42.218 1.00 89.63 94  A 1 
ATOM 745  O OD2 . ASP A 1 94  ? -18.079 -17.204 -41.163 1.00 89.39 94  A 1 
ATOM 746  N N   . CYS A 1 95  ? -21.909 -13.138 -39.724 1.00 94.85 95  A 1 
ATOM 747  C CA  . CYS A 1 95  ? -22.710 -12.354 -38.780 1.00 95.22 95  A 1 
ATOM 748  C C   . CYS A 1 95  ? -24.225 -12.501 -39.002 1.00 95.64 95  A 1 
ATOM 749  O O   . CYS A 1 95  ? -25.003 -12.158 -38.111 1.00 94.87 95  A 1 
ATOM 750  C CB  . CYS A 1 95  ? -22.303 -10.876 -38.849 1.00 94.96 95  A 1 
ATOM 751  S SG  . CYS A 1 95  ? -20.630 -10.616 -38.172 1.00 92.58 95  A 1 
ATOM 752  N N   . GLU A 1 96  ? -24.639 -13.018 -40.139 1.00 96.27 96  A 1 
ATOM 753  C CA  . GLU A 1 96  ? -26.037 -13.316 -40.458 1.00 95.65 96  A 1 
ATOM 754  C C   . GLU A 1 96  ? -26.335 -14.830 -40.490 1.00 95.41 96  A 1 
ATOM 755  O O   . GLU A 1 96  ? -27.421 -15.248 -40.882 1.00 92.91 96  A 1 
ATOM 756  C CB  . GLU A 1 96  ? -26.430 -12.641 -41.783 1.00 94.35 96  A 1 
ATOM 757  C CG  . GLU A 1 96  ? -26.293 -11.106 -41.737 1.00 88.18 96  A 1 
ATOM 758  C CD  . GLU A 1 96  ? -26.864 -10.390 -42.972 1.00 81.95 96  A 1 
ATOM 759  O OE1 . GLU A 1 96  ? -27.134 -9.175  -42.855 1.00 74.48 96  A 1 
ATOM 760  O OE2 . GLU A 1 96  ? -27.059 -11.041 -44.029 1.00 74.52 96  A 1 
ATOM 761  N N   . ASP A 1 97  ? -25.389 -15.668 -40.055 1.00 94.84 97  A 1 
ATOM 762  C CA  . ASP A 1 97  ? -25.557 -17.120 -40.039 1.00 94.50 97  A 1 
ATOM 763  C C   . ASP A 1 97  ? -26.715 -17.532 -39.102 1.00 95.10 97  A 1 
ATOM 764  O O   . ASP A 1 97  ? -26.838 -16.982 -37.999 1.00 94.63 97  A 1 
ATOM 765  C CB  . ASP A 1 97  ? -24.240 -17.794 -39.634 1.00 93.66 97  A 1 
ATOM 766  C CG  . ASP A 1 97  ? -24.241 -19.300 -39.912 1.00 92.40 97  A 1 
ATOM 767  O OD1 . ASP A 1 97  ? -24.864 -20.046 -39.132 1.00 87.70 97  A 1 
ATOM 768  O OD2 . ASP A 1 97  ? -23.596 -19.716 -40.898 1.00 86.67 97  A 1 
ATOM 769  N N   . PRO A 1 98  ? -27.540 -18.509 -39.453 1.00 94.53 98  A 1 
ATOM 770  C CA  . PRO A 1 98  ? -28.613 -18.953 -38.566 1.00 94.30 98  A 1 
ATOM 771  C C   . PRO A 1 98  ? -28.110 -19.510 -37.228 1.00 94.72 98  A 1 
ATOM 772  O O   . PRO A 1 98  ? -28.841 -19.481 -36.238 1.00 93.27 98  A 1 
ATOM 773  C CB  . PRO A 1 98  ? -29.382 -20.007 -39.373 1.00 93.12 98  A 1 
ATOM 774  C CG  . PRO A 1 98  ? -28.369 -20.494 -40.401 1.00 89.57 98  A 1 
ATOM 775  C CD  . PRO A 1 98  ? -27.560 -19.233 -40.699 1.00 93.33 98  A 1 
ATOM 776  N N   . ASN A 1 99  ? -26.872 -19.975 -37.157 1.00 93.78 99  A 1 
ATOM 777  C CA  . ASN A 1 99  ? -26.279 -20.448 -35.917 1.00 93.43 99  A 1 
ATOM 778  C C   . ASN A 1 99  ? -25.725 -19.269 -35.086 1.00 94.16 99  A 1 
ATOM 779  O O   . ASN A 1 99  ? -24.734 -18.655 -35.484 1.00 93.91 99  A 1 
ATOM 780  C CB  . ASN A 1 99  ? -25.204 -21.492 -36.261 1.00 92.27 99  A 1 
ATOM 781  C CG  . ASN A 1 99  ? -24.587 -22.150 -35.029 1.00 91.25 99  A 1 
ATOM 782  O OD1 . ASN A 1 99  ? -24.703 -21.727 -33.898 1.00 87.52 99  A 1 
ATOM 783  N ND2 . ASN A 1 99  ? -23.901 -23.251 -35.233 1.00 85.99 99  A 1 
ATOM 784  N N   . PRO A 1 100 ? -26.266 -19.005 -33.873 1.00 95.10 100 A 1 
ATOM 785  C CA  . PRO A 1 100 ? -25.806 -17.901 -33.039 1.00 95.64 100 A 1 
ATOM 786  C C   . PRO A 1 100 ? -24.327 -18.002 -32.651 1.00 95.40 100 A 1 
ATOM 787  O O   . PRO A 1 100 ? -23.651 -16.989 -32.493 1.00 94.37 100 A 1 
ATOM 788  C CB  . PRO A 1 100 ? -26.711 -17.920 -31.808 1.00 95.25 100 A 1 
ATOM 789  C CG  . PRO A 1 100 ? -27.219 -19.359 -31.728 1.00 92.84 100 A 1 
ATOM 790  C CD  . PRO A 1 100 ? -27.320 -19.743 -33.201 1.00 95.50 100 A 1 
ATOM 791  N N   . LEU A 1 101 ? -23.763 -19.212 -32.564 1.00 94.16 101 A 1 
ATOM 792  C CA  . LEU A 1 101 ? -22.343 -19.404 -32.273 1.00 93.10 101 A 1 
ATOM 793  C C   . LEU A 1 101 ? -21.443 -18.891 -33.407 1.00 93.08 101 A 1 
ATOM 794  O O   . LEU A 1 101 ? -20.325 -18.442 -33.132 1.00 91.97 101 A 1 
ATOM 795  C CB  . LEU A 1 101 ? -22.044 -20.887 -32.014 1.00 92.09 101 A 1 
ATOM 796  C CG  . LEU A 1 101 ? -22.770 -21.490 -30.796 1.00 87.45 101 A 1 
ATOM 797  C CD1 . LEU A 1 101 ? -22.441 -22.983 -30.704 1.00 82.26 101 A 1 
ATOM 798  C CD2 . LEU A 1 101 ? -22.334 -20.829 -29.492 1.00 81.85 101 A 1 
ATOM 799  N N   . ILE A 1 102 ? -21.904 -18.957 -34.633 1.00 93.16 102 A 1 
ATOM 800  C CA  . ILE A 1 102 ? -21.185 -18.447 -35.797 1.00 93.06 102 A 1 
ATOM 801  C C   . ILE A 1 102 ? -21.304 -16.926 -35.849 1.00 93.31 102 A 1 
ATOM 802  O O   . ILE A 1 102 ? -20.276 -16.267 -35.991 1.00 92.86 102 A 1 
ATOM 803  C CB  . ILE A 1 102 ? -21.653 -19.131 -37.095 1.00 92.22 102 A 1 
ATOM 804  C CG1 . ILE A 1 102 ? -21.290 -20.633 -37.050 1.00 89.93 102 A 1 
ATOM 805  C CG2 . ILE A 1 102 ? -21.027 -18.454 -38.328 1.00 89.84 102 A 1 
ATOM 806  C CD1 . ILE A 1 102 ? -21.776 -21.452 -38.251 1.00 82.42 102 A 1 
ATOM 807  N N   . ARG A 1 103 ? -22.493 -16.370 -35.635 1.00 95.01 103 A 1 
ATOM 808  C CA  . ARG A 1 103 ? -22.695 -14.912 -35.557 1.00 95.64 103 A 1 
ATOM 809  C C   . ARG A 1 103 ? -21.795 -14.277 -34.496 1.00 95.62 103 A 1 
ATOM 810  O O   . ARG A 1 103 ? -21.047 -13.347 -34.782 1.00 95.30 103 A 1 
ATOM 811  C CB  . ARG A 1 103 ? -24.170 -14.570 -35.270 1.00 95.86 103 A 1 
ATOM 812  C CG  . ARG A 1 103 ? -25.133 -15.086 -36.345 1.00 94.51 103 A 1 
ATOM 813  C CD  . ARG A 1 103 ? -26.491 -14.356 -36.305 1.00 94.40 103 A 1 
ATOM 814  N NE  . ARG A 1 103 ? -27.232 -14.528 -35.049 1.00 92.36 103 A 1 
ATOM 815  C CZ  . ARG A 1 103 ? -28.059 -15.514 -34.723 1.00 95.10 103 A 1 
ATOM 816  N NH1 . ARG A 1 103 ? -28.235 -16.563 -35.468 1.00 82.84 103 A 1 
ATOM 817  N NH2 . ARG A 1 103 ? -28.751 -15.442 -33.626 1.00 87.48 103 A 1 
ATOM 818  N N   . ALA A 1 104 ? -21.785 -14.847 -33.295 1.00 95.40 104 A 1 
ATOM 819  C CA  . ALA A 1 104 ? -20.934 -14.378 -32.207 1.00 95.06 104 A 1 
ATOM 820  C C   . ALA A 1 104 ? -19.439 -14.530 -32.515 1.00 94.31 104 A 1 
ATOM 821  O O   . ALA A 1 104 ? -18.642 -13.654 -32.194 1.00 93.42 104 A 1 
ATOM 822  C CB  . ALA A 1 104 ? -21.318 -15.145 -30.939 1.00 95.19 104 A 1 
ATOM 823  N N   . LEU A 1 105 ? -19.032 -15.632 -33.153 1.00 93.43 105 A 1 
ATOM 824  C CA  . LEU A 1 105 ? -17.646 -15.837 -33.572 1.00 92.11 105 A 1 
ATOM 825  C C   . LEU A 1 105 ? -17.201 -14.778 -34.579 1.00 92.22 105 A 1 
ATOM 826  O O   . LEU A 1 105 ? -16.102 -14.229 -34.435 1.00 91.38 105 A 1 
ATOM 827  C CB  . LEU A 1 105 ? -17.507 -17.259 -34.139 1.00 91.17 105 A 1 
ATOM 828  C CG  . LEU A 1 105 ? -16.096 -17.599 -34.657 1.00 87.87 105 A 1 
ATOM 829  C CD1 . LEU A 1 105 ? -15.057 -17.617 -33.532 1.00 83.39 105 A 1 
ATOM 830  C CD2 . LEU A 1 105 ? -16.124 -18.984 -35.301 1.00 82.72 105 A 1 
ATOM 831  N N   . ALA A 1 106 ? -18.036 -14.483 -35.562 1.00 93.99 106 A 1 
ATOM 832  C CA  . ALA A 1 106 ? -17.756 -13.519 -36.608 1.00 94.18 106 A 1 
ATOM 833  C C   . ALA A 1 106 ? -17.601 -12.109 -36.042 1.00 93.99 106 A 1 
ATOM 834  O O   . ALA A 1 106 ? -16.536 -11.512 -36.192 1.00 93.04 106 A 1 
ATOM 835  C CB  . ALA A 1 106 ? -18.850 -13.620 -37.672 1.00 94.10 106 A 1 
ATOM 836  N N   . VAL A 1 107 ? -18.586 -11.618 -35.297 1.00 94.06 107 A 1 
ATOM 837  C CA  . VAL A 1 107 ? -18.540 -10.262 -34.723 1.00 94.08 107 A 1 
ATOM 838  C C   . VAL A 1 107 ? -17.367 -10.089 -33.748 1.00 93.31 107 A 1 
ATOM 839  O O   . VAL A 1 107 ? -16.623 -9.119  -33.837 1.00 92.07 107 A 1 
ATOM 840  C CB  . VAL A 1 107 ? -19.899 -9.873  -34.106 1.00 93.67 107 A 1 
ATOM 841  C CG1 . VAL A 1 107 ? -20.185 -10.486 -32.735 1.00 84.92 107 A 1 
ATOM 842  C CG2 . VAL A 1 107 ? -20.003 -8.354  -33.986 1.00 84.59 107 A 1 
ATOM 843  N N   . ARG A 1 108 ? -17.114 -11.082 -32.891 1.00 93.14 108 A 1 
ATOM 844  C CA  . ARG A 1 108 ? -15.970 -11.051 -31.975 1.00 91.63 108 A 1 
ATOM 845  C C   . ARG A 1 108 ? -14.643 -10.984 -32.716 1.00 91.28 108 A 1 
ATOM 846  O O   . ARG A 1 108 ? -13.741 -10.275 -32.287 1.00 89.55 108 A 1 
ATOM 847  C CB  . ARG A 1 108 ? -16.012 -12.293 -31.070 1.00 89.92 108 A 1 
ATOM 848  C CG  . ARG A 1 108 ? -14.882 -12.296 -30.027 1.00 83.37 108 A 1 
ATOM 849  C CD  . ARG A 1 108 ? -14.858 -13.610 -29.235 1.00 79.33 108 A 1 
ATOM 850  N NE  . ARG A 1 108 ? -14.450 -14.729 -30.091 1.00 69.67 108 A 1 
ATOM 851  C CZ  . ARG A 1 108 ? -14.335 -15.993 -29.716 1.00 65.07 108 A 1 
ATOM 852  N NH1 . ARG A 1 108 ? -14.606 -16.376 -28.497 1.00 58.59 108 A 1 
ATOM 853  N NH2 . ARG A 1 108 ? -13.934 -16.898 -30.574 1.00 55.20 108 A 1 
ATOM 854  N N   . THR A 1 109 ? -14.513 -11.755 -33.787 1.00 90.92 109 A 1 
ATOM 855  C CA  . THR A 1 109 ? -13.261 -11.826 -34.545 1.00 89.86 109 A 1 
ATOM 856  C C   . THR A 1 109 ? -13.020 -10.538 -35.316 1.00 89.76 109 A 1 
ATOM 857  O O   . THR A 1 109 ? -11.911 -10.022 -35.250 1.00 88.37 109 A 1 
ATOM 858  C CB  . THR A 1 109 ? -13.226 -13.044 -35.466 1.00 88.73 109 A 1 
ATOM 859  O OG1 . THR A 1 109 ? -13.413 -14.204 -34.677 1.00 84.75 109 A 1 
ATOM 860  C CG2 . THR A 1 109 ? -11.885 -13.194 -36.178 1.00 84.52 109 A 1 
ATOM 861  N N   . MET A 1 110 ? -14.025 -9.974  -35.947 1.00 91.04 110 A 1 
ATOM 862  C CA  . MET A 1 110 ? -13.929 -8.678  -36.617 1.00 91.22 110 A 1 
ATOM 863  C C   . MET A 1 110 ? -13.476 -7.581  -35.646 1.00 90.37 110 A 1 
ATOM 864  O O   . MET A 1 110 ? -12.538 -6.857  -35.961 1.00 88.64 110 A 1 
ATOM 865  C CB  . MET A 1 110 ? -15.273 -8.299  -37.250 1.00 91.73 110 A 1 
ATOM 866  C CG  . MET A 1 110 ? -15.614 -9.150  -38.468 1.00 89.36 110 A 1 
ATOM 867  S SD  . MET A 1 110 ? -17.208 -8.721  -39.239 1.00 88.58 110 A 1 
ATOM 868  C CE  . MET A 1 110 ? -16.727 -7.229  -40.148 1.00 79.35 110 A 1 
ATOM 869  N N   . GLY A 1 111 ? -14.033 -7.516  -34.436 1.00 91.12 111 A 1 
ATOM 870  C CA  . GLY A 1 111 ? -13.616 -6.551  -33.413 1.00 89.93 111 A 1 
ATOM 871  C C   . GLY A 1 111 ? -12.192 -6.744  -32.875 1.00 89.05 111 A 1 
ATOM 872  O O   . GLY A 1 111 ? -11.610 -5.826  -32.308 1.00 86.26 111 A 1 
ATOM 873  N N   . CYS A 1 112 ? -11.589 -7.925  -33.071 1.00 87.85 112 A 1 
ATOM 874  C CA  . CYS A 1 112 ? -10.189 -8.162  -32.706 1.00 85.41 112 A 1 
ATOM 875  C C   . CYS A 1 112 ? -9.195  -7.787  -33.821 1.00 84.92 112 A 1 
ATOM 876  O O   . CYS A 1 112 ? -7.994  -7.758  -33.568 1.00 82.33 112 A 1 
ATOM 877  C CB  . CYS A 1 112 ? -10.007 -9.626  -32.299 1.00 83.39 112 A 1 
ATOM 878  S SG  . CYS A 1 112 ? -10.902 -10.015 -30.758 1.00 77.25 112 A 1 
ATOM 879  N N   . ILE A 1 113 ? -9.660  -7.533  -35.020 1.00 86.18 113 A 1 
ATOM 880  C CA  . ILE A 1 113 ? -8.815  -7.205  -36.167 1.00 85.60 113 A 1 
ATOM 881  C C   . ILE A 1 113 ? -8.713  -5.679  -36.287 1.00 84.97 113 A 1 
ATOM 882  O O   . ILE A 1 113 ? -9.634  -5.011  -36.749 1.00 82.74 113 A 1 
ATOM 883  C CB  . ILE A 1 113 ? -9.336  -7.880  -37.454 1.00 84.77 113 A 1 
ATOM 884  C CG1 . ILE A 1 113 ? -9.284  -9.423  -37.328 1.00 82.55 113 A 1 
ATOM 885  C CG2 . ILE A 1 113 ? -8.470  -7.441  -38.651 1.00 82.22 113 A 1 
ATOM 886  C CD1 . ILE A 1 113 ? -9.986  -10.167 -38.473 1.00 78.48 113 A 1 
ATOM 887  N N   . ARG A 1 114 ? -7.557  -5.132  -35.905 1.00 85.37 114 A 1 
ATOM 888  C CA  . ARG A 1 114 ? -7.258  -3.695  -35.966 1.00 84.34 114 A 1 
ATOM 889  C C   . ARG A 1 114 ? -6.847  -3.269  -37.387 1.00 84.39 114 A 1 
ATOM 890  O O   . ARG A 1 114 ? -5.678  -2.963  -37.628 1.00 81.22 114 A 1 
ATOM 891  C CB  . ARG A 1 114 ? -6.195  -3.315  -34.922 1.00 82.41 114 A 1 
ATOM 892  C CG  . ARG A 1 114 ? -6.628  -3.603  -33.469 1.00 77.04 114 A 1 
ATOM 893  C CD  . ARG A 1 114 ? -5.619  -3.014  -32.470 1.00 72.51 114 A 1 
ATOM 894  N NE  . ARG A 1 114 ? -5.978  -3.337  -31.090 1.00 68.44 114 A 1 
ATOM 895  C CZ  . ARG A 1 114 ? -5.919  -2.544  -30.017 1.00 62.26 114 A 1 
ATOM 896  N NH1 . ARG A 1 114 ? -5.370  -1.364  -30.011 1.00 56.69 114 A 1 
ATOM 897  N NH2 . ARG A 1 114 ? -6.436  -2.941  -28.903 1.00 57.02 114 A 1 
ATOM 898  N N   . VAL A 1 115 ? -7.778  -3.306  -38.305 1.00 84.81 115 A 1 
ATOM 899  C CA  . VAL A 1 115 ? -7.615  -2.879  -39.702 1.00 84.73 115 A 1 
ATOM 900  C C   . VAL A 1 115 ? -8.774  -1.956  -40.058 1.00 85.89 115 A 1 
ATOM 901  O O   . VAL A 1 115 ? -9.923  -2.390  -39.999 1.00 84.92 115 A 1 
ATOM 902  C CB  . VAL A 1 115 ? -7.572  -4.084  -40.662 1.00 82.50 115 A 1 
ATOM 903  C CG1 . VAL A 1 115 ? -7.477  -3.640  -42.125 1.00 76.70 115 A 1 
ATOM 904  C CG2 . VAL A 1 115 ? -6.378  -5.005  -40.373 1.00 77.45 115 A 1 
ATOM 905  N N   . ASP A 1 116 ? -8.489  -0.716  -40.502 1.00 84.97 116 A 1 
ATOM 906  C CA  . ASP A 1 116 ? -9.495  0.335   -40.714 1.00 84.62 116 A 1 
ATOM 907  C C   . ASP A 1 116 ? -10.658 -0.114  -41.613 1.00 85.68 116 A 1 
ATOM 908  O O   . ASP A 1 116 ? -11.824 0.033   -41.254 1.00 83.79 116 A 1 
ATOM 909  C CB  . ASP A 1 116 ? -8.833  1.582   -41.319 1.00 82.56 116 A 1 
ATOM 910  C CG  . ASP A 1 116 ? -7.712  2.152   -40.450 1.00 76.82 116 A 1 
ATOM 911  O OD1 . ASP A 1 116 ? -7.721  1.882   -39.224 1.00 69.82 116 A 1 
ATOM 912  O OD2 . ASP A 1 116 ? -6.808  2.780   -41.037 1.00 69.59 116 A 1 
ATOM 913  N N   . LYS A 1 117 ? -10.354 -0.749  -42.736 1.00 84.78 117 A 1 
ATOM 914  C CA  . LYS A 1 117 ? -11.397 -1.271  -43.627 1.00 85.09 117 A 1 
ATOM 915  C C   . LYS A 1 117 ? -12.293 -2.302  -42.942 1.00 86.79 117 A 1 
ATOM 916  O O   . LYS A 1 117 ? -13.496 -2.303  -43.176 1.00 85.03 117 A 1 
ATOM 917  C CB  . LYS A 1 117 ? -10.778 -1.879  -44.888 1.00 82.33 117 A 1 
ATOM 918  C CG  . LYS A 1 117 ? -10.388 -0.800  -45.897 1.00 74.10 117 A 1 
ATOM 919  C CD  . LYS A 1 117 ? -9.915  -1.465  -47.193 1.00 67.69 117 A 1 
ATOM 920  C CE  . LYS A 1 117 ? -9.566  -0.407  -48.229 1.00 59.79 117 A 1 
ATOM 921  N NZ  . LYS A 1 117 ? -9.018  -1.025  -49.455 1.00 52.96 117 A 1 
ATOM 922  N N   . ILE A 1 118 ? -11.741 -3.177  -42.118 1.00 85.76 118 A 1 
ATOM 923  C CA  . ILE A 1 118 ? -12.544 -4.158  -41.385 1.00 86.75 118 A 1 
ATOM 924  C C   . ILE A 1 118 ? -13.421 -3.462  -40.352 1.00 88.36 118 A 1 
ATOM 925  O O   . ILE A 1 118 ? -14.575 -3.837  -40.175 1.00 87.72 118 A 1 
ATOM 926  C CB  . ILE A 1 118 ? -11.661 -5.260  -40.763 1.00 84.77 118 A 1 
ATOM 927  C CG1 . ILE A 1 118 ? -10.993 -6.049  -41.913 1.00 80.26 118 A 1 
ATOM 928  C CG2 . ILE A 1 118 ? -12.481 -6.195  -39.850 1.00 77.66 118 A 1 
ATOM 929  C CD1 . ILE A 1 118 ? -10.111 -7.219  -41.481 1.00 70.96 118 A 1 
ATOM 930  N N   . THR A 1 119 ? -12.893 -2.412  -39.718 1.00 87.99 119 A 1 
ATOM 931  C CA  . THR A 1 119 ? -13.613 -1.577  -38.757 1.00 88.29 119 A 1 
ATOM 932  C C   . THR A 1 119 ? -14.834 -0.906  -39.397 1.00 89.58 119 A 1 
ATOM 933  O O   . THR A 1 119 ? -15.924 -0.965  -38.833 1.00 88.33 119 A 1 
ATOM 934  C CB  . THR A 1 119 ? -12.648 -0.540  -38.164 1.00 85.85 119 A 1 
ATOM 935  O OG1 . THR A 1 119 ? -11.532 -1.210  -37.620 1.00 77.97 119 A 1 
ATOM 936  C CG2 . THR A 1 119 ? -13.252 0.271   -37.042 1.00 75.03 119 A 1 
ATOM 937  N N   . GLU A 1 120 ? -14.707 -0.357  -40.591 1.00 90.46 120 A 1 
ATOM 938  C CA  . GLU A 1 120 ? -15.845 0.188   -41.339 1.00 89.85 120 A 1 
ATOM 939  C C   . GLU A 1 120 ? -16.912 -0.880  -41.640 1.00 90.73 120 A 1 
ATOM 940  O O   . GLU A 1 120 ? -18.094 -0.675  -41.376 1.00 88.86 120 A 1 
ATOM 941  C CB  . GLU A 1 120 ? -15.370 0.804   -42.662 1.00 87.07 120 A 1 
ATOM 942  C CG  . GLU A 1 120 ? -14.601 2.114   -42.476 1.00 77.03 120 A 1 
ATOM 943  C CD  . GLU A 1 120 ? -14.114 2.715   -43.811 1.00 70.23 120 A 1 
ATOM 944  O OE1 . GLU A 1 120 ? -13.679 3.887   -43.799 1.00 62.89 120 A 1 
ATOM 945  O OE2 . GLU A 1 120 ? -14.176 2.012   -44.850 1.00 63.24 120 A 1 
ATOM 946  N N   . TYR A 1 121 ? -16.483 -2.045  -42.138 1.00 91.77 121 A 1 
ATOM 947  C CA  . TYR A 1 121 ? -17.409 -3.140  -42.442 1.00 92.04 121 A 1 
ATOM 948  C C   . TYR A 1 121 ? -18.042 -3.779  -41.197 1.00 93.24 121 A 1 
ATOM 949  O O   . TYR A 1 121 ? -19.068 -4.451  -41.317 1.00 92.15 121 A 1 
ATOM 950  C CB  . TYR A 1 121 ? -16.700 -4.203  -43.291 1.00 90.74 121 A 1 
ATOM 951  C CG  . TYR A 1 121 ? -16.565 -3.846  -44.756 1.00 87.75 121 A 1 
ATOM 952  C CD1 . TYR A 1 121 ? -17.699 -3.846  -45.596 1.00 81.71 121 A 1 
ATOM 953  C CD2 . TYR A 1 121 ? -15.310 -3.505  -45.293 1.00 81.76 121 A 1 
ATOM 954  C CE1 . TYR A 1 121 ? -17.578 -3.502  -46.948 1.00 79.00 121 A 1 
ATOM 955  C CE2 . TYR A 1 121 ? -15.178 -3.156  -46.646 1.00 78.19 121 A 1 
ATOM 956  C CZ  . TYR A 1 121 ? -16.320 -3.156  -47.469 1.00 79.91 121 A 1 
ATOM 957  O OH  . TYR A 1 121 ? -16.192 -2.794  -48.797 1.00 77.38 121 A 1 
ATOM 958  N N   . LEU A 1 122 ? -17.458 -3.578  -40.005 1.00 92.71 122 A 1 
ATOM 959  C CA  . LEU A 1 122 ? -17.966 -4.104  -38.745 1.00 93.70 122 A 1 
ATOM 960  C C   . LEU A 1 122 ? -19.214 -3.353  -38.256 1.00 94.97 122 A 1 
ATOM 961  O O   . LEU A 1 122 ? -20.053 -3.965  -37.599 1.00 94.65 122 A 1 
ATOM 962  C CB  . LEU A 1 122 ? -16.833 -4.069  -37.710 1.00 92.99 122 A 1 
ATOM 963  C CG  . LEU A 1 122 ? -17.206 -4.468  -36.269 1.00 92.68 122 A 1 
ATOM 964  C CD1 . LEU A 1 122 ? -17.781 -5.879  -36.169 1.00 89.46 122 A 1 
ATOM 965  C CD2 . LEU A 1 122 ? -15.955 -4.397  -35.386 1.00 89.24 122 A 1 
ATOM 966  N N   . CYS A 1 123 ? -19.358 -2.062  -38.563 1.00 94.76 123 A 1 
ATOM 967  C CA  . CYS A 1 123 ? -20.388 -1.216  -37.957 1.00 95.05 123 A 1 
ATOM 968  C C   . CYS A 1 123 ? -21.814 -1.775  -38.138 1.00 95.67 123 A 1 
ATOM 969  O O   . CYS A 1 123 ? -22.561 -1.896  -37.170 1.00 95.18 123 A 1 
ATOM 970  C CB  . CYS A 1 123 ? -20.294 0.200   -38.549 1.00 93.76 123 A 1 
ATOM 971  S SG  . CYS A 1 123 ? -18.737 0.971   -38.023 1.00 91.18 123 A 1 
ATOM 972  N N   . GLU A 1 124 ? -22.182 -2.135  -39.350 1.00 95.69 124 A 1 
ATOM 973  C CA  . GLU A 1 124 ? -23.546 -2.606  -39.611 1.00 95.56 124 A 1 
ATOM 974  C C   . GLU A 1 124 ? -23.820 -4.015  -39.049 1.00 96.01 124 A 1 
ATOM 975  O O   . GLU A 1 124 ? -24.832 -4.196  -38.364 1.00 95.53 124 A 1 
ATOM 976  C CB  . GLU A 1 124 ? -23.862 -2.461  -41.118 1.00 94.76 124 A 1 
ATOM 977  C CG  . GLU A 1 124 ? -25.355 -2.565  -41.429 1.00 85.03 124 A 1 
ATOM 978  C CD  . GLU A 1 124 ? -26.209 -1.465  -40.759 1.00 78.88 124 A 1 
ATOM 979  O OE1 . GLU A 1 124 ? -27.429 -1.663  -40.672 1.00 71.30 124 A 1 
ATOM 980  O OE2 . GLU A 1 124 ? -25.648 -0.450  -40.288 1.00 71.89 124 A 1 
ATOM 981  N N   . PRO A 1 125 ? -22.921 -5.003  -39.207 1.00 96.10 125 A 1 
ATOM 982  C CA  . PRO A 1 125 ? -23.035 -6.276  -38.505 1.00 96.26 125 A 1 
ATOM 983  C C   . PRO A 1 125 ? -23.090 -6.123  -36.983 1.00 97.09 125 A 1 
ATOM 984  O O   . PRO A 1 125 ? -23.922 -6.757  -36.338 1.00 96.56 125 A 1 
ATOM 985  C CB  . PRO A 1 125 ? -21.806 -7.086  -38.925 1.00 95.08 125 A 1 
ATOM 986  C CG  . PRO A 1 125 ? -21.476 -6.530  -40.298 1.00 92.41 125 A 1 
ATOM 987  C CD  . PRO A 1 125 ? -21.826 -5.054  -40.162 1.00 95.12 125 A 1 
ATOM 988  N N   . LEU A 1 126 ? -22.256 -5.256  -36.402 1.00 96.63 126 A 1 
ATOM 989  C CA  . LEU A 1 126 ? -22.231 -5.003  -34.965 1.00 97.03 126 A 1 
ATOM 990  C C   . LEU A 1 126 ? -23.567 -4.427  -34.489 1.00 97.30 126 A 1 
ATOM 991  O O   . LEU A 1 126 ? -24.125 -4.922  -33.505 1.00 96.99 126 A 1 
ATOM 992  C CB  . LEU A 1 126 ? -21.051 -4.078  -34.636 1.00 96.96 126 A 1 
ATOM 993  C CG  . LEU A 1 126 ? -20.896 -3.750  -33.140 1.00 96.76 126 A 1 
ATOM 994  C CD1 . LEU A 1 126 ? -20.692 -4.994  -32.278 1.00 94.81 126 A 1 
ATOM 995  C CD2 . LEU A 1 126 ? -19.685 -2.845  -32.942 1.00 94.47 126 A 1 
ATOM 996  N N   . ARG A 1 127 ? -24.120 -3.460  -35.210 1.00 97.44 127 A 1 
ATOM 997  C CA  . ARG A 1 127 ? -25.430 -2.862  -34.900 1.00 97.10 127 A 1 
ATOM 998  C C   . ARG A 1 127 ? -26.555 -3.906  -34.887 1.00 97.30 127 A 1 
ATOM 999  O O   . ARG A 1 127 ? -27.412 -3.863  -34.006 1.00 96.68 127 A 1 
ATOM 1000 C CB  . ARG A 1 127 ? -25.719 -1.740  -35.909 1.00 96.18 127 A 1 
ATOM 1001 C CG  . ARG A 1 127 ? -26.931 -0.894  -35.484 1.00 90.40 127 A 1 
ATOM 1002 C CD  . ARG A 1 127 ? -27.211 0.237   -36.475 1.00 89.24 127 A 1 
ATOM 1003 N NE  . ARG A 1 127 ? -26.142 1.251   -36.499 1.00 85.34 127 A 1 
ATOM 1004 C CZ  . ARG A 1 127 ? -25.462 1.692   -37.546 1.00 83.12 127 A 1 
ATOM 1005 N NH1 . ARG A 1 127 ? -25.679 1.272   -38.753 1.00 69.89 127 A 1 
ATOM 1006 N NH2 . ARG A 1 127 ? -24.534 2.580   -37.388 1.00 76.98 127 A 1 
ATOM 1007 N N   . LYS A 1 128 ? -26.529 -4.853  -35.817 1.00 96.96 128 A 1 
ATOM 1008 C CA  . LYS A 1 128 ? -27.478 -5.979  -35.836 1.00 96.73 128 A 1 
ATOM 1009 C C   . LYS A 1 128 ? -27.246 -6.938  -34.671 1.00 97.11 128 A 1 
ATOM 1010 O O   . LYS A 1 128 ? -28.194 -7.275  -33.965 1.00 96.50 128 A 1 
ATOM 1011 C CB  . LYS A 1 128 ? -27.400 -6.722  -37.178 1.00 95.99 128 A 1 
ATOM 1012 C CG  . LYS A 1 128 ? -27.967 -5.911  -38.350 1.00 86.76 128 A 1 
ATOM 1013 C CD  . LYS A 1 128 ? -27.850 -6.738  -39.645 1.00 80.95 128 A 1 
ATOM 1014 C CE  . LYS A 1 128 ? -28.391 -5.990  -40.862 1.00 68.66 128 A 1 
ATOM 1015 N NZ  . LYS A 1 128 ? -28.237 -6.790  -42.094 1.00 60.65 128 A 1 
ATOM 1016 N N   . CYS A 1 129 ? -25.997 -7.328  -34.411 1.00 97.18 129 A 1 
ATOM 1017 C CA  . CYS A 1 129 ? -25.649 -8.275  -33.346 1.00 97.29 129 A 1 
ATOM 1018 C C   . CYS A 1 129 ? -25.937 -7.733  -31.934 1.00 97.50 129 A 1 
ATOM 1019 O O   . CYS A 1 129 ? -26.305 -8.503  -31.053 1.00 97.04 129 A 1 
ATOM 1020 C CB  . CYS A 1 129 ? -24.177 -8.677  -33.493 1.00 96.98 129 A 1 
ATOM 1021 S SG  . CYS A 1 129 ? -23.946 -9.754  -34.940 1.00 95.40 129 A 1 
ATOM 1022 N N   . LEU A 1 130 ? -25.847 -6.408  -31.727 1.00 97.74 130 A 1 
ATOM 1023 C CA  . LEU A 1 130 ? -26.239 -5.767  -30.466 1.00 97.64 130 A 1 
ATOM 1024 C C   . LEU A 1 130 ? -27.743 -5.908  -30.168 1.00 97.59 130 A 1 
ATOM 1025 O O   . LEU A 1 130 ? -28.154 -5.860  -29.009 1.00 96.59 130 A 1 
ATOM 1026 C CB  . LEU A 1 130 ? -25.859 -4.275  -30.517 1.00 97.46 130 A 1 
ATOM 1027 C CG  . LEU A 1 130 ? -24.351 -4.005  -30.305 1.00 96.90 130 A 1 
ATOM 1028 C CD1 . LEU A 1 130 ? -24.021 -2.561  -30.685 1.00 95.42 130 A 1 
ATOM 1029 C CD2 . LEU A 1 130 ? -23.932 -4.221  -28.856 1.00 95.12 130 A 1 
ATOM 1030 N N   . LYS A 1 131 ? -28.547 -6.113  -31.187 1.00 97.75 131 A 1 
ATOM 1031 C CA  . LYS A 1 131 ? -30.002 -6.307  -31.097 1.00 97.22 131 A 1 
ATOM 1032 C C   . LYS A 1 131 ? -30.426 -7.731  -31.482 1.00 97.35 131 A 1 
ATOM 1033 O O   . LYS A 1 131 ? -31.592 -7.959  -31.797 1.00 95.58 131 A 1 
ATOM 1034 C CB  . LYS A 1 131 ? -30.718 -5.241  -31.939 1.00 96.07 131 A 1 
ATOM 1035 C CG  . LYS A 1 131 ? -30.414 -3.817  -31.445 1.00 91.56 131 A 1 
ATOM 1036 C CD  . LYS A 1 131 ? -31.186 -2.763  -32.255 1.00 83.86 131 A 1 
ATOM 1037 C CE  . LYS A 1 131 ? -30.815 -1.386  -31.709 1.00 73.03 131 A 1 
ATOM 1038 N NZ  . LYS A 1 131 ? -31.529 -0.271  -32.389 1.00 62.52 131 A 1 
ATOM 1039 N N   . ASP A 1 132 ? -29.504 -8.672  -31.490 1.00 97.51 132 A 1 
ATOM 1040 C CA  . ASP A 1 132 ? -29.755 -10.058 -31.856 1.00 97.56 132 A 1 
ATOM 1041 C C   . ASP A 1 132 ? -30.760 -10.720 -30.893 1.00 97.32 132 A 1 
ATOM 1042 O O   . ASP A 1 132 ? -30.835 -10.367 -29.713 1.00 95.93 132 A 1 
ATOM 1043 C CB  . ASP A 1 132 ? -28.427 -10.823 -31.893 1.00 97.39 132 A 1 
ATOM 1044 C CG  . ASP A 1 132 ? -28.530 -12.139 -32.659 1.00 97.50 132 A 1 
ATOM 1045 O OD1 . ASP A 1 132 ? -29.031 -13.141 -32.114 1.00 93.77 132 A 1 
ATOM 1046 O OD2 . ASP A 1 132 ? -28.064 -12.211 -33.819 1.00 93.48 132 A 1 
ATOM 1047 N N   . GLU A 1 133 ? -31.521 -11.680 -31.373 1.00 97.58 133 A 1 
ATOM 1048 C CA  . GLU A 1 133 ? -32.455 -12.411 -30.510 1.00 97.12 133 A 1 
ATOM 1049 C C   . GLU A 1 133 ? -31.730 -13.287 -29.480 1.00 97.46 133 A 1 
ATOM 1050 O O   . GLU A 1 133 ? -32.191 -13.432 -28.350 1.00 95.75 133 A 1 
ATOM 1051 C CB  . GLU A 1 133 ? -33.418 -13.235 -31.381 1.00 95.63 133 A 1 
ATOM 1052 C CG  . GLU A 1 133 ? -32.731 -14.327 -32.207 1.00 81.51 133 A 1 
ATOM 1053 C CD  . GLU A 1 133 ? -33.695 -15.171 -33.047 1.00 70.76 133 A 1 
ATOM 1054 O OE1 . GLU A 1 133 ? -33.193 -16.075 -33.740 1.00 64.09 133 A 1 
ATOM 1055 O OE2 . GLU A 1 133 ? -34.925 -14.926 -32.983 1.00 64.20 133 A 1 
ATOM 1056 N N   . ASP A 1 134 ? -30.561 -13.809 -29.845 1.00 97.20 134 A 1 
ATOM 1057 C CA  . ASP A 1 134 ? -29.778 -14.681 -28.978 1.00 97.52 134 A 1 
ATOM 1058 C C   . ASP A 1 134 ? -28.901 -13.865 -27.995 1.00 97.62 134 A 1 
ATOM 1059 O O   . ASP A 1 134 ? -28.047 -13.069 -28.411 1.00 97.17 134 A 1 
ATOM 1060 C CB  . ASP A 1 134 ? -28.953 -15.663 -29.820 1.00 97.22 134 A 1 
ATOM 1061 C CG  . ASP A 1 134 ? -28.320 -16.739 -28.942 1.00 96.08 134 A 1 
ATOM 1062 O OD1 . ASP A 1 134 ? -27.397 -16.395 -28.174 1.00 90.58 134 A 1 
ATOM 1063 O OD2 . ASP A 1 134 ? -28.760 -17.903 -28.997 1.00 89.84 134 A 1 
ATOM 1064 N N   . PRO A 1 135 ? -29.019 -14.092 -26.673 1.00 97.12 135 A 1 
ATOM 1065 C CA  . PRO A 1 135 ? -28.242 -13.355 -25.682 1.00 96.76 135 A 1 
ATOM 1066 C C   . PRO A 1 135 ? -26.736 -13.604 -25.776 1.00 96.66 135 A 1 
ATOM 1067 O O   . PRO A 1 135 ? -25.945 -12.755 -25.366 1.00 95.76 135 A 1 
ATOM 1068 C CB  . PRO A 1 135 ? -28.797 -13.813 -24.329 1.00 95.76 135 A 1 
ATOM 1069 C CG  . PRO A 1 135 ? -29.387 -15.194 -24.609 1.00 93.01 135 A 1 
ATOM 1070 C CD  . PRO A 1 135 ? -29.913 -15.045 -26.032 1.00 96.04 135 A 1 
ATOM 1071 N N   . TYR A 1 136 ? -26.301 -14.747 -26.320 1.00 96.62 136 A 1 
ATOM 1072 C CA  . TYR A 1 136 ? -24.875 -15.009 -26.512 1.00 96.04 136 A 1 
ATOM 1073 C C   . TYR A 1 136 ? -24.270 -14.107 -27.586 1.00 96.26 136 A 1 
ATOM 1074 O O   . TYR A 1 136 ? -23.120 -13.672 -27.446 1.00 95.61 136 A 1 
ATOM 1075 C CB  . TYR A 1 136 ? -24.663 -16.493 -26.847 1.00 94.98 136 A 1 
ATOM 1076 C CG  . TYR A 1 136 ? -23.206 -16.885 -26.943 1.00 92.79 136 A 1 
ATOM 1077 C CD1 . TYR A 1 136 ? -22.550 -16.914 -28.189 1.00 87.88 136 A 1 
ATOM 1078 C CD2 . TYR A 1 136 ? -22.485 -17.185 -25.775 1.00 87.57 136 A 1 
ATOM 1079 C CE1 . TYR A 1 136 ? -21.194 -17.245 -28.269 1.00 86.74 136 A 1 
ATOM 1080 C CE2 . TYR A 1 136 ? -21.122 -17.514 -25.845 1.00 85.51 136 A 1 
ATOM 1081 C CZ  . TYR A 1 136 ? -20.478 -17.537 -27.092 1.00 88.43 136 A 1 
ATOM 1082 O OH  . TYR A 1 136 ? -19.148 -17.839 -27.159 1.00 86.83 136 A 1 
ATOM 1083 N N   . VAL A 1 137 ? -25.029 -13.782 -28.608 1.00 96.69 137 A 1 
ATOM 1084 C CA  . VAL A 1 137 ? -24.618 -12.828 -29.641 1.00 97.13 137 A 1 
ATOM 1085 C C   . VAL A 1 137 ? -24.593 -11.417 -29.063 1.00 97.13 137 A 1 
ATOM 1086 O O   . VAL A 1 137 ? -23.553 -10.764 -29.155 1.00 96.75 137 A 1 
ATOM 1087 C CB  . VAL A 1 137 ? -25.505 -12.918 -30.891 1.00 97.05 137 A 1 
ATOM 1088 C CG1 . VAL A 1 137 ? -25.022 -11.960 -31.981 1.00 95.01 137 A 1 
ATOM 1089 C CG2 . VAL A 1 137 ? -25.490 -14.338 -31.468 1.00 94.56 137 A 1 
ATOM 1090 N N   . ARG A 1 138 ? -25.641 -10.983 -28.367 1.00 97.43 138 A 1 
ATOM 1091 C CA  . ARG A 1 138 ? -25.718 -9.654  -27.740 1.00 97.37 138 A 1 
ATOM 1092 C C   . ARG A 1 138 ? -24.566 -9.390  -26.768 1.00 97.12 138 A 1 
ATOM 1093 O O   . ARG A 1 138 ? -23.882 -8.383  -26.896 1.00 96.76 138 A 1 
ATOM 1094 C CB  . ARG A 1 138 ? -27.061 -9.443  -27.023 1.00 96.86 138 A 1 
ATOM 1095 C CG  . ARG A 1 138 ? -28.257 -9.448  -27.977 1.00 95.28 138 A 1 
ATOM 1096 C CD  . ARG A 1 138 ? -29.494 -8.777  -27.354 1.00 95.11 138 A 1 
ATOM 1097 N NE  . ARG A 1 138 ? -29.945 -9.386  -26.092 1.00 92.67 138 A 1 
ATOM 1098 C CZ  . ARG A 1 138 ? -30.688 -10.462 -25.935 1.00 95.15 138 A 1 
ATOM 1099 N NH1 . ARG A 1 138 ? -31.077 -11.199 -26.934 1.00 84.06 138 A 1 
ATOM 1100 N NH2 . ARG A 1 138 ? -31.087 -10.803 -24.750 1.00 88.38 138 A 1 
ATOM 1101 N N   . LYS A 1 139 ? -24.285 -10.315 -25.853 1.00 96.46 139 A 1 
ATOM 1102 C CA  . LYS A 1 139 ? -23.169 -10.151 -24.909 1.00 95.62 139 A 1 
ATOM 1103 C C   . LYS A 1 139 ? -21.805 -10.082 -25.596 1.00 95.65 139 A 1 
ATOM 1104 O O   . LYS A 1 139 ? -20.897 -9.438  -25.086 1.00 94.86 139 A 1 
ATOM 1105 C CB  . LYS A 1 139 ? -23.206 -11.245 -23.826 1.00 93.48 139 A 1 
ATOM 1106 C CG  . LYS A 1 139 ? -22.639 -12.579 -24.308 1.00 90.60 139 A 1 
ATOM 1107 C CD  . LYS A 1 139 ? -22.692 -13.642 -23.217 1.00 88.38 139 A 1 
ATOM 1108 C CE  . LYS A 1 139 ? -21.942 -14.878 -23.717 1.00 79.81 139 A 1 
ATOM 1109 N NZ  . LYS A 1 139 ? -21.822 -15.889 -22.642 1.00 74.36 139 A 1 
ATOM 1110 N N   . THR A 1 140 ? -21.645 -10.791 -26.710 1.00 96.12 140 A 1 
ATOM 1111 C CA  . THR A 1 140 ? -20.392 -10.785 -27.483 1.00 95.81 140 A 1 
ATOM 1112 C C   . THR A 1 140 ? -20.246 -9.466  -28.243 1.00 96.29 140 A 1 
ATOM 1113 O O   . THR A 1 140 ? -19.155 -8.904  -28.272 1.00 95.60 140 A 1 
ATOM 1114 C CB  . THR A 1 140 ? -20.333 -11.968 -28.455 1.00 94.98 140 A 1 
ATOM 1115 O OG1 . THR A 1 140 ? -20.478 -13.188 -27.758 1.00 91.12 140 A 1 
ATOM 1116 C CG2 . THR A 1 140 ? -18.992 -12.047 -29.181 1.00 91.24 140 A 1 
ATOM 1117 N N   . ALA A 1 141 ? -21.335 -8.964  -28.797 1.00 96.75 141 A 1 
ATOM 1118 C CA  . ALA A 1 141 ? -21.380 -7.667  -29.456 1.00 97.07 141 A 1 
ATOM 1119 C C   . ALA A 1 141 ? -21.093 -6.520  -28.477 1.00 96.80 141 A 1 
ATOM 1120 O O   . ALA A 1 141 ? -20.318 -5.634  -28.810 1.00 96.32 141 A 1 
ATOM 1121 C CB  . ALA A 1 141 ? -22.743 -7.528  -30.136 1.00 97.12 141 A 1 
ATOM 1122 N N   . ALA A 1 142 ? -21.604 -6.577  -27.246 1.00 96.71 142 A 1 
ATOM 1123 C CA  . ALA A 1 142 ? -21.321 -5.578  -26.216 1.00 96.50 142 A 1 
ATOM 1124 C C   . ALA A 1 142 ? -19.809 -5.412  -25.961 1.00 96.25 142 A 1 
ATOM 1125 O O   . ALA A 1 142 ? -19.282 -4.307  -26.059 1.00 95.40 142 A 1 
ATOM 1126 C CB  . ALA A 1 142 ? -22.071 -5.975  -24.934 1.00 96.19 142 A 1 
ATOM 1127 N N   . VAL A 1 143 ? -19.083 -6.509  -25.761 1.00 96.20 143 A 1 
ATOM 1128 C CA  . VAL A 1 143 ? -17.615 -6.471  -25.599 1.00 95.29 143 A 1 
ATOM 1129 C C   . VAL A 1 143 ? -16.914 -6.004  -26.881 1.00 95.41 143 A 1 
ATOM 1130 O O   . VAL A 1 143 ? -15.851 -5.385  -26.829 1.00 94.14 143 A 1 
ATOM 1131 C CB  . VAL A 1 143 ? -17.085 -7.851  -25.162 1.00 92.98 143 A 1 
ATOM 1132 C CG1 . VAL A 1 143 ? -15.565 -7.883  -24.987 1.00 84.54 143 A 1 
ATOM 1133 C CG2 . VAL A 1 143 ? -17.692 -8.269  -23.814 1.00 83.11 143 A 1 
ATOM 1134 N N   . CYS A 1 144 ? -17.476 -6.283  -28.037 1.00 96.25 144 A 1 
ATOM 1135 C CA  . CYS A 1 144 ? -16.934 -5.820  -29.310 1.00 96.07 144 A 1 
ATOM 1136 C C   . CYS A 1 144 ? -16.993 -4.289  -29.437 1.00 96.06 144 A 1 
ATOM 1137 O O   . CYS A 1 144 ? -16.100 -3.719  -30.049 1.00 95.34 144 A 1 
ATOM 1138 C CB  . CYS A 1 144 ? -17.681 -6.521  -30.459 1.00 95.46 144 A 1 
ATOM 1139 S SG  . CYS A 1 144 ? -16.857 -6.198  -32.040 1.00 88.24 144 A 1 
ATOM 1140 N N   . VAL A 1 145 ? -17.986 -3.626  -28.842 1.00 96.79 145 A 1 
ATOM 1141 C CA  . VAL A 1 145 ? -18.068 -2.153  -28.833 1.00 96.75 145 A 1 
ATOM 1142 C C   . VAL A 1 145 ? -16.893 -1.545  -28.078 1.00 96.30 145 A 1 
ATOM 1143 O O   . VAL A 1 145 ? -16.262 -0.636  -28.612 1.00 95.62 145 A 1 
ATOM 1144 C CB  . VAL A 1 145 ? -19.402 -1.640  -28.255 1.00 96.71 145 A 1 
ATOM 1145 C CG1 . VAL A 1 145 ? -19.448 -0.106  -28.221 1.00 94.90 145 A 1 
ATOM 1146 C CG2 . VAL A 1 145 ? -20.592 -2.111  -29.102 1.00 94.86 145 A 1 
ATOM 1147 N N   . ALA A 1 146 ? -16.521 -2.073  -26.907 1.00 95.97 146 A 1 
ATOM 1148 C CA  . ALA A 1 146 ? -15.358 -1.594  -26.153 1.00 95.05 146 A 1 
ATOM 1149 C C   . ALA A 1 146 ? -14.053 -1.748  -26.953 1.00 94.32 146 A 1 
ATOM 1150 O O   . ALA A 1 146 ? -13.251 -0.825  -27.040 1.00 93.05 146 A 1 
ATOM 1151 C CB  . ALA A 1 146 ? -15.288 -2.351  -24.819 1.00 94.11 146 A 1 
ATOM 1152 N N   . LYS A 1 147 ? -13.878 -2.879  -27.639 1.00 95.26 147 A 1 
ATOM 1153 C CA  . LYS A 1 147 ? -12.723 -3.088  -28.526 1.00 93.88 147 A 1 
ATOM 1154 C C   . LYS A 1 147 ? -12.701 -2.115  -29.700 1.00 93.68 147 A 1 
ATOM 1155 O O   . LYS A 1 147 ? -11.627 -1.679  -30.106 1.00 91.84 147 A 1 
ATOM 1156 C CB  . LYS A 1 147 ? -12.725 -4.511  -29.074 1.00 92.26 147 A 1 
ATOM 1157 C CG  . LYS A 1 147 ? -12.466 -5.524  -27.967 1.00 85.95 147 A 1 
ATOM 1158 C CD  . LYS A 1 147 ? -12.441 -6.919  -28.588 1.00 75.21 147 A 1 
ATOM 1159 C CE  . LYS A 1 147 ? -12.149 -7.919  -27.489 1.00 67.53 147 A 1 
ATOM 1160 N NZ  . LYS A 1 147 ? -12.008 -9.260  -28.050 1.00 60.22 147 A 1 
ATOM 1161 N N   . LEU A 1 148 ? -13.853 -1.822  -30.252 1.00 94.61 148 A 1 
ATOM 1162 C CA  . LEU A 1 148 ? -13.977 -0.869  -31.346 1.00 94.51 148 A 1 
ATOM 1163 C C   . LEU A 1 148 ? -13.667 0.550   -30.869 1.00 94.09 148 A 1 
ATOM 1164 O O   . LEU A 1 148 ? -12.984 1.285   -31.573 1.00 93.00 148 A 1 
ATOM 1165 C CB  . LEU A 1 148 ? -15.380 -0.979  -31.965 1.00 94.53 148 A 1 
ATOM 1166 C CG  . LEU A 1 148 ? -15.545 -0.146  -33.249 1.00 91.77 148 A 1 
ATOM 1167 C CD1 . LEU A 1 148 ? -14.646 -0.667  -34.361 1.00 87.71 148 A 1 
ATOM 1168 C CD2 . LEU A 1 148 ? -16.984 -0.227  -33.752 1.00 87.47 148 A 1 
ATOM 1169 N N   . HIS A 1 149 ? -14.097 0.894   -29.670 1.00 94.71 149 A 1 
ATOM 1170 C CA  . HIS A 1 149 ? -13.803 2.177   -29.040 1.00 94.13 149 A 1 
ATOM 1171 C C   . HIS A 1 149 ? -12.305 2.385   -28.821 1.00 93.07 149 A 1 
ATOM 1172 O O   . HIS A 1 149 ? -11.775 3.448   -29.145 1.00 91.89 149 A 1 
ATOM 1173 C CB  . HIS A 1 149 ? -14.579 2.280   -27.724 1.00 94.18 149 A 1 
ATOM 1174 C CG  . HIS A 1 149 ? -14.434 3.618   -27.062 1.00 93.65 149 A 1 
ATOM 1175 N ND1 . HIS A 1 149 ? -13.385 4.017   -26.247 1.00 83.40 149 A 1 
ATOM 1176 C CD2 . HIS A 1 149 ? -15.293 4.684   -27.166 1.00 84.00 149 A 1 
ATOM 1177 C CE1 . HIS A 1 149 ? -13.615 5.282   -25.881 1.00 86.25 149 A 1 
ATOM 1178 N NE2 . HIS A 1 149 ? -14.768 5.718   -26.415 1.00 87.74 149 A 1 
ATOM 1179 N N   . ASP A 1 150 ? -11.570 1.356   -28.393 1.00 93.35 150 A 1 
ATOM 1180 C CA  . ASP A 1 150 ? -10.104 1.393   -28.264 1.00 91.76 150 A 1 
ATOM 1181 C C   . ASP A 1 150 ? -9.373  1.591   -29.614 1.00 91.07 150 A 1 
ATOM 1182 O O   . ASP A 1 150 ? -8.223  2.019   -29.664 1.00 88.59 150 A 1 
ATOM 1183 C CB  . ASP A 1 150 ? -9.655  0.097   -27.574 1.00 90.03 150 A 1 
ATOM 1184 C CG  . ASP A 1 150 ? -8.157  0.077   -27.236 1.00 81.31 150 A 1 
ATOM 1185 O OD1 . ASP A 1 150 ? -7.690  0.995   -26.543 1.00 74.98 150 A 1 
ATOM 1186 O OD2 . ASP A 1 150 ? -7.465  -0.861  -27.691 1.00 72.65 150 A 1 
ATOM 1187 N N   . ILE A 1 151 ? -10.032 1.268   -30.724 1.00 92.08 151 A 1 
ATOM 1188 C CA  . ILE A 1 151 ? -9.501  1.470   -32.075 1.00 90.83 151 A 1 
ATOM 1189 C C   . ILE A 1 151 ? -9.917  2.846   -32.618 1.00 90.61 151 A 1 
ATOM 1190 O O   . ILE A 1 151 ? -9.099  3.553   -33.198 1.00 88.65 151 A 1 
ATOM 1191 C CB  . ILE A 1 151 ? -9.957  0.332   -33.012 1.00 89.26 151 A 1 
ATOM 1192 C CG1 . ILE A 1 151 ? -9.419  -1.036  -32.538 1.00 84.33 151 A 1 
ATOM 1193 C CG2 . ILE A 1 151 ? -9.483  0.590   -34.458 1.00 82.96 151 A 1 
ATOM 1194 C CD1 . ILE A 1 151 ? -10.112 -2.241  -33.194 1.00 77.20 151 A 1 
ATOM 1195 N N   . ASN A 1 152 ? -11.182 3.200   -32.452 1.00 91.71 152 A 1 
ATOM 1196 C CA  . ASN A 1 152 ? -11.764 4.433   -32.972 1.00 92.18 152 A 1 
ATOM 1197 C C   . ASN A 1 152 ? -12.943 4.885   -32.095 1.00 92.60 152 A 1 
ATOM 1198 O O   . ASN A 1 152 ? -14.107 4.562   -32.365 1.00 92.01 152 A 1 
ATOM 1199 C CB  . ASN A 1 152 ? -12.152 4.215   -34.445 1.00 91.57 152 A 1 
ATOM 1200 C CG  . ASN A 1 152 ? -12.533 5.510   -35.146 1.00 91.42 152 A 1 
ATOM 1201 O OD1 . ASN A 1 152 ? -12.888 6.510   -34.550 1.00 87.31 152 A 1 
ATOM 1202 N ND2 . ASN A 1 152 ? -12.464 5.523   -36.463 1.00 86.00 152 A 1 
ATOM 1203 N N   . ALA A 1 153 ? -12.638 5.666   -31.067 1.00 91.44 153 A 1 
ATOM 1204 C CA  . ALA A 1 153 ? -13.624 6.191   -30.123 1.00 91.32 153 A 1 
ATOM 1205 C C   . ALA A 1 153 ? -14.714 7.028   -30.804 1.00 91.72 153 A 1 
ATOM 1206 O O   . ALA A 1 153 ? -15.904 6.823   -30.552 1.00 90.63 153 A 1 
ATOM 1207 C CB  . ALA A 1 153 ? -12.862 7.014   -29.069 1.00 89.82 153 A 1 
ATOM 1208 N N   . GLN A 1 154 ? -14.322 7.900   -31.734 1.00 92.44 154 A 1 
ATOM 1209 C CA  . GLN A 1 154 ? -15.255 8.769   -32.446 1.00 92.25 154 A 1 
ATOM 1210 C C   . GLN A 1 154 ? -16.264 7.961   -33.268 1.00 92.56 154 A 1 
ATOM 1211 O O   . GLN A 1 154 ? -17.453 8.253   -33.258 1.00 91.76 154 A 1 
ATOM 1212 C CB  . GLN A 1 154 ? -14.466 9.746   -33.342 1.00 91.64 154 A 1 
ATOM 1213 C CG  . GLN A 1 154 ? -15.359 10.860  -33.901 1.00 85.05 154 A 1 
ATOM 1214 C CD  . GLN A 1 154 ? -15.907 11.753  -32.779 1.00 79.52 154 A 1 
ATOM 1215 O OE1 . GLN A 1 154 ? -15.153 12.288  -31.990 1.00 71.94 154 A 1 
ATOM 1216 N NE2 . GLN A 1 154 ? -17.199 11.916  -32.669 1.00 67.75 154 A 1 
ATOM 1217 N N   . LEU A 1 155 ? -15.807 6.899   -33.919 1.00 92.46 155 A 1 
ATOM 1218 C CA  . LEU A 1 155 ? -16.695 6.027   -34.688 1.00 92.73 155 A 1 
ATOM 1219 C C   . LEU A 1 155 ? -17.756 5.373   -33.798 1.00 93.50 155 A 1 
ATOM 1220 O O   . LEU A 1 155 ? -18.905 5.228   -34.215 1.00 92.71 155 A 1 
ATOM 1221 C CB  . LEU A 1 155 ? -15.843 4.965   -35.402 1.00 92.05 155 A 1 
ATOM 1222 C CG  . LEU A 1 155 ? -16.649 4.008   -36.302 1.00 90.33 155 A 1 
ATOM 1223 C CD1 . LEU A 1 155 ? -17.240 4.724   -37.510 1.00 85.55 155 A 1 
ATOM 1224 C CD2 . LEU A 1 155 ? -15.740 2.896   -36.808 1.00 85.20 155 A 1 
ATOM 1225 N N   . VAL A 1 156 ? -17.397 4.969   -32.588 1.00 93.34 156 A 1 
ATOM 1226 C CA  . VAL A 1 156 ? -18.334 4.361   -31.632 1.00 93.79 156 A 1 
ATOM 1227 C C   . VAL A 1 156 ? -19.409 5.357   -31.199 1.00 93.70 156 A 1 
ATOM 1228 O O   . VAL A 1 156 ? -20.589 4.980   -31.133 1.00 92.74 156 A 1 
ATOM 1229 C CB  . VAL A 1 156 ? -17.573 3.779   -30.429 1.00 93.51 156 A 1 
ATOM 1230 C CG1 . VAL A 1 156 ? -18.487 3.366   -29.278 1.00 90.29 156 A 1 
ATOM 1231 C CG2 . VAL A 1 156 ? -16.796 2.533   -30.870 1.00 90.82 156 A 1 
ATOM 1232 N N   . GLU A 1 157 ? -19.033 6.613   -30.955 1.00 92.92 157 A 1 
ATOM 1233 C CA  . GLU A 1 157 ? -19.974 7.694   -30.674 1.00 91.76 157 A 1 
ATOM 1234 C C   . GLU A 1 157 ? -20.888 7.979   -31.871 1.00 92.28 157 A 1 
ATOM 1235 O O   . GLU A 1 157 ? -22.113 7.910   -31.747 1.00 91.17 157 A 1 
ATOM 1236 C CB  . GLU A 1 157 ? -19.237 8.972   -30.241 1.00 89.38 157 A 1 
ATOM 1237 C CG  . GLU A 1 157 ? -19.161 9.091   -28.719 1.00 78.26 157 A 1 
ATOM 1238 C CD  . GLU A 1 157 ? -18.561 10.410  -28.231 1.00 73.81 157 A 1 
ATOM 1239 O OE1 . GLU A 1 157 ? -18.888 10.788  -27.077 1.00 66.87 157 A 1 
ATOM 1240 O OE2 . GLU A 1 157 ? -17.797 11.033  -28.988 1.00 67.11 157 A 1 
ATOM 1241 N N   . ASP A 1 158 ? -20.300 8.196   -33.036 1.00 92.75 158 A 1 
ATOM 1242 C CA  . ASP A 1 158 ? -21.029 8.568   -34.252 1.00 92.89 158 A 1 
ATOM 1243 C C   . ASP A 1 158 ? -22.037 7.493   -34.689 1.00 93.31 158 A 1 
ATOM 1244 O O   . ASP A 1 158 ? -23.106 7.791   -35.243 1.00 91.79 158 A 1 
ATOM 1245 C CB  . ASP A 1 158 ? -20.033 8.784   -35.401 1.00 92.01 158 A 1 
ATOM 1246 C CG  . ASP A 1 158 ? -19.121 10.017  -35.270 1.00 88.65 158 A 1 
ATOM 1247 O OD1 . ASP A 1 158 ? -19.357 10.871  -34.392 1.00 84.72 158 A 1 
ATOM 1248 O OD2 . ASP A 1 158 ? -18.201 10.113  -36.116 1.00 85.27 158 A 1 
ATOM 1249 N N   . GLN A 1 159 ? -21.730 6.224   -34.419 1.00 93.76 159 A 1 
ATOM 1250 C CA  . GLN A 1 159 ? -22.617 5.106   -34.751 1.00 93.64 159 A 1 
ATOM 1251 C C   . GLN A 1 159 ? -23.716 4.861   -33.704 1.00 94.18 159 A 1 
ATOM 1252 O O   . GLN A 1 159 ? -24.569 3.992   -33.919 1.00 91.60 159 A 1 
ATOM 1253 C CB  . GLN A 1 159 ? -21.781 3.837   -35.005 1.00 93.24 159 A 1 
ATOM 1254 C CG  . GLN A 1 159 ? -20.872 3.939   -36.240 1.00 90.83 159 A 1 
ATOM 1255 C CD  . GLN A 1 159 ? -21.608 4.091   -37.567 1.00 90.14 159 A 1 
ATOM 1256 O OE1 . GLN A 1 159 ? -22.672 3.532   -37.803 1.00 81.28 159 A 1 
ATOM 1257 N NE2 . GLN A 1 159 ? -21.055 4.831   -38.493 1.00 79.12 159 A 1 
ATOM 1258 N N   . GLY A 1 160 ? -23.712 5.585   -32.582 1.00 94.22 160 A 1 
ATOM 1259 C CA  . GLY A 1 160 ? -24.679 5.429   -31.495 1.00 94.24 160 A 1 
ATOM 1260 C C   . GLY A 1 160 ? -24.527 4.132   -30.701 1.00 95.18 160 A 1 
ATOM 1261 O O   . GLY A 1 160 ? -25.487 3.643   -30.084 1.00 93.55 160 A 1 
ATOM 1262 N N   . PHE A 1 161 ? -23.335 3.520   -30.721 1.00 95.52 161 A 1 
ATOM 1263 C CA  . PHE A 1 161 ? -23.110 2.272   -29.997 1.00 96.06 161 A 1 
ATOM 1264 C C   . PHE A 1 161 ? -23.091 2.458   -28.480 1.00 95.82 161 A 1 
ATOM 1265 O O   . PHE A 1 161 ? -23.497 1.538   -27.770 1.00 94.86 161 A 1 
ATOM 1266 C CB  . PHE A 1 161 ? -21.824 1.595   -30.488 1.00 96.18 161 A 1 
ATOM 1267 C CG  . PHE A 1 161 ? -21.845 1.082   -31.917 1.00 96.80 161 A 1 
ATOM 1268 C CD1 . PHE A 1 161 ? -22.976 0.423   -32.432 1.00 95.19 161 A 1 
ATOM 1269 C CD2 . PHE A 1 161 ? -20.704 1.225   -32.727 1.00 95.16 161 A 1 
ATOM 1270 C CE1 . PHE A 1 161 ? -22.978 -0.072  -33.745 1.00 94.72 161 A 1 
ATOM 1271 C CE2 . PHE A 1 161 ? -20.700 0.731   -34.035 1.00 94.70 161 A 1 
ATOM 1272 C CZ  . PHE A 1 161 ? -21.838 0.081   -34.550 1.00 96.04 161 A 1 
ATOM 1273 N N   . LEU A 1 162 ? -22.708 3.633   -27.987 1.00 95.06 162 A 1 
ATOM 1274 C CA  . LEU A 1 162 ? -22.741 3.946   -26.557 1.00 94.23 162 A 1 
ATOM 1275 C C   . LEU A 1 162 ? -24.168 3.930   -26.009 1.00 94.04 162 A 1 
ATOM 1276 O O   . LEU A 1 162 ? -24.425 3.296   -24.988 1.00 93.12 162 A 1 
ATOM 1277 C CB  . LEU A 1 162 ? -22.076 5.312   -26.296 1.00 93.06 162 A 1 
ATOM 1278 C CG  . LEU A 1 162 ? -20.575 5.381   -26.639 1.00 90.56 162 A 1 
ATOM 1279 C CD1 . LEU A 1 162 ? -20.049 6.775   -26.322 1.00 88.28 162 A 1 
ATOM 1280 C CD2 . LEU A 1 162 ? -19.755 4.361   -25.850 1.00 87.67 162 A 1 
ATOM 1281 N N   . ASP A 1 163 ? -25.103 4.527   -26.703 1.00 94.24 163 A 1 
ATOM 1282 C CA  . ASP A 1 163 ? -26.514 4.511   -26.295 1.00 93.60 163 A 1 
ATOM 1283 C C   . ASP A 1 163 ? -27.091 3.092   -26.352 1.00 94.23 163 A 1 
ATOM 1284 O O   . ASP A 1 163 ? -27.796 2.657   -25.441 1.00 93.61 163 A 1 
ATOM 1285 C CB  . ASP A 1 163 ? -27.322 5.460   -27.185 1.00 92.22 163 A 1 
ATOM 1286 C CG  . ASP A 1 163 ? -26.915 6.922   -26.988 1.00 88.86 163 A 1 
ATOM 1287 O OD1 . ASP A 1 163 ? -26.523 7.280   -25.845 1.00 83.95 163 A 1 
ATOM 1288 O OD2 . ASP A 1 163 ? -27.001 7.664   -27.988 1.00 82.88 163 A 1 
ATOM 1289 N N   . THR A 1 164 ? -26.706 2.313   -27.358 1.00 95.26 164 A 1 
ATOM 1290 C CA  . THR A 1 164 ? -27.107 0.904   -27.437 1.00 95.70 164 A 1 
ATOM 1291 C C   . THR A 1 164 ? -26.539 0.088   -26.274 1.00 95.98 164 A 1 
ATOM 1292 O O   . THR A 1 164 ? -27.235 -0.773  -25.749 1.00 95.24 164 A 1 
ATOM 1293 C CB  . THR A 1 164 ? -26.692 0.288   -28.779 1.00 95.76 164 A 1 
ATOM 1294 O OG1 . THR A 1 164 ? -27.121 1.072   -29.869 1.00 90.20 164 A 1 
ATOM 1295 C CG2 . THR A 1 164 ? -27.324 -1.087  -28.974 1.00 88.69 164 A 1 
ATOM 1296 N N   . LEU A 1 165 ? -25.311 0.358   -25.837 1.00 95.55 165 A 1 
ATOM 1297 C CA  . LEU A 1 165 ? -24.750 -0.278  -24.639 1.00 95.21 165 A 1 
ATOM 1298 C C   . LEU A 1 165 ? -25.519 0.107   -23.373 1.00 94.93 165 A 1 
ATOM 1299 O O   . LEU A 1 165 ? -25.778 -0.768  -22.545 1.00 93.91 165 A 1 
ATOM 1300 C CB  . LEU A 1 165 ? -23.270 0.075   -24.473 1.00 94.57 165 A 1 
ATOM 1301 C CG  . LEU A 1 165 ? -22.283 -0.709  -25.358 1.00 91.16 165 A 1 
ATOM 1302 C CD1 . LEU A 1 165 ? -20.866 -0.208  -25.049 1.00 90.65 165 A 1 
ATOM 1303 C CD2 . LEU A 1 165 ? -22.306 -2.212  -25.086 1.00 90.75 165 A 1 
ATOM 1304 N N   . LYS A 1 166 ? -25.904 1.367   -23.208 1.00 94.48 166 A 1 
ATOM 1305 C CA  . LYS A 1 166 ? -26.731 1.816   -22.079 1.00 93.34 166 A 1 
ATOM 1306 C C   . LYS A 1 166 ? -28.078 1.081   -22.047 1.00 93.35 166 A 1 
ATOM 1307 O O   . LYS A 1 166 ? -28.481 0.598   -20.993 1.00 92.31 166 A 1 
ATOM 1308 C CB  . LYS A 1 166 ? -26.965 3.331   -22.141 1.00 91.59 166 A 1 
ATOM 1309 C CG  . LYS A 1 166 ? -25.694 4.161   -21.893 1.00 86.10 166 A 1 
ATOM 1310 C CD  . LYS A 1 166 ? -25.996 5.629   -22.163 1.00 81.99 166 A 1 
ATOM 1311 C CE  . LYS A 1 166 ? -24.724 6.478   -22.115 1.00 74.33 166 A 1 
ATOM 1312 N NZ  . LYS A 1 166 ? -24.990 7.864   -22.573 1.00 68.49 166 A 1 
ATOM 1313 N N   . ASP A 1 167 ? -28.705 0.894   -23.191 1.00 94.09 167 A 1 
ATOM 1314 C CA  . ASP A 1 167 ? -29.946 0.116   -23.298 1.00 93.71 167 A 1 
ATOM 1315 C C   . ASP A 1 167 ? -29.751 -1.345  -22.878 1.00 94.00 167 A 1 
ATOM 1316 O O   . ASP A 1 167 ? -30.616 -1.933  -22.212 1.00 92.86 167 A 1 
ATOM 1317 C CB  . ASP A 1 167 ? -30.471 0.171   -24.741 1.00 92.88 167 A 1 
ATOM 1318 C CG  . ASP A 1 167 ? -31.068 1.514   -25.157 1.00 89.37 167 A 1 
ATOM 1319 O OD1 . ASP A 1 167 ? -31.450 2.303   -24.261 1.00 84.61 167 A 1 
ATOM 1320 O OD2 . ASP A 1 167 ? -31.244 1.689   -26.387 1.00 83.90 167 A 1 
ATOM 1321 N N   . LEU A 1 168 ? -28.578 -1.940  -23.167 1.00 94.79 168 A 1 
ATOM 1322 C CA  . LEU A 1 168 ? -28.248 -3.313  -22.780 1.00 95.49 168 A 1 
ATOM 1323 C C   . LEU A 1 168 ? -28.064 -3.512  -21.261 1.00 95.10 168 A 1 
ATOM 1324 O O   . LEU A 1 168 ? -28.185 -4.644  -20.795 1.00 94.15 168 A 1 
ATOM 1325 C CB  . LEU A 1 168 ? -27.005 -3.802  -23.543 1.00 96.08 168 A 1 
ATOM 1326 C CG  . LEU A 1 168 ? -27.213 -4.082  -25.047 1.00 95.51 168 A 1 
ATOM 1327 C CD1 . LEU A 1 168 ? -25.875 -4.487  -25.667 1.00 93.72 168 A 1 
ATOM 1328 C CD2 . LEU A 1 168 ? -28.207 -5.199  -25.316 1.00 93.46 168 A 1 
ATOM 1329 N N   . ILE A 1 169 ? -27.855 -2.454  -20.474 1.00 94.08 169 A 1 
ATOM 1330 C CA  . ILE A 1 169 ? -27.914 -2.535  -18.995 1.00 93.00 169 A 1 
ATOM 1331 C C   . ILE A 1 169 ? -29.300 -3.012  -18.532 1.00 92.88 169 A 1 
ATOM 1332 O O   . ILE A 1 169 ? -29.456 -3.664  -17.500 1.00 91.18 169 A 1 
ATOM 1333 C CB  . ILE A 1 169 ? -27.564 -1.172  -18.357 1.00 91.58 169 A 1 
ATOM 1334 C CG1 . ILE A 1 169 ? -26.107 -0.776  -18.696 1.00 87.68 169 A 1 
ATOM 1335 C CG2 . ILE A 1 169 ? -27.768 -1.178  -16.833 1.00 86.15 169 A 1 
ATOM 1336 C CD1 . ILE A 1 169 ? -25.690 0.600   -18.157 1.00 78.22 169 A 1 
ATOM 1337 N N   . SER A 1 170 ? -30.326 -2.724  -19.315 1.00 92.99 170 A 1 
ATOM 1338 C CA  . SER A 1 170 ? -31.709 -3.109  -19.065 1.00 92.02 170 A 1 
ATOM 1339 C C   . SER A 1 170 ? -32.126 -4.420  -19.735 1.00 92.44 170 A 1 
ATOM 1340 O O   . SER A 1 170 ? -33.315 -4.759  -19.690 1.00 90.57 170 A 1 
ATOM 1341 C CB  . SER A 1 170 ? -32.635 -1.954  -19.441 1.00 89.83 170 A 1 
ATOM 1342 O OG  . SER A 1 170 ? -32.539 -0.952  -18.449 1.00 82.12 170 A 1 
ATOM 1343 N N   . ASP A 1 171 ? -31.182 -5.167  -20.308 1.00 93.33 171 A 1 
ATOM 1344 C CA  . ASP A 1 171 ? -31.450 -6.442  -20.968 1.00 94.29 171 A 1 
ATOM 1345 C C   . ASP A 1 171 ? -32.085 -7.465  -20.006 1.00 94.16 171 A 1 
ATOM 1346 O O   . ASP A 1 171 ? -31.911 -7.428  -18.787 1.00 92.93 171 A 1 
ATOM 1347 C CB  . ASP A 1 171 ? -30.170 -6.985  -21.618 1.00 95.25 171 A 1 
ATOM 1348 C CG  . ASP A 1 171 ? -30.467 -8.049  -22.677 1.00 95.90 171 A 1 
ATOM 1349 O OD1 . ASP A 1 171 ? -30.696 -9.229  -22.331 1.00 93.06 171 A 1 
ATOM 1350 O OD2 . ASP A 1 171 ? -30.504 -7.735  -23.883 1.00 93.13 171 A 1 
ATOM 1351 N N   . SER A 1 172 ? -32.853 -8.396  -20.568 1.00 94.19 172 A 1 
ATOM 1352 C CA  . SER A 1 172 ? -33.466 -9.468  -19.796 1.00 93.72 172 A 1 
ATOM 1353 C C   . SER A 1 172 ? -32.460 -10.536 -19.354 1.00 94.02 172 A 1 
ATOM 1354 O O   . SER A 1 172 ? -32.710 -11.253 -18.391 1.00 92.19 172 A 1 
ATOM 1355 C CB  . SER A 1 172 ? -34.573 -10.116 -20.627 1.00 92.84 172 A 1 
ATOM 1356 O OG  . SER A 1 172 ? -34.069 -10.598 -21.856 1.00 86.90 172 A 1 
ATOM 1357 N N   . ASN A 1 173 ? -31.321 -10.661 -20.060 1.00 94.47 173 A 1 
ATOM 1358 C CA  . ASN A 1 173 ? -30.309 -11.661 -19.764 1.00 94.72 173 A 1 
ATOM 1359 C C   . ASN A 1 173 ? -29.180 -11.084 -18.894 1.00 94.92 173 A 1 
ATOM 1360 O O   . ASN A 1 173 ? -28.472 -10.175 -19.348 1.00 94.57 173 A 1 
ATOM 1361 C CB  . ASN A 1 173 ? -29.803 -12.261 -21.079 1.00 94.64 173 A 1 
ATOM 1362 C CG  . ASN A 1 173 ? -28.893 -13.443 -20.806 1.00 94.28 173 A 1 
ATOM 1363 O OD1 . ASN A 1 173 ? -27.785 -13.319 -20.323 1.00 89.07 173 A 1 
ATOM 1364 N ND2 . ASN A 1 173 ? -29.355 -14.636 -21.080 1.00 88.52 173 A 1 
ATOM 1365 N N   . PRO A 1 174 ? -28.906 -11.650 -17.703 1.00 94.00 174 A 1 
ATOM 1366 C CA  . PRO A 1 174 ? -27.881 -11.144 -16.789 1.00 93.54 174 A 1 
ATOM 1367 C C   . PRO A 1 174 ? -26.468 -11.104 -17.373 1.00 93.85 174 A 1 
ATOM 1368 O O   . PRO A 1 174 ? -25.670 -10.232 -17.027 1.00 92.77 174 A 1 
ATOM 1369 C CB  . PRO A 1 174 ? -27.927 -12.077 -15.576 1.00 92.04 174 A 1 
ATOM 1370 C CG  . PRO A 1 174 ? -29.339 -12.623 -15.595 1.00 88.21 174 A 1 
ATOM 1371 C CD  . PRO A 1 174 ? -29.651 -12.724 -17.077 1.00 91.78 174 A 1 
ATOM 1372 N N   . MET A 1 175 ? -26.111 -12.028 -18.265 1.00 94.03 175 A 1 
ATOM 1373 C CA  . MET A 1 175 ? -24.797 -12.028 -18.913 1.00 93.31 175 A 1 
ATOM 1374 C C   . MET A 1 175 ? -24.641 -10.880 -19.906 1.00 94.10 175 A 1 
ATOM 1375 O O   . MET A 1 175 ? -23.531 -10.399 -20.097 1.00 93.11 175 A 1 
ATOM 1376 C CB  . MET A 1 175 ? -24.542 -13.350 -19.648 1.00 91.48 175 A 1 
ATOM 1377 C CG  . MET A 1 175 ? -24.541 -14.587 -18.746 1.00 82.66 175 A 1 
ATOM 1378 S SD  . MET A 1 175 ? -23.881 -16.060 -19.588 1.00 71.02 175 A 1 
ATOM 1379 C CE  . MET A 1 175 ? -22.124 -15.681 -19.556 1.00 59.98 175 A 1 
ATOM 1380 N N   . VAL A 1 176 ? -25.721 -10.479 -20.548 1.00 95.26 176 A 1 
ATOM 1381 C CA  . VAL A 1 176 ? -25.722 -9.316  -21.439 1.00 95.88 176 A 1 
ATOM 1382 C C   . VAL A 1 176 ? -25.554 -8.043  -20.620 1.00 95.88 176 A 1 
ATOM 1383 O O   . VAL A 1 176 ? -24.681 -7.244  -20.944 1.00 95.50 176 A 1 
ATOM 1384 C CB  . VAL A 1 176 ? -26.990 -9.244  -22.300 1.00 96.10 176 A 1 
ATOM 1385 C CG1 . VAL A 1 176 ? -26.996 -8.013  -23.212 1.00 94.86 176 A 1 
ATOM 1386 C CG2 . VAL A 1 176 ? -27.114 -10.483 -23.196 1.00 94.65 176 A 1 
ATOM 1387 N N   . VAL A 1 177 ? -26.303 -7.924  -19.521 1.00 95.11 177 A 1 
ATOM 1388 C CA  . VAL A 1 177 ? -26.167 -6.798  -18.580 1.00 95.07 177 A 1 
ATOM 1389 C C   . VAL A 1 177 ? -24.731 -6.687  -18.066 1.00 95.26 177 A 1 
ATOM 1390 O O   . VAL A 1 177 ? -24.126 -5.628  -18.163 1.00 94.82 177 A 1 
ATOM 1391 C CB  . VAL A 1 177 ? -27.137 -6.940  -17.394 1.00 94.49 177 A 1 
ATOM 1392 C CG1 . VAL A 1 177 ? -26.983 -5.792  -16.392 1.00 92.37 177 A 1 
ATOM 1393 C CG2 . VAL A 1 177 ? -28.600 -6.968  -17.863 1.00 92.52 177 A 1 
ATOM 1394 N N   . ALA A 1 178 ? -24.147 -7.787  -17.579 1.00 94.46 178 A 1 
ATOM 1395 C CA  . ALA A 1 178 ? -22.786 -7.800  -17.059 1.00 93.65 178 A 1 
ATOM 1396 C C   . ALA A 1 178 ? -21.738 -7.375  -18.111 1.00 93.76 178 A 1 
ATOM 1397 O O   . ALA A 1 178 ? -20.860 -6.575  -17.812 1.00 93.00 178 A 1 
ATOM 1398 C CB  . ALA A 1 178 ? -22.486 -9.198  -16.512 1.00 92.66 178 A 1 
ATOM 1399 N N   . ASN A 1 179 ? -21.850 -7.889  -19.334 1.00 94.95 179 A 1 
ATOM 1400 C CA  . ASN A 1 179 ? -20.933 -7.511  -20.407 1.00 94.94 179 A 1 
ATOM 1401 C C   . ASN A 1 179 ? -21.135 -6.061  -20.875 1.00 95.03 179 A 1 
ATOM 1402 O O   . ASN A 1 179 ? -20.160 -5.412  -21.230 1.00 94.40 179 A 1 
ATOM 1403 C CB  . ASN A 1 179 ? -21.083 -8.474  -21.590 1.00 94.78 179 A 1 
ATOM 1404 C CG  . ASN A 1 179 ? -20.325 -9.784  -21.437 1.00 93.68 179 A 1 
ATOM 1405 O OD1 . ASN A 1 179 ? -19.931 -10.248 -20.388 1.00 87.71 179 A 1 
ATOM 1406 N ND2 . ASN A 1 179 ? -20.066 -10.437 -22.548 1.00 86.54 179 A 1 
ATOM 1407 N N   . ALA A 1 180 ? -22.358 -5.551  -20.858 1.00 95.27 180 A 1 
ATOM 1408 C CA  . ALA A 1 180 ? -22.631 -4.154  -21.174 1.00 95.48 180 A 1 
ATOM 1409 C C   . ALA A 1 180 ? -22.028 -3.216  -20.115 1.00 95.19 180 A 1 
ATOM 1410 O O   . ALA A 1 180 ? -21.389 -2.232  -20.472 1.00 94.60 180 A 1 
ATOM 1411 C CB  . ALA A 1 180 ? -24.142 -3.958  -21.307 1.00 95.62 180 A 1 
ATOM 1412 N N   . VAL A 1 181 ? -22.155 -3.567  -18.838 1.00 95.04 181 A 1 
ATOM 1413 C CA  . VAL A 1 181 ? -21.514 -2.835  -17.733 1.00 94.43 181 A 1 
ATOM 1414 C C   . VAL A 1 181 ? -19.993 -2.868  -17.877 1.00 93.79 181 A 1 
ATOM 1415 O O   . VAL A 1 181 ? -19.373 -1.815  -17.805 1.00 92.87 181 A 1 
ATOM 1416 C CB  . VAL A 1 181 ? -21.940 -3.392  -16.368 1.00 93.88 181 A 1 
ATOM 1417 C CG1 . VAL A 1 181 ? -21.151 -2.777  -15.207 1.00 90.90 181 A 1 
ATOM 1418 C CG2 . VAL A 1 181 ? -23.416 -3.098  -16.119 1.00 91.39 181 A 1 
ATOM 1419 N N   . ALA A 1 182 ? -19.404 -4.036  -18.128 1.00 93.87 182 A 1 
ATOM 1420 C CA  . ALA A 1 182 ? -17.964 -4.162  -18.325 1.00 92.53 182 A 1 
ATOM 1421 C C   . ALA A 1 182 ? -17.469 -3.295  -19.491 1.00 92.39 182 A 1 
ATOM 1422 O O   . ALA A 1 182 ? -16.521 -2.537  -19.330 1.00 91.15 182 A 1 
ATOM 1423 C CB  . ALA A 1 182 ? -17.624 -5.642  -18.547 1.00 91.60 182 A 1 
ATOM 1424 N N   . ALA A 1 183 ? -18.150 -3.344  -20.634 1.00 94.15 183 A 1 
ATOM 1425 C CA  . ALA A 1 183 ? -17.795 -2.559  -21.807 1.00 94.11 183 A 1 
ATOM 1426 C C   . ALA A 1 183 ? -17.928 -1.049  -21.562 1.00 93.78 183 A 1 
ATOM 1427 O O   . ALA A 1 183 ? -17.035 -0.286  -21.906 1.00 92.83 183 A 1 
ATOM 1428 C CB  . ALA A 1 183 ? -18.666 -3.017  -22.983 1.00 94.48 183 A 1 
ATOM 1429 N N   . LEU A 1 184 ? -19.007 -0.611  -20.922 1.00 94.45 184 A 1 
ATOM 1430 C CA  . LEU A 1 184 ? -19.200 0.793   -20.578 1.00 93.62 184 A 1 
ATOM 1431 C C   . LEU A 1 184 ? -18.193 1.283   -19.533 1.00 92.73 184 A 1 
ATOM 1432 O O   . LEU A 1 184 ? -17.746 2.415   -19.637 1.00 91.55 184 A 1 
ATOM 1433 C CB  . LEU A 1 184 ? -20.630 1.027   -20.073 1.00 93.59 184 A 1 
ATOM 1434 C CG  . LEU A 1 184 ? -21.683 1.067   -21.198 1.00 92.27 184 A 1 
ATOM 1435 C CD1 . LEU A 1 184 ? -23.076 0.972   -20.594 1.00 90.56 184 A 1 
ATOM 1436 C CD2 . LEU A 1 184 ? -21.606 2.363   -22.004 1.00 90.50 184 A 1 
ATOM 1437 N N   . SER A 1 185 ? -17.823 0.447   -18.562 1.00 92.30 185 A 1 
ATOM 1438 C CA  . SER A 1 185 ? -16.805 0.776   -17.560 1.00 90.20 185 A 1 
ATOM 1439 C C   . SER A 1 185 ? -15.426 0.937   -18.205 1.00 89.27 185 A 1 
ATOM 1440 O O   . SER A 1 185 ? -14.761 1.929   -17.945 1.00 87.10 185 A 1 
ATOM 1441 C CB  . SER A 1 185 ? -16.745 -0.284  -16.463 1.00 88.79 185 A 1 
ATOM 1442 O OG  . SER A 1 185 ? -17.979 -0.363  -15.769 1.00 80.40 185 A 1 
ATOM 1443 N N   . GLU A 1 186 ? -15.033 0.038   -19.093 1.00 90.73 186 A 1 
ATOM 1444 C CA  . GLU A 1 186 ? -13.778 0.129   -19.852 1.00 89.77 186 A 1 
ATOM 1445 C C   . GLU A 1 186 ? -13.726 1.405   -20.710 1.00 89.78 186 A 1 
ATOM 1446 O O   . GLU A 1 186 ? -12.723 2.117   -20.726 1.00 88.36 186 A 1 
ATOM 1447 C CB  . GLU A 1 186 ? -13.642 -1.147  -20.708 1.00 88.75 186 A 1 
ATOM 1448 C CG  . GLU A 1 186 ? -12.294 -1.286  -21.440 1.00 80.95 186 A 1 
ATOM 1449 C CD  . GLU A 1 186 ? -12.183 -2.586  -22.273 1.00 75.43 186 A 1 
ATOM 1450 O OE1 . GLU A 1 186 ? -11.233 -2.703  -23.082 1.00 68.67 186 A 1 
ATOM 1451 O OE2 . GLU A 1 186 ? -13.045 -3.486  -22.141 1.00 69.41 186 A 1 
ATOM 1452 N N   . ILE A 1 187 ? -14.827 1.761   -21.365 1.00 91.77 187 A 1 
ATOM 1453 C CA  . ILE A 1 187 ? -14.927 3.008   -22.134 1.00 92.17 187 A 1 
ATOM 1454 C C   . ILE A 1 187 ? -14.881 4.230   -21.210 1.00 90.88 187 A 1 
ATOM 1455 O O   . ILE A 1 187 ? -14.246 5.235   -21.547 1.00 89.03 187 A 1 
ATOM 1456 C CB  . ILE A 1 187 ? -16.201 2.982   -23.012 1.00 93.03 187 A 1 
ATOM 1457 C CG1 . ILE A 1 187 ? -16.086 1.888   -24.102 1.00 92.52 187 A 1 
ATOM 1458 C CG2 . ILE A 1 187 ? -16.440 4.344   -23.678 1.00 92.16 187 A 1 
ATOM 1459 C CD1 . ILE A 1 187 ? -17.420 1.555   -24.785 1.00 91.04 187 A 1 
ATOM 1460 N N   . ALA A 1 188 ? -15.521 4.180   -20.044 1.00 90.84 188 A 1 
ATOM 1461 C CA  . ALA A 1 188 ? -15.548 5.275   -19.081 1.00 88.36 188 A 1 
ATOM 1462 C C   . ALA A 1 188 ? -14.159 5.588   -18.492 1.00 86.68 188 A 1 
ATOM 1463 O O   . ALA A 1 188 ? -13.886 6.745   -18.176 1.00 83.38 188 A 1 
ATOM 1464 C CB  . ALA A 1 188 ? -16.559 4.964   -17.975 1.00 86.50 188 A 1 
ATOM 1465 N N   . GLU A 1 189 ? -13.261 4.605   -18.400 1.00 87.18 189 A 1 
ATOM 1466 C CA  . GLU A 1 189 ? -11.873 4.823   -17.962 1.00 84.13 189 A 1 
ATOM 1467 C C   . GLU A 1 189 ? -11.122 5.807   -18.873 1.00 82.56 189 A 1 
ATOM 1468 O O   . GLU A 1 189 ? -10.317 6.595   -18.400 1.00 77.70 189 A 1 
ATOM 1469 C CB  . GLU A 1 189 ? -11.109 3.495   -17.890 1.00 81.12 189 A 1 
ATOM 1470 C CG  . GLU A 1 189 ? -11.548 2.631   -16.701 1.00 74.51 189 A 1 
ATOM 1471 C CD  . GLU A 1 189 ? -10.795 1.285   -16.597 1.00 68.79 189 A 1 
ATOM 1472 O OE1 . GLU A 1 189 ? -11.146 0.514   -15.670 1.00 61.23 189 A 1 
ATOM 1473 O OE2 . GLU A 1 189 ? -9.876  1.041   -17.407 1.00 61.93 189 A 1 
ATOM 1474 N N   . SER A 1 190 ? -11.426 5.809   -20.164 1.00 84.19 190 A 1 
ATOM 1475 C CA  . SER A 1 190 ? -10.846 6.758   -21.125 1.00 82.36 190 A 1 
ATOM 1476 C C   . SER A 1 190 ? -11.530 8.136   -21.116 1.00 81.01 190 A 1 
ATOM 1477 O O   . SER A 1 190 ? -10.957 9.112   -21.596 1.00 75.26 190 A 1 
ATOM 1478 C CB  . SER A 1 190 ? -10.828 6.151   -22.530 1.00 80.03 190 A 1 
ATOM 1479 O OG  . SER A 1 190 ? -12.127 5.939   -23.034 1.00 71.18 190 A 1 
ATOM 1480 N N   . HIS A 1 191 ? -12.718 8.229   -20.527 1.00 79.58 191 A 1 
ATOM 1481 C CA  . HIS A 1 191 ? -13.530 9.444   -20.450 1.00 76.09 191 A 1 
ATOM 1482 C C   . HIS A 1 191 ? -14.081 9.678   -19.039 1.00 75.21 191 A 1 
ATOM 1483 O O   . HIS A 1 191 ? -15.307 9.666   -18.833 1.00 68.69 191 A 1 
ATOM 1484 C CB  . HIS A 1 191 ? -14.637 9.377   -21.506 1.00 72.15 191 A 1 
ATOM 1485 C CG  . HIS A 1 191 ? -14.119 9.508   -22.900 1.00 68.06 191 A 1 
ATOM 1486 N ND1 . HIS A 1 191 ? -13.577 10.654  -23.450 1.00 59.87 191 A 1 
ATOM 1487 C CD2 . HIS A 1 191 ? -14.071 8.547   -23.870 1.00 59.42 191 A 1 
ATOM 1488 C CE1 . HIS A 1 191 ? -13.222 10.376  -24.716 1.00 57.16 191 A 1 
ATOM 1489 N NE2 . HIS A 1 191 ? -13.508 9.109   -25.001 1.00 57.19 191 A 1 
ATOM 1490 N N   . PRO A 1 192 ? -13.222 9.961   -18.031 1.00 70.89 192 A 1 
ATOM 1491 C CA  . PRO A 1 192 ? -13.612 9.979   -16.618 1.00 67.05 192 A 1 
ATOM 1492 C C   . PRO A 1 192 ? -14.662 11.036  -16.256 1.00 66.93 192 A 1 
ATOM 1493 O O   . PRO A 1 192 ? -15.380 10.896  -15.267 1.00 61.87 192 A 1 
ATOM 1494 C CB  . PRO A 1 192 ? -12.303 10.204  -15.851 1.00 62.73 192 A 1 
ATOM 1495 C CG  . PRO A 1 192 ? -11.371 10.860  -16.878 1.00 62.30 192 A 1 
ATOM 1496 C CD  . PRO A 1 192 ? -11.809 10.214  -18.187 1.00 64.84 192 A 1 
ATOM 1497 N N   . SER A 1 193 ? -14.796 12.095  -17.057 1.00 65.95 193 A 1 
ATOM 1498 C CA  . SER A 1 193 ? -15.805 13.139  -16.868 1.00 63.87 193 A 1 
ATOM 1499 C C   . SER A 1 193 ? -17.190 12.776  -17.424 1.00 65.76 193 A 1 
ATOM 1500 O O   . SER A 1 193 ? -18.160 13.483  -17.152 1.00 59.55 193 A 1 
ATOM 1501 C CB  . SER A 1 193 ? -15.318 14.441  -17.515 1.00 56.09 193 A 1 
ATOM 1502 O OG  . SER A 1 193 ? -14.989 14.224  -18.871 1.00 50.71 193 A 1 
ATOM 1503 N N   . SER A 1 194 ? -17.292 11.710  -18.203 1.00 69.46 194 A 1 
ATOM 1504 C CA  . SER A 1 194 ? -18.544 11.316  -18.832 1.00 67.92 194 A 1 
ATOM 1505 C C   . SER A 1 194 ? -19.327 10.358  -17.926 1.00 69.88 194 A 1 
ATOM 1506 O O   . SER A 1 194 ? -18.824 9.335   -17.486 1.00 63.41 194 A 1 
ATOM 1507 C CB  . SER A 1 194 ? -18.289 10.746  -20.230 1.00 61.13 194 A 1 
ATOM 1508 O OG  . SER A 1 194 ? -17.634 9.502   -20.178 1.00 55.22 194 A 1 
ATOM 1509 N N   . ASN A 1 195 ? -20.590 10.677  -17.668 1.00 70.42 195 A 1 
ATOM 1510 C CA  . ASN A 1 195 ? -21.485 9.760   -16.957 1.00 71.02 195 A 1 
ATOM 1511 C C   . ASN A 1 195 ? -22.060 8.704   -17.922 1.00 73.95 195 A 1 
ATOM 1512 O O   . ASN A 1 195 ? -23.260 8.666   -18.192 1.00 68.43 195 A 1 
ATOM 1513 C CB  . ASN A 1 195 ? -22.557 10.558  -16.190 1.00 63.39 195 A 1 
ATOM 1514 C CG  . ASN A 1 195 ? -23.363 9.661   -15.257 1.00 56.40 195 A 1 
ATOM 1515 O OD1 . ASN A 1 195 ? -22.977 8.558   -14.915 1.00 51.14 195 A 1 
ATOM 1516 N ND2 . ASN A 1 195 ? -24.505 10.120  -14.808 1.00 49.82 195 A 1 
ATOM 1517 N N   . LEU A 1 196 ? -21.190 7.867   -18.482 1.00 71.75 196 A 1 
ATOM 1518 C CA  . LEU A 1 196 ? -21.570 6.882   -19.496 1.00 72.34 196 A 1 
ATOM 1519 C C   . LEU A 1 196 ? -22.578 5.857   -18.979 1.00 75.93 196 A 1 
ATOM 1520 O O   . LEU A 1 196 ? -23.463 5.447   -19.722 1.00 71.67 196 A 1 
ATOM 1521 C CB  . LEU A 1 196 ? -20.311 6.168   -20.021 1.00 66.46 196 A 1 
ATOM 1522 C CG  . LEU A 1 196 ? -19.516 7.003   -21.046 1.00 64.44 196 A 1 
ATOM 1523 C CD1 . LEU A 1 196 ? -18.190 6.308   -21.331 1.00 62.49 196 A 1 
ATOM 1524 C CD2 . LEU A 1 196 ? -20.274 7.152   -22.361 1.00 62.01 196 A 1 
ATOM 1525 N N   . LEU A 1 197 ? -22.462 5.469   -17.711 1.00 76.00 197 A 1 
ATOM 1526 C CA  . LEU A 1 197 ? -23.325 4.454   -17.105 1.00 74.83 197 A 1 
ATOM 1527 C C   . LEU A 1 197 ? -24.720 4.981   -16.729 1.00 75.75 197 A 1 
ATOM 1528 O O   . LEU A 1 197 ? -25.626 4.174   -16.543 1.00 70.59 197 A 1 
ATOM 1529 C CB  . LEU A 1 197 ? -22.591 3.847   -15.903 1.00 71.97 197 A 1 
ATOM 1530 C CG  . LEU A 1 197 ? -21.450 2.896   -16.335 1.00 68.96 197 A 1 
ATOM 1531 C CD1 . LEU A 1 197 ? -20.409 2.757   -15.227 1.00 64.32 197 A 1 
ATOM 1532 C CD2 . LEU A 1 197 ? -21.990 1.506   -16.659 1.00 64.02 197 A 1 
ATOM 1533 N N   . ASP A 1 198 ? -24.885 6.290   -16.612 1.00 77.85 198 A 1 
ATOM 1534 C CA  . ASP A 1 198 ? -26.134 6.967   -16.237 1.00 77.54 198 A 1 
ATOM 1535 C C   . ASP A 1 198 ? -26.894 6.256   -15.104 1.00 80.58 198 A 1 
ATOM 1536 O O   . ASP A 1 198 ? -28.043 5.814   -15.231 1.00 75.40 198 A 1 
ATOM 1537 C CB  . ASP A 1 198 ? -26.982 7.253   -17.488 1.00 69.74 198 A 1 
ATOM 1538 C CG  . ASP A 1 198 ? -28.132 8.225   -17.205 1.00 61.93 198 A 1 
ATOM 1539 O OD1 . ASP A 1 198 ? -28.027 9.023   -16.243 1.00 55.11 198 A 1 
ATOM 1540 O OD2 . ASP A 1 198 ? -29.120 8.180   -17.978 1.00 55.38 198 A 1 
ATOM 1541 N N   . LEU A 1 199 ? -26.193 6.068   -13.975 1.00 83.76 199 A 1 
ATOM 1542 C CA  . LEU A 1 199 ? -26.707 5.303   -12.854 1.00 84.48 199 A 1 
ATOM 1543 C C   . LEU A 1 199 ? -27.863 6.042   -12.175 1.00 85.68 199 A 1 
ATOM 1544 O O   . LEU A 1 199 ? -27.721 7.146   -11.658 1.00 83.52 199 A 1 
ATOM 1545 C CB  . LEU A 1 199 ? -25.583 4.970   -11.864 1.00 82.37 199 A 1 
ATOM 1546 C CG  . LEU A 1 199 ? -24.439 4.103   -12.445 1.00 81.41 199 A 1 
ATOM 1547 C CD1 . LEU A 1 199 ? -23.373 3.890   -11.369 1.00 77.93 199 A 1 
ATOM 1548 C CD2 . LEU A 1 199 ? -24.937 2.747   -12.930 1.00 78.22 199 A 1 
ATOM 1549 N N   . ASN A 1 200 ? -29.001 5.373   -12.110 1.00 89.40 200 A 1 
ATOM 1550 C CA  . ASN A 1 200 ? -30.216 5.853   -11.473 1.00 89.94 200 A 1 
ATOM 1551 C C   . ASN A 1 200 ? -30.896 4.698   -10.717 1.00 91.65 200 A 1 
ATOM 1552 O O   . ASN A 1 200 ? -30.541 3.529   -10.927 1.00 91.27 200 A 1 
ATOM 1553 C CB  . ASN A 1 200 ? -31.099 6.495   -12.559 1.00 87.17 200 A 1 
ATOM 1554 C CG  . ASN A 1 200 ? -31.560 5.496   -13.602 1.00 85.32 200 A 1 
ATOM 1555 O OD1 . ASN A 1 200 ? -32.314 4.576   -13.313 1.00 77.66 200 A 1 
ATOM 1556 N ND2 . ASN A 1 200 ? -31.121 5.641   -14.828 1.00 77.92 200 A 1 
ATOM 1557 N N   . PRO A 1 201 ? -31.892 4.954   -9.855  1.00 91.38 201 A 1 
ATOM 1558 C CA  . PRO A 1 201 ? -32.517 3.895   -9.055  1.00 92.19 201 A 1 
ATOM 1559 C C   . PRO A 1 201 ? -33.057 2.705   -9.869  1.00 92.75 201 A 1 
ATOM 1560 O O   . PRO A 1 201 ? -33.077 1.571   -9.385  1.00 91.74 201 A 1 
ATOM 1561 C CB  . PRO A 1 201 ? -33.635 4.591   -8.283  1.00 91.13 201 A 1 
ATOM 1562 C CG  . PRO A 1 201 ? -33.108 6.029   -8.130  1.00 88.57 201 A 1 
ATOM 1563 C CD  . PRO A 1 201 ? -32.372 6.260   -9.445  1.00 90.78 201 A 1 
ATOM 1564 N N   . GLN A 1 202 ? -33.500 2.937   -11.096 1.00 91.12 202 A 1 
ATOM 1565 C CA  . GLN A 1 202 ? -34.049 1.888   -11.952 1.00 90.65 202 A 1 
ATOM 1566 C C   . GLN A 1 202 ? -32.940 1.014   -12.545 1.00 91.52 202 A 1 
ATOM 1567 O O   . GLN A 1 202 ? -33.031 -0.218  -12.466 1.00 90.53 202 A 1 
ATOM 1568 C CB  . GLN A 1 202 ? -34.903 2.505   -13.069 1.00 88.86 202 A 1 
ATOM 1569 C CG  . GLN A 1 202 ? -36.194 3.148   -12.525 1.00 76.92 202 A 1 
ATOM 1570 C CD  . GLN A 1 202 ? -36.904 4.034   -13.545 1.00 69.30 202 A 1 
ATOM 1571 O OE1 . GLN A 1 202 ? -36.408 4.362   -14.595 1.00 60.87 202 A 1 
ATOM 1572 N NE2 . GLN A 1 202 ? -38.105 4.474   -13.253 1.00 57.14 202 A 1 
ATOM 1573 N N   . SER A 1 203 ? -31.885 1.624   -13.083 1.00 91.48 203 A 1 
ATOM 1574 C CA  . SER A 1 203 ? -30.722 0.894   -13.600 1.00 91.50 203 A 1 
ATOM 1575 C C   . SER A 1 203 ? -29.997 0.143   -12.477 1.00 93.10 203 A 1 
ATOM 1576 O O   . SER A 1 203 ? -29.723 -1.044  -12.630 1.00 92.66 203 A 1 
ATOM 1577 C CB  . SER A 1 203 ? -29.777 1.806   -14.381 1.00 89.20 203 A 1 
ATOM 1578 O OG  . SER A 1 203 ? -29.270 2.855   -13.586 1.00 82.92 203 A 1 
ATOM 1579 N N   . ILE A 1 204 ? -29.851 0.749   -11.297 1.00 93.41 204 A 1 
ATOM 1580 C CA  . ILE A 1 204 ? -29.306 0.090   -10.101 1.00 94.39 204 A 1 
ATOM 1581 C C   . ILE A 1 204 ? -30.110 -1.159  -9.743  1.00 95.02 204 A 1 
ATOM 1582 O O   . ILE A 1 204 ? -29.535 -2.216  -9.475  1.00 94.88 204 A 1 
ATOM 1583 C CB  . ILE A 1 204 ? -29.247 1.089   -8.931  1.00 93.98 204 A 1 
ATOM 1584 C CG1 . ILE A 1 204 ? -28.187 2.189   -9.167  1.00 91.06 204 A 1 
ATOM 1585 C CG2 . ILE A 1 204 ? -28.997 0.396   -7.578  1.00 91.63 204 A 1 
ATOM 1586 C CD1 . ILE A 1 204 ? -26.726 1.718   -9.223  1.00 84.65 204 A 1 
ATOM 1587 N N   . ASN A 1 205 ? -31.422 -1.100  -9.780  1.00 94.17 205 A 1 
ATOM 1588 C CA  . ASN A 1 205 ? -32.254 -2.258  -9.459  1.00 94.00 205 A 1 
ATOM 1589 C C   . ASN A 1 205 ? -32.098 -3.399  -10.482 1.00 94.34 205 A 1 
ATOM 1590 O O   . ASN A 1 205 ? -32.114 -4.581  -10.109 1.00 93.59 205 A 1 
ATOM 1591 C CB  . ASN A 1 205 ? -33.705 -1.781  -9.310  1.00 93.24 205 A 1 
ATOM 1592 C CG  . ASN A 1 205 ? -34.512 -2.616  -8.343  1.00 84.83 205 A 1 
ATOM 1593 O OD1 . ASN A 1 205 ? -34.059 -3.537  -7.700  1.00 75.74 205 A 1 
ATOM 1594 N ND2 . ASN A 1 205 ? -35.776 -2.281  -8.170  1.00 72.53 205 A 1 
ATOM 1595 N N   . LYS A 1 206 ? -31.883 -3.062  -11.742 1.00 93.68 206 A 1 
ATOM 1596 C CA  . LYS A 1 206 ? -31.538 -4.021  -12.805 1.00 93.22 206 A 1 
ATOM 1597 C C   . LYS A 1 206 ? -30.175 -4.663  -12.548 1.00 94.20 206 A 1 
ATOM 1598 O O   . LYS A 1 206 ? -30.077 -5.891  -12.568 1.00 93.36 206 A 1 
ATOM 1599 C CB  . LYS A 1 206 ? -31.541 -3.307  -14.165 1.00 91.70 206 A 1 
ATOM 1600 C CG  . LYS A 1 206 ? -32.945 -2.931  -14.670 1.00 83.40 206 A 1 
ATOM 1601 C CD  . LYS A 1 206 ? -33.535 -4.049  -15.524 1.00 74.70 206 A 1 
ATOM 1602 C CE  . LYS A 1 206 ? -34.809 -3.568  -16.226 1.00 66.29 206 A 1 
ATOM 1603 N NZ  . LYS A 1 206 ? -35.025 -4.309  -17.499 1.00 58.69 206 A 1 
ATOM 1604 N N   . LEU A 1 207 ? -29.157 -3.865  -12.212 1.00 94.51 207 A 1 
ATOM 1605 C CA  . LEU A 1 207 ? -27.821 -4.349  -11.874 1.00 95.01 207 A 1 
ATOM 1606 C C   . LEU A 1 207 ? -27.846 -5.290  -10.659 1.00 95.64 207 A 1 
ATOM 1607 O O   . LEU A 1 207 ? -27.303 -6.392  -10.714 1.00 95.05 207 A 1 
ATOM 1608 C CB  . LEU A 1 207 ? -26.886 -3.161  -11.603 1.00 94.59 207 A 1 
ATOM 1609 C CG  . LEU A 1 207 ? -26.577 -2.274  -12.825 1.00 93.11 207 A 1 
ATOM 1610 C CD1 . LEU A 1 207 ? -25.593 -1.173  -12.417 1.00 90.14 207 A 1 
ATOM 1611 C CD2 . LEU A 1 207 ? -25.977 -3.070  -13.971 1.00 89.41 207 A 1 
ATOM 1612 N N   . LEU A 1 208 ? -28.562 -4.928  -9.606  1.00 95.75 208 A 1 
ATOM 1613 C CA  . LEU A 1 208 ? -28.715 -5.757  -8.406  1.00 95.80 208 A 1 
ATOM 1614 C C   . LEU A 1 208 ? -29.475 -7.061  -8.671  1.00 95.51 208 A 1 
ATOM 1615 O O   . LEU A 1 208 ? -29.299 -8.038  -7.934  1.00 94.67 208 A 1 
ATOM 1616 C CB  . LEU A 1 208 ? -29.455 -4.939  -7.338  1.00 95.96 208 A 1 
ATOM 1617 C CG  . LEU A 1 208 ? -28.655 -3.776  -6.728  1.00 95.43 208 A 1 
ATOM 1618 C CD1 . LEU A 1 208 ? -29.591 -2.924  -5.871  1.00 94.31 208 A 1 
ATOM 1619 C CD2 . LEU A 1 208 ? -27.521 -4.291  -5.845  1.00 93.68 208 A 1 
ATOM 1620 N N   . THR A 1 209 ? -30.316 -7.094  -9.679  1.00 95.33 209 A 1 
ATOM 1621 C CA  . THR A 1 209 ? -30.998 -8.323  -10.111 1.00 94.62 209 A 1 
ATOM 1622 C C   . THR A 1 209 ? -30.033 -9.209  -10.894 1.00 94.79 209 A 1 
ATOM 1623 O O   . THR A 1 209 ? -29.867 -10.380 -10.549 1.00 93.65 209 A 1 
ATOM 1624 C CB  . THR A 1 209 ? -32.261 -8.001  -10.913 1.00 93.50 209 A 1 
ATOM 1625 O OG1 . THR A 1 209 ? -33.109 -7.174  -10.133 1.00 86.52 209 A 1 
ATOM 1626 C CG2 . THR A 1 209 ? -33.060 -9.256  -11.269 1.00 84.53 209 A 1 
ATOM 1627 N N   . ALA A 1 210 ? -29.312 -8.640  -11.848 1.00 94.59 210 A 1 
ATOM 1628 C CA  . ALA A 1 210 ? -28.301 -9.351  -12.627 1.00 94.37 210 A 1 
ATOM 1629 C C   . ALA A 1 210 ? -27.154 -9.901  -11.753 1.00 94.43 210 A 1 
ATOM 1630 O O   . ALA A 1 210 ? -26.672 -11.008 -11.994 1.00 93.20 210 A 1 
ATOM 1631 C CB  . ALA A 1 210 ? -27.774 -8.406  -13.706 1.00 93.84 210 A 1 
ATOM 1632 N N   . LEU A 1 211 ? -26.799 -9.205  -10.673 1.00 94.84 211 A 1 
ATOM 1633 C CA  . LEU A 1 211 ? -25.781 -9.624  -9.701  1.00 94.48 211 A 1 
ATOM 1634 C C   . LEU A 1 211 ? -26.040 -11.018 -9.111  1.00 94.03 211 A 1 
ATOM 1635 O O   . LEU A 1 211 ? -25.101 -11.717 -8.743  1.00 91.91 211 A 1 
ATOM 1636 C CB  . LEU A 1 211 ? -25.733 -8.563  -8.583  1.00 93.50 211 A 1 
ATOM 1637 C CG  . LEU A 1 211 ? -24.618 -8.761  -7.539  1.00 91.87 211 A 1 
ATOM 1638 C CD1 . LEU A 1 211 ? -23.236 -8.565  -8.153  1.00 90.28 211 A 1 
ATOM 1639 C CD2 . LEU A 1 211 ? -24.779 -7.749  -6.402  1.00 89.30 211 A 1 
ATOM 1640 N N   . ASN A 1 212 ? -27.282 -11.450 -9.003  1.00 93.97 212 A 1 
ATOM 1641 C CA  . ASN A 1 212 ? -27.622 -12.754 -8.439  1.00 92.80 212 A 1 
ATOM 1642 C C   . ASN A 1 212 ? -27.456 -13.911 -9.435  1.00 92.35 212 A 1 
ATOM 1643 O O   . ASN A 1 212 ? -27.342 -15.056 -9.001  1.00 88.68 212 A 1 
ATOM 1644 C CB  . ASN A 1 212 ? -29.060 -12.710 -7.896  1.00 90.91 212 A 1 
ATOM 1645 C CG  . ASN A 1 212 ? -29.206 -11.729 -6.748  1.00 86.27 212 A 1 
ATOM 1646 O OD1 . ASN A 1 212 ? -28.415 -11.679 -5.818  1.00 77.38 212 A 1 
ATOM 1647 N ND2 . ASN A 1 212 ? -30.245 -10.932 -6.778  1.00 75.02 212 A 1 
ATOM 1648 N N   . GLU A 1 213 ? -27.438 -13.625 -10.724 1.00 92.48 213 A 1 
ATOM 1649 C CA  . GLU A 1 213 ? -27.552 -14.638 -11.786 1.00 91.08 213 A 1 
ATOM 1650 C C   . GLU A 1 213 ? -26.357 -14.661 -12.748 1.00 90.94 213 A 1 
ATOM 1651 O O   . GLU A 1 213 ? -26.174 -15.638 -13.481 1.00 86.83 213 A 1 
ATOM 1652 C CB  . GLU A 1 213 ? -28.843 -14.389 -12.566 1.00 88.31 213 A 1 
ATOM 1653 C CG  . GLU A 1 213 ? -30.118 -14.548 -11.724 1.00 81.65 213 A 1 
ATOM 1654 C CD  . GLU A 1 213 ? -31.409 -14.384 -12.538 1.00 74.60 213 A 1 
ATOM 1655 O OE1 . GLU A 1 213 ? -32.469 -14.194 -11.904 1.00 67.28 213 A 1 
ATOM 1656 O OE2 . GLU A 1 213 ? -31.343 -14.445 -13.786 1.00 66.52 213 A 1 
ATOM 1657 N N   . CYS A 1 214 ? -25.527 -13.603 -12.775 1.00 89.32 214 A 1 
ATOM 1658 C CA  . CYS A 1 214 ? -24.359 -13.545 -13.643 1.00 89.24 214 A 1 
ATOM 1659 C C   . CYS A 1 214 ? -23.168 -14.333 -13.075 1.00 90.06 214 A 1 
ATOM 1660 O O   . CYS A 1 214 ? -23.152 -14.780 -11.928 1.00 88.50 214 A 1 
ATOM 1661 C CB  . CYS A 1 214 ? -24.034 -12.083 -13.990 1.00 86.78 214 A 1 
ATOM 1662 S SG  . CYS A 1 214 ? -23.469 -11.169 -12.530 1.00 86.06 214 A 1 
ATOM 1663 N N   . THR A 1 215 ? -22.133 -14.508 -13.906 1.00 89.85 215 A 1 
ATOM 1664 C CA  . THR A 1 215 ? -20.871 -15.147 -13.512 1.00 89.53 215 A 1 
ATOM 1665 C C   . THR A 1 215 ? -20.116 -14.311 -12.475 1.00 90.91 215 A 1 
ATOM 1666 O O   . THR A 1 215 ? -20.367 -13.116 -12.344 1.00 90.13 215 A 1 
ATOM 1667 C CB  . THR A 1 215 ? -19.958 -15.382 -14.729 1.00 87.19 215 A 1 
ATOM 1668 O OG1 . THR A 1 215 ? -19.626 -14.158 -15.341 1.00 79.34 215 A 1 
ATOM 1669 C CG2 . THR A 1 215 ? -20.624 -16.262 -15.789 1.00 77.66 215 A 1 
ATOM 1670 N N   . GLU A 1 216 ? -19.140 -14.911 -11.792 1.00 89.35 216 A 1 
ATOM 1671 C CA  . GLU A 1 216 ? -18.300 -14.206 -10.814 1.00 89.31 216 A 1 
ATOM 1672 C C   . GLU A 1 216 ? -17.614 -12.954 -11.388 1.00 90.18 216 A 1 
ATOM 1673 O O   . GLU A 1 216 ? -17.625 -11.903 -10.756 1.00 88.36 216 A 1 
ATOM 1674 C CB  . GLU A 1 216 ? -17.269 -15.176 -10.219 1.00 85.60 216 A 1 
ATOM 1675 C CG  . GLU A 1 216 ? -16.317 -15.812 -11.250 1.00 79.09 216 A 1 
ATOM 1676 C CD  . GLU A 1 216 ? -15.298 -16.764 -10.620 1.00 78.42 216 A 1 
ATOM 1677 O OE1 . GLU A 1 216 ? -14.204 -16.922 -11.216 1.00 70.45 216 A 1 
ATOM 1678 O OE2 . GLU A 1 216 ? -15.583 -17.324 -9.541  1.00 72.62 216 A 1 
ATOM 1679 N N   . TRP A 1 217 ? -17.119 -13.019 -12.618 1.00 89.23 217 A 1 
ATOM 1680 C CA  . TRP A 1 217 ? -16.524 -11.867 -13.296 1.00 88.54 217 A 1 
ATOM 1681 C C   . TRP A 1 217 ? -17.562 -10.782 -13.573 1.00 90.56 217 A 1 
ATOM 1682 O O   . TRP A 1 217 ? -17.313 -9.604  -13.329 1.00 88.72 217 A 1 
ATOM 1683 C CB  . TRP A 1 217 ? -15.865 -12.328 -14.596 1.00 83.38 217 A 1 
ATOM 1684 C CG  . TRP A 1 217 ? -14.723 -13.270 -14.376 1.00 71.79 217 A 1 
ATOM 1685 C CD1 . TRP A 1 217 ? -14.687 -14.579 -14.709 1.00 58.57 217 A 1 
ATOM 1686 C CD2 . TRP A 1 217 ? -13.446 -12.987 -13.721 1.00 61.33 217 A 1 
ATOM 1687 N NE1 . TRP A 1 217 ? -13.477 -15.126 -14.324 1.00 49.52 217 A 1 
ATOM 1688 C CE2 . TRP A 1 217 ? -12.682 -14.180 -13.704 1.00 52.46 217 A 1 
ATOM 1689 C CE3 . TRP A 1 217 ? -12.872 -11.829 -13.150 1.00 50.65 217 A 1 
ATOM 1690 C CZ2 . TRP A 1 217 ? -11.392 -14.236 -13.133 1.00 46.93 217 A 1 
ATOM 1691 C CZ3 . TRP A 1 217 ? -11.589 -11.890 -12.577 1.00 46.92 217 A 1 
ATOM 1692 C CH2 . TRP A 1 217 ? -10.862 -13.078 -12.567 1.00 44.82 217 A 1 
ATOM 1693 N N   . GLY A 1 218 ? -18.758 -11.175 -14.004 1.00 89.70 218 A 1 
ATOM 1694 C CA  . GLY A 1 218 ? -19.868 -10.246 -14.158 1.00 90.44 218 A 1 
ATOM 1695 C C   . GLY A 1 218 ? -20.279 -9.599  -12.832 1.00 91.91 218 A 1 
ATOM 1696 O O   . GLY A 1 218 ? -20.592 -8.416  -12.803 1.00 91.22 218 A 1 
ATOM 1697 N N   . GLN A 1 219 ? -20.233 -10.362 -11.729 1.00 92.64 219 A 1 
ATOM 1698 C CA  . GLN A 1 219 ? -20.491 -9.834  -10.387 1.00 93.33 219 A 1 
ATOM 1699 C C   . GLN A 1 219 ? -19.467 -8.769  -9.999  1.00 93.26 219 A 1 
ATOM 1700 O O   . GLN A 1 219 ? -19.872 -7.733  -9.484  1.00 92.77 219 A 1 
ATOM 1701 C CB  . GLN A 1 219 ? -20.513 -10.961 -9.341  1.00 93.47 219 A 1 
ATOM 1702 C CG  . GLN A 1 219 ? -21.749 -11.846 -9.523  1.00 91.99 219 A 1 
ATOM 1703 C CD  . GLN A 1 219 ? -21.812 -13.049 -8.585  1.00 91.72 219 A 1 
ATOM 1704 O OE1 . GLN A 1 219 ? -20.970 -13.317 -7.751  1.00 85.85 219 A 1 
ATOM 1705 N NE2 . GLN A 1 219 ? -22.853 -13.829 -8.689  1.00 83.76 219 A 1 
ATOM 1706 N N   . ILE A 1 220 ? -18.181 -8.977  -10.282 1.00 91.46 220 A 1 
ATOM 1707 C CA  . ILE A 1 220 ? -17.127 -7.991  -10.017 1.00 90.48 220 A 1 
ATOM 1708 C C   . ILE A 1 220 ? -17.413 -6.694  -10.772 1.00 90.37 220 A 1 
ATOM 1709 O O   . ILE A 1 220 ? -17.511 -5.650  -10.134 1.00 90.00 220 A 1 
ATOM 1710 C CB  . ILE A 1 220 ? -15.732 -8.570  -10.349 1.00 89.18 220 A 1 
ATOM 1711 C CG1 . ILE A 1 220 ? -15.386 -9.714  -9.369  1.00 86.75 220 A 1 
ATOM 1712 C CG2 . ILE A 1 220 ? -14.650 -7.478  -10.277 1.00 86.56 220 A 1 
ATOM 1713 C CD1 . ILE A 1 220 ? -14.252 -10.616 -9.864  1.00 79.90 220 A 1 
ATOM 1714 N N   . PHE A 1 221 ? -17.650 -6.750  -12.077 1.00 92.45 221 A 1 
ATOM 1715 C CA  . PHE A 1 221 ? -17.952 -5.544  -12.864 1.00 91.38 221 A 1 
ATOM 1716 C C   . PHE A 1 221 ? -19.197 -4.801  -12.361 1.00 91.87 221 A 1 
ATOM 1717 O O   . PHE A 1 221 ? -19.190 -3.573  -12.264 1.00 90.87 221 A 1 
ATOM 1718 C CB  . PHE A 1 221 ? -18.127 -5.909  -14.339 1.00 89.88 221 A 1 
ATOM 1719 C CG  . PHE A 1 221 ? -16.844 -6.297  -15.038 1.00 86.68 221 A 1 
ATOM 1720 C CD1 . PHE A 1 221 ? -15.796 -5.359  -15.158 1.00 81.44 221 A 1 
ATOM 1721 C CD2 . PHE A 1 221 ? -16.684 -7.577  -15.592 1.00 80.29 221 A 1 
ATOM 1722 C CE1 . PHE A 1 221 ? -14.605 -5.700  -15.801 1.00 77.72 221 A 1 
ATOM 1723 C CE2 . PHE A 1 221 ? -15.493 -7.927  -16.240 1.00 76.12 221 A 1 
ATOM 1724 C CZ  . PHE A 1 221 ? -14.444 -6.992  -16.344 1.00 77.64 221 A 1 
ATOM 1725 N N   . ILE A 1 222 ? -20.250 -5.524  -11.997 1.00 93.69 222 A 1 
ATOM 1726 C CA  . ILE A 1 222 ? -21.462 -4.910  -11.448 1.00 94.11 222 A 1 
ATOM 1727 C C   . ILE A 1 222 ? -21.181 -4.273  -10.085 1.00 94.07 222 A 1 
ATOM 1728 O O   . ILE A 1 222 ? -21.623 -3.156  -9.842  1.00 93.39 222 A 1 
ATOM 1729 C CB  . ILE A 1 222 ? -22.620 -5.930  -11.394 1.00 94.27 222 A 1 
ATOM 1730 C CG1 . ILE A 1 222 ? -23.103 -6.245  -12.830 1.00 93.13 222 A 1 
ATOM 1731 C CG2 . ILE A 1 222 ? -23.787 -5.402  -10.542 1.00 93.58 222 A 1 
ATOM 1732 C CD1 . ILE A 1 222 ? -24.087 -7.421  -12.906 1.00 91.27 222 A 1 
ATOM 1733 N N   . LEU A 1 223 ? -20.448 -4.947  -9.196  1.00 93.80 223 A 1 
ATOM 1734 C CA  . LEU A 1 223 ? -20.093 -4.412  -7.883  1.00 93.81 223 A 1 
ATOM 1735 C C   . LEU A 1 223 ? -19.207 -3.170  -8.005  1.00 92.80 223 A 1 
ATOM 1736 O O   . LEU A 1 223 ? -19.459 -2.177  -7.327  1.00 92.23 223 A 1 
ATOM 1737 C CB  . LEU A 1 223 ? -19.396 -5.503  -7.057  1.00 94.64 223 A 1 
ATOM 1738 C CG  . LEU A 1 223 ? -20.333 -6.617  -6.563  1.00 94.71 223 A 1 
ATOM 1739 C CD1 . LEU A 1 223 ? -19.501 -7.793  -6.047  1.00 93.84 223 A 1 
ATOM 1740 C CD2 . LEU A 1 223 ? -21.244 -6.151  -5.440  1.00 93.73 223 A 1 
ATOM 1741 N N   . ASP A 1 224 ? -18.237 -3.178  -8.901  1.00 91.97 224 A 1 
ATOM 1742 C CA  . ASP A 1 224 ? -17.365 -2.037  -9.153  1.00 89.92 224 A 1 
ATOM 1743 C C   . ASP A 1 224 ? -18.137 -0.840  -9.719  1.00 89.47 224 A 1 
ATOM 1744 O O   . ASP A 1 224 ? -17.930 0.294   -9.294  1.00 87.99 224 A 1 
ATOM 1745 C CB  . ASP A 1 224 ? -16.215 -2.468  -10.070 1.00 88.68 224 A 1 
ATOM 1746 C CG  . ASP A 1 224 ? -15.235 -3.443  -9.395  1.00 84.59 224 A 1 
ATOM 1747 O OD1 . ASP A 1 224 ? -15.292 -3.591  -8.150  1.00 80.54 224 A 1 
ATOM 1748 O OD2 . ASP A 1 224 ? -14.370 -3.990  -10.096 1.00 79.45 224 A 1 
ATOM 1749 N N   . CYS A 1 225 ? -19.110 -1.099  -10.581 1.00 92.26 225 A 1 
ATOM 1750 C CA  . CYS A 1 225 ? -20.050 -0.085  -11.052 1.00 91.63 225 A 1 
ATOM 1751 C C   . CYS A 1 225 ? -20.915 0.475   -9.909  1.00 91.39 225 A 1 
ATOM 1752 O O   . CYS A 1 225 ? -21.041 1.693   -9.759  1.00 90.18 225 A 1 
ATOM 1753 C CB  . CYS A 1 225 ? -20.890 -0.721  -12.171 1.00 91.09 225 A 1 
ATOM 1754 S SG  . CYS A 1 225 ? -22.101 0.468   -12.808 1.00 88.55 225 A 1 
ATOM 1755 N N   . LEU A 1 226 ? -21.474 -0.396  -9.056  1.00 93.21 226 A 1 
ATOM 1756 C CA  . LEU A 1 226 ? -22.269 0.009   -7.898  1.00 93.40 226 A 1 
ATOM 1757 C C   . LEU A 1 226 ? -21.471 0.863   -6.910  1.00 92.88 226 A 1 
ATOM 1758 O O   . LEU A 1 226 ? -22.036 1.768   -6.295  1.00 91.57 226 A 1 
ATOM 1759 C CB  . LEU A 1 226 ? -22.815 -1.231  -7.168  1.00 93.82 226 A 1 
ATOM 1760 C CG  . LEU A 1 226 ? -23.952 -1.977  -7.883  1.00 92.15 226 A 1 
ATOM 1761 C CD1 . LEU A 1 226 ? -24.233 -3.289  -7.149  1.00 90.11 226 A 1 
ATOM 1762 C CD2 . LEU A 1 226 ? -25.244 -1.178  -7.912  1.00 89.65 226 A 1 
ATOM 1763 N N   . ALA A 1 227 ? -20.173 0.628   -6.764  1.00 91.95 227 A 1 
ATOM 1764 C CA  . ALA A 1 227 ? -19.317 1.429   -5.891  1.00 90.22 227 A 1 
ATOM 1765 C C   . ALA A 1 227 ? -19.272 2.908   -6.307  1.00 88.99 227 A 1 
ATOM 1766 O O   . ALA A 1 227 ? -19.090 3.770   -5.461  1.00 86.34 227 A 1 
ATOM 1767 C CB  . ALA A 1 227 ? -17.913 0.813   -5.865  1.00 89.24 227 A 1 
ATOM 1768 N N   . ASN A 1 228 ? -19.495 3.217   -7.581  1.00 89.92 228 A 1 
ATOM 1769 C CA  . ASN A 1 228 ? -19.514 4.581   -8.110  1.00 88.09 228 A 1 
ATOM 1770 C C   . ASN A 1 228 ? -20.886 5.253   -8.032  1.00 88.14 228 A 1 
ATOM 1771 O O   . ASN A 1 228 ? -21.001 6.443   -8.314  1.00 85.29 228 A 1 
ATOM 1772 C CB  . ASN A 1 228 ? -18.938 4.570   -9.531  1.00 85.45 228 A 1 
ATOM 1773 C CG  . ASN A 1 228 ? -17.476 4.141   -9.552  1.00 81.38 228 A 1 
ATOM 1774 O OD1 . ASN A 1 228 ? -16.728 4.348   -8.607  1.00 72.76 228 A 1 
ATOM 1775 N ND2 . ASN A 1 228 ? -17.044 3.520   -10.621 1.00 70.89 228 A 1 
ATOM 1776 N N   . TYR A 1 229 ? -21.919 4.526   -7.629  1.00 90.26 229 A 1 
ATOM 1777 C CA  . TYR A 1 229 ? -23.253 5.090   -7.441  1.00 91.15 229 A 1 
ATOM 1778 C C   . TYR A 1 229 ? -23.370 5.792   -6.084  1.00 90.72 229 A 1 
ATOM 1779 O O   . TYR A 1 229 ? -22.899 5.289   -5.065  1.00 89.75 229 A 1 
ATOM 1780 C CB  . TYR A 1 229 ? -24.295 3.989   -7.594  1.00 91.92 229 A 1 
ATOM 1781 C CG  . TYR A 1 229 ? -25.723 4.478   -7.420  1.00 93.02 229 A 1 
ATOM 1782 C CD1 . TYR A 1 229 ? -26.506 4.017   -6.353  1.00 92.09 229 A 1 
ATOM 1783 C CD2 . TYR A 1 229 ? -26.255 5.408   -8.322  1.00 92.47 229 A 1 
ATOM 1784 C CE1 . TYR A 1 229 ? -27.822 4.466   -6.197  1.00 92.46 229 A 1 
ATOM 1785 C CE2 . TYR A 1 229 ? -27.574 5.872   -8.170  1.00 92.54 229 A 1 
ATOM 1786 C CZ  . TYR A 1 229 ? -28.357 5.404   -7.108  1.00 93.22 229 A 1 
ATOM 1787 O OH  . TYR A 1 229 ? -29.642 5.842   -6.971  1.00 92.67 229 A 1 
ATOM 1788 N N   . MET A 1 230 ? -24.039 6.945   -6.072  1.00 91.52 230 A 1 
ATOM 1789 C CA  . MET A 1 230 ? -24.384 7.669   -4.859  1.00 90.68 230 A 1 
ATOM 1790 C C   . MET A 1 230 ? -25.877 7.489   -4.580  1.00 91.62 230 A 1 
ATOM 1791 O O   . MET A 1 230 ? -26.697 8.056   -5.309  1.00 90.41 230 A 1 
ATOM 1792 C CB  . MET A 1 230 ? -23.990 9.147   -5.013  1.00 87.80 230 A 1 
ATOM 1793 C CG  . MET A 1 230 ? -23.995 9.889   -3.678  1.00 76.89 230 A 1 
ATOM 1794 S SD  . MET A 1 230 ? -22.739 9.349   -2.490  1.00 69.77 230 A 1 
ATOM 1795 C CE  . MET A 1 230 ? -22.791 10.724  -1.312  1.00 61.02 230 A 1 
ATOM 1796 N N   . PRO A 1 231 ? -26.264 6.719   -3.556  1.00 92.85 231 A 1 
ATOM 1797 C CA  . PRO A 1 231 ? -27.670 6.565   -3.190  1.00 92.99 231 A 1 
ATOM 1798 C C   . PRO A 1 231 ? -28.301 7.907   -2.828  1.00 92.48 231 A 1 
ATOM 1799 O O   . PRO A 1 231 ? -27.642 8.795   -2.283  1.00 90.40 231 A 1 
ATOM 1800 C CB  . PRO A 1 231 ? -27.696 5.599   -2.003  1.00 92.06 231 A 1 
ATOM 1801 C CG  . PRO A 1 231 ? -26.366 4.863   -2.094  1.00 89.89 231 A 1 
ATOM 1802 C CD  . PRO A 1 231 ? -25.426 5.897   -2.707  1.00 92.26 231 A 1 
ATOM 1803 N N   . LYS A 1 232 ? -29.589 8.049   -3.076  1.00 92.34 232 A 1 
ATOM 1804 C CA  . LYS A 1 232 ? -30.322 9.293   -2.769  1.00 91.19 232 A 1 
ATOM 1805 C C   . LYS A 1 232 ? -30.533 9.522   -1.266  1.00 91.19 232 A 1 
ATOM 1806 O O   . LYS A 1 232 ? -30.648 10.661  -0.834  1.00 88.50 232 A 1 
ATOM 1807 C CB  . LYS A 1 232 ? -31.662 9.296   -3.527  1.00 88.89 232 A 1 
ATOM 1808 C CG  . LYS A 1 232 ? -32.587 8.196   -2.990  1.00 77.15 232 A 1 
ATOM 1809 C CD  . LYS A 1 232 ? -33.908 8.085   -3.723  1.00 72.45 232 A 1 
ATOM 1810 C CE  . LYS A 1 232 ? -34.626 6.944   -3.015  1.00 60.13 232 A 1 
ATOM 1811 N NZ  . LYS A 1 232 ? -35.943 6.650   -3.614  1.00 51.62 232 A 1 
ATOM 1812 N N   . ASP A 1 233 ? -30.653 8.440   -0.500  1.00 92.24 233 A 1 
ATOM 1813 C CA  . ASP A 1 233 ? -30.921 8.446   0.936   1.00 92.45 233 A 1 
ATOM 1814 C C   . ASP A 1 233 ? -30.369 7.174   1.612   1.00 93.49 233 A 1 
ATOM 1815 O O   . ASP A 1 233 ? -29.910 6.232   0.969   1.00 92.64 233 A 1 
ATOM 1816 C CB  . ASP A 1 233 ? -32.435 8.666   1.194   1.00 90.66 233 A 1 
ATOM 1817 C CG  . ASP A 1 233 ? -33.380 7.620   0.583   1.00 89.19 233 A 1 
ATOM 1818 O OD1 . ASP A 1 233 ? -33.063 6.421   0.623   1.00 83.57 233 A 1 
ATOM 1819 O OD2 . ASP A 1 233 ? -34.459 8.001   0.070   1.00 84.07 233 A 1 
ATOM 1820 N N   . ASP A 1 234 ? -30.419 7.167   2.939   1.00 92.92 234 A 1 
ATOM 1821 C CA  . ASP A 1 234 ? -30.003 6.053   3.791   1.00 92.57 234 A 1 
ATOM 1822 C C   . ASP A 1 234 ? -30.816 4.779   3.543   1.00 93.52 234 A 1 
ATOM 1823 O O   . ASP A 1 234 ? -30.298 3.665   3.635   1.00 92.55 234 A 1 
ATOM 1824 C CB  . ASP A 1 234 ? -30.127 6.506   5.255   1.00 89.48 234 A 1 
ATOM 1825 C CG  . ASP A 1 234 ? -31.545 6.894   5.723   1.00 82.11 234 A 1 
ATOM 1826 O OD1 . ASP A 1 234 ? -32.375 7.270   4.868   1.00 71.29 234 A 1 
ATOM 1827 O OD2 . ASP A 1 234 ? -31.806 6.797   6.945   1.00 73.55 234 A 1 
ATOM 1828 N N   . ARG A 1 235 ? -32.078 4.906   3.173   1.00 93.09 235 A 1 
ATOM 1829 C CA  . ARG A 1 235 ? -32.976 3.783   2.928   1.00 93.28 235 A 1 
ATOM 1830 C C   . ARG A 1 235 ? -32.620 3.051   1.642   1.00 94.15 235 A 1 
ATOM 1831 O O   . ARG A 1 235 ? -32.647 1.816   1.606   1.00 93.53 235 A 1 
ATOM 1832 C CB  . ARG A 1 235 ? -34.414 4.320   2.914   1.00 91.95 235 A 1 
ATOM 1833 C CG  . ARG A 1 235 ? -35.418 3.214   3.219   1.00 79.46 235 A 1 
ATOM 1834 C CD  . ARG A 1 235 ? -36.817 3.810   3.195   1.00 73.62 235 A 1 
ATOM 1835 N NE  . ARG A 1 235 ? -37.789 2.899   3.804   1.00 63.25 235 A 1 
ATOM 1836 C CZ  . ARG A 1 235 ? -39.078 3.132   3.942   1.00 54.06 235 A 1 
ATOM 1837 N NH1 . ARG A 1 235 ? -39.631 4.203   3.457   1.00 48.54 235 A 1 
ATOM 1838 N NH2 . ARG A 1 235 ? -39.834 2.270   4.577   1.00 47.38 235 A 1 
ATOM 1839 N N   . GLU A 1 236 ? -32.262 3.791   0.604   1.00 94.40 236 A 1 
ATOM 1840 C CA  . GLU A 1 236 ? -31.731 3.211   -0.627  1.00 95.09 236 A 1 
ATOM 1841 C C   . GLU A 1 236 ? -30.360 2.572   -0.381  1.00 95.66 236 A 1 
ATOM 1842 O O   . GLU A 1 236 ? -30.155 1.419   -0.779  1.00 95.18 236 A 1 
ATOM 1843 C CB  . GLU A 1 236 ? -31.670 4.277   -1.731  1.00 94.53 236 A 1 
ATOM 1844 C CG  . GLU A 1 236 ? -31.238 3.653   -3.071  1.00 92.82 236 A 1 
ATOM 1845 C CD  . GLU A 1 236 ? -31.275 4.648   -4.230  1.00 92.71 236 A 1 
ATOM 1846 O OE1 . GLU A 1 236 ? -31.650 4.216   -5.350  1.00 87.19 236 A 1 
ATOM 1847 O OE2 . GLU A 1 236 ? -30.963 5.830   -4.018  1.00 88.50 236 A 1 
ATOM 1848 N N   . ALA A 1 237 ? -29.483 3.237   0.350   1.00 95.45 237 A 1 
ATOM 1849 C CA  . ALA A 1 237 ? -28.175 2.696   0.716   1.00 95.61 237 A 1 
ATOM 1850 C C   . ALA A 1 237 ? -28.315 1.359   1.474   1.00 96.19 237 A 1 
ATOM 1851 O O   . ALA A 1 237 ? -27.664 0.379   1.110   1.00 95.85 237 A 1 
ATOM 1852 C CB  . ALA A 1 237 ? -27.410 3.739   1.544   1.00 95.03 237 A 1 
ATOM 1853 N N   . GLN A 1 238 ? -29.210 1.282   2.463   1.00 95.88 238 A 1 
ATOM 1854 C CA  . GLN A 1 238 ? -29.504 0.050   3.192   1.00 96.08 238 A 1 
ATOM 1855 C C   . GLN A 1 238 ? -30.039 -1.048  2.261   1.00 96.21 238 A 1 
ATOM 1856 O O   . GLN A 1 238 ? -29.547 -2.178  2.309   1.00 95.84 238 A 1 
ATOM 1857 C CB  . GLN A 1 238 ? -30.468 0.345   4.349   1.00 95.22 238 A 1 
ATOM 1858 C CG  . GLN A 1 238 ? -30.778 -0.941  5.131   1.00 93.06 238 A 1 
ATOM 1859 C CD  . GLN A 1 238 ? -31.656 -0.740  6.364   1.00 92.09 238 A 1 
ATOM 1860 O OE1 . GLN A 1 238 ? -31.828 0.335   6.903   1.00 86.64 238 A 1 
ATOM 1861 N NE2 . GLN A 1 238 ? -32.236 -1.813  6.862   1.00 84.52 238 A 1 
ATOM 1862 N N   . SER A 1 239 ? -30.984 -0.730  1.397   1.00 95.99 239 A 1 
ATOM 1863 C CA  . SER A 1 239 ? -31.554 -1.694  0.448   1.00 95.72 239 A 1 
ATOM 1864 C C   . SER A 1 239 ? -30.494 -2.288  -0.490  1.00 96.21 239 A 1 
ATOM 1865 O O   . SER A 1 239 ? -30.494 -3.494  -0.746  1.00 95.61 239 A 1 
ATOM 1866 C CB  . SER A 1 239 ? -32.660 -1.021  -0.364  1.00 94.73 239 A 1 
ATOM 1867 O OG  . SER A 1 239 ? -33.248 -1.955  -1.255  1.00 82.95 239 A 1 
ATOM 1868 N N   . ILE A 1 240 ? -29.567 -1.464  -0.969  1.00 96.36 240 A 1 
ATOM 1869 C CA  . ILE A 1 240 ? -28.454 -1.930  -1.790  1.00 96.65 240 A 1 
ATOM 1870 C C   . ILE A 1 240 ? -27.517 -2.814  -0.960  1.00 96.92 240 A 1 
ATOM 1871 O O   . ILE A 1 240 ? -27.191 -3.920  -1.389  1.00 96.69 240 A 1 
ATOM 1872 C CB  . ILE A 1 240 ? -27.718 -0.747  -2.446  1.00 96.22 240 A 1 
ATOM 1873 C CG1 . ILE A 1 240 ? -28.645 0.005   -3.427  1.00 94.78 240 A 1 
ATOM 1874 C CG2 . ILE A 1 240 ? -26.475 -1.262  -3.210  1.00 94.79 240 A 1 
ATOM 1875 C CD1 . ILE A 1 240 ? -28.105 1.378   -3.879  1.00 91.87 240 A 1 
ATOM 1876 N N   . CYS A 1 241 ? -27.148 -2.396  0.255   1.00 97.03 241 A 1 
ATOM 1877 C CA  . CYS A 1 241 ? -26.310 -3.187  1.158   1.00 97.05 241 A 1 
ATOM 1878 C C   . CYS A 1 241 ? -26.906 -4.573  1.453   1.00 97.20 241 A 1 
ATOM 1879 O O   . CYS A 1 241 ? -26.189 -5.567  1.433   1.00 96.95 241 A 1 
ATOM 1880 C CB  . CYS A 1 241 ? -26.087 -2.421  2.468   1.00 96.65 241 A 1 
ATOM 1881 S SG  . CYS A 1 241 ? -25.028 -0.977  2.226   1.00 95.60 241 A 1 
ATOM 1882 N N   . GLU A 1 242 ? -28.207 -4.673  1.687   1.00 97.13 242 A 1 
ATOM 1883 C CA  . GLU A 1 242 ? -28.911 -5.944  1.912   1.00 96.92 242 A 1 
ATOM 1884 C C   . GLU A 1 242 ? -28.772 -6.892  0.714   1.00 96.99 242 A 1 
ATOM 1885 O O   . GLU A 1 242 ? -28.535 -8.091  0.896   1.00 95.98 242 A 1 
ATOM 1886 C CB  . GLU A 1 242 ? -30.392 -5.680  2.208   1.00 96.37 242 A 1 
ATOM 1887 C CG  . GLU A 1 242 ? -30.603 -5.151  3.633   1.00 92.89 242 A 1 
ATOM 1888 C CD  . GLU A 1 242 ? -32.045 -4.723  3.939   1.00 90.00 242 A 1 
ATOM 1889 O OE1 . GLU A 1 242 ? -32.251 -4.190  5.058   1.00 82.31 242 A 1 
ATOM 1890 O OE2 . GLU A 1 242 ? -32.930 -4.929  3.083   1.00 83.90 242 A 1 
ATOM 1891 N N   . ARG A 1 243 ? -28.834 -6.369  -0.502  1.00 97.03 243 A 1 
ATOM 1892 C CA  . ARG A 1 243 ? -28.726 -7.159  -1.738  1.00 96.81 243 A 1 
ATOM 1893 C C   . ARG A 1 243 ? -27.285 -7.499  -2.121  1.00 97.06 243 A 1 
ATOM 1894 O O   . ARG A 1 243 ? -27.064 -8.508  -2.793  1.00 95.92 243 A 1 
ATOM 1895 C CB  . ARG A 1 243 ? -29.447 -6.424  -2.876  1.00 96.07 243 A 1 
ATOM 1896 C CG  . ARG A 1 243 ? -30.960 -6.311  -2.597  1.00 93.14 243 A 1 
ATOM 1897 C CD  . ARG A 1 243 ? -31.692 -5.592  -3.731  1.00 88.61 243 A 1 
ATOM 1898 N NE  . ARG A 1 243 ? -31.703 -6.394  -4.968  1.00 84.18 243 A 1 
ATOM 1899 C CZ  . ARG A 1 243 ? -32.201 -6.021  -6.139  1.00 79.78 243 A 1 
ATOM 1900 N NH1 . ARG A 1 243 ? -32.733 -4.849  -6.314  1.00 72.64 243 A 1 
ATOM 1901 N NH2 . ARG A 1 243 ? -32.180 -6.830  -7.155  1.00 73.09 243 A 1 
ATOM 1902 N N   . VAL A 1 244 ? -26.315 -6.701  -1.688  1.00 97.10 244 A 1 
ATOM 1903 C CA  . VAL A 1 244 ? -24.881 -6.946  -1.910  1.00 97.35 244 A 1 
ATOM 1904 C C   . VAL A 1 244 ? -24.299 -7.900  -0.863  1.00 97.41 244 A 1 
ATOM 1905 O O   . VAL A 1 244 ? -23.451 -8.735  -1.197  1.00 96.73 244 A 1 
ATOM 1906 C CB  . VAL A 1 244 ? -24.108 -5.612  -1.952  1.00 97.03 244 A 1 
ATOM 1907 C CG1 . VAL A 1 244 ? -22.591 -5.800  -1.971  1.00 95.42 244 A 1 
ATOM 1908 C CG2 . VAL A 1 244 ? -24.487 -4.824  -3.216  1.00 95.74 244 A 1 
ATOM 1909 N N   . THR A 1 245 ? -24.772 -7.863  0.378   1.00 97.38 245 A 1 
ATOM 1910 C CA  . THR A 1 245 ? -24.277 -8.683  1.504   1.00 97.27 245 A 1 
ATOM 1911 C C   . THR A 1 245 ? -24.116 -10.189 1.186   1.00 97.15 245 A 1 
ATOM 1912 O O   . THR A 1 245 ? -23.096 -10.750 1.592   1.00 96.35 245 A 1 
ATOM 1913 C CB  . THR A 1 245 ? -25.163 -8.490  2.747   1.00 96.33 245 A 1 
ATOM 1914 O OG1 . THR A 1 245 ? -25.068 -7.174  3.224   1.00 88.04 245 A 1 
ATOM 1915 C CG2 . THR A 1 245 ? -24.754 -9.376  3.922   1.00 86.49 245 A 1 
ATOM 1916 N N   . PRO A 1 246 ? -25.010 -10.862 0.451   1.00 96.89 246 A 1 
ATOM 1917 C CA  . PRO A 1 246 ? -24.818 -12.272 0.102   1.00 96.36 246 A 1 
ATOM 1918 C C   . PRO A 1 246 ? -23.526 -12.564 -0.683  1.00 96.10 246 A 1 
ATOM 1919 O O   . PRO A 1 246 ? -23.031 -13.689 -0.635  1.00 94.94 246 A 1 
ATOM 1920 C CB  . PRO A 1 246 ? -26.061 -12.657 -0.720  1.00 95.48 246 A 1 
ATOM 1921 C CG  . PRO A 1 246 ? -27.132 -11.685 -0.229  1.00 93.93 246 A 1 
ATOM 1922 C CD  . PRO A 1 246 ? -26.323 -10.416 0.028   1.00 96.22 246 A 1 
ATOM 1923 N N   . ARG A 1 247 ? -22.947 -11.568 -1.369  1.00 96.28 247 A 1 
ATOM 1924 C CA  . ARG A 1 247 ? -21.685 -11.720 -2.118  1.00 95.93 247 A 1 
ATOM 1925 C C   . ARG A 1 247 ? -20.470 -11.882 -1.215  1.00 95.83 247 A 1 
ATOM 1926 O O   . ARG A 1 247 ? -19.469 -12.415 -1.661  1.00 94.51 247 A 1 
ATOM 1927 C CB  . ARG A 1 247 ? -21.471 -10.538 -3.081  1.00 95.32 247 A 1 
ATOM 1928 C CG  . ARG A 1 247 ? -22.587 -10.275 -4.105  1.00 92.34 247 A 1 
ATOM 1929 C CD  . ARG A 1 247 ? -22.874 -11.476 -5.009  1.00 90.18 247 A 1 
ATOM 1930 N NE  . ARG A 1 247 ? -23.995 -12.291 -4.505  1.00 86.37 247 A 1 
ATOM 1931 C CZ  . ARG A 1 247 ? -24.368 -13.481 -4.973  1.00 82.21 247 A 1 
ATOM 1932 N NH1 . ARG A 1 247 ? -23.682 -14.102 -5.880  1.00 72.86 247 A 1 
ATOM 1933 N NH2 . ARG A 1 247 ? -25.454 -14.044 -4.531  1.00 77.27 247 A 1 
ATOM 1934 N N   . LEU A 1 248 ? -20.560 -11.507 0.069   1.00 96.06 248 A 1 
ATOM 1935 C CA  . LEU A 1 248 ? -19.499 -11.722 1.059   1.00 95.90 248 A 1 
ATOM 1936 C C   . LEU A 1 248 ? -19.168 -13.202 1.285   1.00 95.13 248 A 1 
ATOM 1937 O O   . LEU A 1 248 ? -18.080 -13.520 1.750   1.00 93.24 248 A 1 
ATOM 1938 C CB  . LEU A 1 248 ? -19.908 -11.083 2.396   1.00 96.03 248 A 1 
ATOM 1939 C CG  . LEU A 1 248 ? -20.026 -9.553  2.398   1.00 96.16 248 A 1 
ATOM 1940 C CD1 . LEU A 1 248 ? -20.525 -9.091  3.776   1.00 95.26 248 A 1 
ATOM 1941 C CD2 . LEU A 1 248 ? -18.687 -8.874  2.128   1.00 94.84 248 A 1 
ATOM 1942 N N   . SER A 1 249 ? -20.069 -14.110 0.946   1.00 94.89 249 A 1 
ATOM 1943 C CA  . SER A 1 249 ? -19.870 -15.554 1.083   1.00 93.39 249 A 1 
ATOM 1944 C C   . SER A 1 249 ? -19.373 -16.228 -0.203  1.00 92.63 249 A 1 
ATOM 1945 O O   . SER A 1 249 ? -19.379 -17.445 -0.297  1.00 89.08 249 A 1 
ATOM 1946 C CB  . SER A 1 249 ? -21.165 -16.219 1.576   1.00 91.48 249 A 1 
ATOM 1947 O OG  . SER A 1 249 ? -21.629 -15.597 2.760   1.00 80.45 249 A 1 
ATOM 1948 N N   . HIS A 1 250 ? -18.988 -15.455 -1.210  1.00 91.34 250 A 1 
ATOM 1949 C CA  . HIS A 1 250 ? -18.513 -15.996 -2.480  1.00 90.85 250 A 1 
ATOM 1950 C C   . HIS A 1 250 ? -17.123 -16.641 -2.329  1.00 90.34 250 A 1 
ATOM 1951 O O   . HIS A 1 250 ? -16.297 -16.170 -1.549  1.00 88.87 250 A 1 
ATOM 1952 C CB  . HIS A 1 250 ? -18.525 -14.901 -3.552  1.00 90.33 250 A 1 
ATOM 1953 C CG  . HIS A 1 250 ? -18.540 -15.466 -4.942  1.00 89.40 250 A 1 
ATOM 1954 N ND1 . HIS A 1 250 ? -17.450 -15.819 -5.700  1.00 79.35 250 A 1 
ATOM 1955 C CD2 . HIS A 1 250 ? -19.655 -15.822 -5.670  1.00 79.00 250 A 1 
ATOM 1956 C CE1 . HIS A 1 250 ? -17.889 -16.374 -6.851  1.00 79.69 250 A 1 
ATOM 1957 N NE2 . HIS A 1 250 ? -19.226 -16.389 -6.856  1.00 80.84 250 A 1 
ATOM 1958 N N   . ALA A 1 251 ? -16.853 -17.703 -3.081  1.00 88.98 251 A 1 
ATOM 1959 C CA  . ALA A 1 251 ? -15.560 -18.385 -3.031  1.00 87.99 251 A 1 
ATOM 1960 C C   . ALA A 1 251 ? -14.425 -17.562 -3.677  1.00 87.98 251 A 1 
ATOM 1961 O O   . ALA A 1 251 ? -13.267 -17.673 -3.268  1.00 85.11 251 A 1 
ATOM 1962 C CB  . ALA A 1 251 ? -15.714 -19.742 -3.721  1.00 86.36 251 A 1 
ATOM 1963 N N   . ASN A 1 252 ? -14.743 -16.724 -4.664  1.00 87.92 252 A 1 
ATOM 1964 C CA  . ASN A 1 252 ? -13.765 -15.858 -5.315  1.00 88.14 252 A 1 
ATOM 1965 C C   . ASN A 1 252 ? -13.499 -14.609 -4.453  1.00 88.79 252 A 1 
ATOM 1966 O O   . ASN A 1 252 ? -14.392 -13.797 -4.220  1.00 88.91 252 A 1 
ATOM 1967 C CB  . ASN A 1 252 ? -14.258 -15.533 -6.741  1.00 87.10 252 A 1 
ATOM 1968 C CG  . ASN A 1 252 ? -13.241 -14.756 -7.564  1.00 86.65 252 A 1 
ATOM 1969 O OD1 . ASN A 1 252 ? -12.427 -14.010 -7.059  1.00 82.19 252 A 1 
ATOM 1970 N ND2 . ASN A 1 252 ? -13.267 -14.901 -8.871  1.00 80.43 252 A 1 
ATOM 1971 N N   . SER A 1 253 ? -12.233 -14.448 -4.020  1.00 86.90 253 A 1 
ATOM 1972 C CA  . SER A 1 253 ? -11.787 -13.327 -3.188  1.00 86.78 253 A 1 
ATOM 1973 C C   . SER A 1 253 ? -12.024 -11.961 -3.830  1.00 88.35 253 A 1 
ATOM 1974 O O   . SER A 1 253 ? -12.344 -11.004 -3.120  1.00 87.87 253 A 1 
ATOM 1975 C CB  . SER A 1 253 ? -10.295 -13.489 -2.871  1.00 84.43 253 A 1 
ATOM 1976 O OG  . SER A 1 253 ? -9.542  -13.596 -4.063  1.00 75.39 253 A 1 
ATOM 1977 N N   . ALA A 1 254 ? -11.934 -11.863 -5.156  1.00 86.01 254 A 1 
ATOM 1978 C CA  . ALA A 1 254 ? -12.191 -10.619 -5.864  1.00 86.32 254 A 1 
ATOM 1979 C C   . ALA A 1 254 ? -13.661 -10.175 -5.735  1.00 88.52 254 A 1 
ATOM 1980 O O   . ALA A 1 254 ? -13.931 -9.005  -5.486  1.00 88.38 254 A 1 
ATOM 1981 C CB  . ALA A 1 254 ? -11.758 -10.780 -7.323  1.00 84.84 254 A 1 
ATOM 1982 N N   . VAL A 1 255 ? -14.599 -11.119 -5.799  1.00 89.29 255 A 1 
ATOM 1983 C CA  . VAL A 1 255 ? -16.030 -10.825 -5.567  1.00 91.06 255 A 1 
ATOM 1984 C C   . VAL A 1 255 ? -16.253 -10.342 -4.133  1.00 91.91 255 A 1 
ATOM 1985 O O   . VAL A 1 255 ? -16.987 -9.380  -3.909  1.00 91.87 255 A 1 
ATOM 1986 C CB  . VAL A 1 255 ? -16.920 -12.049 -5.855  1.00 91.68 255 A 1 
ATOM 1987 C CG1 . VAL A 1 255 ? -18.403 -11.758 -5.588  1.00 90.05 255 A 1 
ATOM 1988 C CG2 . VAL A 1 255 ? -16.796 -12.514 -7.302  1.00 89.64 255 A 1 
ATOM 1989 N N   . VAL A 1 256 ? -15.620 -11.002 -3.152  1.00 92.06 256 A 1 
ATOM 1990 C CA  . VAL A 1 256 ? -15.726 -10.623 -1.737  1.00 92.53 256 A 1 
ATOM 1991 C C   . VAL A 1 256 ? -15.185 -9.207  -1.516  1.00 92.73 256 A 1 
ATOM 1992 O O   . VAL A 1 256 ? -15.870 -8.392  -0.904  1.00 92.54 256 A 1 
ATOM 1993 C CB  . VAL A 1 256 ? -15.001 -11.635 -0.820  1.00 92.69 256 A 1 
ATOM 1994 C CG1 . VAL A 1 256 ? -15.066 -11.215 0.658   1.00 91.39 256 A 1 
ATOM 1995 C CG2 . VAL A 1 256 ? -15.632 -13.027 -0.935  1.00 91.46 256 A 1 
ATOM 1996 N N   . LEU A 1 257 ? -14.004 -8.889  -2.047  1.00 91.41 257 A 1 
ATOM 1997 C CA  . LEU A 1 257 ? -13.386 -7.564  -1.911  1.00 90.94 257 A 1 
ATOM 1998 C C   . LEU A 1 257 ? -14.216 -6.475  -2.597  1.00 91.46 257 A 1 
ATOM 1999 O O   . LEU A 1 257 ? -14.450 -5.428  -1.985  1.00 91.31 257 A 1 
ATOM 2000 C CB  . LEU A 1 257 ? -11.951 -7.604  -2.459  1.00 90.30 257 A 1 
ATOM 2001 C CG  . LEU A 1 257 ? -10.954 -8.347  -1.551  1.00 88.38 257 A 1 
ATOM 2002 C CD1 . LEU A 1 257 ? -9.607  -8.487  -2.270  1.00 86.23 257 A 1 
ATOM 2003 C CD2 . LEU A 1 257 ? -10.705 -7.608  -0.234  1.00 85.62 257 A 1 
ATOM 2004 N N   . SER A 1 258 ? -14.738 -6.721  -3.790  1.00 91.20 258 A 1 
ATOM 2005 C CA  . SER A 1 258 ? -15.631 -5.777  -4.461  1.00 91.67 258 A 1 
ATOM 2006 C C   . SER A 1 258 ? -16.936 -5.564  -3.683  1.00 92.57 258 A 1 
ATOM 2007 O O   . SER A 1 258 ? -17.404 -4.433  -3.546  1.00 92.44 258 A 1 
ATOM 2008 C CB  . SER A 1 258 ? -15.936 -6.235  -5.894  1.00 91.25 258 A 1 
ATOM 2009 O OG  . SER A 1 258 ? -14.755 -6.217  -6.672  1.00 85.49 258 A 1 
ATOM 2010 N N   . ALA A 1 259 ? -17.488 -6.614  -3.068  1.00 94.02 259 A 1 
ATOM 2011 C CA  . ALA A 1 259 ? -18.650 -6.480  -2.190  1.00 94.81 259 A 1 
ATOM 2012 C C   . ALA A 1 259 ? -18.320 -5.662  -0.935  1.00 94.72 259 A 1 
ATOM 2013 O O   . ALA A 1 259 ? -19.085 -4.766  -0.570  1.00 94.33 259 A 1 
ATOM 2014 C CB  . ALA A 1 259 ? -19.179 -7.871  -1.838  1.00 95.47 259 A 1 
ATOM 2015 N N   . VAL A 1 260 ? -17.165 -5.909  -0.301  1.00 94.14 260 A 1 
ATOM 2016 C CA  . VAL A 1 260 ? -16.689 -5.115  0.849   1.00 93.57 260 A 1 
ATOM 2017 C C   . VAL A 1 260 ? -16.527 -3.648  0.462   1.00 93.16 260 A 1 
ATOM 2018 O O   . VAL A 1 260 ? -16.995 -2.792  1.210   1.00 92.55 260 A 1 
ATOM 2019 C CB  . VAL A 1 260 ? -15.379 -5.690  1.425   1.00 93.42 260 A 1 
ATOM 2020 C CG1 . VAL A 1 260 ? -14.748 -4.764  2.476   1.00 92.07 260 A 1 
ATOM 2021 C CG2 . VAL A 1 260 ? -15.636 -7.030  2.116   1.00 92.22 260 A 1 
ATOM 2022 N N   . LYS A 1 261 ? -15.949 -3.347  -0.697  1.00 92.76 261 A 1 
ATOM 2023 C CA  . LYS A 1 261 ? -15.816 -1.981  -1.219  1.00 91.63 261 A 1 
ATOM 2024 C C   . LYS A 1 261 ? -17.160 -1.256  -1.289  1.00 91.51 261 A 1 
ATOM 2025 O O   . LYS A 1 261 ? -17.287 -0.157  -0.757  1.00 90.71 261 A 1 
ATOM 2026 C CB  . LYS A 1 261 ? -15.136 -2.039  -2.599  1.00 89.74 261 A 1 
ATOM 2027 C CG  . LYS A 1 261 ? -15.001 -0.649  -3.256  1.00 85.20 261 A 1 
ATOM 2028 C CD  . LYS A 1 261 ? -14.189 -0.690  -4.556  1.00 82.48 261 A 1 
ATOM 2029 C CE  . LYS A 1 261 ? -14.894 -1.490  -5.656  1.00 73.53 261 A 1 
ATOM 2030 N NZ  . LYS A 1 261 ? -14.062 -1.581  -6.876  1.00 69.97 261 A 1 
ATOM 2031 N N   . VAL A 1 262 ? -18.160 -1.882  -1.900  1.00 93.83 262 A 1 
ATOM 2032 C CA  . VAL A 1 262 ? -19.511 -1.317  -2.013  1.00 94.26 262 A 1 
ATOM 2033 C C   . VAL A 1 262 ? -20.115 -1.064  -0.629  1.00 94.11 262 A 1 
ATOM 2034 O O   . VAL A 1 262 ? -20.609 0.022   -0.350  1.00 93.59 262 A 1 
ATOM 2035 C CB  . VAL A 1 262 ? -20.430 -2.233  -2.838  1.00 94.27 262 A 1 
ATOM 2036 C CG1 . VAL A 1 262 ? -21.880 -1.740  -2.871  1.00 92.38 262 A 1 
ATOM 2037 C CG2 . VAL A 1 262 ? -19.962 -2.328  -4.292  1.00 92.78 262 A 1 
ATOM 2038 N N   . LEU A 1 263 ? -20.040 -2.065  0.258   1.00 95.32 263 A 1 
ATOM 2039 C CA  . LEU A 1 263 ? -20.604 -1.971  1.603   1.00 95.42 263 A 1 
ATOM 2040 C C   . LEU A 1 263 ? -19.895 -0.903  2.449   1.00 94.51 263 A 1 
ATOM 2041 O O   . LEU A 1 263 ? -20.567 -0.125  3.111   1.00 93.69 263 A 1 
ATOM 2042 C CB  . LEU A 1 263 ? -20.538 -3.353  2.277   1.00 96.24 263 A 1 
ATOM 2043 C CG  . LEU A 1 263 ? -21.437 -4.412  1.618   1.00 96.21 263 A 1 
ATOM 2044 C CD1 . LEU A 1 263 ? -21.148 -5.781  2.238   1.00 95.55 263 A 1 
ATOM 2045 C CD2 . LEU A 1 263 ? -22.925 -4.126  1.785   1.00 95.28 263 A 1 
ATOM 2046 N N   . MET A 1 264 ? -18.568 -0.812  2.382   1.00 93.83 264 A 1 
ATOM 2047 C CA  . MET A 1 264 ? -17.776 0.212   3.064   1.00 92.30 264 A 1 
ATOM 2048 C C   . MET A 1 264 ? -18.184 1.626   2.647   1.00 91.35 264 A 1 
ATOM 2049 O O   . MET A 1 264 ? -18.373 2.479   3.507   1.00 89.41 264 A 1 
ATOM 2050 C CB  . MET A 1 264 ? -16.287 -0.005  2.760   1.00 91.41 264 A 1 
ATOM 2051 C CG  . MET A 1 264 ? -15.675 -1.129  3.593   1.00 87.73 264 A 1 
ATOM 2052 S SD  . MET A 1 264 ? -15.270 -0.682  5.306   1.00 84.77 264 A 1 
ATOM 2053 C CE  . MET A 1 264 ? -13.908 0.468   5.020   1.00 75.58 264 A 1 
ATOM 2054 N N   . LYS A 1 265 ? -18.372 1.850   1.355   1.00 92.68 265 A 1 
ATOM 2055 C CA  . LYS A 1 265 ? -18.821 3.144   0.819   1.00 91.47 265 A 1 
ATOM 2056 C C   . LYS A 1 265 ? -20.230 3.485   1.285   1.00 91.65 265 A 1 
ATOM 2057 O O   . LYS A 1 265 ? -20.467 4.575   1.803   1.00 90.36 265 A 1 
ATOM 2058 C CB  . LYS A 1 265 ? -18.735 3.126   -0.720  1.00 89.80 265 A 1 
ATOM 2059 C CG  . LYS A 1 265 ? -17.724 4.149   -1.256  1.00 79.34 265 A 1 
ATOM 2060 C CD  . LYS A 1 265 ? -17.696 4.120   -2.782  1.00 72.61 265 A 1 
ATOM 2061 C CE  . LYS A 1 265 ? -16.854 5.248   -3.355  1.00 64.35 265 A 1 
ATOM 2062 N NZ  . LYS A 1 265 ? -16.875 5.263   -4.845  1.00 58.44 265 A 1 
ATOM 2063 N N   . PHE A 1 266 ? -21.163 2.560   1.160   1.00 93.92 266 A 1 
ATOM 2064 C CA  . PHE A 1 266 ? -22.561 2.831   1.494   1.00 94.22 266 A 1 
ATOM 2065 C C   . PHE A 1 266 ? -22.815 2.906   3.004   1.00 93.77 266 A 1 
ATOM 2066 O O   . PHE A 1 266 ? -23.734 3.596   3.432   1.00 91.84 266 A 1 
ATOM 2067 C CB  . PHE A 1 266 ? -23.467 1.802   0.810   1.00 94.34 266 A 1 
ATOM 2068 C CG  . PHE A 1 266 ? -23.544 1.886   -0.703  1.00 94.15 266 A 1 
ATOM 2069 C CD1 . PHE A 1 266 ? -22.877 2.879   -1.455  1.00 89.05 266 A 1 
ATOM 2070 C CD2 . PHE A 1 266 ? -24.346 0.957   -1.377  1.00 88.87 266 A 1 
ATOM 2071 C CE1 . PHE A 1 266 ? -23.006 2.938   -2.852  1.00 87.50 266 A 1 
ATOM 2072 C CE2 . PHE A 1 266 ? -24.479 1.014   -2.775  1.00 87.99 266 A 1 
ATOM 2073 C CZ  . PHE A 1 266 ? -23.809 2.000   -3.504  1.00 90.01 266 A 1 
ATOM 2074 N N   . MET A 1 267 ? -21.968 2.278   3.829   1.00 93.83 267 A 1 
ATOM 2075 C CA  . MET A 1 267 ? -22.000 2.447   5.281   1.00 92.97 267 A 1 
ATOM 2076 C C   . MET A 1 267 ? -21.765 3.890   5.734   1.00 92.58 267 A 1 
ATOM 2077 O O   . MET A 1 267 ? -22.150 4.218   6.853   1.00 90.44 267 A 1 
ATOM 2078 C CB  . MET A 1 267 ? -20.941 1.561   5.943   1.00 91.11 267 A 1 
ATOM 2079 C CG  . MET A 1 267 ? -21.420 0.126   6.118   1.00 84.52 267 A 1 
ATOM 2080 S SD  . MET A 1 267 ? -20.178 -0.950  6.883   1.00 84.21 267 A 1 
ATOM 2081 C CE  . MET A 1 267 ? -20.327 -0.403  8.592   1.00 75.01 267 A 1 
ATOM 2082 N N   . GLU A 1 268 ? -21.135 4.742   4.927   1.00 91.39 268 A 1 
ATOM 2083 C CA  . GLU A 1 268 ? -20.951 6.157   5.266   1.00 89.88 268 A 1 
ATOM 2084 C C   . GLU A 1 268 ? -22.274 6.928   5.293   1.00 90.07 268 A 1 
ATOM 2085 O O   . GLU A 1 268 ? -22.419 7.869   6.070   1.00 87.17 268 A 1 
ATOM 2086 C CB  . GLU A 1 268 ? -19.980 6.828   4.294   1.00 87.46 268 A 1 
ATOM 2087 C CG  . GLU A 1 268 ? -18.607 6.162   4.347   1.00 80.93 268 A 1 
ATOM 2088 C CD  . GLU A 1 268 ? -17.517 6.904   3.575   1.00 74.27 268 A 1 
ATOM 2089 O OE1 . GLU A 1 268 ? -16.368 6.401   3.638   1.00 67.63 268 A 1 
ATOM 2090 O OE2 . GLU A 1 268 ? -17.773 7.968   2.994   1.00 66.83 268 A 1 
ATOM 2091 N N   . MET A 1 269 ? -23.251 6.484   4.513   1.00 91.75 269 A 1 
ATOM 2092 C CA  . MET A 1 269 ? -24.588 7.079   4.469   1.00 91.56 269 A 1 
ATOM 2093 C C   . MET A 1 269 ? -25.512 6.558   5.568   1.00 92.03 269 A 1 
ATOM 2094 O O   . MET A 1 269 ? -26.572 7.132   5.799   1.00 89.76 269 A 1 
ATOM 2095 C CB  . MET A 1 269 ? -25.219 6.823   3.101   1.00 90.00 269 A 1 
ATOM 2096 C CG  . MET A 1 269 ? -24.416 7.452   1.962   1.00 83.17 269 A 1 
ATOM 2097 S SD  . MET A 1 269 ? -25.318 7.474   0.392   1.00 77.89 269 A 1 
ATOM 2098 C CE  . MET A 1 269 ? -26.581 8.708   0.747   1.00 68.17 269 A 1 
ATOM 2099 N N   . LEU A 1 270 ? -25.145 5.461   6.234   1.00 91.94 270 A 1 
ATOM 2100 C CA  . LEU A 1 270 ? -25.973 4.858   7.272   1.00 92.29 270 A 1 
ATOM 2101 C C   . LEU A 1 270 ? -25.679 5.488   8.632   1.00 91.69 270 A 1 
ATOM 2102 O O   . LEU A 1 270 ? -24.522 5.606   9.042   1.00 88.81 270 A 1 
ATOM 2103 C CB  . LEU A 1 270 ? -25.760 3.335   7.305   1.00 91.77 270 A 1 
ATOM 2104 C CG  . LEU A 1 270 ? -26.118 2.605   6.000   1.00 91.20 270 A 1 
ATOM 2105 C CD1 . LEU A 1 270 ? -25.835 1.107   6.164   1.00 87.95 270 A 1 
ATOM 2106 C CD2 . LEU A 1 270 ? -27.588 2.763   5.617   1.00 87.78 270 A 1 
ATOM 2107 N N   . SER A 1 271 ? -26.740 5.821   9.373   1.00 90.81 271 A 1 
ATOM 2108 C CA  . SER A 1 271 ? -26.583 6.243   10.760  1.00 90.24 271 A 1 
ATOM 2109 C C   . SER A 1 271 ? -25.993 5.111   11.606  1.00 90.71 271 A 1 
ATOM 2110 O O   . SER A 1 271 ? -26.442 3.965   11.543  1.00 88.41 271 A 1 
ATOM 2111 C CB  . SER A 1 271 ? -27.915 6.694   11.368  1.00 87.41 271 A 1 
ATOM 2112 O OG  . SER A 1 271 ? -27.696 7.016   12.733  1.00 78.26 271 A 1 
ATOM 2113 N N   . LYS A 1 272 ? -25.020 5.454   12.462  1.00 89.26 272 A 1 
ATOM 2114 C CA  . LYS A 1 272 ? -24.394 4.503   13.395  1.00 88.75 272 A 1 
ATOM 2115 C C   . LYS A 1 272 ? -25.363 3.989   14.467  1.00 89.20 272 A 1 
ATOM 2116 O O   . LYS A 1 272 ? -25.110 2.943   15.046  1.00 85.26 272 A 1 
ATOM 2117 C CB  . LYS A 1 272 ? -23.172 5.148   14.057  1.00 85.48 272 A 1 
ATOM 2118 C CG  . LYS A 1 272 ? -22.069 5.465   13.036  1.00 79.02 272 A 1 
ATOM 2119 C CD  . LYS A 1 272 ? -20.817 6.013   13.730  1.00 73.09 272 A 1 
ATOM 2120 C CE  . LYS A 1 272 ? -19.756 6.291   12.677  1.00 64.75 272 A 1 
ATOM 2121 N NZ  . LYS A 1 272 ? -18.483 6.783   13.275  1.00 57.94 272 A 1 
ATOM 2122 N N   . ASP A 1 273 ? -26.442 4.708   14.691  1.00 88.17 273 A 1 
ATOM 2123 C CA  . ASP A 1 273 ? -27.462 4.356   15.682  1.00 87.30 273 A 1 
ATOM 2124 C C   . ASP A 1 273 ? -28.451 3.301   15.159  1.00 88.01 273 A 1 
ATOM 2125 O O   . ASP A 1 273 ? -29.249 2.762   15.922  1.00 84.26 273 A 1 
ATOM 2126 C CB  . ASP A 1 273 ? -28.208 5.626   16.115  1.00 84.39 273 A 1 
ATOM 2127 C CG  . ASP A 1 273 ? -27.277 6.709   16.689  1.00 76.65 273 A 1 
ATOM 2128 O OD1 . ASP A 1 273 ? -26.312 6.345   17.391  1.00 68.75 273 A 1 
ATOM 2129 O OD2 . ASP A 1 273 ? -27.542 7.886   16.392  1.00 69.33 273 A 1 
ATOM 2130 N N   . LEU A 1 274 ? -28.405 2.986   13.864  1.00 86.41 274 A 1 
ATOM 2131 C CA  . LEU A 1 274 ? -29.250 1.948   13.286  1.00 86.16 274 A 1 
ATOM 2132 C C   . LEU A 1 274 ? -28.733 0.555   13.677  1.00 88.29 274 A 1 
ATOM 2133 O O   . LEU A 1 274 ? -27.573 0.222   13.462  1.00 85.33 274 A 1 
ATOM 2134 C CB  . LEU A 1 274 ? -29.305 2.091   11.754  1.00 81.21 274 A 1 
ATOM 2135 C CG  . LEU A 1 274 ? -30.059 3.340   11.255  1.00 74.95 274 A 1 
ATOM 2136 C CD1 . LEU A 1 274 ? -29.829 3.521   9.748   1.00 68.90 274 A 1 
ATOM 2137 C CD2 . LEU A 1 274 ? -31.568 3.213   11.478  1.00 69.38 274 A 1 
ATOM 2138 N N   . ASP A 1 275 ? -29.644 -0.316  14.120  1.00 91.24 275 A 1 
ATOM 2139 C CA  . ASP A 1 275 ? -29.334 -1.735  14.361  1.00 91.62 275 A 1 
ATOM 2140 C C   . ASP A 1 275 ? -28.718 -2.421  13.129  1.00 92.51 275 A 1 
ATOM 2141 O O   . ASP A 1 275 ? -27.860 -3.304  13.245  1.00 90.51 275 A 1 
ATOM 2142 C CB  . ASP A 1 275 ? -30.623 -2.479  14.734  1.00 89.20 275 A 1 
ATOM 2143 C CG  . ASP A 1 275 ? -31.125 -2.197  16.151  1.00 79.93 275 A 1 
ATOM 2144 O OD1 . ASP A 1 275 ? -30.285 -1.892  17.016  1.00 72.52 275 A 1 
ATOM 2145 O OD2 . ASP A 1 275 ? -32.349 -2.373  16.356  1.00 72.18 275 A 1 
ATOM 2146 N N   . TYR A 1 276 ? -29.145 -1.987  11.955  1.00 93.20 276 A 1 
ATOM 2147 C CA  . TYR A 1 276 ? -28.608 -2.485  10.690  1.00 94.33 276 A 1 
ATOM 2148 C C   . TYR A 1 276 ? -27.119 -2.175  10.520  1.00 94.73 276 A 1 
ATOM 2149 O O   . TYR A 1 276 ? -26.384 -3.047  10.072  1.00 94.01 276 A 1 
ATOM 2150 C CB  . TYR A 1 276 ? -29.416 -1.910  9.522   1.00 94.03 276 A 1 
ATOM 2151 C CG  . TYR A 1 276 ? -28.966 -2.489  8.198   1.00 94.93 276 A 1 
ATOM 2152 C CD1 . TYR A 1 276 ? -28.180 -1.736  7.309   1.00 93.64 276 A 1 
ATOM 2153 C CD2 . TYR A 1 276 ? -29.267 -3.831  7.888   1.00 93.77 276 A 1 
ATOM 2154 C CE1 . TYR A 1 276 ? -27.692 -2.317  6.131   1.00 93.01 276 A 1 
ATOM 2155 C CE2 . TYR A 1 276 ? -28.779 -4.419  6.723   1.00 92.93 276 A 1 
ATOM 2156 C CZ  . TYR A 1 276 ? -27.988 -3.661  5.845   1.00 93.64 276 A 1 
ATOM 2157 O OH  . TYR A 1 276 ? -27.483 -4.250  4.718   1.00 92.36 276 A 1 
ATOM 2158 N N   . TYR A 1 277 ? -26.638 -1.005  10.950  1.00 94.85 277 A 1 
ATOM 2159 C CA  . TYR A 1 277 ? -25.224 -0.655  10.897  1.00 94.74 277 A 1 
ATOM 2160 C C   . TYR A 1 277 ? -24.379 -1.648  11.703  1.00 94.66 277 A 1 
ATOM 2161 O O   . TYR A 1 277 ? -23.435 -2.236  11.184  1.00 93.99 277 A 1 
ATOM 2162 C CB  . TYR A 1 277 ? -25.030 0.785   11.401  1.00 93.61 277 A 1 
ATOM 2163 C CG  . TYR A 1 277 ? -23.604 1.288   11.278  1.00 93.40 277 A 1 
ATOM 2164 C CD1 . TYR A 1 277 ? -22.646 0.964   12.255  1.00 91.02 277 A 1 
ATOM 2165 C CD2 . TYR A 1 277 ? -23.241 2.081   10.175  1.00 90.75 277 A 1 
ATOM 2166 C CE1 . TYR A 1 277 ? -21.319 1.429   12.130  1.00 89.55 277 A 1 
ATOM 2167 C CE2 . TYR A 1 277 ? -21.923 2.553   10.046  1.00 88.98 277 A 1 
ATOM 2168 C CZ  . TYR A 1 277 ? -20.969 2.218   11.023  1.00 89.46 277 A 1 
ATOM 2169 O OH  . TYR A 1 277 ? -19.677 2.671   10.903  1.00 86.92 277 A 1 
ATOM 2170 N N   . GLY A 1 278 ? -24.786 -1.921  12.946  1.00 94.18 278 A 1 
ATOM 2171 C CA  . GLY A 1 278 ? -24.106 -2.910  13.794  1.00 93.43 278 A 1 
ATOM 2172 C C   . GLY A 1 278 ? -24.163 -4.334  13.230  1.00 94.05 278 A 1 
ATOM 2173 O O   . GLY A 1 278 ? -23.206 -5.099  13.354  1.00 93.21 278 A 1 
ATOM 2174 N N   . THR A 1 279 ? -25.257 -4.689  12.579  1.00 94.47 279 A 1 
ATOM 2175 C CA  . THR A 1 279 ? -25.420 -5.992  11.914  1.00 94.48 279 A 1 
ATOM 2176 C C   . THR A 1 279 ? -24.493 -6.119  10.708  1.00 94.90 279 A 1 
ATOM 2177 O O   . THR A 1 279 ? -23.830 -7.147  10.560  1.00 94.04 279 A 1 
ATOM 2178 C CB  . THR A 1 279 ? -26.884 -6.206  11.493  1.00 93.54 279 A 1 
ATOM 2179 O OG1 . THR A 1 279 ? -27.692 -6.189  12.643  1.00 85.86 279 A 1 
ATOM 2180 C CG2 . THR A 1 279 ? -27.102 -7.559  10.823  1.00 84.32 279 A 1 
ATOM 2181 N N   . LEU A 1 280 ? -24.413 -5.092  9.884   1.00 95.23 280 A 1 
ATOM 2182 C CA  . LEU A 1 280 ? -23.538 -5.054  8.713   1.00 95.50 280 A 1 
ATOM 2183 C C   . LEU A 1 280 ? -22.065 -5.130  9.123   1.00 95.67 280 A 1 
ATOM 2184 O O   . LEU A 1 280 ? -21.319 -5.929  8.567   1.00 94.89 280 A 1 
ATOM 2185 C CB  . LEU A 1 280 ? -23.875 -3.786  7.905   1.00 95.20 280 A 1 
ATOM 2186 C CG  . LEU A 1 280 ? -23.088 -3.671  6.581   1.00 93.13 280 A 1 
ATOM 2187 C CD1 . LEU A 1 280 ? -23.352 -4.853  5.652   1.00 90.34 280 A 1 
ATOM 2188 C CD2 . LEU A 1 280 ? -23.522 -2.395  5.858   1.00 89.88 280 A 1 
ATOM 2189 N N   . LEU A 1 281 ? -21.680 -4.395  10.157  1.00 94.76 281 A 1 
ATOM 2190 C CA  . LEU A 1 281 ? -20.326 -4.384  10.713  1.00 93.87 281 A 1 
ATOM 2191 C C   . LEU A 1 281 ? -19.881 -5.780  11.167  1.00 94.24 281 A 1 
ATOM 2192 O O   . LEU A 1 281 ? -18.768 -6.216  10.869  1.00 93.37 281 A 1 
ATOM 2193 C CB  . LEU A 1 281 ? -20.315 -3.350  11.855  1.00 91.69 281 A 1 
ATOM 2194 C CG  . LEU A 1 281 ? -19.023 -2.519  11.918  1.00 85.31 281 A 1 
ATOM 2195 C CD1 . LEU A 1 281 ? -19.352 -1.064  12.260  1.00 81.81 281 A 1 
ATOM 2196 C CD2 . LEU A 1 281 ? -18.097 -3.048  12.992  1.00 80.67 281 A 1 
ATOM 2197 N N   . LYS A 1 282 ? -20.773 -6.547  11.806  1.00 94.40 282 A 1 
ATOM 2198 C CA  . LYS A 1 282 ? -20.522 -7.944  12.190  1.00 94.39 282 A 1 
ATOM 2199 C C   . LYS A 1 282 ? -20.445 -8.896  10.999  1.00 94.99 282 A 1 
ATOM 2200 O O   . LYS A 1 282 ? -19.790 -9.926  11.101  1.00 94.12 282 A 1 
ATOM 2201 C CB  . LYS A 1 282 ? -21.622 -8.434  13.145  1.00 93.11 282 A 1 
ATOM 2202 C CG  . LYS A 1 282 ? -21.497 -7.810  14.538  1.00 84.45 282 A 1 
ATOM 2203 C CD  . LYS A 1 282 ? -22.673 -8.280  15.418  1.00 77.94 282 A 1 
ATOM 2204 C CE  . LYS A 1 282 ? -22.594 -7.622  16.792  1.00 66.46 282 A 1 
ATOM 2205 N NZ  . LYS A 1 282 ? -23.763 -8.002  17.638  1.00 57.65 282 A 1 
ATOM 2206 N N   . LYS A 1 283 ? -21.111 -8.592  9.888   1.00 95.34 283 A 1 
ATOM 2207 C CA  . LYS A 1 283 ? -21.078 -9.408  8.670   1.00 95.63 283 A 1 
ATOM 2208 C C   . LYS A 1 283 ? -19.829 -9.180  7.819   1.00 96.10 283 A 1 
ATOM 2209 O O   . LYS A 1 283 ? -19.515 -10.034 7.002   1.00 95.47 283 A 1 
ATOM 2210 C CB  . LYS A 1 283 ? -22.341 -9.170  7.840   1.00 95.31 283 A 1 
ATOM 2211 C CG  . LYS A 1 283 ? -23.593 -9.829  8.449   1.00 91.95 283 A 1 
ATOM 2212 C CD  . LYS A 1 283 ? -24.806 -9.524  7.558   1.00 85.30 283 A 1 
ATOM 2213 C CE  . LYS A 1 283 ? -26.068 -10.199 8.070   1.00 78.74 283 A 1 
ATOM 2214 N NZ  . LYS A 1 283 ? -27.224 -9.907  7.172   1.00 69.44 283 A 1 
ATOM 2215 N N   . LEU A 1 284 ? -19.128 -8.057  7.999   1.00 96.15 284 A 1 
ATOM 2216 C CA  . LEU A 1 284 ? -17.920 -7.731  7.238   1.00 96.10 284 A 1 
ATOM 2217 C C   . LEU A 1 284 ? -16.662 -8.445  7.766   1.00 96.37 284 A 1 
ATOM 2218 O O   . LEU A 1 284 ? -15.795 -8.783  6.968   1.00 95.50 284 A 1 
ATOM 2219 C CB  . LEU A 1 284 ? -17.721 -6.208  7.233   1.00 95.81 284 A 1 
ATOM 2220 C CG  . LEU A 1 284 ? -18.684 -5.450  6.305   1.00 94.81 284 A 1 
ATOM 2221 C CD1 . LEU A 1 284 ? -18.600 -3.949  6.580   1.00 92.75 284 A 1 
ATOM 2222 C CD2 . LEU A 1 284 ? -18.348 -5.671  4.832   1.00 92.12 284 A 1 
ATOM 2223 N N   . ALA A 1 285 ? -16.543 -8.700  9.063   1.00 96.51 285 A 1 
ATOM 2224 C CA  . ALA A 1 285 ? -15.335 -9.298  9.648   1.00 96.23 285 A 1 
ATOM 2225 C C   . ALA A 1 285 ? -15.054 -10.745 9.179   1.00 96.36 285 A 1 
ATOM 2226 O O   . ALA A 1 285 ? -13.952 -10.989 8.686   1.00 95.70 285 A 1 
ATOM 2227 C CB  . ALA A 1 285 ? -15.390 -9.156  11.171  1.00 95.19 285 A 1 
ATOM 2228 N N   . PRO A 1 286 ? -16.004 -11.706 9.268   1.00 96.62 286 A 1 
ATOM 2229 C CA  . PRO A 1 286 ? -15.716 -13.107 8.927   1.00 96.43 286 A 1 
ATOM 2230 C C   . PRO A 1 286 ? -15.257 -13.329 7.475   1.00 96.44 286 A 1 
ATOM 2231 O O   . PRO A 1 286 ? -14.307 -14.097 7.281   1.00 95.79 286 A 1 
ATOM 2232 C CB  . PRO A 1 286 ? -16.989 -13.896 9.254   1.00 95.78 286 A 1 
ATOM 2233 C CG  . PRO A 1 286 ? -17.726 -13.011 10.249  1.00 94.10 286 A 1 
ATOM 2234 C CD  . PRO A 1 286 ? -17.337 -11.597 9.825   1.00 96.14 286 A 1 
ATOM 2235 N N   . PRO A 1 287 ? -15.823 -12.666 6.461   1.00 95.95 287 A 1 
ATOM 2236 C CA  . PRO A 1 287 ? -15.322 -12.762 5.091   1.00 95.57 287 A 1 
ATOM 2237 C C   . PRO A 1 287 ? -13.883 -12.276 4.950   1.00 95.25 287 A 1 
ATOM 2238 O O   . PRO A 1 287 ? -13.070 -12.967 4.340   1.00 94.06 287 A 1 
ATOM 2239 C CB  . PRO A 1 287 ? -16.278 -11.918 4.236   1.00 94.99 287 A 1 
ATOM 2240 C CG  . PRO A 1 287 ? -17.566 -11.937 5.040   1.00 92.95 287 A 1 
ATOM 2241 C CD  . PRO A 1 287 ? -17.066 -11.923 6.473   1.00 95.41 287 A 1 
ATOM 2242 N N   . LEU A 1 288 ? -13.523 -11.139 5.562   1.00 95.97 288 A 1 
ATOM 2243 C CA  . LEU A 1 288 ? -12.168 -10.599 5.524   1.00 95.58 288 A 1 
ATOM 2244 C C   . LEU A 1 288 ? -11.163 -11.553 6.176   1.00 95.15 288 A 1 
ATOM 2245 O O   . LEU A 1 288 ? -10.089 -11.799 5.621   1.00 94.10 288 A 1 
ATOM 2246 C CB  . LEU A 1 288 ? -12.124 -9.225  6.213   1.00 95.09 288 A 1 
ATOM 2247 C CG  . LEU A 1 288 ? -12.876 -8.112  5.463   1.00 94.45 288 A 1 
ATOM 2248 C CD1 . LEU A 1 288 ? -12.906 -6.846  6.318   1.00 93.17 288 A 1 
ATOM 2249 C CD2 . LEU A 1 288 ? -12.207 -7.766  4.126   1.00 92.63 288 A 1 
ATOM 2250 N N   . VAL A 1 289 ? -11.511 -12.147 7.310   1.00 96.47 289 A 1 
ATOM 2251 C CA  . VAL A 1 289 ? -10.701 -13.166 7.986   1.00 96.05 289 A 1 
ATOM 2252 C C   . VAL A 1 289 ? -10.519 -14.413 7.115   1.00 95.52 289 A 1 
ATOM 2253 O O   . VAL A 1 289 ? -9.433  -14.982 7.054   1.00 94.17 289 A 1 
ATOM 2254 C CB  . VAL A 1 289 ? -11.342 -13.526 9.337   1.00 95.36 289 A 1 
ATOM 2255 C CG1 . VAL A 1 289 ? -10.730 -14.762 9.983   1.00 92.82 289 A 1 
ATOM 2256 C CG2 . VAL A 1 289 ? -11.196 -12.345 10.311  1.00 93.52 289 A 1 
ATOM 2257 N N   . THR A 1 290 ? -11.565 -14.824 6.408   1.00 95.55 290 A 1 
ATOM 2258 C CA  . THR A 1 290 ? -11.524 -16.001 5.529   1.00 94.84 290 A 1 
ATOM 2259 C C   . THR A 1 290 ? -10.535 -15.813 4.365   1.00 94.28 290 A 1 
ATOM 2260 O O   . THR A 1 290 ? -9.883  -16.782 3.970   1.00 92.66 290 A 1 
ATOM 2261 C CB  . THR A 1 290 ? -12.926 -16.338 4.999   1.00 94.15 290 A 1 
ATOM 2262 O OG1 . THR A 1 290 ? -13.799 -16.565 6.081   1.00 87.28 290 A 1 
ATOM 2263 C CG2 . THR A 1 290 ? -12.956 -17.604 4.153   1.00 85.70 290 A 1 
ATOM 2264 N N   . LEU A 1 291 ? -10.344 -14.581 3.878   1.00 93.64 291 A 1 
ATOM 2265 C CA  . LEU A 1 291 ? -9.368  -14.277 2.826   1.00 92.52 291 A 1 
ATOM 2266 C C   . LEU A 1 291 ? -7.925  -14.617 3.236   1.00 92.06 291 A 1 
ATOM 2267 O O   . LEU A 1 291 ? -7.108  -14.930 2.382   1.00 90.10 291 A 1 
ATOM 2268 C CB  . LEU A 1 291 ? -9.450  -12.796 2.428   1.00 91.74 291 A 1 
ATOM 2269 C CG  . LEU A 1 291 ? -10.799 -12.327 1.848   1.00 90.67 291 A 1 
ATOM 2270 C CD1 . LEU A 1 291 ? -10.741 -10.823 1.564   1.00 87.82 291 A 1 
ATOM 2271 C CD2 . LEU A 1 291 ? -11.150 -13.054 0.552   1.00 87.38 291 A 1 
ATOM 2272 N N   . LEU A 1 292 ? -7.606  -14.619 4.532   1.00 93.81 292 A 1 
ATOM 2273 C CA  . LEU A 1 292 ? -6.281  -14.942 5.065   1.00 93.08 292 A 1 
ATOM 2274 C C   . LEU A 1 292 ? -5.986  -16.447 5.108   1.00 91.90 292 A 1 
ATOM 2275 O O   . LEU A 1 292 ? -4.891  -16.857 5.495   1.00 88.52 292 A 1 
ATOM 2276 C CB  . LEU A 1 292 ? -6.107  -14.319 6.457   1.00 92.68 292 A 1 
ATOM 2277 C CG  . LEU A 1 292 ? -6.374  -12.812 6.525   1.00 92.02 292 A 1 
ATOM 2278 C CD1 . LEU A 1 292 ? -6.119  -12.323 7.949   1.00 88.87 292 A 1 
ATOM 2279 C CD2 . LEU A 1 292 ? -5.479  -12.021 5.575   1.00 88.16 292 A 1 
ATOM 2280 N N   . SER A 1 293 ? -6.939  -17.279 4.712   1.00 91.94 293 A 1 
ATOM 2281 C CA  . SER A 1 293 ? -6.750  -18.727 4.595   1.00 90.36 293 A 1 
ATOM 2282 C C   . SER A 1 293 ? -6.283  -19.154 3.200   1.00 89.05 293 A 1 
ATOM 2283 O O   . SER A 1 293 ? -6.080  -20.342 2.967   1.00 84.05 293 A 1 
ATOM 2284 C CB  . SER A 1 293 ? -8.040  -19.461 4.963   1.00 88.43 293 A 1 
ATOM 2285 O OG  . SER A 1 293 ? -8.503  -19.044 6.237   1.00 78.09 293 A 1 
ATOM 2286 N N   . ALA A 1 294 ? -6.110  -18.198 2.281   1.00 86.02 294 A 1 
ATOM 2287 C CA  . ALA A 1 294 ? -5.660  -18.442 0.920   1.00 84.17 294 A 1 
ATOM 2288 C C   . ALA A 1 294 ? -4.131  -18.656 0.833   1.00 85.55 294 A 1 
ATOM 2289 O O   . ALA A 1 294 ? -3.417  -18.648 1.834   1.00 82.61 294 A 1 
ATOM 2290 C CB  . ALA A 1 294 ? -6.154  -17.277 0.049   1.00 80.54 294 A 1 
ATOM 2291 N N   . GLU A 1 295 ? -3.612  -18.840 -0.379  1.00 83.48 295 A 1 
ATOM 2292 C CA  . GLU A 1 295 ? -2.176  -18.886 -0.651  1.00 83.83 295 A 1 
ATOM 2293 C C   . GLU A 1 295 ? -1.490  -17.545 -0.307  1.00 85.43 295 A 1 
ATOM 2294 O O   . GLU A 1 295 ? -2.155  -16.510 -0.324  1.00 83.68 295 A 1 
ATOM 2295 C CB  . GLU A 1 295 ? -1.926  -19.264 -2.112  1.00 80.23 295 A 1 
ATOM 2296 C CG  . GLU A 1 295 ? -2.381  -20.696 -2.410  1.00 70.71 295 A 1 
ATOM 2297 C CD  . GLU A 1 295 ? -2.066  -21.174 -3.840  1.00 63.97 295 A 1 
ATOM 2298 O OE1 . GLU A 1 295 ? -2.275  -22.379 -4.081  1.00 56.04 295 A 1 
ATOM 2299 O OE2 . GLU A 1 295 ? -1.647  -20.344 -4.672  1.00 56.90 295 A 1 
ATOM 2300 N N   . PRO A 1 296 ? -0.167  -17.535 -0.025  1.00 84.96 296 A 1 
ATOM 2301 C CA  . PRO A 1 296 ? 0.540   -16.344 0.463   1.00 85.15 296 A 1 
ATOM 2302 C C   . PRO A 1 296 ? 0.384   -15.086 -0.395  1.00 85.81 296 A 1 
ATOM 2303 O O   . PRO A 1 296 ? 0.217   -13.993 0.135   1.00 84.51 296 A 1 
ATOM 2304 C CB  . PRO A 1 296 ? 2.005   -16.764 0.553   1.00 83.95 296 A 1 
ATOM 2305 C CG  . PRO A 1 296 ? 1.927   -18.261 0.841   1.00 79.05 296 A 1 
ATOM 2306 C CD  . PRO A 1 296 ? 0.714   -18.689 0.023   1.00 80.51 296 A 1 
ATOM 2307 N N   . GLU A 1 297 ? 0.393   -15.217 -1.709  1.00 83.33 297 A 1 
ATOM 2308 C CA  . GLU A 1 297 ? 0.220   -14.101 -2.641  1.00 83.02 297 A 1 
ATOM 2309 C C   . GLU A 1 297 ? -1.182  -13.488 -2.526  1.00 83.62 297 A 1 
ATOM 2310 O O   . GLU A 1 297 ? -1.332  -12.266 -2.478  1.00 82.42 297 A 1 
ATOM 2311 C CB  . GLU A 1 297 ? 0.470   -14.561 -4.086  1.00 80.43 297 A 1 
ATOM 2312 C CG  . GLU A 1 297 ? 1.911   -15.011 -4.395  1.00 71.08 297 A 1 
ATOM 2313 C CD  . GLU A 1 297 ? 2.317   -16.361 -3.797  1.00 62.13 297 A 1 
ATOM 2314 O OE1 . GLU A 1 297 ? 3.547   -16.596 -3.723  1.00 53.98 297 A 1 
ATOM 2315 O OE2 . GLU A 1 297 ? 1.429   -17.130 -3.376  1.00 54.16 297 A 1 
ATOM 2316 N N   . LEU A 1 298 ? -2.198  -14.329 -2.400  1.00 84.23 298 A 1 
ATOM 2317 C CA  . LEU A 1 298 ? -3.570  -13.888 -2.189  1.00 84.40 298 A 1 
ATOM 2318 C C   . LEU A 1 298 ? -3.775  -13.324 -0.777  1.00 86.10 298 A 1 
ATOM 2319 O O   . LEU A 1 298 ? -4.505  -12.351 -0.606  1.00 85.12 298 A 1 
ATOM 2320 C CB  . LEU A 1 298 ? -4.540  -15.050 -2.451  1.00 81.13 298 A 1 
ATOM 2321 C CG  . LEU A 1 298 ? -4.618  -15.515 -3.920  1.00 74.39 298 A 1 
ATOM 2322 C CD1 . LEU A 1 298 ? -5.529  -16.742 -4.010  1.00 68.17 298 A 1 
ATOM 2323 C CD2 . LEU A 1 298 ? -5.188  -14.436 -4.830  1.00 67.46 298 A 1 
ATOM 2324 N N   . GLN A 1 299 ? -3.095  -13.905 0.231   1.00 88.60 299 A 1 
ATOM 2325 C CA  . GLN A 1 299 ? -3.066  -13.339 1.582   1.00 89.69 299 A 1 
ATOM 2326 C C   . GLN A 1 299 ? -2.491  -11.929 1.559   1.00 90.29 299 A 1 
ATOM 2327 O O   . GLN A 1 299 ? -3.080  -11.046 2.174   1.00 89.10 299 A 1 
ATOM 2328 C CB  . GLN A 1 299 ? -2.236  -14.178 2.555   1.00 87.77 299 A 1 
ATOM 2329 C CG  . GLN A 1 299 ? -2.860  -15.516 2.921   1.00 82.18 299 A 1 
ATOM 2330 C CD  . GLN A 1 299 ? -2.067  -16.236 4.016   1.00 83.61 299 A 1 
ATOM 2331 O OE1 . GLN A 1 299 ? -1.241  -15.675 4.728   1.00 77.36 299 A 1 
ATOM 2332 N NE2 . GLN A 1 299 ? -2.304  -17.502 4.222   1.00 74.67 299 A 1 
ATOM 2333 N N   . TYR A 1 300 ? -1.385  -11.706 0.865   1.00 87.50 300 A 1 
ATOM 2334 C CA  . TYR A 1 300 ? -0.771  -10.380 0.789   1.00 87.79 300 A 1 
ATOM 2335 C C   . TYR A 1 300 ? -1.731  -9.353  0.177   1.00 87.94 300 A 1 
ATOM 2336 O O   . TYR A 1 300 ? -1.960  -8.305  0.783   1.00 87.80 300 A 1 
ATOM 2337 C CB  . TYR A 1 300 ? 0.533   -10.448 -0.004  1.00 86.90 300 A 1 
ATOM 2338 C CG  . TYR A 1 300 ? 1.218   -9.101  -0.107  1.00 86.59 300 A 1 
ATOM 2339 C CD1 . TYR A 1 300 ? 1.277   -8.419  -1.333  1.00 84.19 300 A 1 
ATOM 2340 C CD2 . TYR A 1 300 ? 1.774   -8.515  1.045   1.00 83.37 300 A 1 
ATOM 2341 C CE1 . TYR A 1 300 ? 1.910   -7.165  -1.418  1.00 83.47 300 A 1 
ATOM 2342 C CE2 . TYR A 1 300 ? 2.398   -7.260  0.974   1.00 81.61 300 A 1 
ATOM 2343 C CZ  . TYR A 1 300 ? 2.472   -6.592  -0.262  1.00 83.62 300 A 1 
ATOM 2344 O OH  . TYR A 1 300 ? 3.090   -5.371  -0.334  1.00 81.97 300 A 1 
ATOM 2345 N N   . VAL A 1 301 ? -2.361  -9.675  -0.938  1.00 87.16 301 A 1 
ATOM 2346 C CA  . VAL A 1 301 ? -3.384  -8.805  -1.546  1.00 86.27 301 A 1 
ATOM 2347 C C   . VAL A 1 301 ? -4.518  -8.519  -0.551  1.00 87.79 301 A 1 
ATOM 2348 O O   . VAL A 1 301 ? -4.922  -7.367  -0.390  1.00 87.53 301 A 1 
ATOM 2349 C CB  . VAL A 1 301 ? -3.936  -9.418  -2.845  1.00 84.27 301 A 1 
ATOM 2350 C CG1 . VAL A 1 301 ? -5.095  -8.594  -3.429  1.00 79.26 301 A 1 
ATOM 2351 C CG2 . VAL A 1 301 ? -2.840  -9.494  -3.918  1.00 78.51 301 A 1 
ATOM 2352 N N   . ALA A 1 302 ? -5.006  -9.536  0.139   1.00 88.81 302 A 1 
ATOM 2353 C CA  . ALA A 1 302 ? -6.044  -9.368  1.143   1.00 89.47 302 A 1 
ATOM 2354 C C   . ALA A 1 302 ? -5.579  -8.475  2.308   1.00 90.53 302 A 1 
ATOM 2355 O O   . ALA A 1 302 ? -6.313  -7.563  2.699   1.00 90.19 302 A 1 
ATOM 2356 C CB  . ALA A 1 302 ? -6.485  -10.751 1.637   1.00 89.20 302 A 1 
ATOM 2357 N N   . LEU A 1 303 ? -4.368  -8.682  2.818   1.00 91.74 303 A 1 
ATOM 2358 C CA  . LEU A 1 303 ? -3.781  -7.908  3.912   1.00 92.46 303 A 1 
ATOM 2359 C C   . LEU A 1 303 ? -3.611  -6.433  3.538   1.00 92.18 303 A 1 
ATOM 2360 O O   . LEU A 1 303 ? -3.978  -5.576  4.341   1.00 91.46 303 A 1 
ATOM 2361 C CB  . LEU A 1 303 ? -2.439  -8.529  4.325   1.00 93.10 303 A 1 
ATOM 2362 C CG  . LEU A 1 303 ? -2.555  -9.848  5.101   1.00 93.07 303 A 1 
ATOM 2363 C CD1 . LEU A 1 303 ? -1.181  -10.526 5.173   1.00 91.78 303 A 1 
ATOM 2364 C CD2 . LEU A 1 303 ? -3.047  -9.634  6.530   1.00 91.85 303 A 1 
ATOM 2365 N N   . ARG A 1 304 ? -3.151  -6.122  2.338   1.00 89.75 304 A 1 
ATOM 2366 C CA  . ARG A 1 304 ? -3.046  -4.735  1.854   1.00 88.34 304 A 1 
ATOM 2367 C C   . ARG A 1 304 ? -4.406  -4.038  1.825   1.00 88.25 304 A 1 
ATOM 2368 O O   . ARG A 1 304 ? -4.528  -2.908  2.288   1.00 87.63 304 A 1 
ATOM 2369 C CB  . ARG A 1 304 ? -2.390  -4.704  0.465   1.00 87.87 304 A 1 
ATOM 2370 C CG  . ARG A 1 304 ? -0.917  -5.155  0.446   1.00 83.63 304 A 1 
ATOM 2371 C CD  . ARG A 1 304 ? 0.025   -4.210  1.192   1.00 80.62 304 A 1 
ATOM 2372 N NE  . ARG A 1 304 ? 0.193   -2.929  0.481   1.00 79.06 304 A 1 
ATOM 2373 C CZ  . ARG A 1 304 ? 0.761   -1.844  0.969   1.00 76.58 304 A 1 
ATOM 2374 N NH1 . ARG A 1 304 ? 1.198   -1.778  2.197   1.00 70.39 304 A 1 
ATOM 2375 N NH2 . ARG A 1 304 ? 0.910   -0.793  0.222   1.00 72.89 304 A 1 
ATOM 2376 N N   . ASN A 1 305 ? -5.434  -4.729  1.371   1.00 90.35 305 A 1 
ATOM 2377 C CA  . ASN A 1 305 ? -6.798  -4.207  1.401   1.00 89.48 305 A 1 
ATOM 2378 C C   . ASN A 1 305 ? -7.331  -4.084  2.841   1.00 89.64 305 A 1 
ATOM 2379 O O   . ASN A 1 305 ? -7.953  -3.080  3.188   1.00 88.18 305 A 1 
ATOM 2380 C CB  . ASN A 1 305 ? -7.705  -5.110  0.550   1.00 88.25 305 A 1 
ATOM 2381 C CG  . ASN A 1 305 ? -7.518  -4.855  -0.937  1.00 84.45 305 A 1 
ATOM 2382 O OD1 . ASN A 1 305 ? -8.093  -3.952  -1.506  1.00 77.00 305 A 1 
ATOM 2383 N ND2 . ASN A 1 305 ? -6.709  -5.631  -1.616  1.00 75.41 305 A 1 
ATOM 2384 N N   . ILE A 1 306 ? -7.057  -5.068  3.694   1.00 91.93 306 A 1 
ATOM 2385 C CA  . ILE A 1 306 ? -7.437  -5.036  5.113   1.00 92.77 306 A 1 
ATOM 2386 C C   . ILE A 1 306 ? -6.767  -3.873  5.836   1.00 92.22 306 A 1 
ATOM 2387 O O   . ILE A 1 306 ? -7.408  -3.238  6.666   1.00 91.06 306 A 1 
ATOM 2388 C CB  . ILE A 1 306 ? -7.136  -6.399  5.779   1.00 93.48 306 A 1 
ATOM 2389 C CG1 . ILE A 1 306 ? -8.170  -7.444  5.306   1.00 92.84 306 A 1 
ATOM 2390 C CG2 . ILE A 1 306 ? -7.145  -6.301  7.314   1.00 92.92 306 A 1 
ATOM 2391 C CD1 . ILE A 1 306 ? -7.799  -8.893  5.650   1.00 91.26 306 A 1 
ATOM 2392 N N   . ASN A 1 307 ? -5.523  -3.547  5.508   1.00 92.29 307 A 1 
ATOM 2393 C CA  . ASN A 1 307 ? -4.815  -2.406  6.079   1.00 91.45 307 A 1 
ATOM 2394 C C   . ASN A 1 307 ? -5.573  -1.092  5.814   1.00 90.46 307 A 1 
ATOM 2395 O O   . ASN A 1 307 ? -5.885  -0.365  6.763   1.00 89.30 307 A 1 
ATOM 2396 C CB  . ASN A 1 307 ? -3.371  -2.395  5.544   1.00 90.79 307 A 1 
ATOM 2397 C CG  . ASN A 1 307 ? -2.457  -1.528  6.384   1.00 89.69 307 A 1 
ATOM 2398 O OD1 . ASN A 1 307 ? -2.753  -0.392  6.713   1.00 82.31 307 A 1 
ATOM 2399 N ND2 . ASN A 1 307 ? -1.310  -2.049  6.763   1.00 81.53 307 A 1 
ATOM 2400 N N   . LEU A 1 308 ? -5.985  -0.857  4.582   1.00 91.12 308 A 1 
ATOM 2401 C CA  . LEU A 1 308 ? -6.830  0.287   4.230   1.00 90.06 308 A 1 
ATOM 2402 C C   . LEU A 1 308 ? -8.164  0.286   4.988   1.00 89.90 308 A 1 
ATOM 2403 O O   . LEU A 1 308 ? -8.573  1.303   5.548   1.00 88.64 308 A 1 
ATOM 2404 C CB  . LEU A 1 308 ? -7.104  0.294   2.708   1.00 88.97 308 A 1 
ATOM 2405 C CG  . LEU A 1 308 ? -5.868  0.465   1.810   1.00 85.58 308 A 1 
ATOM 2406 C CD1 . LEU A 1 308 ? -6.297  0.343   0.346   1.00 81.67 308 A 1 
ATOM 2407 C CD2 . LEU A 1 308 ? -5.207  1.828   2.018   1.00 82.29 308 A 1 
ATOM 2408 N N   . ILE A 1 309 ? -8.816  -0.875  5.051   1.00 90.75 309 A 1 
ATOM 2409 C CA  . ILE A 1 309 ? -10.092 -1.030  5.758   1.00 90.56 309 A 1 
ATOM 2410 C C   . ILE A 1 309 ? -9.941  -0.689  7.243   1.00 90.14 309 A 1 
ATOM 2411 O O   . ILE A 1 309 ? -10.764 0.032   7.798   1.00 89.04 309 A 1 
ATOM 2412 C CB  . ILE A 1 309 ? -10.649 -2.460  5.555   1.00 90.93 309 A 1 
ATOM 2413 C CG1 . ILE A 1 309 ? -11.087 -2.657  4.082   1.00 90.23 309 A 1 
ATOM 2414 C CG2 . ILE A 1 309 ? -11.832 -2.762  6.499   1.00 90.43 309 A 1 
ATOM 2415 C CD1 . ILE A 1 309 ? -11.272 -4.130  3.682   1.00 87.70 309 A 1 
ATOM 2416 N N   . VAL A 1 310 ? -8.879  -1.184  7.885   1.00 92.45 310 A 1 
ATOM 2417 C CA  . VAL A 1 310 ? -8.598  -0.955  9.308   1.00 92.16 310 A 1 
ATOM 2418 C C   . VAL A 1 310 ? -8.245  0.507   9.582   1.00 91.03 310 A 1 
ATOM 2419 O O   . VAL A 1 310 ? -8.655  1.033   10.609  1.00 89.47 310 A 1 
ATOM 2420 C CB  . VAL A 1 310 ? -7.479  -1.901  9.783   1.00 91.80 310 A 1 
ATOM 2421 C CG1 . VAL A 1 310 ? -6.933  -1.536  11.163  1.00 86.48 310 A 1 
ATOM 2422 C CG2 . VAL A 1 310 ? -8.011  -3.337  9.885   1.00 87.05 310 A 1 
ATOM 2423 N N   . GLN A 1 311 ? -7.545  1.179   8.677   1.00 91.11 311 A 1 
ATOM 2424 C CA  . GLN A 1 311 ? -7.288  2.620   8.802   1.00 89.16 311 A 1 
ATOM 2425 C C   . GLN A 1 311 ? -8.587  3.429   8.764   1.00 88.13 311 A 1 
ATOM 2426 O O   . GLN A 1 311 ? -8.772  4.325   9.587   1.00 86.19 311 A 1 
ATOM 2427 C CB  . GLN A 1 311 ? -6.321  3.081   7.704   1.00 87.85 311 A 1 
ATOM 2428 C CG  . GLN A 1 311 ? -4.893  2.602   7.961   1.00 84.97 311 A 1 
ATOM 2429 C CD  . GLN A 1 311 ? -3.919  3.121   6.902   1.00 83.50 311 A 1 
ATOM 2430 O OE1 . GLN A 1 311 ? -3.701  4.317   6.779   1.00 77.75 311 A 1 
ATOM 2431 N NE2 . GLN A 1 311 ? -3.311  2.262   6.135   1.00 74.90 311 A 1 
ATOM 2432 N N   . LYS A 1 312 ? -9.511  3.085   7.874   1.00 88.92 312 A 1 
ATOM 2433 C CA  . LYS A 1 312 ? -10.803 3.772   7.760   1.00 87.77 312 A 1 
ATOM 2434 C C   . LYS A 1 312 ? -11.796 3.383   8.865   1.00 87.18 312 A 1 
ATOM 2435 O O   . LYS A 1 312 ? -12.461 4.239   9.442   1.00 85.28 312 A 1 
ATOM 2436 C CB  . LYS A 1 312 ? -11.392 3.478   6.366   1.00 87.05 312 A 1 
ATOM 2437 C CG  . LYS A 1 312 ? -12.711 4.223   6.068   1.00 83.26 312 A 1 
ATOM 2438 C CD  . LYS A 1 312 ? -12.539 5.563   5.357   1.00 79.30 312 A 1 
ATOM 2439 C CE  . LYS A 1 312 ? -13.912 6.136   4.984   1.00 73.66 312 A 1 
ATOM 2440 N NZ  . LYS A 1 312 ? -13.854 7.147   3.907   1.00 66.30 312 A 1 
ATOM 2441 N N   . ARG A 1 313 ? -11.926 2.074   9.121   1.00 90.09 313 A 1 
ATOM 2442 C CA  . ARG A 1 313 ? -12.922 1.492   10.037  1.00 90.34 313 A 1 
ATOM 2443 C C   . ARG A 1 313 ? -12.327 0.365   10.893  1.00 91.24 313 A 1 
ATOM 2444 O O   . ARG A 1 313 ? -12.676 -0.801  10.704  1.00 90.36 313 A 1 
ATOM 2445 C CB  . ARG A 1 313 ? -14.155 1.012   9.254   1.00 89.40 313 A 1 
ATOM 2446 C CG  . ARG A 1 313 ? -14.933 2.162   8.597   1.00 83.65 313 A 1 
ATOM 2447 C CD  . ARG A 1 313 ? -16.229 1.638   7.994   1.00 81.45 313 A 1 
ATOM 2448 N NE  . ARG A 1 313 ? -16.939 2.699   7.270   1.00 78.60 313 A 1 
ATOM 2449 C CZ  . ARG A 1 313 ? -17.917 3.474   7.712   1.00 74.38 313 A 1 
ATOM 2450 N NH1 . ARG A 1 313 ? -18.401 3.359   8.918   1.00 66.32 313 A 1 
ATOM 2451 N NH2 . ARG A 1 313 ? -18.407 4.387   6.947   1.00 68.74 313 A 1 
ATOM 2452 N N   . PRO A 1 314 ? -11.472 0.691   11.879  1.00 90.68 314 A 1 
ATOM 2453 C CA  . PRO A 1 314 ? -10.874 -0.314  12.758  1.00 90.69 314 A 1 
ATOM 2454 C C   . PRO A 1 314 ? -11.913 -1.119  13.539  1.00 91.62 314 A 1 
ATOM 2455 O O   . PRO A 1 314 ? -11.665 -2.261  13.923  1.00 90.50 314 A 1 
ATOM 2456 C CB  . PRO A 1 314 ? -9.942  0.470   13.686  1.00 88.85 314 A 1 
ATOM 2457 C CG  . PRO A 1 314 ? -10.516 1.880   13.695  1.00 86.20 314 A 1 
ATOM 2458 C CD  . PRO A 1 314 ? -11.058 2.032   12.276  1.00 88.28 314 A 1 
ATOM 2459 N N   . GLU A 1 315 ? -13.101 -0.577  13.739  1.00 90.93 315 A 1 
ATOM 2460 C CA  . GLU A 1 315 ? -14.185 -1.247  14.445  1.00 90.55 315 A 1 
ATOM 2461 C C   . GLU A 1 315 ? -14.674 -2.538  13.778  1.00 91.81 315 A 1 
ATOM 2462 O O   . GLU A 1 315 ? -15.253 -3.376  14.476  1.00 90.53 315 A 1 
ATOM 2463 C CB  . GLU A 1 315 ? -15.354 -0.271  14.684  1.00 87.92 315 A 1 
ATOM 2464 C CG  . GLU A 1 315 ? -16.097 0.234   13.431  1.00 79.42 315 A 1 
ATOM 2465 C CD  . GLU A 1 315 ? -15.520 1.502   12.804  1.00 76.02 315 A 1 
ATOM 2466 O OE1 . GLU A 1 315 ? -16.304 2.184   12.108  1.00 68.76 315 A 1 
ATOM 2467 O OE2 . GLU A 1 315 ? -14.331 1.800   13.023  1.00 69.54 315 A 1 
ATOM 2468 N N   . ILE A 1 316 ? -14.414 -2.741  12.494  1.00 92.37 316 A 1 
ATOM 2469 C CA  . ILE A 1 316 ? -14.762 -3.976  11.780  1.00 93.29 316 A 1 
ATOM 2470 C C   . ILE A 1 316 ? -13.960 -5.165  12.331  1.00 94.07 316 A 1 
ATOM 2471 O O   . ILE A 1 316 ? -14.533 -6.214  12.609  1.00 93.35 316 A 1 
ATOM 2472 C CB  . ILE A 1 316 ? -14.563 -3.814  10.252  1.00 93.05 316 A 1 
ATOM 2473 C CG1 . ILE A 1 316 ? -15.535 -2.743  9.700   1.00 90.44 316 A 1 
ATOM 2474 C CG2 . ILE A 1 316 ? -14.776 -5.150  9.514   1.00 90.59 316 A 1 
ATOM 2475 C CD1 . ILE A 1 316 ? -15.326 -2.394  8.222   1.00 87.72 316 A 1 
ATOM 2476 N N   . LEU A 1 317 ? -12.644 -4.978  12.539  1.00 94.56 317 A 1 
ATOM 2477 C CA  . LEU A 1 317 ? -11.714 -6.057  12.870  1.00 95.01 317 A 1 
ATOM 2478 C C   . LEU A 1 317 ? -11.140 -5.977  14.295  1.00 94.38 317 A 1 
ATOM 2479 O O   . LEU A 1 317 ? -10.276 -6.762  14.655  1.00 92.13 317 A 1 
ATOM 2480 C CB  . LEU A 1 317 ? -10.617 -6.112  11.794  1.00 95.48 317 A 1 
ATOM 2481 C CG  . LEU A 1 317 ? -11.120 -6.593  10.418  1.00 95.16 317 A 1 
ATOM 2482 C CD1 . LEU A 1 317 ? -10.040 -6.401  9.366   1.00 93.43 317 A 1 
ATOM 2483 C CD2 . LEU A 1 317 ? -11.513 -8.071  10.433  1.00 92.99 317 A 1 
ATOM 2484 N N   . LYS A 1 318 ? -11.665 -5.097  15.150  1.00 92.33 318 A 1 
ATOM 2485 C CA  . LYS A 1 318 ? -11.159 -4.883  16.522  1.00 90.65 318 A 1 
ATOM 2486 C C   . LYS A 1 318 ? -11.117 -6.134  17.408  1.00 90.99 318 A 1 
ATOM 2487 O O   . LYS A 1 318 ? -10.393 -6.158  18.397  1.00 88.22 318 A 1 
ATOM 2488 C CB  . LYS A 1 318 ? -11.979 -3.769  17.203  1.00 87.01 318 A 1 
ATOM 2489 C CG  . LYS A 1 318 ? -13.422 -4.181  17.511  1.00 76.03 318 A 1 
ATOM 2490 C CD  . LYS A 1 318 ? -14.237 -3.011  18.072  1.00 71.03 318 A 1 
ATOM 2491 C CE  . LYS A 1 318 ? -15.666 -3.472  18.349  1.00 60.45 318 A 1 
ATOM 2492 N NZ  . LYS A 1 318 ? -16.513 -2.368  18.829  1.00 54.10 318 A 1 
ATOM 2493 N N   . HIS A 1 319 ? -11.911 -7.156  17.088  1.00 91.48 319 A 1 
ATOM 2494 C CA  . HIS A 1 319 ? -11.986 -8.417  17.837  1.00 91.54 319 A 1 
ATOM 2495 C C   . HIS A 1 319 ? -11.200 -9.564  17.186  1.00 92.62 319 A 1 
ATOM 2496 O O   . HIS A 1 319 ? -11.102 -10.639 17.766  1.00 90.29 319 A 1 
ATOM 2497 C CB  . HIS A 1 319 ? -13.459 -8.779  18.064  1.00 89.76 319 A 1 
ATOM 2498 C CG  . HIS A 1 319 ? -14.185 -7.770  18.914  1.00 86.53 319 A 1 
ATOM 2499 N ND1 . HIS A 1 319 ? -13.755 -7.316  20.145  1.00 75.56 319 A 1 
ATOM 2500 C CD2 . HIS A 1 319 ? -15.356 -7.114  18.638  1.00 74.62 319 A 1 
ATOM 2501 C CE1 . HIS A 1 319 ? -14.658 -6.423  20.591  1.00 75.04 319 A 1 
ATOM 2502 N NE2 . HIS A 1 319 ? -15.644 -6.266  19.701  1.00 75.54 319 A 1 
ATOM 2503 N N   . GLU A 1 320 ? -10.591 -9.319  16.030  1.00 93.91 320 A 1 
ATOM 2504 C CA  . GLU A 1 320 ? -9.948  -10.328 15.188  1.00 94.54 320 A 1 
ATOM 2505 C C   . GLU A 1 320 ? -8.409  -10.271 15.237  1.00 94.92 320 A 1 
ATOM 2506 O O   . GLU A 1 320 ? -7.740  -10.906 14.436  1.00 93.16 320 A 1 
ATOM 2507 C CB  . GLU A 1 320 ? -10.481 -10.197 13.755  1.00 94.02 320 A 1 
ATOM 2508 C CG  . GLU A 1 320 ? -12.000 -10.370 13.636  1.00 91.67 320 A 1 
ATOM 2509 C CD  . GLU A 1 320 ? -12.529 -11.734 14.112  1.00 91.72 320 A 1 
ATOM 2510 O OE1 . GLU A 1 320 ? -13.740 -11.805 14.413  1.00 85.10 320 A 1 
ATOM 2511 O OE2 . GLU A 1 320 ? -11.737 -12.698 14.188  1.00 86.36 320 A 1 
ATOM 2512 N N   . MET A 1 321 ? -7.835  -9.570  16.220  1.00 94.98 321 A 1 
ATOM 2513 C CA  . MET A 1 321 ? -6.383  -9.370  16.391  1.00 95.16 321 A 1 
ATOM 2514 C C   . MET A 1 321 ? -5.560  -10.655 16.186  1.00 96.01 321 A 1 
ATOM 2515 O O   . MET A 1 321 ? -4.557  -10.642 15.484  1.00 95.16 321 A 1 
ATOM 2516 C CB  . MET A 1 321 ? -6.131  -8.814  17.801  1.00 92.99 321 A 1 
ATOM 2517 C CG  . MET A 1 321 ? -4.641  -8.675  18.149  1.00 89.67 321 A 1 
ATOM 2518 S SD  . MET A 1 321 ? -3.720  -7.533  17.085  1.00 88.75 321 A 1 
ATOM 2519 C CE  . MET A 1 321 ? -4.151  -5.979  17.866  1.00 81.93 321 A 1 
ATOM 2520 N N   . LYS A 1 322 ? -5.986  -11.780 16.776  1.00 95.26 322 A 1 
ATOM 2521 C CA  . LYS A 1 322 ? -5.237  -13.046 16.751  1.00 95.40 322 A 1 
ATOM 2522 C C   . LYS A 1 322 ? -5.031  -13.619 15.351  1.00 95.93 322 A 1 
ATOM 2523 O O   . LYS A 1 322 ? -4.102  -14.386 15.148  1.00 94.90 322 A 1 
ATOM 2524 C CB  . LYS A 1 322 ? -5.945  -14.096 17.612  1.00 94.30 322 A 1 
ATOM 2525 C CG  . LYS A 1 322 ? -5.914  -13.724 19.099  1.00 86.48 322 A 1 
ATOM 2526 C CD  . LYS A 1 322 ? -6.477  -14.873 19.921  1.00 81.59 322 A 1 
ATOM 2527 C CE  . LYS A 1 322 ? -6.367  -14.513 21.397  1.00 70.25 322 A 1 
ATOM 2528 N NZ  . LYS A 1 322 ? -6.762  -15.644 22.258  1.00 61.69 322 A 1 
ATOM 2529 N N   . VAL A 1 323 ? -5.875  -13.270 14.408  1.00 96.07 323 A 1 
ATOM 2530 C CA  . VAL A 1 323 ? -5.770  -13.742 13.017  1.00 96.01 323 A 1 
ATOM 2531 C C   . VAL A 1 323 ? -4.575  -13.106 12.306  1.00 96.49 323 A 1 
ATOM 2532 O O   . VAL A 1 323 ? -4.035  -13.687 11.369  1.00 95.48 323 A 1 
ATOM 2533 C CB  . VAL A 1 323 ? -7.074  -13.464 12.259  1.00 94.54 323 A 1 
ATOM 2534 C CG1 . VAL A 1 323 ? -7.038  -14.066 10.853  1.00 86.18 323 A 1 
ATOM 2535 C CG2 . VAL A 1 323 ? -8.275  -14.084 12.984  1.00 85.99 323 A 1 
ATOM 2536 N N   . PHE A 1 324 ? -4.123  -11.946 12.788  1.00 96.81 324 A 1 
ATOM 2537 C CA  . PHE A 1 324 ? -2.988  -11.212 12.256  1.00 97.04 324 A 1 
ATOM 2538 C C   . PHE A 1 324 ? -1.664  -11.549 12.953  1.00 97.15 324 A 1 
ATOM 2539 O O   . PHE A 1 324 ? -0.642  -10.973 12.600  1.00 96.38 324 A 1 
ATOM 2540 C CB  . PHE A 1 324 ? -3.291  -9.710  12.304  1.00 96.84 324 A 1 
ATOM 2541 C CG  . PHE A 1 324 ? -4.565  -9.353  11.579  1.00 96.87 324 A 1 
ATOM 2542 C CD1 . PHE A 1 324 ? -4.598  -9.331  10.172  1.00 96.08 324 A 1 
ATOM 2543 C CD2 . PHE A 1 324 ? -5.747  -9.093  12.299  1.00 96.04 324 A 1 
ATOM 2544 C CE1 . PHE A 1 324 ? -5.787  -9.049  9.491   1.00 95.45 324 A 1 
ATOM 2545 C CE2 . PHE A 1 324 ? -6.939  -8.813  11.626  1.00 95.43 324 A 1 
ATOM 2546 C CZ  . PHE A 1 324 ? -6.968  -8.795  10.221  1.00 95.77 324 A 1 
ATOM 2547 N N   . PHE A 1 325 ? -1.655  -12.465 13.923  1.00 97.10 325 A 1 
ATOM 2548 C CA  . PHE A 1 325 ? -0.410  -12.940 14.514  1.00 97.25 325 A 1 
ATOM 2549 C C   . PHE A 1 325 ? 0.434   -13.655 13.455  1.00 96.95 325 A 1 
ATOM 2550 O O   . PHE A 1 325 ? -0.056  -14.495 12.697  1.00 95.64 325 A 1 
ATOM 2551 C CB  . PHE A 1 325 ? -0.667  -13.815 15.738  1.00 97.05 325 A 1 
ATOM 2552 C CG  . PHE A 1 325 ? -1.176  -13.109 16.979  1.00 96.76 325 A 1 
ATOM 2553 C CD1 . PHE A 1 325 ? -1.364  -11.713 17.039  1.00 94.33 325 A 1 
ATOM 2554 C CD2 . PHE A 1 325 ? -1.439  -13.872 18.142  1.00 93.99 325 A 1 
ATOM 2555 C CE1 . PHE A 1 325 ? -1.805  -11.085 18.218  1.00 93.41 325 A 1 
ATOM 2556 C CE2 . PHE A 1 325 ? -1.867  -13.251 19.313  1.00 93.25 325 A 1 
ATOM 2557 C CZ  . PHE A 1 325 ? -2.054  -11.860 19.360  1.00 94.21 325 A 1 
ATOM 2558 N N   . VAL A 1 326 ? 1.716   -13.277 13.412  1.00 96.88 326 A 1 
ATOM 2559 C CA  . VAL A 1 326 ? 2.675   -13.778 12.440  1.00 96.37 326 A 1 
ATOM 2560 C C   . VAL A 1 326 ? 2.961   -15.249 12.718  1.00 95.72 326 A 1 
ATOM 2561 O O   . VAL A 1 326 ? 3.202   -15.644 13.855  1.00 94.46 326 A 1 
ATOM 2562 C CB  . VAL A 1 326 ? 3.954   -12.930 12.480  1.00 95.33 326 A 1 
ATOM 2563 C CG1 . VAL A 1 326 ? 5.051   -13.496 11.587  1.00 91.85 326 A 1 
ATOM 2564 C CG2 . VAL A 1 326 ? 3.658   -11.495 12.014  1.00 92.65 326 A 1 
ATOM 2565 N N   . LYS A 1 327 ? 2.988   -16.062 11.668  1.00 95.13 327 A 1 
ATOM 2566 C CA  . LYS A 1 327 ? 3.419   -17.457 11.736  1.00 94.16 327 A 1 
ATOM 2567 C C   . LYS A 1 327 ? 4.863   -17.571 11.271  1.00 93.59 327 A 1 
ATOM 2568 O O   . LYS A 1 327 ? 5.276   -16.873 10.350  1.00 91.49 327 A 1 
ATOM 2569 C CB  . LYS A 1 327 ? 2.495   -18.343 10.892  1.00 93.05 327 A 1 
ATOM 2570 C CG  . LYS A 1 327 ? 1.034   -18.275 11.352  1.00 89.74 327 A 1 
ATOM 2571 C CD  . LYS A 1 327 ? 0.145   -19.088 10.392  1.00 84.96 327 A 1 
ATOM 2572 C CE  . LYS A 1 327 ? -1.321  -18.915 10.784  1.00 76.92 327 A 1 
ATOM 2573 N NZ  . LYS A 1 327 ? -2.206  -19.491 9.746   1.00 67.85 327 A 1 
ATOM 2574 N N   . TYR A 1 328 ? 5.608   -18.495 11.847  1.00 92.72 328 A 1 
ATOM 2575 C CA  . TYR A 1 328 ? 7.017   -18.723 11.504  1.00 91.35 328 A 1 
ATOM 2576 C C   . TYR A 1 328 ? 7.261   -18.906 9.993   1.00 91.45 328 A 1 
ATOM 2577 O O   . TYR A 1 328 ? 8.240   -18.400 9.446   1.00 89.91 328 A 1 
ATOM 2578 C CB  . TYR A 1 328 ? 7.496   -19.956 12.284  1.00 89.29 328 A 1 
ATOM 2579 C CG  . TYR A 1 328 ? 8.932   -20.303 11.983  1.00 83.19 328 A 1 
ATOM 2580 C CD1 . TYR A 1 328 ? 9.246   -21.328 11.057  1.00 76.37 328 A 1 
ATOM 2581 C CD2 . TYR A 1 328 ? 9.977   -19.584 12.600  1.00 75.15 328 A 1 
ATOM 2582 C CE1 . TYR A 1 328 ? 10.578  -21.626 10.747  1.00 69.12 328 A 1 
ATOM 2583 C CE2 . TYR A 1 328 ? 11.314  -19.866 12.286  1.00 67.66 328 A 1 
ATOM 2584 C CZ  . TYR A 1 328 ? 11.612  -20.894 11.360  1.00 67.16 328 A 1 
ATOM 2585 O OH  . TYR A 1 328 ? 12.914  -21.166 11.051  1.00 64.39 328 A 1 
ATOM 2586 N N   . ASN A 1 329 ? 6.355   -19.603 9.317   1.00 91.87 329 A 1 
ATOM 2587 C CA  . ASN A 1 329 ? 6.439   -19.912 7.893   1.00 91.62 329 A 1 
ATOM 2588 C C   . ASN A 1 329 ? 5.757   -18.874 6.976   1.00 92.39 329 A 1 
ATOM 2589 O O   . ASN A 1 329 ? 5.692   -19.112 5.771   1.00 90.90 329 A 1 
ATOM 2590 C CB  . ASN A 1 329 ? 5.872   -21.327 7.663   1.00 89.92 329 A 1 
ATOM 2591 C CG  . ASN A 1 329 ? 4.364   -21.409 7.902   1.00 84.42 329 A 1 
ATOM 2592 O OD1 . ASN A 1 329 ? 3.804   -20.844 8.823   1.00 74.35 329 A 1 
ATOM 2593 N ND2 . ASN A 1 329 ? 3.663   -22.155 7.081   1.00 74.87 329 A 1 
ATOM 2594 N N   . ASP A 1 330 ? 5.245   -17.772 7.506   1.00 92.81 330 A 1 
ATOM 2595 C CA  . ASP A 1 330 ? 4.723   -16.701 6.665   1.00 93.46 330 A 1 
ATOM 2596 C C   . ASP A 1 330 ? 5.883   -16.060 5.870   1.00 93.51 330 A 1 
ATOM 2597 O O   . ASP A 1 330 ? 6.939   -15.790 6.448   1.00 92.33 330 A 1 
ATOM 2598 C CB  . ASP A 1 330 ? 3.992   -15.632 7.496   1.00 93.80 330 A 1 
ATOM 2599 C CG  . ASP A 1 330 ? 2.601   -16.027 8.027   1.00 93.75 330 A 1 
ATOM 2600 O OD1 . ASP A 1 330 ? 1.893   -16.839 7.402   1.00 91.59 330 A 1 
ATOM 2601 O OD2 . ASP A 1 330 ? 2.157   -15.428 9.039   1.00 91.56 330 A 1 
ATOM 2602 N N   . PRO A 1 331 ? 5.719   -15.786 4.578   1.00 92.55 331 A 1 
ATOM 2603 C CA  . PRO A 1 331 ? 6.690   -15.002 3.818   1.00 92.23 331 A 1 
ATOM 2604 C C   . PRO A 1 331 ? 6.892   -13.615 4.433   1.00 92.62 331 A 1 
ATOM 2605 O O   . PRO A 1 331 ? 5.959   -13.046 4.998   1.00 91.85 331 A 1 
ATOM 2606 C CB  . PRO A 1 331 ? 6.111   -14.894 2.401   1.00 91.20 331 A 1 
ATOM 2607 C CG  . PRO A 1 331 ? 5.158   -16.080 2.299   1.00 89.34 331 A 1 
ATOM 2608 C CD  . PRO A 1 331 ? 4.635   -16.226 3.718   1.00 91.75 331 A 1 
ATOM 2609 N N   . ILE A 1 332 ? 8.084   -13.021 4.257   1.00 92.14 332 A 1 
ATOM 2610 C CA  . ILE A 1 332 ? 8.442   -11.745 4.892   1.00 91.72 332 A 1 
ATOM 2611 C C   . ILE A 1 332 ? 7.438   -10.621 4.591   1.00 91.89 332 A 1 
ATOM 2612 O O   . ILE A 1 332 ? 7.045   -9.884  5.493   1.00 91.12 332 A 1 
ATOM 2613 C CB  . ILE A 1 332 ? 9.888   -11.355 4.511   1.00 90.28 332 A 1 
ATOM 2614 C CG1 . ILE A 1 332 ? 10.400  -10.127 5.294   1.00 83.94 332 A 1 
ATOM 2615 C CG2 . ILE A 1 332 ? 10.063  -11.095 2.991   1.00 84.18 332 A 1 
ATOM 2616 C CD1 . ILE A 1 332 ? 10.421  -10.314 6.809   1.00 77.94 332 A 1 
ATOM 2617 N N   . TYR A 1 333 ? 6.950   -10.533 3.355   1.00 88.85 333 A 1 
ATOM 2618 C CA  . TYR A 1 333 ? 5.970   -9.521  2.962   1.00 88.55 333 A 1 
ATOM 2619 C C   . TYR A 1 333 ? 4.612   -9.709  3.672   1.00 89.34 333 A 1 
ATOM 2620 O O   . TYR A 1 333 ? 3.950   -8.726  3.998   1.00 88.52 333 A 1 
ATOM 2621 C CB  . TYR A 1 333 ? 5.820   -9.519  1.434   1.00 87.14 333 A 1 
ATOM 2622 C CG  . TYR A 1 333 ? 5.437   -10.852 0.819   1.00 85.29 333 A 1 
ATOM 2623 C CD1 . TYR A 1 333 ? 6.426   -11.726 0.320   1.00 82.42 333 A 1 
ATOM 2624 C CD2 . TYR A 1 333 ? 4.084   -11.217 0.719   1.00 82.07 333 A 1 
ATOM 2625 C CE1 . TYR A 1 333 ? 6.066   -12.952 -0.267  1.00 80.13 333 A 1 
ATOM 2626 C CE2 . TYR A 1 333 ? 3.717   -12.446 0.139   1.00 78.88 333 A 1 
ATOM 2627 C CZ  . TYR A 1 333 ? 4.708   -13.314 -0.350  1.00 82.10 333 A 1 
ATOM 2628 O OH  . TYR A 1 333 ? 4.342   -14.516 -0.910  1.00 79.65 333 A 1 
ATOM 2629 N N   . VAL A 1 334 ? 4.242   -10.942 3.990   1.00 92.39 334 A 1 
ATOM 2630 C CA  . VAL A 1 334 ? 3.050   -11.250 4.791   1.00 92.97 334 A 1 
ATOM 2631 C C   . VAL A 1 334 ? 3.295   -10.910 6.263   1.00 93.59 334 A 1 
ATOM 2632 O O   . VAL A 1 334 ? 2.429   -10.298 6.891   1.00 93.32 334 A 1 
ATOM 2633 C CB  . VAL A 1 334 ? 2.619   -12.724 4.632   1.00 92.72 334 A 1 
ATOM 2634 C CG1 . VAL A 1 334 ? 1.475   -13.126 5.565   1.00 90.25 334 A 1 
ATOM 2635 C CG2 . VAL A 1 334 ? 2.162   -13.008 3.199   1.00 90.37 334 A 1 
ATOM 2636 N N   . LYS A 1 335 ? 4.474   -11.265 6.803   1.00 94.04 335 A 1 
ATOM 2637 C CA  . LYS A 1 335 ? 4.863   -10.941 8.184   1.00 94.24 335 A 1 
ATOM 2638 C C   . LYS A 1 335 ? 4.793   -9.434  8.445   1.00 94.16 335 A 1 
ATOM 2639 O O   . LYS A 1 335 ? 4.160   -9.007  9.412   1.00 94.17 335 A 1 
ATOM 2640 C CB  . LYS A 1 335 ? 6.284   -11.458 8.506   1.00 94.48 335 A 1 
ATOM 2641 C CG  . LYS A 1 335 ? 6.410   -12.987 8.565   1.00 93.43 335 A 1 
ATOM 2642 C CD  . LYS A 1 335 ? 7.797   -13.397 9.107   1.00 92.40 335 A 1 
ATOM 2643 C CE  . LYS A 1 335 ? 7.896   -14.904 9.367   1.00 89.38 335 A 1 
ATOM 2644 N NZ  . LYS A 1 335 ? 9.129   -15.249 10.111  1.00 84.78 335 A 1 
ATOM 2645 N N   . LEU A 1 336 ? 5.391   -8.637  7.580   1.00 92.80 336 A 1 
ATOM 2646 C CA  . LEU A 1 336 ? 5.429   -7.178  7.709   1.00 92.39 336 A 1 
ATOM 2647 C C   . LEU A 1 336 ? 4.032   -6.555  7.648   1.00 92.83 336 A 1 
ATOM 2648 O O   . LEU A 1 336 ? 3.713   -5.689  8.463   1.00 92.49 336 A 1 
ATOM 2649 C CB  . LEU A 1 336 ? 6.342   -6.590  6.614   1.00 91.52 336 A 1 
ATOM 2650 C CG  . LEU A 1 336 ? 7.838   -6.924  6.779   1.00 89.88 336 A 1 
ATOM 2651 C CD1 . LEU A 1 336 ? 8.611   -6.394  5.574   1.00 87.72 336 A 1 
ATOM 2652 C CD2 . LEU A 1 336 ? 8.429   -6.320  8.049   1.00 87.18 336 A 1 
ATOM 2653 N N   . GLU A 1 337 ? 3.189   -7.014  6.741   1.00 92.23 337 A 1 
ATOM 2654 C CA  . GLU A 1 337 ? 1.835   -6.472  6.617   1.00 92.29 337 A 1 
ATOM 2655 C C   . GLU A 1 337 ? 0.942   -6.864  7.811   1.00 93.08 337 A 1 
ATOM 2656 O O   . GLU A 1 337 ? 0.212   -6.028  8.351   1.00 92.72 337 A 1 
ATOM 2657 C CB  . GLU A 1 337 ? 1.239   -6.930  5.281   1.00 91.13 337 A 1 
ATOM 2658 C CG  . GLU A 1 337 ? 0.018   -6.086  4.869   1.00 82.43 337 A 1 
ATOM 2659 C CD  . GLU A 1 337 ? 0.346   -4.628  4.525   1.00 84.69 337 A 1 
ATOM 2660 O OE1 . GLU A 1 337 ? -0.564  -3.787  4.611   1.00 77.78 337 A 1 
ATOM 2661 O OE2 . GLU A 1 337 ? 1.481   -4.333  4.095   1.00 78.29 337 A 1 
ATOM 2662 N N   . LYS A 1 338 ? 1.050   -8.110  8.289   1.00 94.47 338 A 1 
ATOM 2663 C CA  . LYS A 1 338 ? 0.375   -8.543  9.521   1.00 95.18 338 A 1 
ATOM 2664 C C   . LYS A 1 338 ? 0.821   -7.715  10.721  1.00 95.18 338 A 1 
ATOM 2665 O O   . LYS A 1 338 ? -0.027  -7.290  11.511  1.00 94.92 338 A 1 
ATOM 2666 C CB  . LYS A 1 338 ? 0.644   -10.033 9.797   1.00 95.57 338 A 1 
ATOM 2667 C CG  . LYS A 1 338 ? -0.195  -10.975 8.919   1.00 95.17 338 A 1 
ATOM 2668 C CD  . LYS A 1 338 ? 0.129   -12.422 9.299   1.00 94.41 338 A 1 
ATOM 2669 C CE  . LYS A 1 338 ? -0.724  -13.424 8.529   1.00 93.02 338 A 1 
ATOM 2670 N NZ  . LYS A 1 338 ? -0.349  -14.813 8.898   1.00 91.38 338 A 1 
ATOM 2671 N N   . LEU A 1 339 ? 2.116   -7.448  10.843  1.00 95.36 339 A 1 
ATOM 2672 C CA  . LEU A 1 339 ? 2.681   -6.643  11.922  1.00 95.17 339 A 1 
ATOM 2673 C C   . LEU A 1 339 ? 2.084   -5.230  11.935  1.00 94.95 339 A 1 
ATOM 2674 O O   . LEU A 1 339 ? 1.649   -4.760  12.987  1.00 94.33 339 A 1 
ATOM 2675 C CB  . LEU A 1 339 ? 4.211   -6.626  11.756  1.00 94.61 339 A 1 
ATOM 2676 C CG  . LEU A 1 339 ? 4.962   -5.931  12.913  1.00 91.32 339 A 1 
ATOM 2677 C CD1 . LEU A 1 339 ? 4.832   -6.727  14.203  1.00 88.58 339 A 1 
ATOM 2678 C CD2 . LEU A 1 339 ? 6.442   -5.812  12.567  1.00 88.01 339 A 1 
ATOM 2679 N N   . ASP A 1 340 ? 1.985   -4.578  10.780  1.00 94.16 340 A 1 
ATOM 2680 C CA  . ASP A 1 340 ? 1.380   -3.242  10.692  1.00 93.29 340 A 1 
ATOM 2681 C C   . ASP A 1 340 ? -0.112  -3.261  11.079  1.00 93.54 340 A 1 
ATOM 2682 O O   . ASP A 1 340 ? -0.573  -2.428  11.868  1.00 92.76 340 A 1 
ATOM 2683 C CB  . ASP A 1 340 ? 1.596   -2.657  9.294   1.00 91.62 340 A 1 
ATOM 2684 C CG  . ASP A 1 340 ? 1.166   -1.191  9.281   1.00 85.82 340 A 1 
ATOM 2685 O OD1 . ASP A 1 340 ? 1.772   -0.365  10.005  1.00 80.79 340 A 1 
ATOM 2686 O OD2 . ASP A 1 340 ? 0.167   -0.860  8.611   1.00 78.11 340 A 1 
ATOM 2687 N N   . ILE A 1 341 ? -0.859  -4.272  10.637  1.00 94.56 341 A 1 
ATOM 2688 C CA  . ILE A 1 341 ? -2.267  -4.438  11.014  1.00 95.09 341 A 1 
ATOM 2689 C C   . ILE A 1 341 ? -2.415  -4.697  12.519  1.00 94.98 341 A 1 
ATOM 2690 O O   . ILE A 1 341 ? -3.315  -4.130  13.146  1.00 94.45 341 A 1 
ATOM 2691 C CB  . ILE A 1 341 ? -2.929  -5.545  10.166  1.00 95.26 341 A 1 
ATOM 2692 C CG1 . ILE A 1 341 ? -3.003  -5.109  8.682   1.00 94.47 341 A 1 
ATOM 2693 C CG2 . ILE A 1 341 ? -4.348  -5.859  10.683  1.00 94.90 341 A 1 
ATOM 2694 C CD1 . ILE A 1 341 ? -3.311  -6.257  7.722   1.00 92.43 341 A 1 
ATOM 2695 N N   . MET A 1 342 ? -1.533  -5.504  13.124  1.00 95.48 342 A 1 
ATOM 2696 C CA  . MET A 1 342 ? -1.519  -5.727  14.576  1.00 95.48 342 A 1 
ATOM 2697 C C   . MET A 1 342 ? -1.378  -4.402  15.336  1.00 95.19 342 A 1 
ATOM 2698 O O   . MET A 1 342 ? -2.130  -4.161  16.281  1.00 94.32 342 A 1 
ATOM 2699 C CB  . MET A 1 342 ? -0.372  -6.649  14.986  1.00 95.36 342 A 1 
ATOM 2700 C CG  . MET A 1 342 ? -0.625  -8.120  14.680  1.00 90.78 342 A 1 
ATOM 2701 S SD  . MET A 1 342 ? 0.824   -9.182  15.009  1.00 91.00 342 A 1 
ATOM 2702 C CE  . MET A 1 342 ? 1.013   -8.985  16.792  1.00 81.93 342 A 1 
ATOM 2703 N N   . ILE A 1 343 ? -0.474  -3.525  14.910  1.00 94.59 343 A 1 
ATOM 2704 C CA  . ILE A 1 343 ? -0.292  -2.214  15.541  1.00 93.76 343 A 1 
ATOM 2705 C C   . ILE A 1 343 ? -1.541  -1.353  15.361  1.00 93.37 343 A 1 
ATOM 2706 O O   . ILE A 1 343 ? -2.023  -0.753  16.326  1.00 92.10 343 A 1 
ATOM 2707 C CB  . ILE A 1 343 ? 0.952   -1.507  14.972  1.00 92.75 343 A 1 
ATOM 2708 C CG1 . ILE A 1 343 ? 2.236   -2.320  15.220  1.00 89.06 343 A 1 
ATOM 2709 C CG2 . ILE A 1 343 ? 1.106   -0.118  15.617  1.00 86.66 343 A 1 
ATOM 2710 C CD1 . ILE A 1 343 ? 3.292   -2.003  14.162  1.00 75.32 343 A 1 
ATOM 2711 N N   . ARG A 1 344 ? -2.129  -1.335  14.178  1.00 93.41 344 A 1 
ATOM 2712 C CA  . ARG A 1 344 ? -3.356  -0.566  13.908  1.00 92.52 344 A 1 
ATOM 2713 C C   . ARG A 1 344 ? -4.554  -1.053  14.731  1.00 92.64 344 A 1 
ATOM 2714 O O   . ARG A 1 344 ? -5.391  -0.237  15.108  1.00 91.77 344 A 1 
ATOM 2715 C CB  . ARG A 1 344 ? -3.672  -0.586  12.401  1.00 91.70 344 A 1 
ATOM 2716 C CG  . ARG A 1 344 ? -2.625  0.197   11.588  1.00 88.36 344 A 1 
ATOM 2717 C CD  . ARG A 1 344 ? -2.958  0.173   10.096  1.00 84.99 344 A 1 
ATOM 2718 N NE  . ARG A 1 344 ? -1.847  0.667   9.273   1.00 82.71 344 A 1 
ATOM 2719 C CZ  . ARG A 1 344 ? -1.485  1.925   9.023   1.00 79.23 344 A 1 
ATOM 2720 N NH1 . ARG A 1 344 ? -2.125  2.958   9.478   1.00 71.85 344 A 1 
ATOM 2721 N NH2 . ARG A 1 344 ? -0.448  2.136   8.289   1.00 76.65 344 A 1 
ATOM 2722 N N   . LEU A 1 345 ? -4.597  -2.336  15.070  1.00 94.00 345 A 1 
ATOM 2723 C CA  . LEU A 1 345 ? -5.632  -2.938  15.921  1.00 94.30 345 A 1 
ATOM 2724 C C   . LEU A 1 345 ? -5.274  -2.959  17.418  1.00 93.89 345 A 1 
ATOM 2725 O O   . LEU A 1 345 ? -6.120  -3.348  18.239  1.00 92.84 345 A 1 
ATOM 2726 C CB  . LEU A 1 345 ? -5.955  -4.352  15.412  1.00 94.81 345 A 1 
ATOM 2727 C CG  . LEU A 1 345 ? -6.624  -4.404  14.026  1.00 94.49 345 A 1 
ATOM 2728 C CD1 . LEU A 1 345 ? -6.794  -5.870  13.608  1.00 93.72 345 A 1 
ATOM 2729 C CD2 . LEU A 1 345 ? -8.005  -3.749  14.034  1.00 93.31 345 A 1 
ATOM 2730 N N   . ALA A 1 346 ? -4.056  -2.560  17.783  1.00 94.69 346 A 1 
ATOM 2731 C CA  . ALA A 1 346 ? -3.629  -2.551  19.176  1.00 94.23 346 A 1 
ATOM 2732 C C   . ALA A 1 346 ? -4.496  -1.596  20.016  1.00 93.35 346 A 1 
ATOM 2733 O O   . ALA A 1 346 ? -4.836  -0.478  19.620  1.00 91.99 346 A 1 
ATOM 2734 C CB  . ALA A 1 346 ? -2.143  -2.230  19.290  1.00 94.36 346 A 1 
ATOM 2735 N N   . SER A 1 347 ? -4.882  -2.082  21.194  1.00 94.11 347 A 1 
ATOM 2736 C CA  . SER A 1 347 ? -5.734  -1.379  22.149  1.00 93.52 347 A 1 
ATOM 2737 C C   . SER A 1 347 ? -5.402  -1.834  23.568  1.00 93.93 347 A 1 
ATOM 2738 O O   . SER A 1 347 ? -4.763  -2.870  23.771  1.00 93.21 347 A 1 
ATOM 2739 C CB  . SER A 1 347 ? -7.207  -1.681  21.835  1.00 92.25 347 A 1 
ATOM 2740 O OG  . SER A 1 347 ? -7.500  -3.034  22.116  1.00 89.58 347 A 1 
ATOM 2741 N N   . GLN A 1 348 ? -5.892  -1.109  24.564  1.00 93.41 348 A 1 
ATOM 2742 C CA  . GLN A 1 348 ? -5.691  -1.489  25.965  1.00 93.21 348 A 1 
ATOM 2743 C C   . GLN A 1 348 ? -6.190  -2.917  26.275  1.00 93.68 348 A 1 
ATOM 2744 O O   . GLN A 1 348 ? -5.632  -3.595  27.134  1.00 92.25 348 A 1 
ATOM 2745 C CB  . GLN A 1 348 ? -6.397  -0.445  26.838  1.00 91.92 348 A 1 
ATOM 2746 C CG  . GLN A 1 348 ? -6.017  -0.587  28.322  1.00 81.73 348 A 1 
ATOM 2747 C CD  . GLN A 1 348 ? -6.675  0.482   29.193  1.00 73.97 348 A 1 
ATOM 2748 O OE1 . GLN A 1 348 ? -7.494  1.262   28.763  1.00 66.05 348 A 1 
ATOM 2749 N NE2 . GLN A 1 348 ? -6.344  0.534   30.459  1.00 62.15 348 A 1 
ATOM 2750 N N   . ALA A 1 349 ? -7.206  -3.391  25.560  1.00 93.49 349 A 1 
ATOM 2751 C CA  . ALA A 1 349 ? -7.789  -4.714  25.788  1.00 93.10 349 A 1 
ATOM 2752 C C   . ALA A 1 349 ? -6.899  -5.876  25.302  1.00 93.76 349 A 1 
ATOM 2753 O O   . ALA A 1 349 ? -6.982  -6.973  25.854  1.00 92.28 349 A 1 
ATOM 2754 C CB  . ALA A 1 349 ? -9.157  -4.740  25.106  1.00 91.66 349 A 1 
ATOM 2755 N N   . ASN A 1 350 ? -6.063  -5.664  24.292  1.00 94.31 350 A 1 
ATOM 2756 C CA  . ASN A 1 350 ? -5.260  -6.718  23.662  1.00 94.68 350 A 1 
ATOM 2757 C C   . ASN A 1 350 ? -3.739  -6.495  23.746  1.00 95.28 350 A 1 
ATOM 2758 O O   . ASN A 1 350 ? -2.982  -7.399  23.423  1.00 94.32 350 A 1 
ATOM 2759 C CB  . ASN A 1 350 ? -5.764  -6.945  22.222  1.00 93.96 350 A 1 
ATOM 2760 C CG  . ASN A 1 350 ? -5.603  -5.740  21.315  1.00 94.44 350 A 1 
ATOM 2761 O OD1 . ASN A 1 350 ? -4.831  -4.833  21.540  1.00 91.01 350 A 1 
ATOM 2762 N ND2 . ASN A 1 350 ? -6.372  -5.690  20.251  1.00 90.14 350 A 1 
ATOM 2763 N N   . ILE A 1 351 ? -3.289  -5.343  24.237  1.00 94.02 351 A 1 
ATOM 2764 C CA  . ILE A 1 351 ? -1.878  -4.939  24.231  1.00 94.20 351 A 1 
ATOM 2765 C C   . ILE A 1 351 ? -0.943  -5.950  24.895  1.00 94.53 351 A 1 
ATOM 2766 O O   . ILE A 1 351 ? 0.173   -6.150  24.442  1.00 93.97 351 A 1 
ATOM 2767 C CB  . ILE A 1 351 ? -1.724  -3.540  24.863  1.00 93.23 351 A 1 
ATOM 2768 C CG1 . ILE A 1 351 ? -0.368  -2.894  24.585  1.00 89.20 351 A 1 
ATOM 2769 C CG2 . ILE A 1 351 ? -1.983  -3.558  26.386  1.00 88.59 351 A 1 
ATOM 2770 C CD1 . ILE A 1 351 ? -0.108  -2.639  23.090  1.00 81.89 351 A 1 
ATOM 2771 N N   . ALA A 1 352 ? -1.395  -6.638  25.942  1.00 93.49 352 A 1 
ATOM 2772 C CA  . ALA A 1 352 ? -0.577  -7.637  26.614  1.00 93.14 352 A 1 
ATOM 2773 C C   . ALA A 1 352 ? -0.241  -8.832  25.703  1.00 93.77 352 A 1 
ATOM 2774 O O   . ALA A 1 352 ? 0.870   -9.351  25.767  1.00 93.15 352 A 1 
ATOM 2775 C CB  . ALA A 1 352 ? -1.312  -8.099  27.877  1.00 91.83 352 A 1 
ATOM 2776 N N   . GLN A 1 353 ? -1.174  -9.242  24.853  1.00 94.90 353 A 1 
ATOM 2777 C CA  . GLN A 1 353 ? -0.950  -10.306 23.870  1.00 94.93 353 A 1 
ATOM 2778 C C   . GLN A 1 353 ? -0.073  -9.794  22.722  1.00 95.88 353 A 1 
ATOM 2779 O O   . GLN A 1 353 ? 0.876   -10.475 22.351  1.00 95.16 353 A 1 
ATOM 2780 C CB  . GLN A 1 353 ? -2.291  -10.837 23.330  1.00 93.64 353 A 1 
ATOM 2781 C CG  . GLN A 1 353 ? -3.092  -11.558 24.425  1.00 84.88 353 A 1 
ATOM 2782 C CD  . GLN A 1 353 ? -4.449  -12.107 23.970  1.00 80.68 353 A 1 
ATOM 2783 O OE1 . GLN A 1 353 ? -4.931  -11.939 22.868  1.00 72.16 353 A 1 
ATOM 2784 N NE2 . GLN A 1 353 ? -5.134  -12.807 24.848  1.00 69.29 353 A 1 
ATOM 2785 N N   . VAL A 1 354 ? -0.329  -8.589  22.245  1.00 96.07 354 A 1 
ATOM 2786 C CA  . VAL A 1 354 ? 0.472   -7.964  21.190  1.00 96.41 354 A 1 
ATOM 2787 C C   . VAL A 1 354 ? 1.935   -7.839  21.622  1.00 96.88 354 A 1 
ATOM 2788 O O   . VAL A 1 354 ? 2.818   -8.251  20.882  1.00 96.56 354 A 1 
ATOM 2789 C CB  . VAL A 1 354 ? -0.099  -6.590  20.806  1.00 96.03 354 A 1 
ATOM 2790 C CG1 . VAL A 1 354 ? 0.760   -5.870  19.759  1.00 94.40 354 A 1 
ATOM 2791 C CG2 . VAL A 1 354 ? -1.507  -6.737  20.217  1.00 94.73 354 A 1 
ATOM 2792 N N   . LEU A 1 355 ? 2.218   -7.348  22.830  1.00 95.90 355 A 1 
ATOM 2793 C CA  . LEU A 1 355 ? 3.588   -7.208  23.329  1.00 95.56 355 A 1 
ATOM 2794 C C   . LEU A 1 355 ? 4.296   -8.558  23.520  1.00 95.52 355 A 1 
ATOM 2795 O O   . LEU A 1 355 ? 5.503   -8.627  23.318  1.00 94.64 355 A 1 
ATOM 2796 C CB  . LEU A 1 355 ? 3.598   -6.420  24.643  1.00 94.77 355 A 1 
ATOM 2797 C CG  . LEU A 1 355 ? 3.301   -4.920  24.483  1.00 91.46 355 A 1 
ATOM 2798 C CD1 . LEU A 1 355 ? 3.248   -4.283  25.877  1.00 89.43 355 A 1 
ATOM 2799 C CD2 . LEU A 1 355 ? 4.365   -4.201  23.658  1.00 88.98 355 A 1 
ATOM 2800 N N   . ALA A 1 356 ? 3.577   -9.603  23.905  1.00 95.22 356 A 1 
ATOM 2801 C CA  . ALA A 1 356 ? 4.150   -10.941 24.003  1.00 94.85 356 A 1 
ATOM 2802 C C   . ALA A 1 356 ? 4.597   -11.453 22.625  1.00 95.01 356 A 1 
ATOM 2803 O O   . ALA A 1 356 ? 5.739   -11.895 22.494  1.00 94.13 356 A 1 
ATOM 2804 C CB  . ALA A 1 356 ? 3.141   -11.883 24.674  1.00 94.11 356 A 1 
ATOM 2805 N N   . GLU A 1 357 ? 3.767   -11.284 21.605  1.00 96.22 357 A 1 
ATOM 2806 C CA  . GLU A 1 357 ? 4.111   -11.618 20.219  1.00 96.57 357 A 1 
ATOM 2807 C C   . GLU A 1 357 ? 5.294   -10.773 19.717  1.00 96.81 357 A 1 
ATOM 2808 O O   . GLU A 1 357 ? 6.276   -11.310 19.220  1.00 96.02 357 A 1 
ATOM 2809 C CB  . GLU A 1 357 ? 2.896   -11.387 19.307  1.00 96.16 357 A 1 
ATOM 2810 C CG  . GLU A 1 357 ? 1.713   -12.322 19.591  1.00 89.87 357 A 1 
ATOM 2811 C CD  . GLU A 1 357 ? 1.939   -13.782 19.200  1.00 93.48 357 A 1 
ATOM 2812 O OE1 . GLU A 1 357 ? 1.493   -14.650 19.988  1.00 88.46 357 A 1 
ATOM 2813 O OE2 . GLU A 1 357 ? 2.463   -14.026 18.103  1.00 90.42 357 A 1 
ATOM 2814 N N   . LEU A 1 358 ? 5.274   -9.451  19.914  1.00 97.22 358 A 1 
ATOM 2815 C CA  . LEU A 1 358 ? 6.350   -8.563  19.463  1.00 97.08 358 A 1 
ATOM 2816 C C   . LEU A 1 358 ? 7.700   -8.895  20.112  1.00 96.64 358 A 1 
ATOM 2817 O O   . LEU A 1 358 ? 8.729   -8.827  19.448  1.00 95.65 358 A 1 
ATOM 2818 C CB  . LEU A 1 358 ? 5.985   -7.101  19.745  1.00 96.97 358 A 1 
ATOM 2819 C CG  . LEU A 1 358 ? 4.803   -6.546  18.941  1.00 96.47 358 A 1 
ATOM 2820 C CD1 . LEU A 1 358 ? 4.547   -5.090  19.348  1.00 95.43 358 A 1 
ATOM 2821 C CD2 . LEU A 1 358 ? 5.028   -6.594  17.428  1.00 95.06 358 A 1 
ATOM 2822 N N   . LYS A 1 359 ? 7.706   -9.277  21.382  1.00 95.20 359 A 1 
ATOM 2823 C CA  . LYS A 1 359 ? 8.916   -9.733  22.071  1.00 94.16 359 A 1 
ATOM 2824 C C   . LYS A 1 359 ? 9.462   -11.013 21.452  1.00 93.85 359 A 1 
ATOM 2825 O O   . LYS A 1 359 ? 10.670  -11.141 21.307  1.00 92.54 359 A 1 
ATOM 2826 C CB  . LYS A 1 359 ? 8.648   -9.878  23.579  1.00 92.71 359 A 1 
ATOM 2827 C CG  . LYS A 1 359 ? 9.933   -10.217 24.354  1.00 86.41 359 A 1 
ATOM 2828 C CD  . LYS A 1 359 ? 9.732   -10.165 25.883  1.00 82.64 359 A 1 
ATOM 2829 C CE  . LYS A 1 359 ? 11.073  -10.419 26.584  1.00 73.66 359 A 1 
ATOM 2830 N NZ  . LYS A 1 359 ? 11.044  -10.074 28.022  1.00 68.26 359 A 1 
ATOM 2831 N N   . GLU A 1 360 ? 8.601   -11.947 21.071  1.00 95.23 360 A 1 
ATOM 2832 C CA  . GLU A 1 360 ? 8.997   -13.162 20.369  1.00 95.15 360 A 1 
ATOM 2833 C C   . GLU A 1 360 ? 9.561   -12.837 18.978  1.00 95.61 360 A 1 
ATOM 2834 O O   . GLU A 1 360 ? 10.663  -13.267 18.649  1.00 94.73 360 A 1 
ATOM 2835 C CB  . GLU A 1 360 ? 7.807   -14.129 20.322  1.00 94.07 360 A 1 
ATOM 2836 C CG  . GLU A 1 360 ? 8.200   -15.512 19.778  1.00 82.22 360 A 1 
ATOM 2837 C CD  . GLU A 1 360 ? 7.085   -16.568 19.900  1.00 76.11 360 A 1 
ATOM 2838 O OE1 . GLU A 1 360 ? 7.298   -17.692 19.381  1.00 67.75 360 A 1 
ATOM 2839 O OE2 . GLU A 1 360 ? 6.049   -16.296 20.545  1.00 67.10 360 A 1 
ATOM 2840 N N   . TYR A 1 361 ? 8.899   -11.974 18.228  1.00 96.33 361 A 1 
ATOM 2841 C CA  . TYR A 1 361 ? 9.337   -11.567 16.893  1.00 96.53 361 A 1 
ATOM 2842 C C   . TYR A 1 361 ? 10.700  -10.863 16.901  1.00 95.84 361 A 1 
ATOM 2843 O O   . TYR A 1 361 ? 11.505  -11.065 15.993  1.00 94.05 361 A 1 
ATOM 2844 C CB  . TYR A 1 361 ? 8.294   -10.652 16.244  1.00 96.85 361 A 1 
ATOM 2845 C CG  . TYR A 1 361 ? 6.884   -11.185 16.141  1.00 97.26 361 A 1 
ATOM 2846 C CD1 . TYR A 1 361 ? 6.569   -12.554 16.293  1.00 96.28 361 A 1 
ATOM 2847 C CD2 . TYR A 1 361 ? 5.833   -10.267 15.893  1.00 96.32 361 A 1 
ATOM 2848 C CE1 . TYR A 1 361 ? 5.240   -13.000 16.225  1.00 96.22 361 A 1 
ATOM 2849 C CE2 . TYR A 1 361 ? 4.508   -10.708 15.824  1.00 96.21 361 A 1 
ATOM 2850 C CZ  . TYR A 1 361 ? 4.204   -12.071 15.998  1.00 96.76 361 A 1 
ATOM 2851 O OH  . TYR A 1 361 ? 2.909   -12.493 15.948  1.00 96.01 361 A 1 
ATOM 2852 N N   . ALA A 1 362 ? 11.000  -10.097 17.944  1.00 95.64 362 A 1 
ATOM 2853 C CA  . ALA A 1 362 ? 12.296  -9.443  18.122  1.00 94.61 362 A 1 
ATOM 2854 C C   . ALA A 1 362 ? 13.463  -10.423 18.389  1.00 93.56 362 A 1 
ATOM 2855 O O   . ALA A 1 362 ? 14.616  -10.005 18.421  1.00 90.76 362 A 1 
ATOM 2856 C CB  . ALA A 1 362 ? 12.156  -8.399  19.228  1.00 94.01 362 A 1 
ATOM 2857 N N   . THR A 1 363 ? 13.175  -11.711 18.571  1.00 93.22 363 A 1 
ATOM 2858 C CA  . THR A 1 363 ? 14.180  -12.780 18.723  1.00 91.84 363 A 1 
ATOM 2859 C C   . THR A 1 363 ? 14.328  -13.650 17.474  1.00 91.18 363 A 1 
ATOM 2860 O O   . THR A 1 363 ? 15.116  -14.592 17.469  1.00 87.08 363 A 1 
ATOM 2861 C CB  . THR A 1 363 ? 13.913  -13.647 19.958  1.00 89.42 363 A 1 
ATOM 2862 O OG1 . THR A 1 363 ? 12.734  -14.412 19.855  1.00 82.77 363 A 1 
ATOM 2863 C CG2 . THR A 1 363 ? 13.826  -12.826 21.241  1.00 79.83 363 A 1 
ATOM 2864 N N   . GLU A 1 364 ? 13.608  -13.340 16.401  1.00 91.94 364 A 1 
ATOM 2865 C CA  . GLU A 1 364 ? 13.732  -14.047 15.127  1.00 90.82 364 A 1 
ATOM 2866 C C   . GLU A 1 364 ? 15.071  -13.778 14.418  1.00 90.15 364 A 1 
ATOM 2867 O O   . GLU A 1 364 ? 15.908  -12.991 14.861  1.00 85.51 364 A 1 
ATOM 2868 C CB  . GLU A 1 364 ? 12.528  -13.759 14.200  1.00 88.13 364 A 1 
ATOM 2869 C CG  . GLU A 1 364 ? 11.232  -14.458 14.624  1.00 80.66 364 A 1 
ATOM 2870 C CD  . GLU A 1 364 ? 10.209  -14.615 13.469  1.00 76.13 364 A 1 
ATOM 2871 O OE1 . GLU A 1 364 ? 9.096   -15.123 13.717  1.00 69.24 364 A 1 
ATOM 2872 O OE2 . GLU A 1 364 ? 10.529  -14.323 12.298  1.00 69.43 364 A 1 
ATOM 2873 N N   . VAL A 1 365 ? 15.295  -14.466 13.303  1.00 90.02 365 A 1 
ATOM 2874 C CA  . VAL A 1 365 ? 16.568  -14.422 12.563  1.00 89.85 365 A 1 
ATOM 2875 C C   . VAL A 1 365 ? 16.571  -13.328 11.488  1.00 90.79 365 A 1 
ATOM 2876 O O   . VAL A 1 365 ? 17.628  -12.831 11.118  1.00 87.23 365 A 1 
ATOM 2877 C CB  . VAL A 1 365 ? 16.885  -15.799 11.934  1.00 86.76 365 A 1 
ATOM 2878 C CG1 . VAL A 1 365 ? 18.334  -15.891 11.463  1.00 77.22 365 A 1 
ATOM 2879 C CG2 . VAL A 1 365 ? 16.654  -16.961 12.913  1.00 77.62 365 A 1 
ATOM 2880 N N   . ASP A 1 366 ? 15.417  -12.967 10.980  1.00 91.88 366 A 1 
ATOM 2881 C CA  . ASP A 1 366 ? 15.280  -11.961 9.930   1.00 92.51 366 A 1 
ATOM 2882 C C   . ASP A 1 366 ? 15.462  -10.550 10.516  1.00 93.64 366 A 1 
ATOM 2883 O O   . ASP A 1 366 ? 14.625  -10.065 11.278  1.00 92.66 366 A 1 
ATOM 2884 C CB  . ASP A 1 366 ? 13.932  -12.121 9.218   1.00 90.76 366 A 1 
ATOM 2885 C CG  . ASP A 1 366 ? 13.851  -11.224 7.993   1.00 85.61 366 A 1 
ATOM 2886 O OD1 . ASP A 1 366 ? 13.872  -9.990  8.164   1.00 79.50 366 A 1 
ATOM 2887 O OD2 . ASP A 1 366 ? 13.781  -11.785 6.883   1.00 77.38 366 A 1 
ATOM 2888 N N   . VAL A 1 367 ? 16.574  -9.902  10.159  1.00 94.02 367 A 1 
ATOM 2889 C CA  . VAL A 1 367 ? 16.977  -8.598  10.704  1.00 94.46 367 A 1 
ATOM 2890 C C   . VAL A 1 367 ? 15.925  -7.525  10.435  1.00 94.76 367 A 1 
ATOM 2891 O O   . VAL A 1 367 ? 15.587  -6.764  11.347  1.00 93.82 367 A 1 
ATOM 2892 C CB  . VAL A 1 367 ? 18.344  -8.172  10.136  1.00 93.16 367 A 1 
ATOM 2893 C CG1 . VAL A 1 367 ? 18.769  -6.785  10.615  1.00 89.07 367 A 1 
ATOM 2894 C CG2 . VAL A 1 367 ? 19.439  -9.164  10.546  1.00 89.38 367 A 1 
ATOM 2895 N N   . ASP A 1 368 ? 15.376  -7.467  9.232   1.00 92.60 368 A 1 
ATOM 2896 C CA  . ASP A 1 368 ? 14.391  -6.448  8.875   1.00 91.78 368 A 1 
ATOM 2897 C C   . ASP A 1 368 ? 13.078  -6.650  9.643   1.00 92.79 368 A 1 
ATOM 2898 O O   . ASP A 1 368 ? 12.476  -5.687  10.132  1.00 91.72 368 A 1 
ATOM 2899 C CB  . ASP A 1 368 ? 14.120  -6.477  7.362   1.00 89.95 368 A 1 
ATOM 2900 C CG  . ASP A 1 368 ? 15.298  -5.973  6.525   1.00 81.61 368 A 1 
ATOM 2901 O OD1 . ASP A 1 368 ? 16.075  -5.139  7.038   1.00 75.68 368 A 1 
ATOM 2902 O OD2 . ASP A 1 368 ? 15.376  -6.390  5.347   1.00 73.30 368 A 1 
ATOM 2903 N N   . PHE A 1 369 ? 12.668  -7.895  9.818   1.00 94.07 369 A 1 
ATOM 2904 C CA  . PHE A 1 369 ? 11.495  -8.224  10.615  1.00 95.05 369 A 1 
ATOM 2905 C C   . PHE A 1 369 ? 11.699  -7.884  12.101  1.00 95.75 369 A 1 
ATOM 2906 O O   . PHE A 1 369 ? 10.813  -7.289  12.716  1.00 95.48 369 A 1 
ATOM 2907 C CB  . PHE A 1 369 ? 11.133  -9.694  10.421  1.00 94.89 369 A 1 
ATOM 2908 C CG  . PHE A 1 369 ? 9.858   -10.073 11.132  1.00 95.31 369 A 1 
ATOM 2909 C CD1 . PHE A 1 369 ? 9.878   -11.012 12.180  1.00 93.91 369 A 1 
ATOM 2910 C CD2 . PHE A 1 369 ? 8.640   -9.465  10.772  1.00 94.01 369 A 1 
ATOM 2911 C CE1 . PHE A 1 369 ? 8.689   -11.340 12.862  1.00 93.73 369 A 1 
ATOM 2912 C CE2 . PHE A 1 369 ? 7.455   -9.781  11.451  1.00 93.43 369 A 1 
ATOM 2913 C CZ  . PHE A 1 369 ? 7.483   -10.723 12.499  1.00 94.41 369 A 1 
ATOM 2914 N N   . VAL A 1 370 ? 12.883  -8.202  12.650  1.00 96.04 370 A 1 
ATOM 2915 C CA  . VAL A 1 370 ? 13.239  -7.850  14.027  1.00 96.26 370 A 1 
ATOM 2916 C C   . VAL A 1 370 ? 13.198  -6.337  14.235  1.00 96.41 370 A 1 
ATOM 2917 O O   . VAL A 1 370 ? 12.535  -5.874  15.165  1.00 96.04 370 A 1 
ATOM 2918 C CB  . VAL A 1 370 ? 14.610  -8.434  14.408  1.00 95.67 370 A 1 
ATOM 2919 C CG1 . VAL A 1 370 ? 15.095  -7.905  15.766  1.00 93.48 370 A 1 
ATOM 2920 C CG2 . VAL A 1 370 ? 14.544  -9.952  14.509  1.00 93.95 370 A 1 
ATOM 2921 N N   . ARG A 1 371 ? 13.821  -5.551  13.352  1.00 95.44 371 A 1 
ATOM 2922 C CA  . ARG A 1 371 ? 13.770  -4.076  13.423  1.00 94.86 371 A 1 
ATOM 2923 C C   . ARG A 1 371 ? 12.335  -3.565  13.420  1.00 94.60 371 A 1 
ATOM 2924 O O   . ARG A 1 371 ? 11.958  -2.751  14.263  1.00 94.22 371 A 1 
ATOM 2925 C CB  . ARG A 1 371 ? 14.543  -3.468  12.243  1.00 94.22 371 A 1 
ATOM 2926 C CG  . ARG A 1 371 ? 16.066  -3.600  12.398  1.00 90.93 371 A 1 
ATOM 2927 C CD  . ARG A 1 371 ? 16.750  -2.975  11.170  1.00 87.46 371 A 1 
ATOM 2928 N NE  . ARG A 1 371 ? 18.208  -3.048  11.266  1.00 82.17 371 A 1 
ATOM 2929 C CZ  . ARG A 1 371 ? 19.036  -2.095  11.666  1.00 78.63 371 A 1 
ATOM 2930 N NH1 . ARG A 1 371 ? 18.653  -0.933  12.094  1.00 70.57 371 A 1 
ATOM 2931 N NH2 . ARG A 1 371 ? 20.311  -2.299  11.620  1.00 72.51 371 A 1 
ATOM 2932 N N   . LYS A 1 372 ? 11.503  -4.074  12.523  1.00 94.66 372 A 1 
ATOM 2933 C CA  . LYS A 1 372 ? 10.085  -3.695  12.463  1.00 94.38 372 A 1 
ATOM 2934 C C   . LYS A 1 372 ? 9.314   -4.110  13.722  1.00 95.13 372 A 1 
ATOM 2935 O O   . LYS A 1 372 ? 8.464   -3.347  14.170  1.00 94.56 372 A 1 
ATOM 2936 C CB  . LYS A 1 372 ? 9.440   -4.281  11.199  1.00 93.17 372 A 1 
ATOM 2937 C CG  . LYS A 1 372 ? 9.904   -3.604  9.890   1.00 87.69 372 A 1 
ATOM 2938 C CD  . LYS A 1 372 ? 9.373   -2.180  9.741   1.00 79.66 372 A 1 
ATOM 2939 C CE  . LYS A 1 372 ? 9.777   -1.597  8.382   1.00 73.51 372 A 1 
ATOM 2940 N NZ  . LYS A 1 372 ? 9.235   -0.219  8.185   1.00 65.34 372 A 1 
ATOM 2941 N N   . ALA A 1 373 ? 9.627   -5.248  14.312  1.00 95.83 373 A 1 
ATOM 2942 C CA  . ALA A 1 373 ? 9.031   -5.681  15.578  1.00 96.32 373 A 1 
ATOM 2943 C C   . ALA A 1 373 ? 9.422   -4.758  16.742  1.00 96.53 373 A 1 
ATOM 2944 O O   . ALA A 1 373 ? 8.557   -4.365  17.521  1.00 96.29 373 A 1 
ATOM 2945 C CB  . ALA A 1 373 ? 9.428   -7.140  15.842  1.00 96.42 373 A 1 
ATOM 2946 N N   . VAL A 1 374 ? 10.685  -4.337  16.833  1.00 96.66 374 A 1 
ATOM 2947 C CA  . VAL A 1 374 ? 11.154  -3.374  17.843  1.00 96.76 374 A 1 
ATOM 2948 C C   . VAL A 1 374 ? 10.454  -2.023  17.659  1.00 96.40 374 A 1 
ATOM 2949 O O   . VAL A 1 374 ? 9.877   -1.496  18.617  1.00 95.68 374 A 1 
ATOM 2950 C CB  . VAL A 1 374 ? 12.685  -3.231  17.822  1.00 96.63 374 A 1 
ATOM 2951 C CG1 . VAL A 1 374 ? 13.161  -2.183  18.837  1.00 95.70 374 A 1 
ATOM 2952 C CG2 . VAL A 1 374 ? 13.369  -4.551  18.197  1.00 95.88 374 A 1 
ATOM 2953 N N   . ARG A 1 375 ? 10.389  -1.501  16.433  1.00 95.11 375 A 1 
ATOM 2954 C CA  . ARG A 1 375 ? 9.625   -0.270  16.147  1.00 94.47 375 A 1 
ATOM 2955 C C   . ARG A 1 375 ? 8.144   -0.419  16.505  1.00 94.53 375 A 1 
ATOM 2956 O O   . ARG A 1 375 ? 7.537   0.518   17.018  1.00 93.94 375 A 1 
ATOM 2957 C CB  . ARG A 1 375 ? 9.782   0.156   14.680  1.00 93.09 375 A 1 
ATOM 2958 C CG  . ARG A 1 375 ? 11.196  0.712   14.394  1.00 86.05 375 A 1 
ATOM 2959 C CD  . ARG A 1 375 ? 11.273  1.419   13.039  1.00 80.11 375 A 1 
ATOM 2960 N NE  . ARG A 1 375 ? 12.632  1.895   12.767  1.00 76.89 375 A 1 
ATOM 2961 C CZ  . ARG A 1 375 ? 13.045  3.087   12.333  1.00 71.96 375 A 1 
ATOM 2962 N NH1 . ARG A 1 375 ? 12.245  4.045   11.993  1.00 64.67 375 A 1 
ATOM 2963 N NH2 . ARG A 1 375 ? 14.312  3.324   12.253  1.00 66.61 375 A 1 
ATOM 2964 N N   . ALA A 1 376 ? 7.565   -1.578  16.299  1.00 95.09 376 A 1 
ATOM 2965 C CA  . ALA A 1 376 ? 6.178   -1.848  16.654  1.00 95.25 376 A 1 
ATOM 2966 C C   . ALA A 1 376 ? 5.909   -1.768  18.171  1.00 95.30 376 A 1 
ATOM 2967 O O   . ALA A 1 376 ? 4.839   -1.305  18.567  1.00 94.83 376 A 1 
ATOM 2968 C CB  . ALA A 1 376 ? 5.789   -3.216  16.092  1.00 95.30 376 A 1 
ATOM 2969 N N   . ILE A 1 377 ? 6.881   -2.141  19.019  1.00 96.19 377 A 1 
ATOM 2970 C CA  . ILE A 1 377 ? 6.782   -1.959  20.474  1.00 96.26 377 A 1 
ATOM 2971 C C   . ILE A 1 377 ? 6.656   -0.467  20.807  1.00 95.96 377 A 1 
ATOM 2972 O O   . ILE A 1 377 ? 5.795   -0.080  21.600  1.00 95.22 377 A 1 
ATOM 2973 C CB  . ILE A 1 377 ? 7.984   -2.604  21.209  1.00 96.60 377 A 1 
ATOM 2974 C CG1 . ILE A 1 377 ? 8.025   -4.135  20.971  1.00 96.05 377 A 1 
ATOM 2975 C CG2 . ILE A 1 377 ? 7.916   -2.324  22.724  1.00 96.05 377 A 1 
ATOM 2976 C CD1 . ILE A 1 377 ? 9.329   -4.807  21.414  1.00 93.81 377 A 1 
ATOM 2977 N N   . GLY A 1 378 ? 7.445   0.388   20.160  1.00 94.97 378 A 1 
ATOM 2978 C CA  . GLY A 1 378 ? 7.372   1.842   20.304  1.00 94.39 378 A 1 
ATOM 2979 C C   . GLY A 1 378 ? 6.036   2.415   19.858  1.00 94.08 378 A 1 
ATOM 2980 O O   . GLY A 1 378 ? 5.380   3.115   20.631  1.00 93.10 378 A 1 
ATOM 2981 N N   . ARG A 1 379 ? 5.575   2.021   18.682  1.00 93.86 379 A 1 
ATOM 2982 C CA  . ARG A 1 379 ? 4.248   2.411   18.181  1.00 92.93 379 A 1 
ATOM 2983 C C   . ARG A 1 379 ? 3.128   1.998   19.139  1.00 92.95 379 A 1 
ATOM 2984 O O   . ARG A 1 379 ? 2.199   2.769   19.378  1.00 92.09 379 A 1 
ATOM 2985 C CB  . ARG A 1 379 ? 4.022   1.828   16.775  1.00 91.58 379 A 1 
ATOM 2986 C CG  . ARG A 1 379 ? 4.945   2.459   15.714  1.00 86.87 379 A 1 
ATOM 2987 C CD  . ARG A 1 379 ? 4.747   1.843   14.316  1.00 81.78 379 A 1 
ATOM 2988 N NE  . ARG A 1 379 ? 3.440   2.178   13.711  1.00 77.30 379 A 1 
ATOM 2989 C CZ  . ARG A 1 379 ? 2.935   1.645   12.596  1.00 73.08 379 A 1 
ATOM 2990 N NH1 . ARG A 1 379 ? 3.553   0.706   11.927  1.00 66.28 379 A 1 
ATOM 2991 N NH2 . ARG A 1 379 ? 1.806   2.054   12.100  1.00 66.38 379 A 1 
ATOM 2992 N N   . CYS A 1 380 ? 3.237   0.824   19.753  1.00 93.92 380 A 1 
ATOM 2993 C CA  . CYS A 1 380 ? 2.291   0.399   20.785  1.00 94.12 380 A 1 
ATOM 2994 C C   . CYS A 1 380 ? 2.331   1.309   22.023  1.00 94.16 380 A 1 
ATOM 2995 O O   . CYS A 1 380 ? 1.267   1.686   22.523  1.00 93.35 380 A 1 
ATOM 2996 C CB  . CYS A 1 380 ? 2.567   -1.055  21.179  1.00 94.36 380 A 1 
ATOM 2997 S SG  . CYS A 1 380 ? 1.998   -2.177  19.877  1.00 93.07 380 A 1 
ATOM 2998 N N   . ALA A 1 381 ? 3.515   1.677   22.510  1.00 94.29 381 A 1 
ATOM 2999 C CA  . ALA A 1 381 ? 3.677   2.557   23.668  1.00 94.21 381 A 1 
ATOM 3000 C C   . ALA A 1 381 ? 3.094   3.958   23.425  1.00 93.75 381 A 1 
ATOM 3001 O O   . ALA A 1 381 ? 2.486   4.546   24.321  1.00 92.55 381 A 1 
ATOM 3002 C CB  . ALA A 1 381 ? 5.168   2.652   24.010  1.00 94.50 381 A 1 
ATOM 3003 N N   . ILE A 1 382 ? 3.245   4.473   22.203  1.00 92.84 382 A 1 
ATOM 3004 C CA  . ILE A 1 382 ? 2.732   5.788   21.812  1.00 91.52 382 A 1 
ATOM 3005 C C   . ILE A 1 382 ? 1.210   5.755   21.652  1.00 91.05 382 A 1 
ATOM 3006 O O   . ILE A 1 382 ? 0.512   6.645   22.146  1.00 89.30 382 A 1 
ATOM 3007 C CB  . ILE A 1 382 ? 3.463   6.235   20.528  1.00 89.88 382 A 1 
ATOM 3008 C CG1 . ILE A 1 382 ? 4.965   6.474   20.835  1.00 87.72 382 A 1 
ATOM 3009 C CG2 . ILE A 1 382 ? 2.834   7.506   19.958  1.00 87.14 382 A 1 
ATOM 3010 C CD1 . ILE A 1 382 ? 5.833   6.537   19.581  1.00 79.09 382 A 1 
ATOM 3011 N N   . LYS A 1 383 ? 0.690   4.703   21.024  1.00 91.16 383 A 1 
ATOM 3012 C CA  . LYS A 1 383 ? -0.741  4.542   20.777  1.00 90.75 383 A 1 
ATOM 3013 C C   . LYS A 1 383 ? -1.548  4.230   22.039  1.00 90.84 383 A 1 
ATOM 3014 O O   . LYS A 1 383 ? -2.676  4.684   22.191  1.00 89.35 383 A 1 
ATOM 3015 C CB  . LYS A 1 383 ? -0.913  3.443   19.719  1.00 89.45 383 A 1 
ATOM 3016 C CG  . LYS A 1 383 ? -2.369  3.329   19.253  1.00 87.17 383 A 1 
ATOM 3017 C CD  . LYS A 1 383 ? -2.502  2.232   18.205  1.00 86.00 383 A 1 
ATOM 3018 C CE  . LYS A 1 383 ? -3.970  2.141   17.783  1.00 82.81 383 A 1 
ATOM 3019 N NZ  . LYS A 1 383 ? -4.170  1.068   16.811  1.00 79.49 383 A 1 
ATOM 3020 N N   . VAL A 1 384 ? -0.993  3.413   22.937  1.00 92.56 384 A 1 
ATOM 3021 C CA  . VAL A 1 384 ? -1.675  2.923   24.133  1.00 93.00 384 A 1 
ATOM 3022 C C   . VAL A 1 384 ? -0.877  3.330   25.372  1.00 93.46 384 A 1 
ATOM 3023 O O   . VAL A 1 384 ? -0.048  2.558   25.859  1.00 92.40 384 A 1 
ATOM 3024 C CB  . VAL A 1 384 ? -1.912  1.397   24.070  1.00 92.38 384 A 1 
ATOM 3025 C CG1 . VAL A 1 384 ? -2.795  0.938   25.234  1.00 89.22 384 A 1 
ATOM 3026 C CG2 . VAL A 1 384 ? -2.602  0.961   22.770  1.00 89.78 384 A 1 
ATOM 3027 N N   . GLU A 1 385 ? -1.151  4.510   25.911  1.00 92.41 385 A 1 
ATOM 3028 C CA  . GLU A 1 385 ? -0.391  5.094   27.022  1.00 92.47 385 A 1 
ATOM 3029 C C   . GLU A 1 385 ? -0.219  4.133   28.210  1.00 92.56 385 A 1 
ATOM 3030 O O   . GLU A 1 385 ? 0.872   4.027   28.783  1.00 91.08 385 A 1 
ATOM 3031 C CB  . GLU A 1 385 ? -1.060  6.400   27.479  1.00 90.71 385 A 1 
ATOM 3032 C CG  . GLU A 1 385 ? -0.296  7.055   28.643  1.00 85.32 385 A 1 
ATOM 3033 C CD  . GLU A 1 385 ? -0.810  8.436   29.077  1.00 81.30 385 A 1 
ATOM 3034 O OE1 . GLU A 1 385 ? -0.112  9.046   29.927  1.00 75.61 385 A 1 
ATOM 3035 O OE2 . GLU A 1 385 ? -1.877  8.864   28.588  1.00 76.56 385 A 1 
ATOM 3036 N N   . GLN A 1 386 ? -1.249  3.369   28.566  1.00 92.98 386 A 1 
ATOM 3037 C CA  . GLN A 1 386 ? -1.197  2.424   29.690  1.00 92.16 386 A 1 
ATOM 3038 C C   . GLN A 1 386 ? -0.213  1.262   29.455  1.00 92.83 386 A 1 
ATOM 3039 O O   . GLN A 1 386 ? 0.116   0.541   30.393  1.00 91.13 386 A 1 
ATOM 3040 C CB  . GLN A 1 386 ? -2.593  1.849   29.988  1.00 90.75 386 A 1 
ATOM 3041 C CG  . GLN A 1 386 ? -3.667  2.904   30.280  1.00 82.27 386 A 1 
ATOM 3042 C CD  . GLN A 1 386 ? -4.317  3.490   29.025  1.00 75.58 386 A 1 
ATOM 3043 O OE1 . GLN A 1 386 ? -4.138  3.012   27.917  1.00 66.47 386 A 1 
ATOM 3044 N NE2 . GLN A 1 386 ? -5.108  4.525   29.157  1.00 64.18 386 A 1 
ATOM 3045 N N   . SER A 1 387 ? 0.242   1.065   28.232  1.00 94.28 387 A 1 
ATOM 3046 C CA  . SER A 1 387 ? 1.236   0.048   27.889  1.00 94.46 387 A 1 
ATOM 3047 C C   . SER A 1 387 ? 2.670   0.555   27.930  1.00 95.30 387 A 1 
ATOM 3048 O O   . SER A 1 387 ? 3.578   -0.275  27.934  1.00 94.68 387 A 1 
ATOM 3049 C CB  . SER A 1 387 ? 0.927   -0.558  26.521  1.00 93.06 387 A 1 
ATOM 3050 O OG  . SER A 1 387 ? 1.267   0.311   25.461  1.00 89.25 387 A 1 
ATOM 3051 N N   . ALA A 1 388 ? 2.892   1.870   27.988  1.00 95.03 388 A 1 
ATOM 3052 C CA  . ALA A 1 388 ? 4.200   2.472   27.782  1.00 95.37 388 A 1 
ATOM 3053 C C   . ALA A 1 388 ? 5.268   1.930   28.751  1.00 95.67 388 A 1 
ATOM 3054 O O   . ALA A 1 388 ? 6.355   1.563   28.311  1.00 95.21 388 A 1 
ATOM 3055 C CB  . ALA A 1 388 ? 4.060   3.994   27.885  1.00 94.75 388 A 1 
ATOM 3056 N N   . GLU A 1 389 ? 4.948   1.779   30.032  1.00 95.19 389 A 1 
ATOM 3057 C CA  . GLU A 1 389 ? 5.870   1.205   31.021  1.00 94.91 389 A 1 
ATOM 3058 C C   . GLU A 1 389 ? 6.301   -0.225  30.659  1.00 95.01 389 A 1 
ATOM 3059 O O   . GLU A 1 389 ? 7.492   -0.556  30.668  1.00 94.19 389 A 1 
ATOM 3060 C CB  . GLU A 1 389 ? 5.190   1.227   32.400  1.00 93.70 389 A 1 
ATOM 3061 C CG  . GLU A 1 389 ? 6.133   0.791   33.538  1.00 86.45 389 A 1 
ATOM 3062 C CD  . GLU A 1 389 ? 5.456   0.826   34.917  1.00 80.18 389 A 1 
ATOM 3063 O OE1 . GLU A 1 389 ? 6.164   0.524   35.903  1.00 72.92 389 A 1 
ATOM 3064 O OE2 . GLU A 1 389 ? 4.246   1.118   34.983  1.00 72.77 389 A 1 
ATOM 3065 N N   . ARG A 1 390 ? 5.346   -1.060  30.254  1.00 94.82 390 A 1 
ATOM 3066 C CA  . ARG A 1 390 ? 5.632   -2.437  29.840  1.00 94.61 390 A 1 
ATOM 3067 C C   . ARG A 1 390 ? 6.414   -2.481  28.520  1.00 95.00 390 A 1 
ATOM 3068 O O   . ARG A 1 390 ? 7.269   -3.346  28.359  1.00 94.29 390 A 1 
ATOM 3069 C CB  . ARG A 1 390 ? 4.304   -3.227  29.779  1.00 93.34 390 A 1 
ATOM 3070 C CG  . ARG A 1 390 ? 4.545   -4.699  29.442  1.00 83.60 390 A 1 
ATOM 3071 C CD  . ARG A 1 390 ? 3.234   -5.514  29.442  1.00 80.61 390 A 1 
ATOM 3072 N NE  . ARG A 1 390 ? 2.948   -6.103  30.755  1.00 71.47 390 A 1 
ATOM 3073 C CZ  . ARG A 1 390 ? 1.821   -6.710  31.106  1.00 65.22 390 A 1 
ATOM 3074 N NH1 . ARG A 1 390 ? 0.785   -6.738  30.313  1.00 58.74 390 A 1 
ATOM 3075 N NH2 . ARG A 1 390 ? 1.726   -7.320  32.264  1.00 55.97 390 A 1 
ATOM 3076 N N   . CYS A 1 391 ? 6.167   -1.549  27.612  1.00 95.68 391 A 1 
ATOM 3077 C CA  . CYS A 1 391 ? 6.940   -1.399  26.383  1.00 95.98 391 A 1 
ATOM 3078 C C   . CYS A 1 391 ? 8.395   -1.012  26.687  1.00 96.48 391 A 1 
ATOM 3079 O O   . CYS A 1 391 ? 9.297   -1.682  26.205  1.00 96.18 391 A 1 
ATOM 3080 C CB  . CYS A 1 391 ? 6.284   -0.368  25.463  1.00 95.82 391 A 1 
ATOM 3081 S SG  . CYS A 1 391 ? 4.642   -0.944  24.907  1.00 94.86 391 A 1 
ATOM 3082 N N   . VAL A 1 392 ? 8.630   -0.015  27.544  1.00 96.40 392 A 1 
ATOM 3083 C CA  . VAL A 1 392 ? 9.974   0.394   27.969  1.00 96.54 392 A 1 
ATOM 3084 C C   . VAL A 1 392 ? 10.717  -0.768  28.640  1.00 96.55 392 A 1 
ATOM 3085 O O   . VAL A 1 392 ? 11.841  -1.057  28.265  1.00 96.19 392 A 1 
ATOM 3086 C CB  . VAL A 1 392 ? 9.923   1.621   28.891  1.00 96.09 392 A 1 
ATOM 3087 C CG1 . VAL A 1 392 ? 11.289  1.956   29.508  1.00 94.03 392 A 1 
ATOM 3088 C CG2 . VAL A 1 392 ? 9.467   2.859   28.110  1.00 94.34 392 A 1 
ATOM 3089 N N   . SER A 1 393 ? 10.068  -1.491  29.542  1.00 95.70 393 A 1 
ATOM 3090 C CA  . SER A 1 393 ? 10.665  -2.689  30.164  1.00 95.18 393 A 1 
ATOM 3091 C C   . SER A 1 393 ? 11.039  -3.752  29.126  1.00 95.01 393 A 1 
ATOM 3092 O O   . SER A 1 393 ? 12.107  -4.351  29.212  1.00 94.24 393 A 1 
ATOM 3093 C CB  . SER A 1 393 ? 9.699   -3.275  31.182  1.00 94.14 393 A 1 
ATOM 3094 O OG  . SER A 1 393 ? 10.224  -4.435  31.816  1.00 84.26 393 A 1 
ATOM 3095 N N   . THR A 1 394 ? 10.199  -3.962  28.123  1.00 95.55 394 A 1 
ATOM 3096 C CA  . THR A 1 394 ? 10.483  -4.915  27.041  1.00 95.19 394 A 1 
ATOM 3097 C C   . THR A 1 394 ? 11.657  -4.460  26.183  1.00 95.58 394 A 1 
ATOM 3098 O O   . THR A 1 394 ? 12.498  -5.273  25.817  1.00 94.85 394 A 1 
ATOM 3099 C CB  . THR A 1 394 ? 9.240   -5.134  26.161  1.00 94.47 394 A 1 
ATOM 3100 O OG1 . THR A 1 394 ? 8.133   -5.539  26.950  1.00 91.07 394 A 1 
ATOM 3101 C CG2 . THR A 1 394 ? 9.439   -6.228  25.114  1.00 91.17 394 A 1 
ATOM 3102 N N   . LEU A 1 395 ? 11.762  -3.164  25.889  1.00 96.42 395 A 1 
ATOM 3103 C CA  . LEU A 1 395 ? 12.875  -2.587  25.136  1.00 96.71 395 A 1 
ATOM 3104 C C   . LEU A 1 395 ? 14.201  -2.684  25.910  1.00 96.68 395 A 1 
ATOM 3105 O O   . LEU A 1 395 ? 15.219  -3.012  25.316  1.00 96.13 395 A 1 
ATOM 3106 C CB  . LEU A 1 395 ? 12.556  -1.130  24.784  1.00 96.86 395 A 1 
ATOM 3107 C CG  . LEU A 1 395 ? 11.419  -0.975  23.755  1.00 96.52 395 A 1 
ATOM 3108 C CD1 . LEU A 1 395 ? 10.898  0.459   23.755  1.00 95.66 395 A 1 
ATOM 3109 C CD2 . LEU A 1 395 ? 11.879  -1.327  22.342  1.00 95.27 395 A 1 
ATOM 3110 N N   . LEU A 1 396 ? 14.183  -2.497  27.225  1.00 96.50 396 A 1 
ATOM 3111 C CA  . LEU A 1 396 ? 15.360  -2.707  28.073  1.00 95.90 396 A 1 
ATOM 3112 C C   . LEU A 1 396 ? 15.820  -4.167  28.051  1.00 95.75 396 A 1 
ATOM 3113 O O   . LEU A 1 396 ? 17.006  -4.417  27.894  1.00 94.78 396 A 1 
ATOM 3114 C CB  . LEU A 1 396 ? 15.063  -2.277  29.511  1.00 95.32 396 A 1 
ATOM 3115 C CG  . LEU A 1 396 ? 14.940  -0.763  29.716  1.00 92.64 396 A 1 
ATOM 3116 C CD1 . LEU A 1 396 ? 14.487  -0.514  31.154  1.00 89.27 396 A 1 
ATOM 3117 C CD2 . LEU A 1 396 ? 16.268  -0.038  29.485  1.00 88.70 396 A 1 
ATOM 3118 N N   . ASP A 1 397 ? 14.902  -5.120  28.119  1.00 95.58 397 A 1 
ATOM 3119 C CA  . ASP A 1 397 ? 15.238  -6.544  27.977  1.00 94.83 397 A 1 
ATOM 3120 C C   . ASP A 1 397 ? 15.909  -6.824  26.617  1.00 94.75 397 A 1 
ATOM 3121 O O   . ASP A 1 397 ? 16.846  -7.615  26.541  1.00 93.54 397 A 1 
ATOM 3122 C CB  . ASP A 1 397 ? 13.979  -7.422  28.066  1.00 94.03 397 A 1 
ATOM 3123 C CG  . ASP A 1 397 ? 13.313  -7.561  29.439  1.00 91.91 397 A 1 
ATOM 3124 O OD1 . ASP A 1 397 ? 13.912  -7.207  30.470  1.00 87.94 397 A 1 
ATOM 3125 O OD2 . ASP A 1 397 ? 12.194  -8.154  29.432  1.00 87.64 397 A 1 
ATOM 3126 N N   . LEU A 1 398 ? 15.461  -6.176  25.558  1.00 95.25 398 A 1 
ATOM 3127 C CA  . LEU A 1 398 ? 16.059  -6.309  24.229  1.00 95.17 398 A 1 
ATOM 3128 C C   . LEU A 1 398 ? 17.458  -5.669  24.158  1.00 95.14 398 A 1 
ATOM 3129 O O   . LEU A 1 398 ? 18.365  -6.280  23.592  1.00 94.22 398 A 1 
ATOM 3130 C CB  . LEU A 1 398 ? 15.119  -5.722  23.168  1.00 95.22 398 A 1 
ATOM 3131 C CG  . LEU A 1 398 ? 13.815  -6.511  22.958  1.00 94.45 398 A 1 
ATOM 3132 C CD1 . LEU A 1 398 ? 12.916  -5.760  21.974  1.00 93.08 398 A 1 
ATOM 3133 C CD2 . LEU A 1 398 ? 14.065  -7.919  22.406  1.00 92.69 398 A 1 
ATOM 3134 N N   . ILE A 1 399 ? 17.680  -4.511  24.779  1.00 95.70 399 A 1 
ATOM 3135 C CA  . ILE A 1 399 ? 19.003  -3.873  24.885  1.00 95.71 399 A 1 
ATOM 3136 C C   . ILE A 1 399 ? 19.995  -4.778  25.621  1.00 95.26 399 A 1 
ATOM 3137 O O   . ILE A 1 399 ? 21.144  -4.914  25.199  1.00 94.13 399 A 1 
ATOM 3138 C CB  . ILE A 1 399 ? 18.872  -2.478  25.547  1.00 95.78 399 A 1 
ATOM 3139 C CG1 . ILE A 1 399 ? 18.176  -1.514  24.567  1.00 94.83 399 A 1 
ATOM 3140 C CG2 . ILE A 1 399 ? 20.242  -1.914  25.960  1.00 94.74 399 A 1 
ATOM 3141 C CD1 . ILE A 1 399 ? 17.721  -0.192  25.214  1.00 92.27 399 A 1 
ATOM 3142 N N   . GLN A 1 400 ? 19.552  -5.482  26.654  1.00 95.24 400 A 1 
ATOM 3143 C CA  . GLN A 1 400 ? 20.379  -6.437  27.405  1.00 94.49 400 A 1 
ATOM 3144 C C   . GLN A 1 400 ? 20.889  -7.610  26.555  1.00 93.92 400 A 1 
ATOM 3145 O O   . GLN A 1 400 ? 21.896  -8.221  26.907  1.00 91.93 400 A 1 
ATOM 3146 C CB  . GLN A 1 400 ? 19.571  -6.973  28.603  1.00 93.40 400 A 1 
ATOM 3147 C CG  . GLN A 1 400 ? 19.385  -5.934  29.737  1.00 85.19 400 A 1 
ATOM 3148 C CD  . GLN A 1 400 ? 20.532  -5.885  30.744  1.00 77.08 400 A 1 
ATOM 3149 O OE1 . GLN A 1 400 ? 21.323  -6.796  30.892  1.00 67.19 400 A 1 
ATOM 3150 N NE2 . GLN A 1 400 ? 20.636  -4.816  31.509  1.00 64.54 400 A 1 
ATOM 3151 N N   . THR A 1 401 ? 20.264  -7.905  25.421  1.00 94.22 401 A 1 
ATOM 3152 C CA  . THR A 1 401 ? 20.755  -8.950  24.497  1.00 93.40 401 A 1 
ATOM 3153 C C   . THR A 1 401 ? 22.082  -8.582  23.830  1.00 93.14 401 A 1 
ATOM 3154 O O   . THR A 1 401 ? 22.763  -9.469  23.312  1.00 90.81 401 A 1 
ATOM 3155 C CB  . THR A 1 401 ? 19.741  -9.293  23.389  1.00 92.53 401 A 1 
ATOM 3156 O OG1 . THR A 1 401 ? 19.625  -8.240  22.460  1.00 88.11 401 A 1 
ATOM 3157 C CG2 . THR A 1 401 ? 18.355  -9.645  23.917  1.00 86.41 401 A 1 
ATOM 3158 N N   . LYS A 1 402 ? 22.462  -7.297  23.809  1.00 93.75 402 A 1 
ATOM 3159 C CA  . LYS A 1 402 ? 23.665  -6.757  23.158  1.00 93.59 402 A 1 
ATOM 3160 C C   . LYS A 1 402 ? 23.738  -7.019  21.647  1.00 93.88 402 A 1 
ATOM 3161 O O   . LYS A 1 402 ? 24.792  -6.840  21.045  1.00 91.38 402 A 1 
ATOM 3162 C CB  . LYS A 1 402 ? 24.940  -7.189  23.913  1.00 92.50 402 A 1 
ATOM 3163 C CG  . LYS A 1 402 ? 24.988  -6.778  25.401  1.00 89.30 402 A 1 
ATOM 3164 C CD  . LYS A 1 402 ? 25.098  -5.255  25.556  1.00 79.54 402 A 1 
ATOM 3165 C CE  . LYS A 1 402 ? 25.264  -4.847  27.031  1.00 73.41 402 A 1 
ATOM 3166 N NZ  . LYS A 1 402 ? 25.413  -3.368  27.163  1.00 63.83 402 A 1 
ATOM 3167 N N   . VAL A 1 403 ? 22.660  -7.384  21.023  1.00 94.15 403 A 1 
ATOM 3168 C CA  . VAL A 1 403 ? 22.587  -7.511  19.561  1.00 94.47 403 A 1 
ATOM 3169 C C   . VAL A 1 403 ? 22.537  -6.105  18.960  1.00 95.04 403 A 1 
ATOM 3170 O O   . VAL A 1 403 ? 21.533  -5.417  19.105  1.00 94.39 403 A 1 
ATOM 3171 C CB  . VAL A 1 403 ? 21.378  -8.357  19.136  1.00 93.81 403 A 1 
ATOM 3172 C CG1 . VAL A 1 403 ? 21.287  -8.463  17.607  1.00 91.67 403 A 1 
ATOM 3173 C CG2 . VAL A 1 403 ? 21.474  -9.791  19.688  1.00 91.90 403 A 1 
ATOM 3174 N N   . ASN A 1 404 ? 23.609  -5.683  18.277  1.00 94.80 404 A 1 
ATOM 3175 C CA  . ASN A 1 404 ? 23.827  -4.288  17.856  1.00 94.66 404 A 1 
ATOM 3176 C C   . ASN A 1 404 ? 22.597  -3.658  17.161  1.00 95.26 404 A 1 
ATOM 3177 O O   . ASN A 1 404 ? 22.068  -2.668  17.668  1.00 94.41 404 A 1 
ATOM 3178 C CB  . ASN A 1 404 ? 25.101  -4.242  16.995  1.00 92.84 404 A 1 
ATOM 3179 C CG  . ASN A 1 404 ? 25.372  -2.856  16.450  1.00 85.56 404 A 1 
ATOM 3180 O OD1 . ASN A 1 404 ? 24.688  -2.435  15.534  1.00 71.75 404 A 1 
ATOM 3181 N ND2 . ASN A 1 404 ? 26.316  -2.117  16.969  1.00 73.19 404 A 1 
ATOM 3182 N N   . TYR A 1 405 ? 22.080  -4.261  16.094  1.00 94.89 405 A 1 
ATOM 3183 C CA  . TYR A 1 405 ? 20.936  -3.705  15.376  1.00 94.90 405 A 1 
ATOM 3184 C C   . TYR A 1 405 ? 19.642  -3.642  16.210  1.00 95.57 405 A 1 
ATOM 3185 O O   . TYR A 1 405 ? 18.798  -2.786  15.975  1.00 94.66 405 A 1 
ATOM 3186 C CB  . TYR A 1 405 ? 20.718  -4.482  14.074  1.00 93.99 405 A 1 
ATOM 3187 C CG  . TYR A 1 405 ? 20.283  -5.928  14.259  1.00 92.51 405 A 1 
ATOM 3188 C CD1 . TYR A 1 405 ? 21.242  -6.967  14.291  1.00 89.90 405 A 1 
ATOM 3189 C CD2 . TYR A 1 405 ? 18.925  -6.243  14.398  1.00 89.77 405 A 1 
ATOM 3190 C CE1 . TYR A 1 405 ? 20.844  -8.301  14.471  1.00 87.92 405 A 1 
ATOM 3191 C CE2 . TYR A 1 405 ? 18.514  -7.576  14.581  1.00 87.21 405 A 1 
ATOM 3192 C CZ  . TYR A 1 405 ? 19.477  -8.604  14.620  1.00 87.68 405 A 1 
ATOM 3193 O OH  . TYR A 1 405 ? 19.071  -9.906  14.798  1.00 85.12 405 A 1 
ATOM 3194 N N   . VAL A 1 406 ? 19.495  -4.516  17.194  1.00 95.59 406 A 1 
ATOM 3195 C CA  . VAL A 1 406 ? 18.357  -4.503  18.126  1.00 95.78 406 A 1 
ATOM 3196 C C   . VAL A 1 406 ? 18.515  -3.373  19.136  1.00 96.15 406 A 1 
ATOM 3197 O O   . VAL A 1 406 ? 17.553  -2.655  19.406  1.00 95.84 406 A 1 
ATOM 3198 C CB  . VAL A 1 406 ? 18.203  -5.856  18.859  1.00 95.32 406 A 1 
ATOM 3199 C CG1 . VAL A 1 406 ? 17.050  -5.855  19.865  1.00 93.39 406 A 1 
ATOM 3200 C CG2 . VAL A 1 406 ? 17.960  -7.003  17.880  1.00 93.87 406 A 1 
ATOM 3201 N N   . VAL A 1 407 ? 19.723  -3.197  19.678  1.00 96.16 407 A 1 
ATOM 3202 C CA  . VAL A 1 407 ? 20.041  -2.109  20.615  1.00 96.25 407 A 1 
ATOM 3203 C C   . VAL A 1 407 ? 19.778  -0.754  19.966  1.00 96.49 407 A 1 
ATOM 3204 O O   . VAL A 1 407 ? 19.101  0.082   20.561  1.00 96.14 407 A 1 
ATOM 3205 C CB  . VAL A 1 407 ? 21.502  -2.216  21.106  1.00 95.64 407 A 1 
ATOM 3206 C CG1 . VAL A 1 407 ? 21.914  -1.017  21.963  1.00 93.80 407 A 1 
ATOM 3207 C CG2 . VAL A 1 407 ? 21.700  -3.485  21.949  1.00 94.08 407 A 1 
ATOM 3208 N N   . GLN A 1 408 ? 20.258  -0.555  18.740  1.00 96.18 408 A 1 
ATOM 3209 C CA  . GLN A 1 408 ? 20.099  0.701   18.009  1.00 96.14 408 A 1 
ATOM 3210 C C   . GLN A 1 408 ? 18.631  1.020   17.723  1.00 96.15 408 A 1 
ATOM 3211 O O   . GLN A 1 408 ? 18.166  2.113   18.045  1.00 95.80 408 A 1 
ATOM 3212 C CB  . GLN A 1 408 ? 20.948  0.658   16.732  1.00 95.59 408 A 1 
ATOM 3213 C CG  . GLN A 1 408 ? 22.439  0.609   17.084  1.00 93.80 408 A 1 
ATOM 3214 C CD  . GLN A 1 408 ? 23.324  0.917   15.895  1.00 94.32 408 A 1 
ATOM 3215 O OE1 . GLN A 1 408 ? 23.554  2.067   15.590  1.00 86.22 408 A 1 
ATOM 3216 N NE2 . GLN A 1 408 ? 23.839  -0.065  15.208  1.00 85.11 408 A 1 
ATOM 3217 N N   . GLU A 1 409 ? 17.864  0.063   17.227  1.00 95.72 409 A 1 
ATOM 3218 C CA  . GLU A 1 409 ? 16.417  0.257   17.044  1.00 95.63 409 A 1 
ATOM 3219 C C   . GLU A 1 409 ? 15.690  0.526   18.370  1.00 96.05 409 A 1 
ATOM 3220 O O   . GLU A 1 409 ? 14.823  1.391   18.434  1.00 95.45 409 A 1 
ATOM 3221 C CB  . GLU A 1 409 ? 15.792  -0.966  16.350  1.00 94.48 409 A 1 
ATOM 3222 C CG  . GLU A 1 409 ? 16.055  -1.007  14.839  1.00 86.18 409 A 1 
ATOM 3223 C CD  . GLU A 1 409 ? 15.379  0.139   14.046  1.00 88.71 409 A 1 
ATOM 3224 O OE1 . GLU A 1 409 ? 15.687  0.296   12.839  1.00 84.01 409 A 1 
ATOM 3225 O OE2 . GLU A 1 409 ? 14.527  0.865   14.589  1.00 84.72 409 A 1 
ATOM 3226 N N   . ALA A 1 410 ? 16.065  -0.168  19.439  1.00 96.53 410 A 1 
ATOM 3227 C CA  . ALA A 1 410 ? 15.477  0.059   20.748  1.00 96.60 410 A 1 
ATOM 3228 C C   . ALA A 1 410 ? 15.755  1.476   21.278  1.00 96.68 410 A 1 
ATOM 3229 O O   . ALA A 1 410 ? 14.857  2.092   21.854  1.00 96.15 410 A 1 
ATOM 3230 C CB  . ALA A 1 410 ? 15.963  -1.021  21.722  1.00 96.62 410 A 1 
ATOM 3231 N N   . ILE A 1 411 ? 16.951  2.025   21.046  1.00 96.40 411 A 1 
ATOM 3232 C CA  . ILE A 1 411 ? 17.298  3.403   21.429  1.00 96.28 411 A 1 
ATOM 3233 C C   . ILE A 1 411 ? 16.477  4.422   20.637  1.00 95.96 411 A 1 
ATOM 3234 O O   . ILE A 1 411 ? 15.909  5.340   21.234  1.00 95.31 411 A 1 
ATOM 3235 C CB  . ILE A 1 411 ? 18.824  3.626   21.298  1.00 96.02 411 A 1 
ATOM 3236 C CG1 . ILE A 1 411 ? 19.521  2.865   22.451  1.00 94.34 411 A 1 
ATOM 3237 C CG2 . ILE A 1 411 ? 19.186  5.125   21.341  1.00 94.61 411 A 1 
ATOM 3238 C CD1 . ILE A 1 411 ? 21.041  2.822   22.344  1.00 85.33 411 A 1 
ATOM 3239 N N   . VAL A 1 412 ? 16.339  4.237   19.324  1.00 95.56 412 A 1 
ATOM 3240 C CA  . VAL A 1 412 ? 15.487  5.092   18.483  1.00 95.17 412 A 1 
ATOM 3241 C C   . VAL A 1 412 ? 14.043  5.091   18.997  1.00 94.94 412 A 1 
ATOM 3242 O O   . VAL A 1 412 ? 13.428  6.146   19.154  1.00 94.40 412 A 1 
ATOM 3243 C CB  . VAL A 1 412 ? 15.542  4.632   17.008  1.00 94.61 412 A 1 
ATOM 3244 C CG1 . VAL A 1 412 ? 14.525  5.365   16.126  1.00 93.11 412 A 1 
ATOM 3245 C CG2 . VAL A 1 412 ? 16.936  4.895   16.419  1.00 93.18 412 A 1 
ATOM 3246 N N   . VAL A 1 413 ? 13.521  3.920   19.327  1.00 95.10 413 A 1 
ATOM 3247 C CA  . VAL A 1 413 ? 12.168  3.750   19.859  1.00 95.12 413 A 1 
ATOM 3248 C C   . VAL A 1 413 ? 12.007  4.364   21.252  1.00 95.03 413 A 1 
ATOM 3249 O O   . VAL A 1 413 ? 10.988  5.005   21.520  1.00 94.42 413 A 1 
ATOM 3250 C CB  . VAL A 1 413 ? 11.828  2.253   19.858  1.00 94.34 413 A 1 
ATOM 3251 C CG1 . VAL A 1 413 ? 10.581  1.945   20.663  1.00 90.86 413 A 1 
ATOM 3252 C CG2 . VAL A 1 413 ? 11.572  1.766   18.422  1.00 90.85 413 A 1 
ATOM 3253 N N   . ILE A 1 414 ? 12.986  4.207   22.144  1.00 95.70 414 A 1 
ATOM 3254 C CA  . ILE A 1 414 ? 12.954  4.814   23.477  1.00 95.66 414 A 1 
ATOM 3255 C C   . ILE A 1 414 ? 12.932  6.336   23.375  1.00 95.29 414 A 1 
ATOM 3256 O O   . ILE A 1 414 ? 12.185  6.985   24.104  1.00 94.54 414 A 1 
ATOM 3257 C CB  . ILE A 1 414 ? 14.110  4.298   24.357  1.00 95.69 414 A 1 
ATOM 3258 C CG1 . ILE A 1 414 ? 13.799  2.841   24.786  1.00 94.24 414 A 1 
ATOM 3259 C CG2 . ILE A 1 414 ? 14.317  5.174   25.604  1.00 94.47 414 A 1 
ATOM 3260 C CD1 . ILE A 1 414 ? 14.979  2.113   25.439  1.00 87.70 414 A 1 
ATOM 3261 N N   . LYS A 1 415 ? 13.693  6.925   22.438  1.00 94.93 415 A 1 
ATOM 3262 C CA  . LYS A 1 415 ? 13.636  8.363   22.176  1.00 94.20 415 A 1 
ATOM 3263 C C   . LYS A 1 415 ? 12.241  8.798   21.716  1.00 93.82 415 A 1 
ATOM 3264 O O   . LYS A 1 415 ? 11.760  9.830   22.182  1.00 92.98 415 A 1 
ATOM 3265 C CB  . LYS A 1 415 ? 14.775  8.729   21.214  1.00 93.58 415 A 1 
ATOM 3266 C CG  . LYS A 1 415 ? 14.673  10.107  20.540  1.00 91.77 415 A 1 
ATOM 3267 C CD  . LYS A 1 415 ? 13.751  10.146  19.311  1.00 87.76 415 A 1 
ATOM 3268 C CE  . LYS A 1 415 ? 13.954  8.913   18.423  1.00 82.61 415 A 1 
ATOM 3269 N NZ  . LYS A 1 415 ? 13.088  8.887   17.233  1.00 77.31 415 A 1 
ATOM 3270 N N   . ASP A 1 416 ? 11.548  8.036   20.886  1.00 93.66 416 A 1 
ATOM 3271 C CA  . ASP A 1 416 ? 10.159  8.341   20.506  1.00 92.91 416 A 1 
ATOM 3272 C C   . ASP A 1 416 ? 9.224   8.319   21.722  1.00 93.08 416 A 1 
ATOM 3273 O O   . ASP A 1 416 ? 8.397   9.216   21.898  1.00 91.98 416 A 1 
ATOM 3274 C CB  . ASP A 1 416 ? 9.658   7.367   19.424  1.00 92.02 416 A 1 
ATOM 3275 C CG  . ASP A 1 416 ? 10.288  7.579   18.041  1.00 90.23 416 A 1 
ATOM 3276 O OD1 . ASP A 1 416 ? 10.654  8.727   17.719  1.00 87.35 416 A 1 
ATOM 3277 O OD2 . ASP A 1 416 ? 10.370  6.606   17.263  1.00 86.76 416 A 1 
ATOM 3278 N N   . ILE A 1 417 ? 9.397   7.336   22.609  1.00 93.70 417 A 1 
ATOM 3279 C CA  . ILE A 1 417 ? 8.653   7.236   23.865  1.00 94.04 417 A 1 
ATOM 3280 C C   . ILE A 1 417 ? 8.941   8.438   24.770  1.00 93.73 417 A 1 
ATOM 3281 O O   . ILE A 1 417 ? 8.006   9.043   25.294  1.00 92.93 417 A 1 
ATOM 3282 C CB  . ILE A 1 417 ? 8.942   5.890   24.567  1.00 94.58 417 A 1 
ATOM 3283 C CG1 . ILE A 1 417 ? 8.401   4.721   23.720  1.00 94.25 417 A 1 
ATOM 3284 C CG2 . ILE A 1 417 ? 8.317   5.864   25.972  1.00 94.26 417 A 1 
ATOM 3285 C CD1 . ILE A 1 417 ? 8.852   3.339   24.195  1.00 93.13 417 A 1 
ATOM 3286 N N   . PHE A 1 418 ? 10.211  8.837   24.924  1.00 93.94 418 A 1 
ATOM 3287 C CA  . PHE A 1 418 ? 10.607  10.008  25.712  1.00 93.80 418 A 1 
ATOM 3288 C C   . PHE A 1 418 ? 10.025  11.305  25.157  1.00 92.94 418 A 1 
ATOM 3289 O O   . PHE A 1 418 ? 9.575   12.153  25.921  1.00 91.42 418 A 1 
ATOM 3290 C CB  . PHE A 1 418 ? 12.135  10.112  25.750  1.00 94.20 418 A 1 
ATOM 3291 C CG  . PHE A 1 418 ? 12.854  9.203   26.724  1.00 94.47 418 A 1 
ATOM 3292 C CD1 . PHE A 1 418 ? 12.212  8.143   27.385  1.00 92.10 418 A 1 
ATOM 3293 C CD2 . PHE A 1 418 ? 14.213  9.446   26.986  1.00 92.09 418 A 1 
ATOM 3294 C CE1 . PHE A 1 418 ? 12.906  7.348   28.304  1.00 91.52 418 A 1 
ATOM 3295 C CE2 . PHE A 1 418 ? 14.909  8.657   27.898  1.00 91.65 418 A 1 
ATOM 3296 C CZ  . PHE A 1 418 ? 14.261  7.615   28.567  1.00 92.92 418 A 1 
ATOM 3297 N N   . ARG A 1 419 ? 9.977   11.444  23.847  1.00 92.22 419 A 1 
ATOM 3298 C CA  . ARG A 1 419 ? 9.337   12.602  23.218  1.00 90.85 419 A 1 
ATOM 3299 C C   . ARG A 1 419 ? 7.832   12.633  23.490  1.00 90.47 419 A 1 
ATOM 3300 O O   . ARG A 1 419 ? 7.288   13.702  23.757  1.00 88.47 419 A 1 
ATOM 3301 C CB  . ARG A 1 419 ? 9.642   12.598  21.718  1.00 88.93 419 A 1 
ATOM 3302 C CG  . ARG A 1 419 ? 9.191   13.936  21.110  1.00 80.69 419 A 1 
ATOM 3303 C CD  . ARG A 1 419 ? 9.326   13.950  19.601  1.00 76.76 419 A 1 
ATOM 3304 N NE  . ARG A 1 419 ? 8.691   15.160  19.043  1.00 71.67 419 A 1 
ATOM 3305 C CZ  . ARG A 1 419 ? 8.017   15.251  17.909  1.00 66.86 419 A 1 
ATOM 3306 N NH1 . ARG A 1 419 ? 7.915   14.267  17.082  1.00 60.10 419 A 1 
ATOM 3307 N NH2 . ARG A 1 419 ? 7.412   16.346  17.578  1.00 59.84 419 A 1 
ATOM 3308 N N   . LYS A 1 420 ? 7.160   11.483  23.441  1.00 90.75 420 A 1 
ATOM 3309 C CA  . LYS A 1 420 ? 5.718   11.387  23.704  1.00 90.38 420 A 1 
ATOM 3310 C C   . LYS A 1 420 ? 5.374   11.572  25.182  1.00 90.65 420 A 1 
ATOM 3311 O O   . LYS A 1 420 ? 4.361   12.188  25.497  1.00 89.82 420 A 1 
ATOM 3312 C CB  . LYS A 1 420 ? 5.208   10.034  23.184  1.00 89.37 420 A 1 
ATOM 3313 C CG  . LYS A 1 420 ? 3.682   9.877   23.273  1.00 86.00 420 A 1 
ATOM 3314 C CD  . LYS A 1 420 ? 2.937   10.844  22.343  1.00 81.73 420 A 1 
ATOM 3315 C CE  . LYS A 1 420 ? 1.443   10.506  22.336  1.00 77.41 420 A 1 
ATOM 3316 N NZ  . LYS A 1 420 ? 0.750   11.103  21.168  1.00 70.32 420 A 1 
ATOM 3317 N N   . TYR A 1 421 ? 6.211   11.039  26.058  1.00 92.24 421 A 1 
ATOM 3318 C CA  . TYR A 1 421 ? 6.022   11.045  27.504  1.00 92.68 421 A 1 
ATOM 3319 C C   . TYR A 1 421 ? 7.215   11.712  28.214  1.00 92.51 421 A 1 
ATOM 3320 O O   . TYR A 1 421 ? 7.990   11.023  28.886  1.00 90.84 421 A 1 
ATOM 3321 C CB  . TYR A 1 421 ? 5.798   9.605   27.988  1.00 92.40 421 A 1 
ATOM 3322 C CG  . TYR A 1 421 ? 4.680   8.879   27.277  1.00 92.68 421 A 1 
ATOM 3323 C CD1 . TYR A 1 421 ? 3.344   9.284   27.432  1.00 90.84 421 A 1 
ATOM 3324 C CD2 . TYR A 1 421 ? 4.975   7.788   26.445  1.00 91.15 421 A 1 
ATOM 3325 C CE1 . TYR A 1 421 ? 2.306   8.611   26.768  1.00 90.44 421 A 1 
ATOM 3326 C CE2 . TYR A 1 421 ? 3.941   7.098   25.778  1.00 90.66 421 A 1 
ATOM 3327 C CZ  . TYR A 1 421 ? 2.605   7.512   25.940  1.00 91.34 421 A 1 
ATOM 3328 O OH  . TYR A 1 421 ? 1.604   6.852   25.296  1.00 89.98 421 A 1 
ATOM 3329 N N   . PRO A 1 422 ? 7.389   13.039  28.075  1.00 91.60 422 A 1 
ATOM 3330 C CA  . PRO A 1 422 ? 8.513   13.746  28.660  1.00 90.31 422 A 1 
ATOM 3331 C C   . PRO A 1 422 ? 8.534   13.589  30.183  1.00 89.15 422 A 1 
ATOM 3332 O O   . PRO A 1 422 ? 7.483   13.552  30.831  1.00 83.08 422 A 1 
ATOM 3333 C CB  . PRO A 1 422 ? 8.352   15.207  28.227  1.00 88.14 422 A 1 
ATOM 3334 C CG  . PRO A 1 422 ? 6.840   15.342  27.992  1.00 86.41 422 A 1 
ATOM 3335 C CD  . PRO A 1 422 ? 6.463   13.964  27.456  1.00 89.71 422 A 1 
ATOM 3336 N N   . ASN A 1 423 ? 9.725   13.508  30.733  1.00 86.41 423 A 1 
ATOM 3337 C CA  . ASN A 1 423 ? 9.981   13.355  32.170  1.00 85.72 423 A 1 
ATOM 3338 C C   . ASN A 1 423 ? 9.407   12.064  32.792  1.00 86.23 423 A 1 
ATOM 3339 O O   . ASN A 1 423 ? 9.260   11.963  34.008  1.00 81.43 423 A 1 
ATOM 3340 C CB  . ASN A 1 423 ? 9.555   14.626  32.924  1.00 81.96 423 A 1 
ATOM 3341 C CG  . ASN A 1 423 ? 10.099  15.897  32.297  1.00 76.81 423 A 1 
ATOM 3342 O OD1 . ASN A 1 423 ? 11.219  15.993  31.850  1.00 68.75 423 A 1 
ATOM 3343 N ND2 . ASN A 1 423 ? 9.292   16.940  32.231  1.00 66.33 423 A 1 
ATOM 3344 N N   . LYS A 1 424 ? 9.104   11.069  31.979  1.00 88.49 424 A 1 
ATOM 3345 C CA  . LYS A 1 424 ? 8.819   9.707   32.423  1.00 87.70 424 A 1 
ATOM 3346 C C   . LYS A 1 424 ? 9.947   8.779   31.987  1.00 87.42 424 A 1 
ATOM 3347 O O   . LYS A 1 424 ? 10.632  9.041   31.007  1.00 79.91 424 A 1 
ATOM 3348 C CB  . LYS A 1 424 ? 7.457   9.217   31.895  1.00 84.04 424 A 1 
ATOM 3349 C CG  . LYS A 1 424 ? 6.245   9.972   32.468  1.00 77.46 424 A 1 
ATOM 3350 C CD  . LYS A 1 424 ? 4.948   9.300   32.015  1.00 73.54 424 A 1 
ATOM 3351 C CE  . LYS A 1 424 ? 3.688   9.980   32.569  1.00 64.66 424 A 1 
ATOM 3352 N NZ  . LYS A 1 424 ? 2.448   9.328   32.061  1.00 56.28 424 A 1 
ATOM 3353 N N   . TYR A 1 425 ? 10.111  7.686   32.684  1.00 88.18 425 A 1 
ATOM 3354 C CA  . TYR A 1 425 ? 11.071  6.626   32.347  1.00 88.32 425 A 1 
ATOM 3355 C C   . TYR A 1 425 ? 12.544  7.057   32.348  1.00 88.95 425 A 1 
ATOM 3356 O O   . TYR A 1 425 ? 13.401  6.312   31.888  1.00 85.37 425 A 1 
ATOM 3357 C CB  . TYR A 1 425 ? 10.662  5.921   31.046  1.00 87.14 425 A 1 
ATOM 3358 C CG  . TYR A 1 425 ? 9.175   5.653   30.927  1.00 88.36 425 A 1 
ATOM 3359 C CD1 . TYR A 1 425 ? 8.555   4.737   31.802  1.00 85.41 425 A 1 
ATOM 3360 C CD2 . TYR A 1 425 ? 8.394   6.360   29.996  1.00 86.56 425 A 1 
ATOM 3361 C CE1 . TYR A 1 425 ? 7.179   4.529   31.746  1.00 84.43 425 A 1 
ATOM 3362 C CE2 . TYR A 1 425 ? 7.007   6.151   29.930  1.00 84.32 425 A 1 
ATOM 3363 C CZ  . TYR A 1 425 ? 6.395   5.240   30.812  1.00 86.21 425 A 1 
ATOM 3364 O OH  . TYR A 1 425 ? 5.046   5.051   30.772  1.00 84.14 425 A 1 
ATOM 3365 N N   . GLU A 1 426 ? 12.885  8.201   32.946  1.00 90.86 426 A 1 
ATOM 3366 C CA  . GLU A 1 426 ? 14.258  8.731   33.027  1.00 90.19 426 A 1 
ATOM 3367 C C   . GLU A 1 426 ? 15.237  7.770   33.713  1.00 90.58 426 A 1 
ATOM 3368 O O   . GLU A 1 426 ? 16.443  7.816   33.473  1.00 87.92 426 A 1 
ATOM 3369 C CB  . GLU A 1 426 ? 14.245  10.054  33.805  1.00 86.67 426 A 1 
ATOM 3370 C CG  . GLU A 1 426 ? 13.439  11.156  33.117  1.00 79.47 426 A 1 
ATOM 3371 C CD  . GLU A 1 426 ? 13.262  12.407  33.994  1.00 76.86 426 A 1 
ATOM 3372 O OE1 . GLU A 1 426 ? 12.799  13.437  33.468  1.00 68.32 426 A 1 
ATOM 3373 O OE2 . GLU A 1 426 ? 13.550  12.356  35.208  1.00 70.09 426 A 1 
ATOM 3374 N N   . SER A 1 427 ? 14.743  6.853   34.545  1.00 91.48 427 A 1 
ATOM 3375 C CA  . SER A 1 427 ? 15.568  5.822   35.181  1.00 91.14 427 A 1 
ATOM 3376 C C   . SER A 1 427 ? 16.299  4.905   34.197  1.00 92.07 427 A 1 
ATOM 3377 O O   . SER A 1 427 ? 17.267  4.267   34.588  1.00 89.73 427 A 1 
ATOM 3378 C CB  . SER A 1 427 ? 14.685  4.960   36.092  1.00 88.85 427 A 1 
ATOM 3379 O OG  . SER A 1 427 ? 13.607  4.396   35.366  1.00 80.31 427 A 1 
ATOM 3380 N N   . VAL A 1 428 ? 15.865  4.834   32.958  1.00 93.66 428 A 1 
ATOM 3381 C CA  . VAL A 1 428 ? 16.514  3.988   31.945  1.00 94.17 428 A 1 
ATOM 3382 C C   . VAL A 1 428 ? 17.702  4.657   31.270  1.00 94.93 428 A 1 
ATOM 3383 O O   . VAL A 1 428 ? 18.485  3.967   30.625  1.00 93.66 428 A 1 
ATOM 3384 C CB  . VAL A 1 428 ? 15.519  3.448   30.896  1.00 92.19 428 A 1 
ATOM 3385 C CG1 . VAL A 1 428 ? 14.264  2.869   31.575  1.00 85.78 428 A 1 
ATOM 3386 C CG2 . VAL A 1 428 ? 15.093  4.472   29.847  1.00 86.25 428 A 1 
ATOM 3387 N N   . ILE A 1 429 ? 17.891  5.970   31.427  1.00 95.07 429 A 1 
ATOM 3388 C CA  . ILE A 1 429 ? 18.924  6.745   30.729  1.00 95.09 429 A 1 
ATOM 3389 C C   . ILE A 1 429 ? 20.323  6.204   31.011  1.00 94.83 429 A 1 
ATOM 3390 O O   . ILE A 1 429 ? 21.104  6.055   30.083  1.00 93.82 429 A 1 
ATOM 3391 C CB  . ILE A 1 429 ? 18.811  8.245   31.088  1.00 94.03 429 A 1 
ATOM 3392 C CG1 . ILE A 1 429 ? 17.487  8.819   30.540  1.00 91.36 429 A 1 
ATOM 3393 C CG2 . ILE A 1 429 ? 20.006  9.033   30.526  1.00 91.17 429 A 1 
ATOM 3394 C CD1 . ILE A 1 429 ? 17.187  10.250  31.011  1.00 86.56 429 A 1 
ATOM 3395 N N   . ALA A 1 430 ? 20.612  5.824   32.245  1.00 94.14 430 A 1 
ATOM 3396 C CA  . ALA A 1 430 ? 21.906  5.243   32.603  1.00 93.39 430 A 1 
ATOM 3397 C C   . ALA A 1 430 ? 22.217  3.984   31.768  1.00 93.52 430 A 1 
ATOM 3398 O O   . ALA A 1 430 ? 23.292  3.871   31.193  1.00 91.70 430 A 1 
ATOM 3399 C CB  . ALA A 1 430 ? 21.899  4.937   34.109  1.00 91.36 430 A 1 
ATOM 3400 N N   . THR A 1 431 ? 21.236  3.098   31.611  1.00 93.82 431 A 1 
ATOM 3401 C CA  . THR A 1 431 ? 21.379  1.893   30.777  1.00 93.71 431 A 1 
ATOM 3402 C C   . THR A 1 431 ? 21.580  2.233   29.295  1.00 94.25 431 A 1 
ATOM 3403 O O   . THR A 1 431 ? 22.281  1.512   28.598  1.00 92.85 431 A 1 
ATOM 3404 C CB  . THR A 1 431 ? 20.147  0.994   30.916  1.00 92.64 431 A 1 
ATOM 3405 O OG1 . THR A 1 431 ? 19.878  0.743   32.281  1.00 86.45 431 A 1 
ATOM 3406 C CG2 . THR A 1 431 ? 20.315  -0.369  30.245  1.00 85.88 431 A 1 
ATOM 3407 N N   . LEU A 1 432 ? 20.989  3.321   28.804  1.00 94.90 432 A 1 
ATOM 3408 C CA  . LEU A 1 432 ? 21.214  3.768   27.427  1.00 94.94 432 A 1 
ATOM 3409 C C   . LEU A 1 432 ? 22.647  4.268   27.233  1.00 94.87 432 A 1 
ATOM 3410 O O   . LEU A 1 432 ? 23.291  3.881   26.268  1.00 93.48 432 A 1 
ATOM 3411 C CB  . LEU A 1 432 ? 20.199  4.850   27.028  1.00 94.69 432 A 1 
ATOM 3412 C CG  . LEU A 1 432 ? 18.717  4.453   27.152  1.00 93.80 432 A 1 
ATOM 3413 C CD1 . LEU A 1 432 ? 17.836  5.625   26.740  1.00 90.58 432 A 1 
ATOM 3414 C CD2 . LEU A 1 432 ? 18.367  3.250   26.289  1.00 90.02 432 A 1 
ATOM 3415 N N   . CYS A 1 433 ? 23.178  5.043   28.174  1.00 94.67 433 A 1 
ATOM 3416 C CA  . CYS A 1 433 ? 24.547  5.561   28.143  1.00 94.09 433 A 1 
ATOM 3417 C C   . CYS A 1 433 ? 25.595  4.441   28.147  1.00 93.35 433 A 1 
ATOM 3418 O O   . CYS A 1 433 ? 26.610  4.561   27.479  1.00 91.69 433 A 1 
ATOM 3419 C CB  . CYS A 1 433 ? 24.759  6.523   29.319  1.00 93.32 433 A 1 
ATOM 3420 S SG  . CYS A 1 433 ? 23.707  8.001   29.136  1.00 91.76 433 A 1 
ATOM 3421 N N   . GLU A 1 434 ? 25.324  3.311   28.784  1.00 93.67 434 A 1 
ATOM 3422 C CA  . GLU A 1 434 ? 26.203  2.128   28.746  1.00 92.88 434 A 1 
ATOM 3423 C C   . GLU A 1 434 ? 26.344  1.493   27.354  1.00 92.71 434 A 1 
ATOM 3424 O O   . GLU A 1 434 ? 27.207  0.642   27.145  1.00 89.54 434 A 1 
ATOM 3425 C CB  . GLU A 1 434 ? 25.662  1.052   29.705  1.00 91.12 434 A 1 
ATOM 3426 C CG  . GLU A 1 434 ? 25.786  1.398   31.194  1.00 85.56 434 A 1 
ATOM 3427 C CD  . GLU A 1 434 ? 25.102  0.364   32.098  1.00 80.42 434 A 1 
ATOM 3428 O OE1 . GLU A 1 434 ? 25.076  0.592   33.333  1.00 73.53 434 A 1 
ATOM 3429 O OE2 . GLU A 1 434 ? 24.594  -0.658  31.578  1.00 74.49 434 A 1 
ATOM 3430 N N   . ASN A 1 435 ? 25.500  1.856   26.401  1.00 92.56 435 A 1 
ATOM 3431 C CA  . ASN A 1 435 ? 25.489  1.279   25.053  1.00 91.90 435 A 1 
ATOM 3432 C C   . ASN A 1 435 ? 25.973  2.252   23.972  1.00 91.83 435 A 1 
ATOM 3433 O O   . ASN A 1 435 ? 25.930  1.898   22.797  1.00 88.81 435 A 1 
ATOM 3434 C CB  . ASN A 1 435 ? 24.103  0.678   24.756  1.00 91.05 435 A 1 
ATOM 3435 C CG  . ASN A 1 435 ? 23.788  -0.498  25.657  1.00 89.77 435 A 1 
ATOM 3436 O OD1 . ASN A 1 435 ? 24.183  -1.633  25.435  1.00 80.27 435 A 1 
ATOM 3437 N ND2 . ASN A 1 435 ? 23.082  -0.276  26.736  1.00 79.96 435 A 1 
ATOM 3438 N N   . LEU A 1 436 ? 26.474  3.443   24.341  1.00 91.71 436 A 1 
ATOM 3439 C CA  . LEU A 1 436 ? 26.931  4.480   23.406  1.00 90.47 436 A 1 
ATOM 3440 C C   . LEU A 1 436 ? 27.950  3.977   22.387  1.00 90.52 436 A 1 
ATOM 3441 O O   . LEU A 1 436 ? 27.804  4.224   21.197  1.00 86.76 436 A 1 
ATOM 3442 C CB  . LEU A 1 436 ? 27.519  5.648   24.218  1.00 87.29 436 A 1 
ATOM 3443 C CG  . LEU A 1 436 ? 26.457  6.708   24.528  1.00 82.60 436 A 1 
ATOM 3444 C CD1 . LEU A 1 436 ? 26.851  7.509   25.761  1.00 75.78 436 A 1 
ATOM 3445 C CD2 . LEU A 1 436 ? 26.307  7.683   23.369  1.00 75.98 436 A 1 
ATOM 3446 N N   . ASP A 1 437 ? 28.941  3.199   22.836  1.00 88.16 437 A 1 
ATOM 3447 C CA  . ASP A 1 437 ? 30.025  2.679   21.995  1.00 86.75 437 A 1 
ATOM 3448 C C   . ASP A 1 437 ? 29.546  1.715   20.900  1.00 87.70 437 A 1 
ATOM 3449 O O   . ASP A 1 437 ? 30.271  1.430   19.947  1.00 83.62 437 A 1 
ATOM 3450 C CB  . ASP A 1 437 ? 31.044  1.941   22.881  1.00 82.76 437 A 1 
ATOM 3451 C CG  . ASP A 1 437 ? 31.684  2.808   23.978  1.00 74.68 437 A 1 
ATOM 3452 O OD1 . ASP A 1 437 ? 31.708  4.043   23.817  1.00 66.72 437 A 1 
ATOM 3453 O OD2 . ASP A 1 437 ? 32.131  2.203   24.972  1.00 66.95 437 A 1 
ATOM 3454 N N   . SER A 1 438 ? 28.341  1.192   21.008  1.00 89.65 438 A 1 
ATOM 3455 C CA  . SER A 1 438 ? 27.769  0.270   20.027  1.00 89.78 438 A 1 
ATOM 3456 C C   . SER A 1 438 ? 26.965  0.966   18.926  1.00 91.57 438 A 1 
ATOM 3457 O O   . SER A 1 438 ? 26.475  0.298   18.016  1.00 88.57 438 A 1 
ATOM 3458 C CB  . SER A 1 438 ? 26.931  -0.808  20.729  1.00 86.08 438 A 1 
ATOM 3459 O OG  . SER A 1 438 ? 25.713  -0.323  21.237  1.00 77.83 438 A 1 
ATOM 3460 N N   . LEU A 1 439 ? 26.820  2.294   18.983  1.00 93.13 439 A 1 
ATOM 3461 C CA  . LEU A 1 439 ? 25.989  3.054   18.061  1.00 94.14 439 A 1 
ATOM 3462 C C   . LEU A 1 439 ? 26.810  3.506   16.852  1.00 94.37 439 A 1 
ATOM 3463 O O   . LEU A 1 439 ? 27.640  4.405   16.970  1.00 92.26 439 A 1 
ATOM 3464 C CB  . LEU A 1 439 ? 25.346  4.249   18.774  1.00 93.47 439 A 1 
ATOM 3465 C CG  . LEU A 1 439 ? 24.577  3.907   20.063  1.00 92.96 439 A 1 
ATOM 3466 C CD1 . LEU A 1 439 ? 23.953  5.177   20.637  1.00 90.69 439 A 1 
ATOM 3467 C CD2 . LEU A 1 439 ? 23.478  2.870   19.834  1.00 90.46 439 A 1 
ATOM 3468 N N   . ASP A 1 440 ? 26.541  2.920   15.693  1.00 95.11 440 A 1 
ATOM 3469 C CA  . ASP A 1 440 ? 27.155  3.281   14.415  1.00 94.72 440 A 1 
ATOM 3470 C C   . ASP A 1 440 ? 26.133  3.775   13.376  1.00 95.41 440 A 1 
ATOM 3471 O O   . ASP A 1 440 ? 26.484  4.472   12.432  1.00 93.65 440 A 1 
ATOM 3472 C CB  . ASP A 1 440 ? 27.997  2.103   13.902  1.00 92.28 440 A 1 
ATOM 3473 C CG  . ASP A 1 440 ? 27.234  0.790   13.664  1.00 90.32 440 A 1 
ATOM 3474 O OD1 . ASP A 1 440 ? 26.037  0.716   13.984  1.00 83.45 440 A 1 
ATOM 3475 O OD2 . ASP A 1 440 ? 27.869  -0.170  13.195  1.00 83.36 440 A 1 
ATOM 3476 N N   . GLU A 1 441 ? 24.852  3.515   13.583  1.00 95.91 441 A 1 
ATOM 3477 C CA  . GLU A 1 441 ? 23.788  3.989   12.710  1.00 96.07 441 A 1 
ATOM 3478 C C   . GLU A 1 441 ? 23.439  5.461   12.989  1.00 96.11 441 A 1 
ATOM 3479 O O   . GLU A 1 441 ? 23.158  5.822   14.132  1.00 95.56 441 A 1 
ATOM 3480 C CB  . GLU A 1 441 ? 22.547  3.103   12.853  1.00 95.38 441 A 1 
ATOM 3481 C CG  . GLU A 1 441 ? 22.797  1.703   12.295  1.00 92.92 441 A 1 
ATOM 3482 C CD  . GLU A 1 441 ? 21.629  0.733   12.498  1.00 91.62 441 A 1 
ATOM 3483 O OE1 . GLU A 1 441 ? 21.824  -0.473  12.241  1.00 85.40 441 A 1 
ATOM 3484 O OE2 . GLU A 1 441 ? 20.503  1.128   12.873  1.00 86.55 441 A 1 
ATOM 3485 N N   . PRO A 1 442 ? 23.350  6.325   11.956  1.00 95.66 442 A 1 
ATOM 3486 C CA  . PRO A 1 442 ? 23.071  7.744   12.142  1.00 95.56 442 A 1 
ATOM 3487 C C   . PRO A 1 442 ? 21.793  8.041   12.929  1.00 95.53 442 A 1 
ATOM 3488 O O   . PRO A 1 442 ? 21.778  8.929   13.775  1.00 94.99 442 A 1 
ATOM 3489 C CB  . PRO A 1 442 ? 22.988  8.327   10.727  1.00 94.73 442 A 1 
ATOM 3490 C CG  . PRO A 1 442 ? 23.893  7.406   9.911   1.00 92.09 442 A 1 
ATOM 3491 C CD  . PRO A 1 442 ? 23.677  6.047   10.564  1.00 94.72 442 A 1 
ATOM 3492 N N   . GLU A 1 443 ? 20.720  7.291   12.693  1.00 94.04 443 A 1 
ATOM 3493 C CA  . GLU A 1 443 ? 19.449  7.484   13.394  1.00 93.55 443 A 1 
ATOM 3494 C C   . GLU A 1 443 ? 19.576  7.186   14.894  1.00 94.17 443 A 1 
ATOM 3495 O O   . GLU A 1 443 ? 19.059  7.940   15.725  1.00 93.93 443 A 1 
ATOM 3496 C CB  . GLU A 1 443 ? 18.351  6.629   12.731  1.00 92.14 443 A 1 
ATOM 3497 C CG  . GLU A 1 443 ? 16.940  7.029   13.191  1.00 84.75 443 A 1 
ATOM 3498 C CD  . GLU A 1 443 ? 15.783  6.202   12.575  1.00 81.88 443 A 1 
ATOM 3499 O OE1 . GLU A 1 443 ? 14.610  6.484   12.910  1.00 75.93 443 A 1 
ATOM 3500 O OE2 . GLU A 1 443 ? 16.015  5.250   11.794  1.00 77.09 443 A 1 
ATOM 3501 N N   . ALA A 1 444 ? 20.306  6.129   15.256  1.00 95.43 444 A 1 
ATOM 3502 C CA  . ALA A 1 444 ? 20.539  5.757   16.645  1.00 95.91 444 A 1 
ATOM 3503 C C   . ALA A 1 444 ? 21.490  6.736   17.349  1.00 95.95 444 A 1 
ATOM 3504 O O   . ALA A 1 444 ? 21.208  7.152   18.477  1.00 95.65 444 A 1 
ATOM 3505 C CB  . ALA A 1 444 ? 21.075  4.322   16.688  1.00 96.04 444 A 1 
ATOM 3506 N N   . ARG A 1 445 ? 22.547  7.183   16.667  1.00 96.39 445 A 1 
ATOM 3507 C CA  . ARG A 1 445 ? 23.464  8.216   17.178  1.00 96.52 445 A 1 
ATOM 3508 C C   . ARG A 1 445 ? 22.717  9.521   17.443  1.00 96.55 445 A 1 
ATOM 3509 O O   . ARG A 1 445 ? 22.773  10.039  18.548  1.00 96.23 445 A 1 
ATOM 3510 C CB  . ARG A 1 445 ? 24.638  8.449   16.215  1.00 96.16 445 A 1 
ATOM 3511 C CG  . ARG A 1 445 ? 25.573  7.228   16.133  1.00 93.51 445 A 1 
ATOM 3512 C CD  . ARG A 1 445 ? 26.727  7.455   15.119  1.00 91.15 445 A 1 
ATOM 3513 N NE  . ARG A 1 445 ? 27.761  8.372   15.616  1.00 86.38 445 A 1 
ATOM 3514 C CZ  . ARG A 1 445 ? 28.764  8.085   16.444  1.00 86.14 445 A 1 
ATOM 3515 N NH1 . ARG A 1 445 ? 28.929  6.906   16.968  1.00 72.90 445 A 1 
ATOM 3516 N NH2 . ARG A 1 445 ? 29.630  8.994   16.752  1.00 77.31 445 A 1 
ATOM 3517 N N   . ALA A 1 446 ? 21.938  9.995   16.485  1.00 95.31 446 A 1 
ATOM 3518 C CA  . ALA A 1 446 ? 21.125  11.193  16.639  1.00 95.12 446 A 1 
ATOM 3519 C C   . ALA A 1 446 ? 20.088  11.051  17.766  1.00 95.26 446 A 1 
ATOM 3520 O O   . ALA A 1 446 ? 19.877  11.983  18.537  1.00 95.05 446 A 1 
ATOM 3521 C CB  . ALA A 1 446 ? 20.461  11.507  15.297  1.00 94.56 446 A 1 
ATOM 3522 N N   . ALA A 1 447 ? 19.461  9.876   17.895  1.00 95.32 447 A 1 
ATOM 3523 C CA  . ALA A 1 447 ? 18.524  9.597   18.987  1.00 95.35 447 A 1 
ATOM 3524 C C   . ALA A 1 447 ? 19.200  9.686   20.355  1.00 95.53 447 A 1 
ATOM 3525 O O   . ALA A 1 447 ? 18.680  10.335  21.261  1.00 95.25 447 A 1 
ATOM 3526 C CB  . ALA A 1 447 ? 17.893  8.214   18.776  1.00 95.13 447 A 1 
ATOM 3527 N N   . MET A 1 448 ? 20.381  9.087   20.488  1.00 96.40 448 A 1 
ATOM 3528 C CA  . MET A 1 448 ? 21.124  9.115   21.746  1.00 96.67 448 A 1 
ATOM 3529 C C   . MET A 1 448 ? 21.605  10.524  22.086  1.00 96.77 448 A 1 
ATOM 3530 O O   . MET A 1 448 ? 21.417  10.973  23.211  1.00 96.39 448 A 1 
ATOM 3531 C CB  . MET A 1 448 ? 22.284  8.111   21.678  1.00 96.38 448 A 1 
ATOM 3532 C CG  . MET A 1 448 ? 22.870  7.879   23.067  1.00 92.97 448 A 1 
ATOM 3533 S SD  . MET A 1 448 ? 21.711  7.119   24.244  1.00 91.33 448 A 1 
ATOM 3534 C CE  . MET A 1 448 ? 22.341  7.784   25.791  1.00 82.15 448 A 1 
ATOM 3535 N N   . ILE A 1 449 ? 22.140  11.263  21.115  1.00 96.54 449 A 1 
ATOM 3536 C CA  . ILE A 1 449 ? 22.555  12.662  21.284  1.00 96.69 449 A 1 
ATOM 3537 C C   . ILE A 1 449 ? 21.372  13.521  21.740  1.00 96.44 449 A 1 
ATOM 3538 O O   . ILE A 1 449 ? 21.515  14.330  22.655  1.00 95.94 449 A 1 
ATOM 3539 C CB  . ILE A 1 449 ? 23.168  13.188  19.971  1.00 96.75 449 A 1 
ATOM 3540 C CG1 . ILE A 1 449 ? 24.528  12.508  19.697  1.00 96.03 449 A 1 
ATOM 3541 C CG2 . ILE A 1 449 ? 23.361  14.718  20.007  1.00 96.08 449 A 1 
ATOM 3542 C CD1 . ILE A 1 449 ? 24.991  12.659  18.246  1.00 93.55 449 A 1 
ATOM 3543 N N   . TRP A 1 450 ? 20.189  13.323  21.150  1.00 95.80 450 A 1 
ATOM 3544 C CA  . TRP A 1 450 ? 18.984  14.026  21.592  1.00 95.45 450 A 1 
ATOM 3545 C C   . TRP A 1 450 ? 18.642  13.705  23.045  1.00 95.46 450 A 1 
ATOM 3546 O O   . TRP A 1 450 ? 18.362  14.633  23.813  1.00 94.94 450 A 1 
ATOM 3547 C CB  . TRP A 1 450 ? 17.807  13.712  20.669  1.00 94.76 450 A 1 
ATOM 3548 C CG  . TRP A 1 450 ? 16.535  14.395  21.082  1.00 94.04 450 A 1 
ATOM 3549 C CD1 . TRP A 1 450 ? 16.161  15.643  20.721  1.00 92.67 450 A 1 
ATOM 3550 C CD2 . TRP A 1 450 ? 15.501  13.910  21.996  1.00 93.28 450 A 1 
ATOM 3551 N NE1 . TRP A 1 450 ? 14.964  15.970  21.341  1.00 91.90 450 A 1 
ATOM 3552 C CE2 . TRP A 1 450 ? 14.534  14.939  22.138  1.00 92.41 450 A 1 
ATOM 3553 C CE3 . TRP A 1 450 ? 15.307  12.713  22.706  1.00 91.97 450 A 1 
ATOM 3554 C CZ2 . TRP A 1 450 ? 13.402  14.792  22.980  1.00 90.64 450 A 1 
ATOM 3555 C CZ3 . TRP A 1 450 ? 14.173  12.562  23.548  1.00 90.82 450 A 1 
ATOM 3556 C CH2 . TRP A 1 450 ? 13.238  13.591  23.687  1.00 90.56 450 A 1 
ATOM 3557 N N   . ILE A 1 451 ? 18.701  12.437  23.443  1.00 95.56 451 A 1 
ATOM 3558 C CA  . ILE A 1 451 ? 18.432  12.025  24.830  1.00 95.60 451 A 1 
ATOM 3559 C C   . ILE A 1 451 ? 19.424  12.696  25.786  1.00 95.62 451 A 1 
ATOM 3560 O O   . ILE A 1 451 ? 18.998  13.268  26.789  1.00 95.14 451 A 1 
ATOM 3561 C CB  . ILE A 1 451 ? 18.453  10.480  24.960  1.00 95.76 451 A 1 
ATOM 3562 C CG1 . ILE A 1 451 ? 17.251  9.858   24.212  1.00 95.22 451 A 1 
ATOM 3563 C CG2 . ILE A 1 451 ? 18.414  10.050  26.444  1.00 95.12 451 A 1 
ATOM 3564 C CD1 . ILE A 1 451 ? 17.363  8.338   24.002  1.00 93.57 451 A 1 
ATOM 3565 N N   . VAL A 1 452 ? 20.726  12.696  25.472  1.00 96.00 452 A 1 
ATOM 3566 C CA  . VAL A 1 452 ? 21.762  13.335  26.303  1.00 96.16 452 A 1 
ATOM 3567 C C   . VAL A 1 452 ? 21.525  14.846  26.413  1.00 95.93 452 A 1 
ATOM 3568 O O   . VAL A 1 452 ? 21.552  15.389  27.509  1.00 95.34 452 A 1 
ATOM 3569 C CB  . VAL A 1 452 ? 23.180  13.037  25.762  1.00 96.07 452 A 1 
ATOM 3570 C CG1 . VAL A 1 452 ? 24.257  13.765  26.569  1.00 94.76 452 A 1 
ATOM 3571 C CG2 . VAL A 1 452 ? 23.494  11.543  25.845  1.00 94.94 452 A 1 
ATOM 3572 N N   . GLY A 1 453 ? 21.210  15.523  25.311  1.00 95.74 453 A 1 
ATOM 3573 C CA  . GLY A 1 453 ? 20.918  16.955  25.323  1.00 95.51 453 A 1 
ATOM 3574 C C   . GLY A 1 453 ? 19.631  17.310  26.088  1.00 95.27 453 A 1 
ATOM 3575 O O   . GLY A 1 453 ? 19.606  18.290  26.842  1.00 94.21 453 A 1 
ATOM 3576 N N   . GLU A 1 454 ? 18.578  16.509  25.925  1.00 94.92 454 A 1 
ATOM 3577 C CA  . GLU A 1 454 ? 17.278  16.750  26.555  1.00 94.33 454 A 1 
ATOM 3578 C C   . GLU A 1 454 ? 17.316  16.479  28.068  1.00 94.37 454 A 1 
ATOM 3579 O O   . GLU A 1 454 ? 16.742  17.251  28.836  1.00 92.72 454 A 1 
ATOM 3580 C CB  . GLU A 1 454 ? 16.208  15.892  25.873  1.00 92.99 454 A 1 
ATOM 3581 C CG  . GLU A 1 454 ? 14.762  16.296  26.230  1.00 87.61 454 A 1 
ATOM 3582 C CD  . GLU A 1 454 ? 14.320  17.656  25.637  1.00 88.83 454 A 1 
ATOM 3583 O OE1 . GLU A 1 454 ? 13.247  18.146  26.048  1.00 83.10 454 A 1 
ATOM 3584 O OE2 . GLU A 1 454 ? 15.017  18.196  24.747  1.00 83.99 454 A 1 
ATOM 3585 N N   . TYR A 1 455 ? 18.037  15.450  28.489  1.00 94.82 455 A 1 
ATOM 3586 C CA  . TYR A 1 455 ? 18.109  14.988  29.881  1.00 94.72 455 A 1 
ATOM 3587 C C   . TYR A 1 455 ? 19.503  15.178  30.504  1.00 94.50 455 A 1 
ATOM 3588 O O   . TYR A 1 455 ? 19.869  14.439  31.416  1.00 93.10 455 A 1 
ATOM 3589 C CB  . TYR A 1 455 ? 17.620  13.541  29.963  1.00 94.45 455 A 1 
ATOM 3590 C CG  . TYR A 1 455 ? 16.166  13.370  29.579  1.00 94.07 455 A 1 
ATOM 3591 C CD1 . TYR A 1 455 ? 15.148  13.600  30.526  1.00 91.53 455 A 1 
ATOM 3592 C CD2 . TYR A 1 455 ? 15.812  12.994  28.269  1.00 91.56 455 A 1 
ATOM 3593 C CE1 . TYR A 1 455 ? 13.803  13.461  30.174  1.00 90.10 455 A 1 
ATOM 3594 C CE2 . TYR A 1 455 ? 14.467  12.858  27.901  1.00 90.37 455 A 1 
ATOM 3595 C CZ  . TYR A 1 455 ? 13.460  13.088  28.856  1.00 91.15 455 A 1 
ATOM 3596 O OH  . TYR A 1 455 ? 12.144  12.954  28.503  1.00 89.35 455 A 1 
ATOM 3597 N N   . ALA A 1 456 ? 20.275  16.165  30.048  1.00 94.49 456 A 1 
ATOM 3598 C CA  . ALA A 1 456 ? 21.643  16.416  30.507  1.00 94.20 456 A 1 
ATOM 3599 C C   . ALA A 1 456 ? 21.751  16.573  32.036  1.00 93.71 456 A 1 
ATOM 3600 O O   . ALA A 1 456 ? 22.718  16.126  32.637  1.00 91.94 456 A 1 
ATOM 3601 C CB  . ALA A 1 456 ? 22.158  17.667  29.792  1.00 93.67 456 A 1 
ATOM 3602 N N   . GLU A 1 457 ? 20.732  17.142  32.676  1.00 92.75 457 A 1 
ATOM 3603 C CA  . GLU A 1 457 ? 20.669  17.300  34.130  1.00 91.22 457 A 1 
ATOM 3604 C C   . GLU A 1 457 ? 20.528  15.970  34.908  1.00 90.92 457 A 1 
ATOM 3605 O O   . GLU A 1 457 ? 20.660  15.964  36.127  1.00 88.06 457 A 1 
ATOM 3606 C CB  . GLU A 1 457 ? 19.520  18.260  34.499  1.00 89.00 457 A 1 
ATOM 3607 C CG  . GLU A 1 457 ? 18.101  17.797  34.110  1.00 82.96 457 A 1 
ATOM 3608 C CD  . GLU A 1 457 ? 17.717  18.034  32.634  1.00 80.20 457 A 1 
ATOM 3609 O OE1 . GLU A 1 457 ? 16.566  17.742  32.255  1.00 71.68 457 A 1 
ATOM 3610 O OE2 . GLU A 1 457 ? 18.525  18.570  31.852  1.00 73.49 457 A 1 
ATOM 3611 N N   . ARG A 1 458 ? 20.257  14.859  34.199  1.00 92.18 458 A 1 
ATOM 3612 C CA  . ARG A 1 458 ? 20.179  13.500  34.758  1.00 91.32 458 A 1 
ATOM 3613 C C   . ARG A 1 458 ? 21.401  12.646  34.422  1.00 91.85 458 A 1 
ATOM 3614 O O   . ARG A 1 458 ? 21.452  11.488  34.833  1.00 89.50 458 A 1 
ATOM 3615 C CB  . ARG A 1 458 ? 18.908  12.805  34.247  1.00 89.30 458 A 1 
ATOM 3616 C CG  . ARG A 1 458 ? 17.599  13.509  34.649  1.00 83.11 458 A 1 
ATOM 3617 C CD  . ARG A 1 458 ? 17.324  13.363  36.147  1.00 76.27 458 A 1 
ATOM 3618 N NE  . ARG A 1 458 ? 15.955  13.796  36.441  1.00 70.23 458 A 1 
ATOM 3619 C CZ  . ARG A 1 458 ? 15.140  13.289  37.339  1.00 63.81 458 A 1 
ATOM 3620 N NH1 . ARG A 1 458 ? 15.533  12.419  38.221  1.00 57.83 458 A 1 
ATOM 3621 N NH2 . ARG A 1 458 ? 13.895  13.648  37.335  1.00 57.03 458 A 1 
ATOM 3622 N N   . ILE A 1 459 ? 22.358  13.201  33.672  1.00 92.47 459 A 1 
ATOM 3623 C CA  . ILE A 1 459 ? 23.545  12.507  33.177  1.00 93.10 459 A 1 
ATOM 3624 C C   . ILE A 1 459 ? 24.771  13.270  33.689  1.00 92.92 459 A 1 
ATOM 3625 O O   . ILE A 1 459 ? 25.048  14.371  33.216  1.00 91.36 459 A 1 
ATOM 3626 C CB  . ILE A 1 459 ? 23.523  12.421  31.637  1.00 93.10 459 A 1 
ATOM 3627 C CG1 . ILE A 1 459 ? 22.250  11.701  31.125  1.00 91.84 459 A 1 
ATOM 3628 C CG2 . ILE A 1 459 ? 24.784  11.682  31.145  1.00 91.55 459 A 1 
ATOM 3629 C CD1 . ILE A 1 459 ? 22.055  11.790  29.599  1.00 89.79 459 A 1 
ATOM 3630 N N   . ASP A 1 460 ? 25.496  12.689  34.637  1.00 91.48 460 A 1 
ATOM 3631 C CA  . ASP A 1 460 ? 26.592  13.366  35.330  1.00 89.75 460 A 1 
ATOM 3632 C C   . ASP A 1 460 ? 27.715  13.815  34.393  1.00 89.73 460 A 1 
ATOM 3633 O O   . ASP A 1 460 ? 28.304  14.875  34.590  1.00 84.23 460 A 1 
ATOM 3634 C CB  . ASP A 1 460 ? 27.159  12.437  36.423  1.00 86.67 460 A 1 
ATOM 3635 C CG  . ASP A 1 460 ? 26.182  12.177  37.580  1.00 79.05 460 A 1 
ATOM 3636 O OD1 . ASP A 1 460 ? 25.340  13.060  37.872  1.00 70.84 460 A 1 
ATOM 3637 O OD2 . ASP A 1 460 ? 26.292  11.099  38.197  1.00 71.29 460 A 1 
ATOM 3638 N N   . ASN A 1 461 ? 27.980  13.038  33.333  1.00 92.86 461 A 1 
ATOM 3639 C CA  . ASN A 1 461 ? 29.027  13.273  32.340  1.00 93.34 461 A 1 
ATOM 3640 C C   . ASN A 1 461 ? 28.458  13.618  30.954  1.00 94.86 461 A 1 
ATOM 3641 O O   . ASN A 1 461 ? 29.015  13.233  29.931  1.00 93.66 461 A 1 
ATOM 3642 C CB  . ASN A 1 461 ? 29.973  12.067  32.334  1.00 90.79 461 A 1 
ATOM 3643 C CG  . ASN A 1 461 ? 29.351  10.800  31.772  1.00 88.40 461 A 1 
ATOM 3644 O OD1 . ASN A 1 461 ? 28.191  10.470  31.978  1.00 79.06 461 A 1 
ATOM 3645 N ND2 . ASN A 1 461 ? 30.139  10.034  31.050  1.00 79.10 461 A 1 
ATOM 3646 N N   . ALA A 1 462 ? 27.334  14.318  30.906  1.00 94.86 462 A 1 
ATOM 3647 C CA  . ALA A 1 462 ? 26.696  14.671  29.631  1.00 95.41 462 A 1 
ATOM 3648 C C   . ALA A 1 462 ? 27.592  15.510  28.710  1.00 96.09 462 A 1 
ATOM 3649 O O   . ALA A 1 462 ? 27.524  15.370  27.488  1.00 95.34 462 A 1 
ATOM 3650 C CB  . ALA A 1 462 ? 25.389  15.420  29.934  1.00 94.96 462 A 1 
ATOM 3651 N N   . ASP A 1 463 ? 28.422  16.360  29.283  1.00 96.03 463 A 1 
ATOM 3652 C CA  . ASP A 1 463 ? 29.433  17.162  28.603  1.00 95.86 463 A 1 
ATOM 3653 C C   . ASP A 1 463 ? 30.502  16.286  27.951  1.00 96.36 463 A 1 
ATOM 3654 O O   . ASP A 1 463 ? 30.710  16.406  26.745  1.00 95.20 463 A 1 
ATOM 3655 C CB  . ASP A 1 463 ? 30.025  18.184  29.588  1.00 93.85 463 A 1 
ATOM 3656 C CG  . ASP A 1 463 ? 30.523  17.618  30.924  1.00 86.62 463 A 1 
ATOM 3657 O OD1 . ASP A 1 463 ? 29.986  16.585  31.387  1.00 75.50 463 A 1 
ATOM 3658 O OD2 . ASP A 1 463 ? 31.367  18.303  31.554  1.00 77.85 463 A 1 
ATOM 3659 N N   . GLU A 1 464 ? 31.080  15.342  28.663  1.00 96.36 464 A 1 
ATOM 3660 C CA  . GLU A 1 464 ? 32.073  14.402  28.136  1.00 96.04 464 A 1 
ATOM 3661 C C   . GLU A 1 464 ? 31.496  13.519  27.021  1.00 96.12 464 A 1 
ATOM 3662 O O   . GLU A 1 464 ? 32.143  13.266  26.003  1.00 94.91 464 A 1 
ATOM 3663 C CB  . GLU A 1 464 ? 32.583  13.475  29.260  1.00 94.91 464 A 1 
ATOM 3664 C CG  . GLU A 1 464 ? 33.323  14.180  30.412  1.00 87.34 464 A 1 
ATOM 3665 C CD  . GLU A 1 464 ? 33.782  13.206  31.517  1.00 83.46 464 A 1 
ATOM 3666 O OE1 . GLU A 1 464 ? 34.534  13.637  32.415  1.00 76.43 464 A 1 
ATOM 3667 O OE2 . GLU A 1 464 ? 33.378  12.014  31.503  1.00 77.50 464 A 1 
ATOM 3668 N N   . LEU A 1 465 ? 30.252  13.091  27.171  1.00 96.37 465 A 1 
ATOM 3669 C CA  . LEU A 1 465 ? 29.575  12.286  26.152  1.00 96.11 465 A 1 
ATOM 3670 C C   . LEU A 1 465 ? 29.378  13.068  24.850  1.00 96.36 465 A 1 
ATOM 3671 O O   . LEU A 1 465 ? 29.643  12.547  23.767  1.00 95.55 465 A 1 
ATOM 3672 C CB  . LEU A 1 465 ? 28.223  11.785  26.684  1.00 95.30 465 A 1 
ATOM 3673 C CG  . LEU A 1 465 ? 28.295  10.778  27.844  1.00 92.79 465 A 1 
ATOM 3674 C CD1 . LEU A 1 465 ? 26.875  10.363  28.241  1.00 89.54 465 A 1 
ATOM 3675 C CD2 . LEU A 1 465 ? 29.106  9.525   27.518  1.00 89.64 465 A 1 
ATOM 3676 N N   . LEU A 1 466 ? 28.936  14.321  24.936  1.00 96.75 466 A 1 
ATOM 3677 C CA  . LEU A 1 466 ? 28.756  15.165  23.757  1.00 96.95 466 A 1 
ATOM 3678 C C   . LEU A 1 466 ? 30.099  15.588  23.150  1.00 96.66 466 A 1 
ATOM 3679 O O   . LEU A 1 466 ? 30.187  15.678  21.925  1.00 95.73 466 A 1 
ATOM 3680 C CB  . LEU A 1 466 ? 27.887  16.383  24.107  1.00 96.90 466 A 1 
ATOM 3681 C CG  . LEU A 1 466 ? 26.411  16.048  24.418  1.00 96.41 466 A 1 
ATOM 3682 C CD1 . LEU A 1 466 ? 25.658  17.319  24.804  1.00 95.30 466 A 1 
ATOM 3683 C CD2 . LEU A 1 466 ? 25.670  15.416  23.236  1.00 94.90 466 A 1 
ATOM 3684 N N   . GLU A 1 467 ? 31.129  15.799  23.953  1.00 96.83 467 A 1 
ATOM 3685 C CA  . GLU A 1 467 ? 32.492  16.071  23.490  1.00 96.55 467 A 1 
ATOM 3686 C C   . GLU A 1 467 ? 33.047  14.895  22.675  1.00 96.21 467 A 1 
ATOM 3687 O O   . GLU A 1 467 ? 33.536  15.099  21.562  1.00 94.95 467 A 1 
ATOM 3688 C CB  . GLU A 1 467 ? 33.379  16.415  24.695  1.00 95.65 467 A 1 
ATOM 3689 C CG  . GLU A 1 467 ? 34.784  16.884  24.271  1.00 88.64 467 A 1 
ATOM 3690 C CD  . GLU A 1 467 ? 35.601  17.469  25.446  1.00 82.57 467 A 1 
ATOM 3691 O OE1 . GLU A 1 467 ? 36.435  18.365  25.169  1.00 74.20 467 A 1 
ATOM 3692 O OE2 . GLU A 1 467 ? 35.376  17.047  26.595  1.00 74.35 467 A 1 
ATOM 3693 N N   . SER A 1 468 ? 32.854  13.675  23.137  1.00 95.86 468 A 1 
ATOM 3694 C CA  . SER A 1 468 ? 33.258  12.475  22.395  1.00 95.08 468 A 1 
ATOM 3695 C C   . SER A 1 468 ? 32.588  12.369  21.021  1.00 95.22 468 A 1 
ATOM 3696 O O   . SER A 1 468 ? 33.231  11.993  20.042  1.00 93.53 468 A 1 
ATOM 3697 C CB  . SER A 1 468 ? 32.940  11.232  23.232  1.00 93.44 468 A 1 
ATOM 3698 O OG  . SER A 1 468 ? 33.353  10.058  22.549  1.00 77.93 468 A 1 
ATOM 3699 N N   . PHE A 1 469 ? 31.327  12.743  20.908  1.00 95.69 469 A 1 
ATOM 3700 C CA  . PHE A 1 469 ? 30.669  12.813  19.598  1.00 95.35 469 A 1 
ATOM 3701 C C   . PHE A 1 469 ? 31.225  13.946  18.724  1.00 95.31 469 A 1 
ATOM 3702 O O   . PHE A 1 469 ? 31.228  13.839  17.500  1.00 94.17 469 A 1 
ATOM 3703 C CB  . PHE A 1 469 ? 29.159  12.980  19.775  1.00 94.95 469 A 1 
ATOM 3704 C CG  . PHE A 1 469 ? 28.414  11.715  20.114  1.00 94.46 469 A 1 
ATOM 3705 C CD1 . PHE A 1 469 ? 28.226  10.722  19.135  1.00 91.16 469 A 1 
ATOM 3706 C CD2 . PHE A 1 469 ? 27.866  11.532  21.393  1.00 91.20 469 A 1 
ATOM 3707 C CE1 . PHE A 1 469 ? 27.507  9.556   19.434  1.00 89.82 469 A 1 
ATOM 3708 C CE2 . PHE A 1 469 ? 27.138  10.366  21.693  1.00 89.92 469 A 1 
ATOM 3709 C CZ  . PHE A 1 469 ? 26.964  9.374   20.717  1.00 90.97 469 A 1 
ATOM 3710 N N   . LEU A 1 470 ? 31.689  15.041  19.323  1.00 95.09 470 A 1 
ATOM 3711 C CA  . LEU A 1 470 ? 32.213  16.204  18.619  1.00 94.97 470 A 1 
ATOM 3712 C C   . LEU A 1 470 ? 33.558  15.918  17.935  1.00 94.86 470 A 1 
ATOM 3713 O O   . LEU A 1 470 ? 33.835  16.524  16.898  1.00 92.81 470 A 1 
ATOM 3714 C CB  . LEU A 1 470 ? 32.323  17.368  19.610  1.00 93.49 470 A 1 
ATOM 3715 C CG  . LEU A 1 470 ? 32.196  18.749  18.938  1.00 89.79 470 A 1 
ATOM 3716 C CD1 . LEU A 1 470 ? 30.739  19.081  18.659  1.00 87.64 470 A 1 
ATOM 3717 C CD2 . LEU A 1 470 ? 32.754  19.825  19.848  1.00 87.22 470 A 1 
ATOM 3718 N N   . GLU A 1 471 ? 34.353  14.998  18.450  1.00 94.65 471 A 1 
ATOM 3719 C CA  . GLU A 1 471 ? 35.654  14.622  17.875  1.00 93.45 471 A 1 
ATOM 3720 C C   . GLU A 1 471 ? 35.547  14.141  16.420  1.00 92.42 471 A 1 
ATOM 3721 O O   . GLU A 1 471 ? 36.428  14.407  15.609  1.00 87.06 471 A 1 
ATOM 3722 C CB  . GLU A 1 471 ? 36.311  13.511  18.718  1.00 91.71 471 A 1 
ATOM 3723 C CG  . GLU A 1 471 ? 36.760  13.976  20.118  1.00 84.66 471 A 1 
ATOM 3724 C CD  . GLU A 1 471 ? 37.521  12.890  20.904  1.00 76.34 471 A 1 
ATOM 3725 O OE1 . GLU A 1 471 ? 38.144  13.251  21.932  1.00 69.19 471 A 1 
ATOM 3726 O OE2 . GLU A 1 471 ? 37.520  11.715  20.478  1.00 69.49 471 A 1 
ATOM 3727 N N   . GLY A 1 472 ? 34.461  13.465  16.083  1.00 92.84 472 A 1 
ATOM 3728 C CA  . GLY A 1 472 ? 34.180  12.958  14.734  1.00 92.47 472 A 1 
ATOM 3729 C C   . GLY A 1 472 ? 33.215  13.834  13.929  1.00 93.72 472 A 1 
ATOM 3730 O O   . GLY A 1 472 ? 32.621  13.343  12.974  1.00 91.40 472 A 1 
ATOM 3731 N N   . PHE A 1 473 ? 33.020  15.108  14.299  1.00 93.68 473 A 1 
ATOM 3732 C CA  . PHE A 1 473 ? 31.925  15.938  13.782  1.00 94.27 473 A 1 
ATOM 3733 C C   . PHE A 1 473 ? 31.820  15.965  12.248  1.00 94.25 473 A 1 
ATOM 3734 O O   . PHE A 1 473 ? 30.721  15.826  11.704  1.00 92.96 473 A 1 
ATOM 3735 C CB  . PHE A 1 473 ? 32.082  17.367  14.309  1.00 94.01 473 A 1 
ATOM 3736 C CG  . PHE A 1 473 ? 30.946  18.277  13.934  1.00 94.92 473 A 1 
ATOM 3737 C CD1 . PHE A 1 473 ? 31.029  19.121  12.807  1.00 93.26 473 A 1 
ATOM 3738 C CD2 . PHE A 1 473 ? 29.774  18.302  14.717  1.00 93.23 473 A 1 
ATOM 3739 C CE1 . PHE A 1 473 ? 29.970  19.979  12.479  1.00 92.49 473 A 1 
ATOM 3740 C CE2 . PHE A 1 473 ? 28.714  19.156  14.394  1.00 92.49 473 A 1 
ATOM 3741 C CZ  . PHE A 1 473 ? 28.817  19.999  13.278  1.00 93.58 473 A 1 
ATOM 3742 N N   . HIS A 1 474 ? 32.943  16.133  11.539  1.00 93.04 474 A 1 
ATOM 3743 C CA  . HIS A 1 474 ? 32.946  16.223  10.073  1.00 91.94 474 A 1 
ATOM 3744 C C   . HIS A 1 474 ? 32.691  14.889  9.364   1.00 92.33 474 A 1 
ATOM 3745 O O   . HIS A 1 474 ? 32.210  14.890  8.237   1.00 90.14 474 A 1 
ATOM 3746 C CB  . HIS A 1 474 ? 34.257  16.861  9.599   1.00 89.44 474 A 1 
ATOM 3747 C CG  . HIS A 1 474 ? 34.318  18.325  9.939   1.00 83.25 474 A 1 
ATOM 3748 N ND1 . HIS A 1 474 ? 33.363  19.264  9.602   1.00 71.83 474 A 1 
ATOM 3749 C CD2 . HIS A 1 474 ? 35.298  18.970  10.649  1.00 69.83 474 A 1 
ATOM 3750 C CE1 . HIS A 1 474 ? 33.757  20.449  10.103  1.00 69.93 474 A 1 
ATOM 3751 N NE2 . HIS A 1 474 ? 34.923  20.301  10.737  1.00 68.48 474 A 1 
ATOM 3752 N N   . ASP A 1 475 ? 32.950  13.770  10.026  1.00 93.78 475 A 1 
ATOM 3753 C CA  . ASP A 1 475 ? 32.693  12.422  9.501   1.00 93.33 475 A 1 
ATOM 3754 C C   . ASP A 1 475 ? 31.253  11.961  9.783   1.00 93.83 475 A 1 
ATOM 3755 O O   . ASP A 1 475 ? 30.794  10.951  9.244   1.00 91.74 475 A 1 
ATOM 3756 C CB  . ASP A 1 475 ? 33.717  11.446  10.104  1.00 91.61 475 A 1 
ATOM 3757 C CG  . ASP A 1 475 ? 35.174  11.771  9.741   1.00 86.99 475 A 1 
ATOM 3758 O OD1 . ASP A 1 475 ? 35.427  12.098  8.556   1.00 82.30 475 A 1 
ATOM 3759 O OD2 . ASP A 1 475 ? 36.037  11.649  10.635  1.00 80.88 475 A 1 
ATOM 3760 N N   . GLU A 1 476 ? 30.529  12.709  10.609  1.00 93.92 476 A 1 
ATOM 3761 C CA  . GLU A 1 476 ? 29.147  12.406  10.948  1.00 94.46 476 A 1 
ATOM 3762 C C   . GLU A 1 476 ? 28.172  12.781  9.825   1.00 94.57 476 A 1 
ATOM 3763 O O   . GLU A 1 476 ? 28.388  13.689  9.022   1.00 93.07 476 A 1 
ATOM 3764 C CB  . GLU A 1 476 ? 28.755  13.105  12.257  1.00 93.94 476 A 1 
ATOM 3765 C CG  . GLU A 1 476 ? 29.464  12.541  13.497  1.00 90.99 476 A 1 
ATOM 3766 C CD  . GLU A 1 476 ? 28.993  11.133  13.899  1.00 92.86 476 A 1 
ATOM 3767 O OE1 . GLU A 1 476 ? 29.472  10.648  14.941  1.00 86.70 476 A 1 
ATOM 3768 O OE2 . GLU A 1 476 ? 28.135  10.522  13.222  1.00 88.91 476 A 1 
ATOM 3769 N N   . SER A 1 477 ? 27.031  12.113  9.811   1.00 95.17 477 A 1 
ATOM 3770 C CA  . SER A 1 477 ? 25.939  12.506  8.923   1.00 94.78 477 A 1 
ATOM 3771 C C   . SER A 1 477 ? 25.404  13.899  9.294   1.00 95.19 477 A 1 
ATOM 3772 O O   . SER A 1 477 ? 25.405  14.299  10.459  1.00 94.54 477 A 1 
ATOM 3773 C CB  . SER A 1 477 ? 24.814  11.468  8.953   1.00 93.55 477 A 1 
ATOM 3774 O OG  . SER A 1 477 ? 24.077  11.554  10.164  1.00 86.43 477 A 1 
ATOM 3775 N N   . THR A 1 478 ? 24.831  14.606  8.325   1.00 93.98 478 A 1 
ATOM 3776 C CA  . THR A 1 478 ? 24.155  15.888  8.570   1.00 93.43 478 A 1 
ATOM 3777 C C   . THR A 1 478 ? 23.116  15.814  9.699   1.00 93.93 478 A 1 
ATOM 3778 O O   . THR A 1 478 ? 22.982  16.741  10.481  1.00 93.32 478 A 1 
ATOM 3779 C CB  . THR A 1 478 ? 23.436  16.346  7.291   1.00 91.71 478 A 1 
ATOM 3780 O OG1 . THR A 1 478 ? 24.358  16.472  6.228   1.00 82.98 478 A 1 
ATOM 3781 C CG2 . THR A 1 478 ? 22.741  17.686  7.446   1.00 80.77 478 A 1 
ATOM 3782 N N   . GLN A 1 479 ? 22.407  14.703  9.811   1.00 92.38 479 A 1 
ATOM 3783 C CA  . GLN A 1 479 ? 21.428  14.479  10.879  1.00 92.33 479 A 1 
ATOM 3784 C C   . GLN A 1 479 ? 22.087  14.495  12.261  1.00 93.23 479 A 1 
ATOM 3785 O O   . GLN A 1 479 ? 21.590  15.151  13.175  1.00 93.08 479 A 1 
ATOM 3786 C CB  . GLN A 1 479 ? 20.723  13.136  10.612  1.00 90.45 479 A 1 
ATOM 3787 C CG  . GLN A 1 479 ? 19.603  12.840  11.625  1.00 83.57 479 A 1 
ATOM 3788 C CD  . GLN A 1 479 ? 18.967  11.469  11.402  1.00 81.88 479 A 1 
ATOM 3789 O OE1 . GLN A 1 479 ? 19.375  10.683  10.567  1.00 75.54 479 A 1 
ATOM 3790 N NE2 . GLN A 1 479 ? 17.938  11.124  12.139  1.00 73.12 479 A 1 
ATOM 3791 N N   . VAL A 1 480 ? 23.211  13.813  12.406  1.00 94.80 480 A 1 
ATOM 3792 C CA  . VAL A 1 480 ? 23.982  13.771  13.652  1.00 95.58 480 A 1 
ATOM 3793 C C   . VAL A 1 480 ? 24.576  15.151  13.951  1.00 95.81 480 A 1 
ATOM 3794 O O   . VAL A 1 480 ? 24.400  15.639  15.066  1.00 95.60 480 A 1 
ATOM 3795 C CB  . VAL A 1 480 ? 25.064  12.676  13.602  1.00 95.62 480 A 1 
ATOM 3796 C CG1 . VAL A 1 480 ? 25.984  12.720  14.822  1.00 94.29 480 A 1 
ATOM 3797 C CG2 . VAL A 1 480 ? 24.409  11.291  13.564  1.00 94.46 480 A 1 
ATOM 3798 N N   . GLN A 1 481 ? 25.171  15.821  12.961  1.00 96.19 481 A 1 
ATOM 3799 C CA  . GLN A 1 481 ? 25.757  17.160  13.122  1.00 96.36 481 A 1 
ATOM 3800 C C   . GLN A 1 481 ? 24.724  18.184  13.628  1.00 96.27 481 A 1 
ATOM 3801 O O   . GLN A 1 481 ? 24.979  18.915  14.584  1.00 95.97 481 A 1 
ATOM 3802 C CB  . GLN A 1 481 ? 26.327  17.628  11.769  1.00 96.20 481 A 1 
ATOM 3803 C CG  . GLN A 1 481 ? 27.567  16.850  11.317  1.00 95.31 481 A 1 
ATOM 3804 C CD  . GLN A 1 481 ? 28.047  17.273  9.929   1.00 94.81 481 A 1 
ATOM 3805 O OE1 . GLN A 1 481 ? 27.320  17.856  9.132   1.00 90.17 481 A 1 
ATOM 3806 N NE2 . GLN A 1 481 ? 29.281  17.004  9.585   1.00 88.91 481 A 1 
ATOM 3807 N N   . LEU A 1 482 ? 23.540  18.209  13.020  1.00 95.06 482 A 1 
ATOM 3808 C CA  . LEU A 1 482 ? 22.457  19.097  13.441  1.00 94.52 482 A 1 
ATOM 3809 C C   . LEU A 1 482 ? 21.981  18.776  14.861  1.00 95.04 482 A 1 
ATOM 3810 O O   . LEU A 1 482 ? 21.769  19.687  15.669  1.00 94.97 482 A 1 
ATOM 3811 C CB  . LEU A 1 482 ? 21.276  18.972  12.455  1.00 93.39 482 A 1 
ATOM 3812 C CG  . LEU A 1 482 ? 21.516  19.629  11.085  1.00 89.75 482 A 1 
ATOM 3813 C CD1 . LEU A 1 482 ? 20.383  19.255  10.126  1.00 86.83 482 A 1 
ATOM 3814 C CD2 . LEU A 1 482 ? 21.569  21.149  11.183  1.00 86.52 482 A 1 
ATOM 3815 N N   . GLN A 1 483 ? 21.851  17.492  15.177  1.00 95.05 483 A 1 
ATOM 3816 C CA  . GLN A 1 483 ? 21.410  17.069  16.503  1.00 95.24 483 A 1 
ATOM 3817 C C   . GLN A 1 483 ? 22.466  17.359  17.578  1.00 95.89 483 A 1 
ATOM 3818 O O   . GLN A 1 483 ? 22.098  17.714  18.698  1.00 95.85 483 A 1 
ATOM 3819 C CB  . GLN A 1 483 ? 21.015  15.587  16.445  1.00 94.38 483 A 1 
ATOM 3820 C CG  . GLN A 1 483 ? 20.297  15.102  17.703  1.00 86.25 483 A 1 
ATOM 3821 C CD  . GLN A 1 483 ? 19.094  15.992  18.056  1.00 87.11 483 A 1 
ATOM 3822 O OE1 . GLN A 1 483 ? 18.052  15.970  17.427  1.00 78.04 483 A 1 
ATOM 3823 N NE2 . GLN A 1 483 ? 19.205  16.834  19.045  1.00 75.03 483 A 1 
ATOM 3824 N N   . LEU A 1 484 ? 23.747  17.276  17.228  1.00 96.52 484 A 1 
ATOM 3825 C CA  . LEU A 1 484 ? 24.865  17.610  18.106  1.00 96.98 484 A 1 
ATOM 3826 C C   . LEU A 1 484 ? 24.899  19.105  18.432  1.00 97.32 484 A 1 
ATOM 3827 O O   . LEU A 1 484 ? 24.947  19.475  19.604  1.00 96.97 484 A 1 
ATOM 3828 C CB  . LEU A 1 484 ? 26.173  17.131  17.434  1.00 96.45 484 A 1 
ATOM 3829 C CG  . LEU A 1 484 ? 27.002  16.206  18.351  1.00 91.46 484 A 1 
ATOM 3830 C CD1 . LEU A 1 484 ? 27.705  15.143  17.512  1.00 90.32 484 A 1 
ATOM 3831 C CD2 . LEU A 1 484 ? 28.042  16.983  19.131  1.00 90.18 484 A 1 
ATOM 3832 N N   . LEU A 1 485 ? 24.745  19.965  17.427  1.00 96.76 485 A 1 
ATOM 3833 C CA  . LEU A 1 485 ? 24.600  21.411  17.622  1.00 96.83 485 A 1 
ATOM 3834 C C   . LEU A 1 485 ? 23.439  21.719  18.574  1.00 97.12 485 A 1 
ATOM 3835 O O   . LEU A 1 485 ? 23.610  22.449  19.551  1.00 96.88 485 A 1 
ATOM 3836 C CB  . LEU A 1 485 ? 24.416  22.060  16.235  1.00 96.55 485 A 1 
ATOM 3837 C CG  . LEU A 1 485 ? 24.128  23.579  16.280  1.00 95.79 485 A 1 
ATOM 3838 C CD1 . LEU A 1 485 ? 25.290  24.373  16.883  1.00 93.84 485 A 1 
ATOM 3839 C CD2 . LEU A 1 485 ? 23.896  24.100  14.857  1.00 93.56 485 A 1 
ATOM 3840 N N   . THR A 1 486 ? 22.274  21.121  18.334  1.00 96.40 486 A 1 
ATOM 3841 C CA  . THR A 1 486 ? 21.082  21.323  19.169  1.00 96.24 486 A 1 
ATOM 3842 C C   . THR A 1 486 ? 21.289  20.835  20.604  1.00 96.76 486 A 1 
ATOM 3843 O O   . THR A 1 486 ? 20.935  21.536  21.556  1.00 96.51 486 A 1 
ATOM 3844 C CB  . THR A 1 486 ? 19.877  20.609  18.525  1.00 94.90 486 A 1 
ATOM 3845 O OG1 . THR A 1 486 ? 19.664  21.137  17.236  1.00 88.21 486 A 1 
ATOM 3846 C CG2 . THR A 1 486 ? 18.579  20.812  19.295  1.00 86.10 486 A 1 
ATOM 3847 N N   . ALA A 1 487 ? 21.876  19.654  20.784  1.00 96.79 487 A 1 
ATOM 3848 C CA  . ALA A 1 487 ? 22.123  19.063  22.098  1.00 97.02 487 A 1 
ATOM 3849 C C   . ALA A 1 487 ? 23.126  19.886  22.919  1.00 97.33 487 A 1 
ATOM 3850 O O   . ALA A 1 487 ? 22.865  20.160  24.095  1.00 97.07 487 A 1 
ATOM 3851 C CB  . ALA A 1 487 ? 22.597  17.622  21.900  1.00 96.85 487 A 1 
ATOM 3852 N N   . ILE A 1 488 ? 24.227  20.344  22.307  1.00 97.70 488 A 1 
ATOM 3853 C CA  . ILE A 1 488 ? 25.234  21.165  22.982  1.00 97.95 488 A 1 
ATOM 3854 C C   . ILE A 1 488 ? 24.669  22.536  23.357  1.00 97.98 488 A 1 
ATOM 3855 O O   . ILE A 1 488 ? 24.900  23.009  24.465  1.00 97.55 488 A 1 
ATOM 3856 C CB  . ILE A 1 488 ? 26.520  21.261  22.134  1.00 97.91 488 A 1 
ATOM 3857 C CG1 . ILE A 1 488 ? 27.203  19.872  22.075  1.00 96.92 488 A 1 
ATOM 3858 C CG2 . ILE A 1 488 ? 27.493  22.304  22.728  1.00 97.02 488 A 1 
ATOM 3859 C CD1 . ILE A 1 488 ? 28.360  19.789  21.078  1.00 94.79 488 A 1 
ATOM 3860 N N   . VAL A 1 489 ? 23.858  23.158  22.493  1.00 97.78 489 A 1 
ATOM 3861 C CA  . VAL A 1 489 ? 23.178  24.417  22.831  1.00 97.66 489 A 1 
ATOM 3862 C C   . VAL A 1 489 ? 22.215  24.225  24.009  1.00 97.59 489 A 1 
ATOM 3863 O O   . VAL A 1 489 ? 22.197  25.062  24.910  1.00 97.05 489 A 1 
ATOM 3864 C CB  . VAL A 1 489 ? 22.468  25.013  21.596  1.00 97.40 489 A 1 
ATOM 3865 C CG1 . VAL A 1 489 ? 21.564  26.199  21.957  1.00 95.63 489 A 1 
ATOM 3866 C CG2 . VAL A 1 489 ? 23.501  25.535  20.589  1.00 95.69 489 A 1 
ATOM 3867 N N   . LYS A 1 490 ? 21.455  23.122  24.053  1.00 97.20 490 A 1 
ATOM 3868 C CA  . LYS A 1 490 ? 20.616  22.801  25.214  1.00 96.71 490 A 1 
ATOM 3869 C C   . LYS A 1 490 ? 21.445  22.629  26.483  1.00 96.89 490 A 1 
ATOM 3870 O O   . LYS A 1 490 ? 21.087  23.186  27.522  1.00 95.98 490 A 1 
ATOM 3871 C CB  . LYS A 1 490 ? 19.800  21.519  24.979  1.00 95.61 490 A 1 
ATOM 3872 C CG  . LYS A 1 490 ? 18.631  21.694  24.003  1.00 92.08 490 A 1 
ATOM 3873 C CD  . LYS A 1 490 ? 17.969  20.335  23.761  1.00 90.85 490 A 1 
ATOM 3874 C CE  . LYS A 1 490 ? 16.871  20.418  22.710  1.00 86.50 490 A 1 
ATOM 3875 N NZ  . LYS A 1 490 ? 16.293  19.079  22.434  1.00 84.08 490 A 1 
ATOM 3876 N N   . LEU A 1 491 ? 22.543  21.883  26.412  1.00 97.29 491 A 1 
ATOM 3877 C CA  . LEU A 1 491 ? 23.434  21.651  27.548  1.00 97.09 491 A 1 
ATOM 3878 C C   . LEU A 1 491 ? 24.035  22.970  28.050  1.00 97.09 491 A 1 
ATOM 3879 O O   . LEU A 1 491 ? 23.990  23.244  29.248  1.00 96.17 491 A 1 
ATOM 3880 C CB  . LEU A 1 491 ? 24.512  20.645  27.138  1.00 96.54 491 A 1 
ATOM 3881 C CG  . LEU A 1 491 ? 25.540  20.354  28.255  1.00 94.31 491 A 1 
ATOM 3882 C CD1 . LEU A 1 491 ? 24.899  19.735  29.493  1.00 90.17 491 A 1 
ATOM 3883 C CD2 . LEU A 1 491 ? 26.600  19.378  27.742  1.00 90.23 491 A 1 
ATOM 3884 N N   . PHE A 1 492 ? 24.508  23.818  27.136  1.00 97.31 492 A 1 
ATOM 3885 C CA  . PHE A 1 492 ? 25.052  25.135  27.462  1.00 97.36 492 A 1 
ATOM 3886 C C   . PHE A 1 492 ? 24.019  26.038  28.139  1.00 97.26 492 A 1 
ATOM 3887 O O   . PHE A 1 492 ? 24.322  26.681  29.143  1.00 96.75 492 A 1 
ATOM 3888 C CB  . PHE A 1 492 ? 25.591  25.782  26.181  1.00 97.34 492 A 1 
ATOM 3889 C CG  . PHE A 1 492 ? 26.120  27.179  26.411  1.00 97.57 492 A 1 
ATOM 3890 C CD1 . PHE A 1 492 ? 25.353  28.299  26.055  1.00 96.13 492 A 1 
ATOM 3891 C CD2 . PHE A 1 492 ? 27.364  27.359  27.027  1.00 96.42 492 A 1 
ATOM 3892 C CE1 . PHE A 1 492 ? 25.829  29.591  26.309  1.00 95.97 492 A 1 
ATOM 3893 C CE2 . PHE A 1 492 ? 27.846  28.645  27.288  1.00 95.91 492 A 1 
ATOM 3894 C CZ  . PHE A 1 492 ? 27.085  29.764  26.931  1.00 96.73 492 A 1 
ATOM 3895 N N   . LEU A 1 493 ? 22.780  26.055  27.664  1.00 97.11 493 A 1 
ATOM 3896 C CA  . LEU A 1 493 ? 21.703  26.799  28.310  1.00 96.92 493 A 1 
ATOM 3897 C C   . LEU A 1 493 ? 21.389  26.281  29.726  1.00 96.54 493 A 1 
ATOM 3898 O O   . LEU A 1 493 ? 20.945  27.065  30.565  1.00 95.33 493 A 1 
ATOM 3899 C CB  . LEU A 1 493 ? 20.446  26.743  27.428  1.00 96.69 493 A 1 
ATOM 3900 C CG  . LEU A 1 493 ? 20.488  27.673  26.199  1.00 96.08 493 A 1 
ATOM 3901 C CD1 . LEU A 1 493 ? 19.289  27.359  25.296  1.00 94.57 493 A 1 
ATOM 3902 C CD2 . LEU A 1 493 ? 20.392  29.148  26.591  1.00 94.44 493 A 1 
ATOM 3903 N N   . LYS A 1 494 ? 21.614  25.000  29.997  1.00 96.33 494 A 1 
ATOM 3904 C CA  . LYS A 1 494 ? 21.440  24.394  31.332  1.00 95.56 494 A 1 
ATOM 3905 C C   . LYS A 1 494 ? 22.638  24.689  32.244  1.00 95.35 494 A 1 
ATOM 3906 O O   . LYS A 1 494 ? 22.439  25.037  33.402  1.00 94.18 494 A 1 
ATOM 3907 C CB  . LYS A 1 494 ? 21.230  22.869  31.196  1.00 94.29 494 A 1 
ATOM 3908 C CG  . LYS A 1 494 ? 19.873  22.513  30.551  1.00 92.56 494 A 1 
ATOM 3909 C CD  . LYS A 1 494 ? 19.793  21.018  30.224  1.00 91.29 494 A 1 
ATOM 3910 C CE  . LYS A 1 494 ? 18.471  20.695  29.534  1.00 88.76 494 A 1 
ATOM 3911 N NZ  . LYS A 1 494 ? 18.294  19.238  29.280  1.00 84.73 494 A 1 
ATOM 3912 N N   . LYS A 1 495 ? 23.866  24.572  31.719  1.00 95.54 495 A 1 
ATOM 3913 C CA  . LYS A 1 495 ? 25.128  24.667  32.470  1.00 94.97 495 A 1 
ATOM 3914 C C   . LYS A 1 495 ? 26.154  25.558  31.758  1.00 95.76 495 A 1 
ATOM 3915 O O   . LYS A 1 495 ? 27.181  25.067  31.286  1.00 94.63 495 A 1 
ATOM 3916 C CB  . LYS A 1 495 ? 25.690  23.256  32.688  1.00 92.68 495 A 1 
ATOM 3917 C CG  . LYS A 1 495 ? 24.834  22.333  33.570  1.00 87.04 495 A 1 
ATOM 3918 C CD  . LYS A 1 495 ? 25.623  21.026  33.714  1.00 81.81 495 A 1 
ATOM 3919 C CE  . LYS A 1 495 ? 25.050  20.016  34.694  1.00 72.24 495 A 1 
ATOM 3920 N NZ  . LYS A 1 495 ? 26.053  18.941  34.887  1.00 65.20 495 A 1 
ATOM 3921 N N   . PRO A 1 496 ? 25.931  26.878  31.656  1.00 96.04 496 A 1 
ATOM 3922 C CA  . PRO A 1 496 ? 26.744  27.747  30.805  1.00 96.17 496 A 1 
ATOM 3923 C C   . PRO A 1 496 ? 28.230  27.760  31.160  1.00 96.21 496 A 1 
ATOM 3924 O O   . PRO A 1 496 ? 29.087  27.697  30.290  1.00 95.03 496 A 1 
ATOM 3925 C CB  . PRO A 1 496 ? 26.131  29.149  30.955  1.00 95.16 496 A 1 
ATOM 3926 C CG  . PRO A 1 496 ? 24.710  28.885  31.418  1.00 93.04 496 A 1 
ATOM 3927 C CD  . PRO A 1 496 ? 24.825  27.608  32.238  1.00 95.53 496 A 1 
ATOM 3928 N N   . THR A 1 497 ? 28.552  27.836  32.458  1.00 95.47 497 A 1 
ATOM 3929 C CA  . THR A 1 497 ? 29.933  27.948  32.932  1.00 94.75 497 A 1 
ATOM 3930 C C   . THR A 1 497 ? 30.757  26.687  32.724  1.00 94.76 497 A 1 
ATOM 3931 O O   . THR A 1 497 ? 31.967  26.781  32.564  1.00 92.35 497 A 1 
ATOM 3932 C CB  . THR A 1 497 ? 29.958  28.307  34.419  1.00 93.05 497 A 1 
ATOM 3933 O OG1 . THR A 1 497 ? 29.052  27.500  35.140  1.00 83.85 497 A 1 
ATOM 3934 C CG2 . THR A 1 497 ? 29.532  29.757  34.650  1.00 81.16 497 A 1 
ATOM 3935 N N   . GLU A 1 498 ? 30.111  25.522  32.715  1.00 95.43 498 A 1 
ATOM 3936 C CA  . GLU A 1 498 ? 30.778  24.220  32.581  1.00 94.70 498 A 1 
ATOM 3937 C C   . GLU A 1 498 ? 30.996  23.832  31.114  1.00 95.35 498 A 1 
ATOM 3938 O O   . GLU A 1 498 ? 31.834  22.990  30.823  1.00 93.51 498 A 1 
ATOM 3939 C CB  . GLU A 1 498 ? 29.944  23.151  33.309  1.00 92.31 498 A 1 
ATOM 3940 C CG  . GLU A 1 498 ? 29.875  23.373  34.831  1.00 85.87 498 A 1 
ATOM 3941 C CD  . GLU A 1 498 ? 28.851  22.470  35.549  1.00 81.48 498 A 1 
ATOM 3942 O OE1 . GLU A 1 498 ? 28.318  22.918  36.588  1.00 74.15 498 A 1 
ATOM 3943 O OE2 . GLU A 1 498 ? 28.528  21.368  35.062  1.00 75.01 498 A 1 
ATOM 3944 N N   . THR A 1 499 ? 30.269  24.457  30.187  1.00 95.91 499 A 1 
ATOM 3945 C CA  . THR A 1 499 ? 30.209  24.020  28.781  1.00 96.52 499 A 1 
ATOM 3946 C C   . THR A 1 499 ? 30.588  25.111  27.783  1.00 96.74 499 A 1 
ATOM 3947 O O   . THR A 1 499 ? 30.282  25.015  26.589  1.00 95.76 499 A 1 
ATOM 3948 C CB  . THR A 1 499 ? 28.831  23.431  28.466  1.00 95.73 499 A 1 
ATOM 3949 O OG1 . THR A 1 499 ? 27.827  24.377  28.736  1.00 92.41 499 A 1 
ATOM 3950 C CG2 . THR A 1 499 ? 28.534  22.190  29.310  1.00 91.17 499 A 1 
ATOM 3951 N N   . GLN A 1 500 ? 31.264  26.171  28.231  1.00 96.89 500 A 1 
ATOM 3952 C CA  . GLN A 1 500 ? 31.677  27.282  27.374  1.00 96.65 500 A 1 
ATOM 3953 C C   . GLN A 1 500 ? 32.582  26.822  26.226  1.00 96.59 500 A 1 
ATOM 3954 O O   . GLN A 1 500 ? 32.410  27.261  25.090  1.00 95.38 500 A 1 
ATOM 3955 C CB  . GLN A 1 500 ? 32.390  28.334  28.229  1.00 95.44 500 A 1 
ATOM 3956 C CG  . GLN A 1 500 ? 32.728  29.592  27.414  1.00 92.83 500 A 1 
ATOM 3957 C CD  . GLN A 1 500 ? 33.431  30.683  28.244  1.00 90.86 500 A 1 
ATOM 3958 O OE1 . GLN A 1 500 ? 33.955  30.462  29.316  1.00 83.44 500 A 1 
ATOM 3959 N NE2 . GLN A 1 500 ? 33.471  31.893  27.757  1.00 79.10 500 A 1 
ATOM 3960 N N   . GLU A 1 501 ? 33.533  25.949  26.509  1.00 96.35 501 A 1 
ATOM 3961 C CA  . GLU A 1 501 ? 34.486  25.449  25.515  1.00 95.82 501 A 1 
ATOM 3962 C C   . GLU A 1 501 ? 33.792  24.526  24.505  1.00 96.12 501 A 1 
ATOM 3963 O O   . GLU A 1 501 ? 33.976  24.676  23.296  1.00 95.08 501 A 1 
ATOM 3964 C CB  . GLU A 1 501 ? 35.649  24.778  26.264  1.00 94.55 501 A 1 
ATOM 3965 C CG  . GLU A 1 501 ? 36.929  24.725  25.428  1.00 82.58 501 A 1 
ATOM 3966 C CD  . GLU A 1 501 ? 38.165  24.407  26.284  1.00 72.21 501 A 1 
ATOM 3967 O OE1 . GLU A 1 501 ? 39.277  24.783  25.843  1.00 63.99 501 A 1 
ATOM 3968 O OE2 . GLU A 1 501 ? 38.002  23.877  27.398  1.00 64.55 501 A 1 
ATOM 3969 N N   . LEU A 1 502 ? 32.886  23.687  24.976  1.00 96.76 502 A 1 
ATOM 3970 C CA  . LEU A 1 502 ? 32.092  22.794  24.141  1.00 96.89 502 A 1 
ATOM 3971 C C   . LEU A 1 502 ? 31.189  23.562  23.160  1.00 97.02 502 A 1 
ATOM 3972 O O   . LEU A 1 502 ? 31.141  23.247  21.969  1.00 96.26 502 A 1 
ATOM 3973 C CB  . LEU A 1 502 ? 31.263  21.894  25.077  1.00 96.14 502 A 1 
ATOM 3974 C CG  . LEU A 1 502 ? 30.593  20.709  24.367  1.00 92.78 502 A 1 
ATOM 3975 C CD1 . LEU A 1 502 ? 31.627  19.688  23.907  1.00 89.23 502 A 1 
ATOM 3976 C CD2 . LEU A 1 502 ? 29.632  20.015  25.324  1.00 89.22 502 A 1 
ATOM 3977 N N   . VAL A 1 503 ? 30.531  24.634  23.608  1.00 97.16 503 A 1 
ATOM 3978 C CA  . VAL A 1 503 ? 29.709  25.464  22.722  1.00 97.19 503 A 1 
ATOM 3979 C C   . VAL A 1 503 ? 30.562  26.241  21.723  1.00 97.09 503 A 1 
ATOM 3980 O O   . VAL A 1 503 ? 30.177  26.380  20.576  1.00 96.15 503 A 1 
ATOM 3981 C CB  . VAL A 1 503 ? 28.732  26.360  23.519  1.00 96.14 503 A 1 
ATOM 3982 C CG1 . VAL A 1 503 ? 29.282  27.720  23.916  1.00 89.73 503 A 1 
ATOM 3983 C CG2 . VAL A 1 503 ? 27.448  26.577  22.709  1.00 88.30 503 A 1 
ATOM 3984 N N   . GLN A 1 504 ? 31.736  26.715  22.120  1.00 96.60 504 A 1 
ATOM 3985 C CA  . GLN A 1 504 ? 32.688  27.368  21.211  1.00 96.19 504 A 1 
ATOM 3986 C C   . GLN A 1 504 ? 33.147  26.415  20.106  1.00 96.08 504 A 1 
ATOM 3987 O O   . GLN A 1 504 ? 33.184  26.816  18.940  1.00 95.30 504 A 1 
ATOM 3988 C CB  . GLN A 1 504 ? 33.879  27.907  22.028  1.00 95.05 504 A 1 
ATOM 3989 C CG  . GLN A 1 504 ? 35.018  28.513  21.201  1.00 91.44 504 A 1 
ATOM 3990 C CD  . GLN A 1 504 ? 34.595  29.784  20.450  1.00 88.38 504 A 1 
ATOM 3991 O OE1 . GLN A 1 504 ? 34.579  30.871  20.996  1.00 80.38 504 A 1 
ATOM 3992 N NE2 . GLN A 1 504 ? 34.263  29.686  19.195  1.00 75.81 504 A 1 
ATOM 3993 N N   . GLN A 1 505 ? 33.463  25.182  20.442  1.00 96.12 505 A 1 
ATOM 3994 C CA  . GLN A 1 505 ? 33.879  24.170  19.471  1.00 95.86 505 A 1 
ATOM 3995 C C   . GLN A 1 505 ? 32.765  23.853  18.480  1.00 96.00 505 A 1 
ATOM 3996 O O   . GLN A 1 505 ? 32.977  24.004  17.278  1.00 95.29 505 A 1 
ATOM 3997 C CB  . GLN A 1 505 ? 34.343  22.900  20.189  1.00 95.06 505 A 1 
ATOM 3998 C CG  . GLN A 1 505 ? 35.747  23.013  20.795  1.00 85.89 505 A 1 
ATOM 3999 C CD  . GLN A 1 505 ? 36.155  21.719  21.516  1.00 81.12 505 A 1 
ATOM 4000 O OE1 . GLN A 1 505 ? 35.378  20.790  21.626  1.00 73.16 505 A 1 
ATOM 4001 N NE2 . GLN A 1 505 ? 37.362  21.598  22.008  1.00 69.94 505 A 1 
ATOM 4002 N N   . VAL A 1 506 ? 31.563  23.508  18.927  1.00 96.16 506 A 1 
ATOM 4003 C CA  . VAL A 1 506 ? 30.477  23.134  18.007  1.00 96.44 506 A 1 
ATOM 4004 C C   . VAL A 1 506 ? 30.060  24.294  17.102  1.00 96.37 506 A 1 
ATOM 4005 O O   . VAL A 1 506 ? 29.811  24.087  15.918  1.00 95.77 506 A 1 
ATOM 4006 C CB  . VAL A 1 506 ? 29.270  22.531  18.749  1.00 96.27 506 A 1 
ATOM 4007 C CG1 . VAL A 1 506 ? 28.391  23.554  19.462  1.00 94.74 506 A 1 
ATOM 4008 C CG2 . VAL A 1 506 ? 28.399  21.735  17.770  1.00 94.52 506 A 1 
ATOM 4009 N N   . LEU A 1 507 ? 30.041  25.532  17.612  1.00 96.44 507 A 1 
ATOM 4010 C CA  . LEU A 1 507 ? 29.733  26.706  16.804  1.00 96.13 507 A 1 
ATOM 4011 C C   . LEU A 1 507 ? 30.817  26.977  15.767  1.00 95.48 507 A 1 
ATOM 4012 O O   . LEU A 1 507 ? 30.491  27.342  14.631  1.00 94.32 507 A 1 
ATOM 4013 C CB  . LEU A 1 507 ? 29.515  27.927  17.709  1.00 96.20 507 A 1 
ATOM 4014 C CG  . LEU A 1 507 ? 28.237  27.886  18.553  1.00 95.70 507 A 1 
ATOM 4015 C CD1 . LEU A 1 507 ? 28.205  29.099  19.486  1.00 94.38 507 A 1 
ATOM 4016 C CD2 . LEU A 1 507 ? 26.964  27.926  17.697  1.00 94.05 507 A 1 
ATOM 4017 N N   . SER A 1 508 ? 32.084  26.780  16.106  1.00 95.26 508 A 1 
ATOM 4018 C CA  . SER A 1 508 ? 33.190  26.908  15.155  1.00 94.47 508 A 1 
ATOM 4019 C C   . SER A 1 508 ? 33.104  25.849  14.059  1.00 94.39 508 A 1 
ATOM 4020 O O   . SER A 1 508 ? 33.110  26.212  12.886  1.00 93.30 508 A 1 
ATOM 4021 C CB  . SER A 1 508 ? 34.543  26.847  15.877  1.00 93.32 508 A 1 
ATOM 4022 O OG  . SER A 1 508 ? 34.650  27.920  16.795  1.00 82.85 508 A 1 
ATOM 4023 N N   . LEU A 1 509 ? 32.908  24.581  14.400  1.00 94.98 509 A 1 
ATOM 4024 C CA  . LEU A 1 509 ? 32.755  23.474  13.454  1.00 94.51 509 A 1 
ATOM 4025 C C   . LEU A 1 509 ? 31.550  23.676  12.529  1.00 94.48 509 A 1 
ATOM 4026 O O   . LEU A 1 509 ? 31.662  23.554  11.305  1.00 93.07 509 A 1 
ATOM 4027 C CB  . LEU A 1 509 ? 32.621  22.165  14.248  1.00 94.35 509 A 1 
ATOM 4028 C CG  . LEU A 1 509 ? 33.903  21.698  14.968  1.00 93.21 509 A 1 
ATOM 4029 C CD1 . LEU A 1 509 ? 33.567  20.589  15.956  1.00 90.77 509 A 1 
ATOM 4030 C CD2 . LEU A 1 509 ? 34.945  21.168  13.993  1.00 90.65 509 A 1 
ATOM 4031 N N   . ALA A 1 510 ? 30.411  24.088  13.074  1.00 94.90 510 A 1 
ATOM 4032 C CA  . ALA A 1 510 ? 29.200  24.297  12.291  1.00 94.69 510 A 1 
ATOM 4033 C C   . ALA A 1 510 ? 29.298  25.487  11.319  1.00 94.13 510 A 1 
ATOM 4034 O O   . ALA A 1 510 ? 28.711  25.453  10.236  1.00 92.35 510 A 1 
ATOM 4035 C CB  . ALA A 1 510 ? 28.027  24.475  13.256  1.00 94.57 510 A 1 
ATOM 4036 N N   . THR A 1 511 ? 30.016  26.565  11.691  1.00 94.36 511 A 1 
ATOM 4037 C CA  . THR A 1 511 ? 30.000  27.829  10.927  1.00 93.33 511 A 1 
ATOM 4038 C C   . THR A 1 511 ? 31.197  28.026  10.004  1.00 91.62 511 A 1 
ATOM 4039 O O   . THR A 1 511 ? 31.053  28.698  8.979   1.00 88.05 511 A 1 
ATOM 4040 C CB  . THR A 1 511 ? 29.859  29.046  11.835  1.00 92.48 511 A 1 
ATOM 4041 O OG1 . THR A 1 511 ? 30.921  29.138  12.745  1.00 87.70 511 A 1 
ATOM 4042 C CG2 . THR A 1 511 ? 28.546  29.046  12.611  1.00 87.44 511 A 1 
ATOM 4043 N N   . GLN A 1 512 ? 32.358  27.483  10.324  1.00 91.39 512 A 1 
ATOM 4044 C CA  . GLN A 1 512 ? 33.596  27.696  9.571   1.00 88.79 512 A 1 
ATOM 4045 C C   . GLN A 1 512 ? 33.926  26.517  8.660   1.00 87.25 512 A 1 
ATOM 4046 O O   . GLN A 1 512 ? 34.298  26.733  7.508   1.00 80.83 512 A 1 
ATOM 4047 C CB  . GLN A 1 512 ? 34.773  27.954  10.518  1.00 84.95 512 A 1 
ATOM 4048 C CG  . GLN A 1 512 ? 34.565  29.212  11.356  1.00 77.89 512 A 1 
ATOM 4049 C CD  . GLN A 1 512 ? 35.632  29.373  12.434  1.00 73.19 512 A 1 
ATOM 4050 O OE1 . GLN A 1 512 ? 36.810  29.161  12.238  1.00 65.66 512 A 1 
ATOM 4051 N NE2 . GLN A 1 512 ? 35.244  29.767  13.618  1.00 62.33 512 A 1 
ATOM 4052 N N   . ASP A 1 513 ? 33.768  25.315  9.155   1.00 84.65 513 A 1 
ATOM 4053 C CA  . ASP A 1 513 ? 34.309  24.113  8.527   1.00 82.35 513 A 1 
ATOM 4054 C C   . ASP A 1 513 ? 33.215  23.228  7.920   1.00 83.08 513 A 1 
ATOM 4055 O O   . ASP A 1 513 ? 33.488  22.139  7.420   1.00 76.43 513 A 1 
ATOM 4056 C CB  . ASP A 1 513 ? 35.189  23.371  9.541   1.00 77.57 513 A 1 
ATOM 4057 C CG  . ASP A 1 513 ? 36.326  24.233  10.103  1.00 72.06 513 A 1 
ATOM 4058 O OD1 . ASP A 1 513 ? 36.944  24.985  9.320   1.00 66.41 513 A 1 
ATOM 4059 O OD2 . ASP A 1 513 ? 36.572  24.150  11.331  1.00 66.16 513 A 1 
ATOM 4060 N N   . SER A 1 514 ? 31.974  23.695  7.910   1.00 84.83 514 A 1 
ATOM 4061 C CA  . SER A 1 514 ? 30.861  22.985  7.282   1.00 85.23 514 A 1 
ATOM 4062 C C   . SER A 1 514 ? 30.528  23.521  5.887   1.00 86.34 514 A 1 
ATOM 4063 O O   . SER A 1 514 ? 30.277  24.711  5.692   1.00 82.98 514 A 1 
ATOM 4064 C CB  . SER A 1 514 ? 29.623  23.027  8.170   1.00 82.76 514 A 1 
ATOM 4065 O OG  . SER A 1 514 ? 28.618  22.204  7.595   1.00 75.93 514 A 1 
ATOM 4066 N N   . ASP A 1 515 ? 30.413  22.594  4.931   1.00 86.20 515 A 1 
ATOM 4067 C CA  . ASP A 1 515 ? 29.890  22.879  3.590   1.00 85.83 515 A 1 
ATOM 4068 C C   . ASP A 1 515 ? 28.353  22.969  3.556   1.00 87.50 515 A 1 
ATOM 4069 O O   . ASP A 1 515 ? 27.777  23.459  2.585   1.00 83.27 515 A 1 
ATOM 4070 C CB  . ASP A 1 515 ? 30.385  21.804  2.617   1.00 81.69 515 A 1 
ATOM 4071 C CG  . ASP A 1 515 ? 31.889  21.887  2.350   1.00 73.44 515 A 1 
ATOM 4072 O OD1 . ASP A 1 515 ? 32.411  23.020  2.323   1.00 65.20 515 A 1 
ATOM 4073 O OD2 . ASP A 1 515 ? 32.476  20.811  2.100   1.00 66.59 515 A 1 
ATOM 4074 N N   . ASN A 1 516 ? 27.681  22.529  4.616   1.00 90.34 516 A 1 
ATOM 4075 C CA  . ASN A 1 516 ? 26.231  22.550  4.683   1.00 91.17 516 A 1 
ATOM 4076 C C   . ASN A 1 516 ? 25.714  23.958  5.063   1.00 91.82 516 A 1 
ATOM 4077 O O   . ASN A 1 516 ? 25.913  24.408  6.189   1.00 90.79 516 A 1 
ATOM 4078 C CB  . ASN A 1 516 ? 25.750  21.450  5.648   1.00 89.56 516 A 1 
ATOM 4079 C CG  . ASN A 1 516 ? 24.239  21.319  5.666   1.00 88.20 516 A 1 
ATOM 4080 O OD1 . ASN A 1 516 ? 23.484  22.222  5.350   1.00 81.58 516 A 1 
ATOM 4081 N ND2 . ASN A 1 516 ? 23.735  20.170  6.047   1.00 80.32 516 A 1 
ATOM 4082 N N   . PRO A 1 517 ? 24.999  24.651  4.148   1.00 91.01 517 A 1 
ATOM 4083 C CA  . PRO A 1 517 ? 24.518  25.998  4.423   1.00 91.11 517 A 1 
ATOM 4084 C C   . PRO A 1 517 ? 23.500  26.040  5.565   1.00 91.96 517 A 1 
ATOM 4085 O O   . PRO A 1 517 ? 23.540  26.979  6.352   1.00 90.80 517 A 1 
ATOM 4086 C CB  . PRO A 1 517 ? 23.925  26.494  3.100   1.00 89.28 517 A 1 
ATOM 4087 C CG  . PRO A 1 517 ? 23.527  25.211  2.379   1.00 85.33 517 A 1 
ATOM 4088 C CD  . PRO A 1 517 ? 24.598  24.217  2.822   1.00 88.62 517 A 1 
ATOM 4089 N N   . ASP A 1 518 ? 22.644  25.033  5.716   1.00 90.70 518 A 1 
ATOM 4090 C CA  . ASP A 1 518 ? 21.660  24.979  6.806   1.00 90.62 518 A 1 
ATOM 4091 C C   . ASP A 1 518 ? 22.348  24.862  8.174   1.00 92.17 518 A 1 
ATOM 4092 O O   . ASP A 1 518 ? 22.016  25.595  9.109   1.00 91.66 518 A 1 
ATOM 4093 C CB  . ASP A 1 518 ? 20.669  23.830  6.571   1.00 88.75 518 A 1 
ATOM 4094 C CG  . ASP A 1 518 ? 19.544  23.779  7.617   1.00 82.88 518 A 1 
ATOM 4095 O OD1 . ASP A 1 518 ? 18.969  24.835  7.944   1.00 78.28 518 A 1 
ATOM 4096 O OD2 . ASP A 1 518 ? 19.223  22.673  8.115   1.00 76.33 518 A 1 
ATOM 4097 N N   . LEU A 1 519 ? 23.375  24.024  8.278   1.00 92.95 519 A 1 
ATOM 4098 C CA  . LEU A 1 519 ? 24.161  23.885  9.508   1.00 93.92 519 A 1 
ATOM 4099 C C   . LEU A 1 519 ? 24.872  25.199  9.875   1.00 94.59 519 A 1 
ATOM 4100 O O   . LEU A 1 519 ? 24.806  25.624  11.034  1.00 93.98 519 A 1 
ATOM 4101 C CB  . LEU A 1 519 ? 25.149  22.727  9.341   1.00 93.83 519 A 1 
ATOM 4102 C CG  . LEU A 1 519 ? 25.953  22.407  10.621  1.00 92.06 519 A 1 
ATOM 4103 C CD1 . LEU A 1 519 ? 25.071  21.887  11.752  1.00 89.02 519 A 1 
ATOM 4104 C CD2 . LEU A 1 519 ? 26.990  21.339  10.314  1.00 88.37 519 A 1 
ATOM 4105 N N   . ARG A 1 520 ? 25.492  25.864  8.893   1.00 94.00 520 A 1 
ATOM 4106 C CA  . ARG A 1 520 ? 26.153  27.156  9.097   1.00 93.73 520 A 1 
ATOM 4107 C C   . ARG A 1 520 ? 25.182  28.241  9.545   1.00 94.34 520 A 1 
ATOM 4108 O O   . ARG A 1 520 ? 25.482  28.992  10.468  1.00 93.77 520 A 1 
ATOM 4109 C CB  . ARG A 1 520 ? 26.825  27.603  7.799   1.00 92.33 520 A 1 
ATOM 4110 C CG  . ARG A 1 520 ? 28.134  26.858  7.514   1.00 85.23 520 A 1 
ATOM 4111 C CD  . ARG A 1 520 ? 28.764  27.205  6.172   1.00 82.76 520 A 1 
ATOM 4112 N NE  . ARG A 1 520 ? 28.224  28.421  5.556   1.00 73.81 520 A 1 
ATOM 4113 C CZ  . ARG A 1 520 ? 28.300  28.742  4.279   1.00 69.63 520 A 1 
ATOM 4114 N NH1 . ARG A 1 520 ? 29.028  28.047  3.435   1.00 61.71 520 A 1 
ATOM 4115 N NH2 . ARG A 1 520 ? 27.622  29.766  3.831   1.00 60.17 520 A 1 
ATOM 4116 N N   . ASP A 1 521 ? 24.025  28.320  8.914   1.00 93.30 521 A 1 
ATOM 4117 C CA  . ASP A 1 521 ? 23.002  29.299  9.254   1.00 93.29 521 A 1 
ATOM 4118 C C   . ASP A 1 521 ? 22.465  29.045  10.670  1.00 94.00 521 A 1 
ATOM 4119 O O   . ASP A 1 521 ? 22.381  29.984  11.473  1.00 93.75 521 A 1 
ATOM 4120 C CB  . ASP A 1 521 ? 21.875  29.266  8.207   1.00 92.34 521 A 1 
ATOM 4121 C CG  . ASP A 1 521 ? 22.253  29.905  6.862   1.00 90.33 521 A 1 
ATOM 4122 O OD1 . ASP A 1 521 ? 23.325  30.552  6.765   1.00 87.42 521 A 1 
ATOM 4123 O OD2 . ASP A 1 521 ? 21.424  29.822  5.921   1.00 86.73 521 A 1 
ATOM 4124 N N   . ARG A 1 522 ? 22.195  27.783  11.025  1.00 94.01 522 A 1 
ATOM 4125 C CA  . ARG A 1 522 ? 21.784  27.415  12.386  1.00 94.32 522 A 1 
ATOM 4126 C C   . ARG A 1 522 ? 22.851  27.751  13.424  1.00 95.22 522 A 1 
ATOM 4127 O O   . ARG A 1 522 ? 22.509  28.319  14.455  1.00 95.11 522 A 1 
ATOM 4128 C CB  . ARG A 1 522 ? 21.444  25.927  12.458  1.00 93.15 522 A 1 
ATOM 4129 C CG  . ARG A 1 522 ? 20.125  25.597  11.759  1.00 87.33 522 A 1 
ATOM 4130 C CD  . ARG A 1 522 ? 19.850  24.100  11.892  1.00 84.58 522 A 1 
ATOM 4131 N NE  . ARG A 1 522 ? 18.766  23.674  11.017  1.00 79.92 522 A 1 
ATOM 4132 C CZ  . ARG A 1 522 ? 17.904  22.690  11.241  1.00 75.56 522 A 1 
ATOM 4133 N NH1 . ARG A 1 522 ? 17.835  22.049  12.377  1.00 68.97 522 A 1 
ATOM 4134 N NH2 . ARG A 1 522 ? 17.109  22.328  10.290  1.00 69.09 522 A 1 
ATOM 4135 N N   . GLY A 1 523 ? 24.111  27.457  13.152  1.00 94.82 523 A 1 
ATOM 4136 C CA  . GLY A 1 523 ? 25.230  27.795  14.028  1.00 95.34 523 A 1 
ATOM 4137 C C   . GLY A 1 523 ? 25.318  29.299  14.293  1.00 95.86 523 A 1 
ATOM 4138 O O   . GLY A 1 523 ? 25.366  29.727  15.445  1.00 95.34 523 A 1 
ATOM 4139 N N   . TYR A 1 524 ? 25.218  30.121  13.241  1.00 94.92 524 A 1 
ATOM 4140 C CA  . TYR A 1 524 ? 25.211  31.579  13.385  1.00 94.97 524 A 1 
ATOM 4141 C C   . TYR A 1 524 ? 23.991  32.091  14.165  1.00 95.34 524 A 1 
ATOM 4142 O O   . TYR A 1 524 ? 24.139  32.938  15.057  1.00 95.05 524 A 1 
ATOM 4143 C CB  . TYR A 1 524 ? 25.271  32.233  12.002  1.00 94.53 524 A 1 
ATOM 4144 C CG  . TYR A 1 524 ? 25.209  33.750  12.093  1.00 94.04 524 A 1 
ATOM 4145 C CD1 . TYR A 1 524 ? 23.988  34.427  11.925  1.00 92.15 524 A 1 
ATOM 4146 C CD2 . TYR A 1 524 ? 26.364  34.473  12.428  1.00 92.39 524 A 1 
ATOM 4147 C CE1 . TYR A 1 524 ? 23.924  35.817  12.079  1.00 91.60 524 A 1 
ATOM 4148 C CE2 . TYR A 1 524 ? 26.315  35.867  12.590  1.00 90.87 524 A 1 
ATOM 4149 C CZ  . TYR A 1 524 ? 25.093  36.538  12.412  1.00 91.91 524 A 1 
ATOM 4150 O OH  . TYR A 1 524 ? 25.038  37.896  12.568  1.00 90.75 524 A 1 
ATOM 4151 N N   . ILE A 1 525 ? 22.804  31.584  13.863  1.00 95.41 525 A 1 
ATOM 4152 C CA  . ILE A 1 525 ? 21.571  31.955  14.567  1.00 95.53 525 A 1 
ATOM 4153 C C   . ILE A 1 525 ? 21.704  31.645  16.059  1.00 95.91 525 A 1 
ATOM 4154 O O   . ILE A 1 525 ? 21.414  32.520  16.880  1.00 95.60 525 A 1 
ATOM 4155 C CB  . ILE A 1 525 ? 20.343  31.261  13.925  1.00 94.98 525 A 1 
ATOM 4156 C CG1 . ILE A 1 525 ? 20.046  31.894  12.544  1.00 93.09 525 A 1 
ATOM 4157 C CG2 . ILE A 1 525 ? 19.097  31.375  14.822  1.00 93.13 525 A 1 
ATOM 4158 C CD1 . ILE A 1 525 ? 19.078  31.069  11.680  1.00 87.94 525 A 1 
ATOM 4159 N N   . TYR A 1 526 ? 22.182  30.457  16.414  1.00 96.67 526 A 1 
ATOM 4160 C CA  . TYR A 1 526 ? 22.400  30.098  17.816  1.00 96.91 526 A 1 
ATOM 4161 C C   . TYR A 1 526 ? 23.431  31.002  18.488  1.00 97.11 526 A 1 
ATOM 4162 O O   . TYR A 1 526 ? 23.144  31.526  19.564  1.00 96.69 526 A 1 
ATOM 4163 C CB  . TYR A 1 526 ? 22.806  28.633  17.945  1.00 96.65 526 A 1 
ATOM 4164 C CG  . TYR A 1 526 ? 21.664  27.652  17.832  1.00 96.05 526 A 1 
ATOM 4165 C CD1 . TYR A 1 526 ? 20.498  27.824  18.614  1.00 93.99 526 A 1 
ATOM 4166 C CD2 . TYR A 1 526 ? 21.766  26.524  16.986  1.00 93.80 526 A 1 
ATOM 4167 C CE1 . TYR A 1 526 ? 19.458  26.885  18.559  1.00 92.78 526 A 1 
ATOM 4168 C CE2 . TYR A 1 526 ? 20.730  25.586  16.932  1.00 92.40 526 A 1 
ATOM 4169 C CZ  . TYR A 1 526 ? 19.584  25.761  17.730  1.00 93.35 526 A 1 
ATOM 4170 O OH  . TYR A 1 526 ? 18.586  24.826  17.699  1.00 91.39 526 A 1 
ATOM 4171 N N   . TRP A 1 527 ? 24.578  31.259  17.852  1.00 96.53 527 A 1 
ATOM 4172 C CA  . TRP A 1 527 ? 25.597  32.143  18.416  1.00 96.39 527 A 1 
ATOM 4173 C C   . TRP A 1 527 ? 25.030  33.531  18.734  1.00 96.58 527 A 1 
ATOM 4174 O O   . TRP A 1 527 ? 25.198  34.041  19.844  1.00 96.07 527 A 1 
ATOM 4175 C CB  . TRP A 1 527 ? 26.774  32.247  17.455  1.00 95.64 527 A 1 
ATOM 4176 C CG  . TRP A 1 527 ? 27.801  33.238  17.904  1.00 93.48 527 A 1 
ATOM 4177 C CD1 . TRP A 1 527 ? 28.726  33.032  18.864  1.00 89.22 527 A 1 
ATOM 4178 C CD2 . TRP A 1 527 ? 27.965  34.624  17.467  1.00 91.93 527 A 1 
ATOM 4179 N NE1 . TRP A 1 527 ? 29.465  34.188  19.054  1.00 86.69 527 A 1 
ATOM 4180 C CE2 . TRP A 1 527 ? 29.031  35.190  18.224  1.00 89.62 527 A 1 
ATOM 4181 C CE3 . TRP A 1 527 ? 27.321  35.443  16.519  1.00 86.54 527 A 1 
ATOM 4182 C CZ2 . TRP A 1 527 ? 29.437  36.527  18.042  1.00 87.49 527 A 1 
ATOM 4183 C CZ3 . TRP A 1 527 ? 27.731  36.773  16.331  1.00 83.55 527 A 1 
ATOM 4184 C CH2 . TRP A 1 527 ? 28.783  37.313  17.089  1.00 83.20 527 A 1 
ATOM 4185 N N   . ARG A 1 528 ? 24.313  34.130  17.777  1.00 96.07 528 A 1 
ATOM 4186 C CA  . ARG A 1 528 ? 23.751  35.461  17.958  1.00 95.98 528 A 1 
ATOM 4187 C C   . ARG A 1 528 ? 22.653  35.483  19.016  1.00 96.20 528 A 1 
ATOM 4188 O O   . ARG A 1 528 ? 22.658  36.377  19.857  1.00 95.58 528 A 1 
ATOM 4189 C CB  . ARG A 1 528 ? 23.284  36.015  16.600  1.00 95.15 528 A 1 
ATOM 4190 C CG  . ARG A 1 528 ? 22.823  37.475  16.722  1.00 92.90 528 A 1 
ATOM 4191 C CD  . ARG A 1 528 ? 22.644  38.102  15.329  1.00 90.68 528 A 1 
ATOM 4192 N NE  . ARG A 1 528 ? 22.125  39.471  15.422  1.00 87.75 528 A 1 
ATOM 4193 C CZ  . ARG A 1 528 ? 21.998  40.336  14.420  1.00 83.66 528 A 1 
ATOM 4194 N NH1 . ARG A 1 528 ? 22.377  40.053  13.203  1.00 80.55 528 A 1 
ATOM 4195 N NH2 . ARG A 1 528 ? 21.474  41.506  14.622  1.00 79.29 528 A 1 
ATOM 4196 N N   . LEU A 1 529 ? 21.737  34.502  19.022  1.00 96.22 529 A 1 
ATOM 4197 C CA  . LEU A 1 529 ? 20.662  34.410  20.012  1.00 96.49 529 A 1 
ATOM 4198 C C   . LEU A 1 529 ? 21.200  34.161  21.420  1.00 96.81 529 A 1 
ATOM 4199 O O   . LEU A 1 529 ? 20.817  34.889  22.336  1.00 96.20 529 A 1 
ATOM 4200 C CB  . LEU A 1 529 ? 19.666  33.314  19.614  1.00 95.98 529 A 1 
ATOM 4201 C CG  . LEU A 1 529 ? 18.751  33.669  18.430  1.00 94.72 529 A 1 
ATOM 4202 C CD1 . LEU A 1 529 ? 17.848  32.478  18.135  1.00 92.87 529 A 1 
ATOM 4203 C CD2 . LEU A 1 529 ? 17.873  34.890  18.724  1.00 92.87 529 A 1 
ATOM 4204 N N   . LEU A 1 530 ? 22.127  33.231  21.591  1.00 96.61 530 A 1 
ATOM 4205 C CA  . LEU A 1 530 ? 22.742  32.969  22.891  1.00 96.75 530 A 1 
ATOM 4206 C C   . LEU A 1 530 ? 23.459  34.213  23.446  1.00 96.81 530 A 1 
ATOM 4207 O O   . LEU A 1 530 ? 23.413  34.467  24.649  1.00 95.99 530 A 1 
ATOM 4208 C CB  . LEU A 1 530 ? 23.734  31.806  22.760  1.00 96.63 530 A 1 
ATOM 4209 C CG  . LEU A 1 530 ? 23.088  30.422  22.541  1.00 96.19 530 A 1 
ATOM 4210 C CD1 . LEU A 1 530 ? 24.176  29.411  22.190  1.00 94.55 530 A 1 
ATOM 4211 C CD2 . LEU A 1 530 ? 22.347  29.934  23.780  1.00 94.41 530 A 1 
ATOM 4212 N N   . SER A 1 531 ? 24.056  35.030  22.568  1.00 96.46 531 A 1 
ATOM 4213 C CA  . SER A 1 531 ? 24.773  36.250  22.951  1.00 95.82 531 A 1 
ATOM 4214 C C   . SER A 1 531 ? 23.847  37.425  23.290  1.00 95.70 531 A 1 
ATOM 4215 O O   . SER A 1 531 ? 24.222  38.292  24.088  1.00 94.03 531 A 1 
ATOM 4216 C CB  . SER A 1 531 ? 25.721  36.678  21.827  1.00 94.77 531 A 1 
ATOM 4217 O OG  . SER A 1 531 ? 26.634  35.641  21.515  1.00 88.92 531 A 1 
ATOM 4218 N N   . THR A 1 532 ? 22.654  37.488  22.688  1.00 95.88 532 A 1 
ATOM 4219 C CA  . THR A 1 532 ? 21.782  38.679  22.742  1.00 95.04 532 A 1 
ATOM 4220 C C   . THR A 1 532 ? 20.428  38.440  23.402  1.00 95.50 532 A 1 
ATOM 4221 O O   . THR A 1 532 ? 19.953  39.304  24.141  1.00 93.72 532 A 1 
ATOM 4222 C CB  . THR A 1 532 ? 21.562  39.279  21.348  1.00 93.38 532 A 1 
ATOM 4223 O OG1 . THR A 1 532 ? 20.955  38.349  20.472  1.00 87.13 532 A 1 
ATOM 4224 C CG2 . THR A 1 532 ? 22.870  39.722  20.706  1.00 85.39 532 A 1 
ATOM 4225 N N   . ASP A 1 533 ? 19.822  37.277  23.165  1.00 95.31 533 A 1 
ATOM 4226 C CA  . ASP A 1 533 ? 18.509  36.879  23.659  1.00 95.62 533 A 1 
ATOM 4227 C C   . ASP A 1 533 ? 18.457  35.370  23.960  1.00 96.13 533 A 1 
ATOM 4228 O O   . ASP A 1 533 ? 17.941  34.575  23.171  1.00 94.99 533 A 1 
ATOM 4229 C CB  . ASP A 1 533 ? 17.429  37.321  22.665  1.00 94.56 533 A 1 
ATOM 4230 C CG  . ASP A 1 533 ? 16.022  37.150  23.239  1.00 93.00 533 A 1 
ATOM 4231 O OD1 . ASP A 1 533 ? 15.886  36.536  24.333  1.00 89.26 533 A 1 
ATOM 4232 O OD2 . ASP A 1 533 ? 15.076  37.642  22.589  1.00 88.01 533 A 1 
ATOM 4233 N N   . PRO A 1 534 ? 18.984  34.948  25.122  1.00 96.39 534 A 1 
ATOM 4234 C CA  . PRO A 1 534 ? 18.927  33.554  25.537  1.00 96.20 534 A 1 
ATOM 4235 C C   . PRO A 1 534 ? 17.512  32.975  25.648  1.00 96.16 534 A 1 
ATOM 4236 O O   . PRO A 1 534 ? 17.337  31.762  25.521  1.00 95.27 534 A 1 
ATOM 4237 C CB  . PRO A 1 534 ? 19.644  33.511  26.891  1.00 95.54 534 A 1 
ATOM 4238 C CG  . PRO A 1 534 ? 20.605  34.696  26.827  1.00 94.70 534 A 1 
ATOM 4239 C CD  . PRO A 1 534 ? 19.804  35.725  26.034  1.00 96.25 534 A 1 
ATOM 4240 N N   . VAL A 1 535 ? 16.493  33.804  25.863  1.00 96.02 535 A 1 
ATOM 4241 C CA  . VAL A 1 535 ? 15.093  33.359  25.916  1.00 95.40 535 A 1 
ATOM 4242 C C   . VAL A 1 535 ? 14.639  32.915  24.527  1.00 95.30 535 A 1 
ATOM 4243 O O   . VAL A 1 535 ? 14.142  31.797  24.376  1.00 94.46 535 A 1 
ATOM 4244 C CB  . VAL A 1 535 ? 14.164  34.449  26.483  1.00 94.48 535 A 1 
ATOM 4245 C CG1 . VAL A 1 535 ? 12.716  33.962  26.568  1.00 89.34 535 A 1 
ATOM 4246 C CG2 . VAL A 1 535 ? 14.593  34.866  27.897  1.00 89.70 535 A 1 
ATOM 4247 N N   . ALA A 1 536 ? 14.913  33.726  23.504  1.00 95.37 536 A 1 
ATOM 4248 C CA  . ALA A 1 536 ? 14.660  33.347  22.123  1.00 94.81 536 A 1 
ATOM 4249 C C   . ALA A 1 536 ? 15.501  32.131  21.697  1.00 95.16 536 A 1 
ATOM 4250 O O   . ALA A 1 536 ? 14.988  31.230  21.026  1.00 94.25 536 A 1 
ATOM 4251 C CB  . ALA A 1 536 ? 14.916  34.559  21.222  1.00 94.31 536 A 1 
ATOM 4252 N N   . ALA A 1 537 ? 16.754  32.032  22.156  1.00 95.67 537 A 1 
ATOM 4253 C CA  . ALA A 1 537 ? 17.591  30.853  21.915  1.00 95.64 537 A 1 
ATOM 4254 C C   . ALA A 1 537 ? 16.940  29.571  22.458  1.00 95.61 537 A 1 
ATOM 4255 O O   . ALA A 1 537 ? 16.901  28.557  21.759  1.00 94.63 537 A 1 
ATOM 4256 C CB  . ALA A 1 537 ? 18.977  31.069  22.533  1.00 95.45 537 A 1 
ATOM 4257 N N   . LYS A 1 538 ? 16.382  29.627  23.672  1.00 95.58 538 A 1 
ATOM 4258 C CA  . LYS A 1 538 ? 15.632  28.519  24.265  1.00 95.01 538 A 1 
ATOM 4259 C C   . LYS A 1 538 ? 14.410  28.156  23.428  1.00 94.67 538 A 1 
ATOM 4260 O O   . LYS A 1 538 ? 14.186  26.967  23.188  1.00 93.52 538 A 1 
ATOM 4261 C CB  . LYS A 1 538 ? 15.242  28.867  25.707  1.00 94.35 538 A 1 
ATOM 4262 C CG  . LYS A 1 538 ? 14.336  27.811  26.352  1.00 93.51 538 A 1 
ATOM 4263 C CD  . LYS A 1 538 ? 13.955  28.233  27.770  1.00 91.13 538 A 1 
ATOM 4264 C CE  . LYS A 1 538 ? 12.987  27.227  28.386  1.00 85.70 538 A 1 
ATOM 4265 N NZ  . LYS A 1 538 ? 12.740  27.510  29.821  1.00 79.93 538 A 1 
ATOM 4266 N N   . GLU A 1 539 ? 13.622  29.118  22.973  1.00 94.80 539 A 1 
ATOM 4267 C CA  . GLU A 1 539 ? 12.448  28.846  22.143  1.00 94.09 539 A 1 
ATOM 4268 C C   . GLU A 1 539 ? 12.837  28.159  20.831  1.00 93.83 539 A 1 
ATOM 4269 O O   . GLU A 1 539 ? 12.235  27.141  20.471  1.00 92.52 539 A 1 
ATOM 4270 C CB  . GLU A 1 539 ? 11.668  30.131  21.860  1.00 93.28 539 A 1 
ATOM 4271 C CG  . GLU A 1 539 ? 10.951  30.654  23.102  1.00 85.73 539 A 1 
ATOM 4272 C CD  . GLU A 1 539 ? 10.005  31.829  22.803  1.00 77.06 539 A 1 
ATOM 4273 O OE1 . GLU A 1 539 ? 9.169   32.117  23.688  1.00 68.93 539 A 1 
ATOM 4274 O OE2 . GLU A 1 539 ? 10.102  32.415  21.711  1.00 69.76 539 A 1 
ATOM 4275 N N   . VAL A 1 540 ? 13.871  28.651  20.158  1.00 94.28 540 A 1 
ATOM 4276 C CA  . VAL A 1 540 ? 14.354  28.078  18.897  1.00 93.79 540 A 1 
ATOM 4277 C C   . VAL A 1 540 ? 14.897  26.660  19.088  1.00 93.48 540 A 1 
ATOM 4278 O O   . VAL A 1 540 ? 14.570  25.780  18.299  1.00 92.18 540 A 1 
ATOM 4279 C CB  . VAL A 1 540 ? 15.393  29.005  18.240  1.00 93.32 540 A 1 
ATOM 4280 C CG1 . VAL A 1 540 ? 16.019  28.397  16.991  1.00 89.72 540 A 1 
ATOM 4281 C CG2 . VAL A 1 540 ? 14.747  30.318  17.796  1.00 90.53 540 A 1 
ATOM 4282 N N   . VAL A 1 541 ? 15.680  26.410  20.126  1.00 93.99 541 A 1 
ATOM 4283 C CA  . VAL A 1 541 ? 16.272  25.076  20.365  1.00 93.53 541 A 1 
ATOM 4284 C C   . VAL A 1 541 ? 15.230  24.037  20.788  1.00 92.63 541 A 1 
ATOM 4285 O O   . VAL A 1 541 ? 15.350  22.865  20.450  1.00 90.38 541 A 1 
ATOM 4286 C CB  . VAL A 1 541 ? 17.456  25.162  21.349  1.00 92.68 541 A 1 
ATOM 4287 C CG1 . VAL A 1 541 ? 17.075  25.139  22.820  1.00 84.92 541 A 1 
ATOM 4288 C CG2 . VAL A 1 541 ? 18.436  24.012  21.098  1.00 87.27 541 A 1 
ATOM 4289 N N   . LEU A 1 542 ? 14.182  24.462  21.502  1.00 92.30 542 A 1 
ATOM 4290 C CA  . LEU A 1 542 ? 13.096  23.579  21.916  1.00 90.78 542 A 1 
ATOM 4291 C C   . LEU A 1 542 ? 12.030  23.364  20.828  1.00 89.61 542 A 1 
ATOM 4292 O O   . LEU A 1 542 ? 11.272  22.401  20.914  1.00 87.23 542 A 1 
ATOM 4293 C CB  . LEU A 1 542 ? 12.441  24.124  23.193  1.00 89.92 542 A 1 
ATOM 4294 C CG  . LEU A 1 542 ? 13.332  24.096  24.444  1.00 88.65 542 A 1 
ATOM 4295 C CD1 . LEU A 1 542 ? 12.525  24.663  25.619  1.00 86.13 542 A 1 
ATOM 4296 C CD2 . LEU A 1 542 ? 13.780  22.685  24.821  1.00 85.26 542 A 1 
ATOM 4297 N N   . ALA A 1 543 ? 11.987  24.229  19.805  1.00 89.42 543 A 1 
ATOM 4298 C CA  . ALA A 1 543 ? 11.138  24.030  18.639  1.00 87.09 543 A 1 
ATOM 4299 C C   . ALA A 1 543 ? 11.618  22.862  17.763  1.00 85.91 543 A 1 
ATOM 4300 O O   . ALA A 1 543 ? 10.808  22.233  17.082  1.00 82.32 543 A 1 
ATOM 4301 C CB  . ALA A 1 543 ? 11.073  25.340  17.848  1.00 85.68 543 A 1 
ATOM 4302 N N   . GLU A 1 544 ? 12.909  22.522  17.821  1.00 83.93 544 A 1 
ATOM 4303 C CA  . GLU A 1 544 ? 13.445  21.312  17.206  1.00 81.01 544 A 1 
ATOM 4304 C C   . GLU A 1 544 ? 12.999  20.071  17.979  1.00 80.66 544 A 1 
ATOM 4305 O O   . GLU A 1 544 ? 13.703  19.532  18.834  1.00 76.72 544 A 1 
ATOM 4306 C CB  . GLU A 1 544 ? 14.969  21.362  17.081  1.00 77.55 544 A 1 
ATOM 4307 C CG  . GLU A 1 544 ? 15.378  22.354  16.008  1.00 71.30 544 A 1 
ATOM 4308 C CD  . GLU A 1 544 ? 16.879  22.346  15.707  1.00 67.42 544 A 1 
ATOM 4309 O OE1 . GLU A 1 544 ? 17.263  23.066  14.752  1.00 60.95 544 A 1 
ATOM 4310 O OE2 . GLU A 1 544 ? 17.659  21.690  16.408  1.00 63.99 544 A 1 
ATOM 4311 N N   . LYS A 1 545 ? 11.811  19.592  17.649  1.00 78.99 545 A 1 
ATOM 4312 C CA  . LYS A 1 545 ? 11.323  18.316  18.160  1.00 76.97 545 A 1 
ATOM 4313 C C   . LYS A 1 545 ? 11.606  17.233  17.134  1.00 76.99 545 A 1 
ATOM 4314 O O   . LYS A 1 545 ? 11.181  17.368  15.990  1.00 72.62 545 A 1 
ATOM 4315 C CB  . LYS A 1 545 ? 9.845   18.408  18.522  1.00 72.35 545 A 1 
ATOM 4316 C CG  . LYS A 1 545 ? 9.669   19.348  19.723  1.00 69.59 545 A 1 
ATOM 4317 C CD  . LYS A 1 545 ? 8.232   19.380  20.217  1.00 65.33 545 A 1 
ATOM 4318 C CE  . LYS A 1 545 ? 8.180   20.362  21.382  1.00 58.88 545 A 1 
ATOM 4319 N NZ  . LYS A 1 545 ? 6.838   20.453  21.984  1.00 53.66 545 A 1 
ATOM 4320 N N   . PRO A 1 546 ? 12.269  16.145  17.539  1.00 77.55 546 A 1 
ATOM 4321 C CA  . PRO A 1 546 ? 12.440  14.993  16.662  1.00 75.71 546 A 1 
ATOM 4322 C C   . PRO A 1 546 ? 11.072  14.471  16.203  1.00 76.51 546 A 1 
ATOM 4323 O O   . PRO A 1 546 ? 10.091  14.555  16.943  1.00 72.73 546 A 1 
ATOM 4324 C CB  . PRO A 1 546 ? 13.224  13.975  17.496  1.00 71.24 546 A 1 
ATOM 4325 C CG  . PRO A 1 546 ? 12.981  14.356  18.939  1.00 70.51 546 A 1 
ATOM 4326 C CD  . PRO A 1 546 ? 12.800  15.867  18.863  1.00 74.48 546 A 1 
ATOM 4327 N N   . LEU A 1 547 ? 10.969  13.945  14.980  1.00 70.99 547 A 1 
ATOM 4328 C CA  . LEU A 1 547 ? 9.724   13.315  14.524  1.00 69.04 547 A 1 
ATOM 4329 C C   . LEU A 1 547 ? 9.425   12.086  15.384  1.00 69.99 547 A 1 
ATOM 4330 O O   . LEU A 1 547 ? 10.336  11.344  15.739  1.00 65.57 547 A 1 
ATOM 4331 C CB  . LEU A 1 547 ? 9.829   12.934  13.032  1.00 63.04 547 A 1 
ATOM 4332 C CG  . LEU A 1 547 ? 9.430   14.088  12.092  1.00 57.14 547 A 1 
ATOM 4333 C CD1 . LEU A 1 547 ? 10.083  13.931  10.726  1.00 50.38 547 A 1 
ATOM 4334 C CD2 . LEU A 1 547 ? 7.918   14.156  11.907  1.00 50.92 547 A 1 
ATOM 4335 N N   . ILE A 1 548 ? 8.150   11.874  15.697  1.00 72.67 548 A 1 
ATOM 4336 C CA  . ILE A 1 548 ? 7.689   10.575  16.183  1.00 70.83 548 A 1 
ATOM 4337 C C   . ILE A 1 548 ? 7.373   9.760   14.942  1.00 69.25 548 A 1 
ATOM 4338 O O   . ILE A 1 548 ? 6.553   10.166  14.120  1.00 63.94 548 A 1 
ATOM 4339 C CB  . ILE A 1 548 ? 6.480   10.715  17.125  1.00 66.48 548 A 1 
ATOM 4340 C CG1 . ILE A 1 548 ? 6.863   11.520  18.383  1.00 61.42 548 A 1 
ATOM 4341 C CG2 . ILE A 1 548 ? 5.975   9.320   17.524  1.00 59.68 548 A 1 
ATOM 4342 C CD1 . ILE A 1 548 ? 5.686   11.821  19.327  1.00 54.76 548 A 1 
ATOM 4343 N N   . SER A 1 549 ? 8.014   8.606   14.803  1.00 64.40 549 A 1 
ATOM 4344 C CA  . SER A 1 549 ? 7.925   7.750   13.613  1.00 61.17 549 A 1 
ATOM 4345 C C   . SER A 1 549 ? 6.508   7.257   13.279  1.00 61.05 549 A 1 
ATOM 4346 O O   . SER A 1 549 ? 6.248   6.822   12.163  1.00 56.29 549 A 1 
ATOM 4347 C CB  . SER A 1 549 ? 8.879   6.565   13.793  1.00 56.00 549 A 1 
ATOM 4348 O OG  . SER A 1 549 ? 8.706   5.946   15.050  1.00 51.18 549 A 1 
ATOM 4349 N N   . GLU A 1 550 ? 5.571   7.330   14.229  1.00 59.67 550 A 1 
ATOM 4350 C CA  . GLU A 1 550 ? 4.185   6.886   14.039  1.00 57.25 550 A 1 
ATOM 4351 C C   . GLU A 1 550 ? 3.372   7.792   13.105  1.00 58.44 550 A 1 
ATOM 4352 O O   . GLU A 1 550 ? 2.482   7.309   12.413  1.00 53.38 550 A 1 
ATOM 4353 C CB  . GLU A 1 550 ? 3.485   6.811   15.397  1.00 51.22 550 A 1 
ATOM 4354 C CG  . GLU A 1 550 ? 2.774   5.479   15.601  1.00 45.73 550 A 1 
ATOM 4355 C CD  . GLU A 1 550 ? 1.951   5.410   16.887  1.00 42.33 550 A 1 
ATOM 4356 O OE1 . GLU A 1 550 ? 1.540   4.280   17.242  1.00 38.21 550 A 1 
ATOM 4357 O OE2 . GLU A 1 550 ? 1.693   6.457   17.522  1.00 38.42 550 A 1 
ATOM 4358 N N   . GLU A 1 551 ? 3.645   9.100   13.099  1.00 52.65 551 A 1 
ATOM 4359 C CA  . GLU A 1 551 ? 2.844   10.073  12.346  1.00 50.51 551 A 1 
ATOM 4360 C C   . GLU A 1 551 ? 3.030   9.935   10.831  1.00 52.50 551 A 1 
ATOM 4361 O O   . GLU A 1 551 ? 2.114   10.243  10.070  1.00 48.43 551 A 1 
ATOM 4362 C CB  . GLU A 1 551 ? 3.170   11.500  12.818  1.00 43.71 551 A 1 
ATOM 4363 C CG  . GLU A 1 551 ? 2.631   11.794  14.232  1.00 38.02 551 A 1 
ATOM 4364 C CD  . GLU A 1 551 ? 2.957   13.199  14.770  1.00 34.82 551 A 1 
ATOM 4365 O OE1 . GLU A 1 551 ? 2.352   13.572  15.800  1.00 30.96 551 A 1 
ATOM 4366 O OE2 . GLU A 1 551 ? 3.851   13.877  14.232  1.00 32.95 551 A 1 
ATOM 4367 N N   . THR A 1 552 ? 4.179   9.425   10.389  1.00 50.27 552 A 1 
ATOM 4368 C CA  . THR A 1 552 ? 4.520   9.320   8.961   1.00 48.10 552 A 1 
ATOM 4369 C C   . THR A 1 552 ? 3.872   8.146   8.234   1.00 51.51 552 A 1 
ATOM 4370 O O   . THR A 1 552 ? 3.777   8.180   7.008   1.00 47.85 552 A 1 
ATOM 4371 C CB  . THR A 1 552 ? 6.043   9.237   8.776   1.00 40.76 552 A 1 
ATOM 4372 O OG1 . THR A 1 552 ? 6.621   8.294   9.651   1.00 37.32 552 A 1 
ATOM 4373 C CG2 . THR A 1 552 ? 6.702   10.581  9.069   1.00 35.88 552 A 1 
ATOM 4374 N N   . ASP A 1 553 ? 3.424   7.126   8.948   1.00 61.41 553 A 1 
ATOM 4375 C CA  . ASP A 1 553 ? 2.895   5.887   8.350   1.00 61.43 553 A 1 
ATOM 4376 C C   . ASP A 1 553 ? 1.377   5.921   8.125   1.00 64.17 553 A 1 
ATOM 4377 O O   . ASP A 1 553 ? 0.794   4.953   7.616   1.00 60.72 553 A 1 
ATOM 4378 C CB  . ASP A 1 553 ? 3.277   4.685   9.221   1.00 55.89 553 A 1 
ATOM 4379 C CG  . ASP A 1 553 ? 4.758   4.284   9.204   1.00 50.43 553 A 1 
ATOM 4380 O OD1 . ASP A 1 553 ? 5.516   4.782   8.355   1.00 45.80 553 A 1 
ATOM 4381 O OD2 . ASP A 1 553 ? 5.081   3.415   10.048  1.00 44.94 553 A 1 
ATOM 4382 N N   . LEU A 1 554 ? 0.716   6.992   8.527   1.00 62.58 554 A 1 
ATOM 4383 C CA  . LEU A 1 554 ? -0.709  7.163   8.285   1.00 64.09 554 A 1 
ATOM 4384 C C   . LEU A 1 554 ? -0.931  7.716   6.876   1.00 68.00 554 A 1 
ATOM 4385 O O   . LEU A 1 554 ? -0.359  8.731   6.488   1.00 66.13 554 A 1 
ATOM 4386 C CB  . LEU A 1 554 ? -1.345  8.058   9.362   1.00 58.96 554 A 1 
ATOM 4387 C CG  . LEU A 1 554 ? -1.467  7.366   10.733  1.00 54.25 554 A 1 
ATOM 4388 C CD1 . LEU A 1 554 ? -1.832  8.394   11.804  1.00 50.95 554 A 1 
ATOM 4389 C CD2 . LEU A 1 554 ? -2.561  6.293   10.746  1.00 50.07 554 A 1 
ATOM 4390 N N   . ILE A 1 555 ? -1.795  7.051   6.133   1.00 67.01 555 A 1 
ATOM 4391 C CA  . ILE A 1 555 ? -2.273  7.569   4.852   1.00 71.96 555 A 1 
ATOM 4392 C C   . ILE A 1 555 ? -3.154  8.794   5.146   1.00 75.18 555 A 1 
ATOM 4393 O O   . ILE A 1 555 ? -4.052  8.727   5.985   1.00 74.92 555 A 1 
ATOM 4394 C CB  . ILE A 1 555 ? -3.004  6.473   4.049   1.00 69.96 555 A 1 
ATOM 4395 C CG1 . ILE A 1 555 ? -2.038  5.301   3.749   1.00 65.49 555 A 1 
ATOM 4396 C CG2 . ILE A 1 555 ? -3.559  7.044   2.738   1.00 64.20 555 A 1 
ATOM 4397 C CD1 . ILE A 1 555 ? -2.712  4.090   3.094   1.00 59.01 555 A 1 
ATOM 4398 N N   . GLU A 1 556 ? -2.892  9.886   4.444   1.00 75.40 556 A 1 
ATOM 4399 C CA  . GLU A 1 556 ? -3.722  11.091  4.485   1.00 75.82 556 A 1 
ATOM 4400 C C   . GLU A 1 556 ? -5.214  10.733  4.306   1.00 77.07 556 A 1 
ATOM 4401 O O   . GLU A 1 556 ? -5.539  9.953   3.411   1.00 77.82 556 A 1 
ATOM 4402 C CB  . GLU A 1 556 ? -3.279  12.045  3.359   1.00 73.61 556 A 1 
ATOM 4403 C CG  . GLU A 1 556 ? -2.144  12.979  3.782   1.00 65.87 556 A 1 
ATOM 4404 C CD  . GLU A 1 556 ? -2.620  14.095  4.738   1.00 57.82 556 A 1 
ATOM 4405 O OE1 . GLU A 1 556 ? -1.753  14.619  5.481   1.00 51.18 556 A 1 
ATOM 4406 O OE2 . GLU A 1 556 ? -3.820  14.423  4.700   1.00 53.12 556 A 1 
ATOM 4407 N N   . PRO A 1 557 ? -6.126  11.293  5.106   1.00 75.83 557 A 1 
ATOM 4408 C CA  . PRO A 1 557 ? -7.535  10.900  5.072   1.00 76.13 557 A 1 
ATOM 4409 C C   . PRO A 1 557 ? -8.180  10.981  3.688   1.00 78.05 557 A 1 
ATOM 4410 O O   . PRO A 1 557 ? -8.938  10.088  3.307   1.00 77.02 557 A 1 
ATOM 4411 C CB  . PRO A 1 557 ? -8.238  11.835  6.062   1.00 73.70 557 A 1 
ATOM 4412 C CG  . PRO A 1 557 ? -7.139  12.159  7.064   1.00 72.88 557 A 1 
ATOM 4413 C CD  . PRO A 1 557 ? -5.871  12.202  6.208   1.00 76.26 557 A 1 
ATOM 4414 N N   . THR A 1 558 ? -7.847  12.004  2.916   1.00 76.62 558 A 1 
ATOM 4415 C CA  . THR A 1 558 ? -8.342  12.185  1.542   1.00 76.58 558 A 1 
ATOM 4416 C C   . THR A 1 558 ? -7.834  11.097  0.602   1.00 76.75 558 A 1 
ATOM 4417 O O   . THR A 1 558 ? -8.613  10.535  -0.163  1.00 76.65 558 A 1 
ATOM 4418 C CB  . THR A 1 558 ? -7.913  13.550  0.991   1.00 76.30 558 A 1 
ATOM 4419 O OG1 . THR A 1 558 ? -6.546  13.779  1.239   1.00 69.19 558 A 1 
ATOM 4420 C CG2 . THR A 1 558 ? -8.688  14.689  1.660   1.00 66.08 558 A 1 
ATOM 4421 N N   . LEU A 1 559 ? -6.551  10.754  0.708   1.00 76.74 559 A 1 
ATOM 4422 C CA  . LEU A 1 559 ? -5.960  9.666   -0.070  1.00 77.74 559 A 1 
ATOM 4423 C C   . LEU A 1 559 ? -6.512  8.310   0.371   1.00 78.47 559 A 1 
ATOM 4424 O O   . LEU A 1 559 ? -6.768  7.445   -0.460  1.00 77.42 559 A 1 
ATOM 4425 C CB  . LEU A 1 559 ? -4.431  9.736   0.060   1.00 76.09 559 A 1 
ATOM 4426 C CG  . LEU A 1 559 ? -3.694  8.622   -0.712  1.00 72.09 559 A 1 
ATOM 4427 C CD1 . LEU A 1 559 ? -3.959  8.676   -2.216  1.00 66.11 559 A 1 
ATOM 4428 C CD2 . LEU A 1 559 ? -2.188  8.752   -0.487  1.00 69.75 559 A 1 
ATOM 4429 N N   . LEU A 1 560 ? -6.740  8.114   1.671   1.00 76.01 560 A 1 
ATOM 4430 C CA  . LEU A 1 560 ? -7.350  6.895   2.196   1.00 75.40 560 A 1 
ATOM 4431 C C   . LEU A 1 560 ? -8.754  6.684   1.620   1.00 75.85 560 A 1 
ATOM 4432 O O   . LEU A 1 560 ? -9.082  5.574   1.194   1.00 75.89 560 A 1 
ATOM 4433 C CB  . LEU A 1 560 ? -7.364  6.961   3.732   1.00 74.41 560 A 1 
ATOM 4434 C CG  . LEU A 1 560 ? -7.998  5.730   4.403   1.00 73.26 560 A 1 
ATOM 4435 C CD1 . LEU A 1 560 ? -7.233  4.441   4.099   1.00 67.21 560 A 1 
ATOM 4436 C CD2 . LEU A 1 560 ? -8.011  5.939   5.917   1.00 69.77 560 A 1 
ATOM 4437 N N   . ASP A 1 561 ? -9.555  7.727   1.561   1.00 79.94 561 A 1 
ATOM 4438 C CA  . ASP A 1 561 ? -10.894 7.692   0.988   1.00 77.62 561 A 1 
ATOM 4439 C C   . ASP A 1 561 ? -10.866 7.350   -0.509  1.00 75.64 561 A 1 
ATOM 4440 O O   . ASP A 1 561 ? -11.679 6.558   -0.975  1.00 75.47 561 A 1 
ATOM 4441 C CB  . ASP A 1 561 ? -11.596 9.041   1.215   1.00 76.99 561 A 1 
ATOM 4442 C CG  . ASP A 1 561 ? -12.032 9.256   2.672   1.00 74.29 561 A 1 
ATOM 4443 O OD1 . ASP A 1 561 ? -11.769 8.391   3.528   1.00 68.49 561 A 1 
ATOM 4444 O OD2 . ASP A 1 561 ? -12.762 10.234  2.933   1.00 69.37 561 A 1 
ATOM 4445 N N   . GLU A 1 562 ? -9.895  7.894   -1.224  1.00 75.47 562 A 1 
ATOM 4446 C CA  . GLU A 1 562 ? -9.662  7.554   -2.630  1.00 74.34 562 A 1 
ATOM 4447 C C   . GLU A 1 562 ? -9.257  6.081   -2.782  1.00 72.84 562 A 1 
ATOM 4448 O O   . GLU A 1 562 ? -9.874  5.339   -3.540  1.00 73.63 562 A 1 
ATOM 4449 C CB  . GLU A 1 562 ? -8.616  8.501   -3.227  1.00 73.76 562 A 1 
ATOM 4450 C CG  . GLU A 1 562 ? -8.509  8.360   -4.745  1.00 66.29 562 A 1 
ATOM 4451 C CD  . GLU A 1 562 ? -7.424  9.232   -5.392  1.00 62.13 562 A 1 
ATOM 4452 O OE1 . GLU A 1 562 ? -7.218  9.079   -6.625  1.00 55.66 562 A 1 
ATOM 4453 O OE2 . GLU A 1 562 ? -6.774  10.032  -4.686  1.00 58.12 562 A 1 
ATOM 4454 N N   . LEU A 1 563 ? -8.277  5.609   -2.001  1.00 74.78 563 A 1 
ATOM 4455 C CA  . LEU A 1 563 ? -7.781  4.234   -2.083  1.00 73.40 563 A 1 
ATOM 4456 C C   . LEU A 1 563 ? -8.855  3.189   -1.724  1.00 73.79 563 A 1 
ATOM 4457 O O   . LEU A 1 563 ? -8.867  2.106   -2.309  1.00 73.47 563 A 1 
ATOM 4458 C CB  . LEU A 1 563 ? -6.558  4.070   -1.176  1.00 72.48 563 A 1 
ATOM 4459 C CG  . LEU A 1 563 ? -5.289  4.781   -1.678  1.00 69.67 563 A 1 
ATOM 4460 C CD1 . LEU A 1 563 ? -4.197  4.638   -0.622  1.00 64.22 563 A 1 
ATOM 4461 C CD2 . LEU A 1 563 ? -4.777  4.193   -2.988  1.00 66.18 563 A 1 
ATOM 4462 N N   . ILE A 1 564 ? -9.774  3.503   -0.825  1.00 73.83 564 A 1 
ATOM 4463 C CA  . ILE A 1 564 ? -10.913 2.635   -0.513  1.00 73.36 564 A 1 
ATOM 4464 C C   . ILE A 1 564 ? -11.807 2.423   -1.738  1.00 73.06 564 A 1 
ATOM 4465 O O   . ILE A 1 564 ? -12.333 1.326   -1.919  1.00 72.56 564 A 1 
ATOM 4466 C CB  . ILE A 1 564 ? -11.692 3.187   0.700   1.00 73.17 564 A 1 
ATOM 4467 C CG1 . ILE A 1 564 ? -10.837 2.895   1.955   1.00 71.17 564 A 1 
ATOM 4468 C CG2 . ILE A 1 564 ? -13.097 2.566   0.866   1.00 69.90 564 A 1 
ATOM 4469 C CD1 . ILE A 1 564 ? -11.303 3.663   3.182   1.00 63.25 564 A 1 
ATOM 4470 N N   . CYS A 1 565 ? -11.918 3.416   -2.618  1.00 70.12 565 A 1 
ATOM 4471 C CA  . CYS A 1 565 ? -12.652 3.254   -3.875  1.00 68.75 565 A 1 
ATOM 4472 C C   . CYS A 1 565 ? -11.986 2.247   -4.823  1.00 68.06 565 A 1 
ATOM 4473 O O   . CYS A 1 565 ? -12.658 1.720   -5.710  1.00 68.42 565 A 1 
ATOM 4474 C CB  . CYS A 1 565 ? -12.817 4.618   -4.562  1.00 67.99 565 A 1 
ATOM 4475 S SG  . CYS A 1 565 ? -13.730 5.764   -3.496  1.00 62.09 565 A 1 
ATOM 4476 N N   . TYR A 1 566 ? -10.707 1.923   -4.590  1.00 71.50 566 A 1 
ATOM 4477 C CA  . TYR A 1 566 ? -9.920  0.983   -5.389  1.00 69.86 566 A 1 
ATOM 4478 C C   . TYR A 1 566 ? -9.625  -0.341  -4.669  1.00 70.13 566 A 1 
ATOM 4479 O O   . TYR A 1 566 ? -8.746  -1.086  -5.093  1.00 68.70 566 A 1 
ATOM 4480 C CB  . TYR A 1 566 ? -8.648  1.684   -5.872  1.00 67.09 566 A 1 
ATOM 4481 C CG  . TYR A 1 566 ? -8.927  2.910   -6.718  1.00 66.77 566 A 1 
ATOM 4482 C CD1 . TYR A 1 566 ? -9.467  2.787   -8.009  1.00 62.25 566 A 1 
ATOM 4483 C CD2 . TYR A 1 566 ? -8.654  4.192   -6.198  1.00 62.78 566 A 1 
ATOM 4484 C CE1 . TYR A 1 566 ? -9.729  3.926   -8.785  1.00 58.91 566 A 1 
ATOM 4485 C CE2 . TYR A 1 566 ? -8.911  5.331   -6.963  1.00 58.56 566 A 1 
ATOM 4486 C CZ  . TYR A 1 566 ? -9.448  5.206   -8.259  1.00 59.40 566 A 1 
ATOM 4487 O OH  . TYR A 1 566 ? -9.692  6.321   -9.010  1.00 55.60 566 A 1 
ATOM 4488 N N   . ILE A 1 567 ? -10.363 -0.679  -3.604  1.00 73.73 567 A 1 
ATOM 4489 C CA  . ILE A 1 567 ? -10.259 -2.003  -2.965  1.00 74.38 567 A 1 
ATOM 4490 C C   . ILE A 1 567 ? -10.474 -3.106  -4.016  1.00 73.38 567 A 1 
ATOM 4491 O O   . ILE A 1 567 ? -11.390 -3.040  -4.834  1.00 70.96 567 A 1 
ATOM 4492 C CB  . ILE A 1 567 ? -11.238 -2.127  -1.775  1.00 74.42 567 A 1 
ATOM 4493 C CG1 . ILE A 1 567 ? -10.708 -1.282  -0.595  1.00 73.05 567 A 1 
ATOM 4494 C CG2 . ILE A 1 567 ? -11.426 -3.592  -1.318  1.00 71.19 567 A 1 
ATOM 4495 C CD1 . ILE A 1 567 ? -11.709 -1.123  0.562   1.00 64.70 567 A 1 
ATOM 4496 N N   . GLY A 1 568 ? -9.622  -4.127  -3.974  1.00 70.03 568 A 1 
ATOM 4497 C CA  . GLY A 1 568 ? -9.608  -5.225  -4.949  1.00 67.04 568 A 1 
ATOM 4498 C C   . GLY A 1 568 ? -8.804  -4.955  -6.229  1.00 68.85 568 A 1 
ATOM 4499 O O   . GLY A 1 568 ? -8.694  -5.848  -7.061  1.00 64.97 568 A 1 
ATOM 4500 N N   . THR A 1 569 ? -8.202  -3.771  -6.373  1.00 66.89 569 A 1 
ATOM 4501 C CA  . THR A 1 569 ? -7.378  -3.395  -7.531  1.00 67.05 569 A 1 
ATOM 4502 C C   . THR A 1 569 ? -5.891  -3.301  -7.161  1.00 67.24 569 A 1 
ATOM 4503 O O   . THR A 1 569 ? -5.513  -3.338  -5.986  1.00 64.74 569 A 1 
ATOM 4504 C CB  . THR A 1 569 ? -7.847  -2.071  -8.156  1.00 62.92 569 A 1 
ATOM 4505 O OG1 . THR A 1 569 ? -7.431  -0.986  -7.356  1.00 58.66 569 A 1 
ATOM 4506 C CG2 . THR A 1 569 ? -9.356  -1.986  -8.372  1.00 57.65 569 A 1 
ATOM 4507 N N   . LEU A 1 570 ? -5.025  -3.134  -8.157  1.00 57.73 570 A 1 
ATOM 4508 C CA  . LEU A 1 570 ? -3.587  -2.891  -7.931  1.00 57.64 570 A 1 
ATOM 4509 C C   . LEU A 1 570 ? -3.328  -1.636  -7.090  1.00 58.86 570 A 1 
ATOM 4510 O O   . LEU A 1 570 ? -2.409  -1.638  -6.276  1.00 55.89 570 A 1 
ATOM 4511 C CB  . LEU A 1 570 ? -2.876  -2.783  -9.297  1.00 53.93 570 A 1 
ATOM 4512 C CG  . LEU A 1 570 ? -2.651  -4.139  -9.982  1.00 49.14 570 A 1 
ATOM 4513 C CD1 . LEU A 1 570 ? -2.259  -3.925  -11.448 1.00 44.50 570 A 1 
ATOM 4514 C CD2 . LEU A 1 570 ? -1.535  -4.938  -9.311  1.00 46.02 570 A 1 
ATOM 4515 N N   . ALA A 1 571 ? -4.147  -0.601  -7.219  1.00 55.97 571 A 1 
ATOM 4516 C CA  . ALA A 1 571 ? -4.005  0.629   -6.436  1.00 57.64 571 A 1 
ATOM 4517 C C   . ALA A 1 571 ? -4.096  0.371   -4.919  1.00 58.65 571 A 1 
ATOM 4518 O O   . ALA A 1 571 ? -3.294  0.905   -4.150  1.00 57.97 571 A 1 
ATOM 4519 C CB  . ALA A 1 571 ? -5.079  1.620   -6.896  1.00 57.30 571 A 1 
ATOM 4520 N N   . SER A 1 572 ? -4.996  -0.525  -4.493  1.00 59.93 572 A 1 
ATOM 4521 C CA  . SER A 1 572 ? -5.114  -0.905  -3.082  1.00 59.53 572 A 1 
ATOM 4522 C C   . SER A 1 572 ? -3.940  -1.754  -2.581  1.00 59.54 572 A 1 
ATOM 4523 O O   . SER A 1 572 ? -3.602  -1.693  -1.404  1.00 61.06 572 A 1 
ATOM 4524 C CB  . SER A 1 572 ? -6.432  -1.635  -2.827  1.00 60.61 572 A 1 
ATOM 4525 O OG  . SER A 1 572 ? -6.450  -2.915  -3.412  1.00 56.89 572 A 1 
ATOM 4526 N N   . VAL A 1 573 ? -3.274  -2.494  -3.456  1.00 62.81 573 A 1 
ATOM 4527 C CA  . VAL A 1 573 ? -2.085  -3.290  -3.101  1.00 64.27 573 A 1 
ATOM 4528 C C   . VAL A 1 573 ? -0.860  -2.400  -2.937  1.00 62.65 573 A 1 
ATOM 4529 O O   . VAL A 1 573 ? -0.080  -2.590  -2.012  1.00 61.21 573 A 1 
ATOM 4530 C CB  . VAL A 1 573 ? -1.819  -4.391  -4.147  1.00 64.66 573 A 1 
ATOM 4531 C CG1 . VAL A 1 573 ? -0.579  -5.221  -3.787  1.00 59.64 573 A 1 
ATOM 4532 C CG2 . VAL A 1 573 ? -3.009  -5.353  -4.227  1.00 62.74 573 A 1 
ATOM 4533 N N   . TYR A 1 574 ? -0.692  -1.385  -3.787  1.00 63.26 574 A 1 
ATOM 4534 C CA  . TYR A 1 574 ? 0.437   -0.451  -3.693  1.00 63.28 574 A 1 
ATOM 4535 C C   . TYR A 1 574 ? 0.173   0.766   -2.789  1.00 61.32 574 A 1 
ATOM 4536 O O   . TYR A 1 574 ? 1.092   1.537   -2.535  1.00 59.02 574 A 1 
ATOM 4537 C CB  . TYR A 1 574 ? 0.866   -0.035  -5.102  1.00 62.10 574 A 1 
ATOM 4538 C CG  . TYR A 1 574 ? 1.488   -1.167  -5.892  1.00 58.61 574 A 1 
ATOM 4539 C CD1 . TYR A 1 574 ? 2.769   -1.656  -5.549  1.00 53.18 574 A 1 
ATOM 4540 C CD2 . TYR A 1 574 ? 0.799   -1.759  -6.968  1.00 53.89 574 A 1 
ATOM 4541 C CE1 . TYR A 1 574 ? 3.344   -2.716  -6.263  1.00 47.04 574 A 1 
ATOM 4542 C CE2 . TYR A 1 574 ? 1.363   -2.820  -7.686  1.00 46.83 574 A 1 
ATOM 4543 C CZ  . TYR A 1 574 ? 2.635   -3.295  -7.334  1.00 47.16 574 A 1 
ATOM 4544 O OH  . TYR A 1 574 ? 3.197   -4.345  -8.033  1.00 46.70 574 A 1 
ATOM 4545 N N   . HIS A 1 575 ? -1.053  0.919   -2.298  1.00 62.40 575 A 1 
ATOM 4546 C CA  . HIS A 1 575 ? -1.506  2.097   -1.553  1.00 66.07 575 A 1 
ATOM 4547 C C   . HIS A 1 575 ? -1.212  3.418   -2.291  1.00 63.65 575 A 1 
ATOM 4548 O O   . HIS A 1 575 ? -0.825  4.416   -1.679  1.00 61.31 575 A 1 
ATOM 4549 C CB  . HIS A 1 575 ? -0.984  2.076   -0.098  1.00 66.78 575 A 1 
ATOM 4550 C CG  . HIS A 1 575 ? -1.500  0.960   0.765   1.00 62.36 575 A 1 
ATOM 4551 N ND1 . HIS A 1 575 ? -1.212  0.832   2.120   1.00 54.63 575 A 1 
ATOM 4552 C CD2 . HIS A 1 575 ? -2.344  -0.064  0.449   1.00 49.21 575 A 1 
ATOM 4553 C CE1 . HIS A 1 575 ? -1.859  -0.247  2.573   1.00 57.31 575 A 1 
ATOM 4554 N NE2 . HIS A 1 575 ? -2.554  -0.824  1.595   1.00 54.34 575 A 1 
ATOM 4555 N N   . LYS A 1 576 ? -1.382  3.409   -3.595  1.00 63.26 576 A 1 
ATOM 4556 C CA  . LYS A 1 576 ? -1.214  4.567   -4.470  1.00 65.69 576 A 1 
ATOM 4557 C C   . LYS A 1 576 ? -2.415  4.674   -5.413  1.00 60.81 576 A 1 
ATOM 4558 O O   . LYS A 1 576 ? -2.897  3.638   -5.871  1.00 61.29 576 A 1 
ATOM 4559 C CB  . LYS A 1 576 ? 0.080   4.439   -5.279  1.00 66.74 576 A 1 
ATOM 4560 C CG  . LYS A 1 576 ? 1.352   4.586   -4.430  1.00 61.43 576 A 1 
ATOM 4561 C CD  . LYS A 1 576 ? 2.583   4.530   -5.326  1.00 56.62 576 A 1 
ATOM 4562 C CE  . LYS A 1 576 ? 3.862   4.651   -4.518  1.00 50.58 576 A 1 
ATOM 4563 N NZ  . LYS A 1 576 ? 5.041   4.663   -5.406  1.00 43.39 576 A 1 
ATOM 4564 N N   . PRO A 1 577 ? -2.858  5.893   -5.728  1.00 56.65 577 A 1 
ATOM 4565 C CA  . PRO A 1 577 ? -3.955  6.066   -6.670  1.00 58.62 577 A 1 
ATOM 4566 C C   . PRO A 1 577 ? -3.558  5.574   -8.076  1.00 58.97 577 A 1 
ATOM 4567 O O   . PRO A 1 577 ? -2.371  5.583   -8.414  1.00 58.87 577 A 1 
ATOM 4568 C CB  . PRO A 1 577 ? -4.280  7.560   -6.634  1.00 56.91 577 A 1 
ATOM 4569 C CG  . PRO A 1 577 ? -2.949  8.203   -6.243  1.00 56.81 577 A 1 
ATOM 4570 C CD  . PRO A 1 577 ? -2.344  7.179   -5.302  1.00 64.48 577 A 1 
ATOM 4571 N N   . PRO A 1 578 ? -4.513  5.174   -8.915  1.00 51.57 578 A 1 
ATOM 4572 C CA  . PRO A 1 578 ? -4.232  4.672   -10.264 1.00 51.61 578 A 1 
ATOM 4573 C C   . PRO A 1 578 ? -3.401  5.626   -11.123 1.00 53.01 578 A 1 
ATOM 4574 O O   . PRO A 1 578 ? -2.556  5.181   -11.889 1.00 52.76 578 A 1 
ATOM 4575 C CB  . PRO A 1 578 ? -5.608  4.419   -10.908 1.00 50.11 578 A 1 
ATOM 4576 C CG  . PRO A 1 578 ? -6.507  4.163   -9.717  1.00 51.53 578 A 1 
ATOM 4577 C CD  . PRO A 1 578 ? -5.930  5.071   -8.626  1.00 59.90 578 A 1 
ATOM 4578 N N   . SER A 1 579 ? -3.577  6.929   -10.931 1.00 48.56 579 A 1 
ATOM 4579 C CA  . SER A 1 579 ? -2.822  7.977   -11.618 1.00 48.77 579 A 1 
ATOM 4580 C C   . SER A 1 579 ? -1.300  7.883   -11.402 1.00 47.43 579 A 1 
ATOM 4581 O O   . SER A 1 579 ? -0.543  8.353   -12.243 1.00 47.69 579 A 1 
ATOM 4582 C CB  . SER A 1 579 ? -3.308  9.339   -11.130 1.00 50.50 579 A 1 
ATOM 4583 O OG  . SER A 1 579 ? -3.226  9.422   -9.713  1.00 47.99 579 A 1 
ATOM 4584 N N   . ALA A 1 580 ? -0.843  7.260   -10.307 1.00 49.91 580 A 1 
ATOM 4585 C CA  . ALA A 1 580 ? 0.581   7.058   -10.037 1.00 48.98 580 A 1 
ATOM 4586 C C   . ALA A 1 580 ? 1.205   5.887   -10.824 1.00 48.78 580 A 1 
ATOM 4587 O O   . ALA A 1 580 ? 2.423   5.716   -10.789 1.00 46.42 580 A 1 
ATOM 4588 C CB  . ALA A 1 580 ? 0.750   6.863   -8.524  1.00 48.56 580 A 1 
ATOM 4589 N N   . PHE A 1 581 ? 0.389   5.061   -11.485 1.00 49.37 581 A 1 
ATOM 4590 C CA  . PHE A 1 581 ? 0.832   3.922   -12.296 1.00 45.08 581 A 1 
ATOM 4591 C C   . PHE A 1 581 ? 0.768   4.190   -13.799 1.00 43.29 581 A 1 
ATOM 4592 O O   . PHE A 1 581 ? 1.426   3.491   -14.572 1.00 39.93 581 A 1 
ATOM 4593 C CB  . PHE A 1 581 ? -0.007  2.689   -11.974 1.00 43.20 581 A 1 
ATOM 4594 C CG  . PHE A 1 581 ? 0.081   2.252   -10.533 1.00 40.95 581 A 1 
ATOM 4595 C CD1 . PHE A 1 581 ? 1.185   1.502   -10.082 1.00 37.03 581 A 1 
ATOM 4596 C CD2 . PHE A 1 581 ? -0.937  2.609   -9.633  1.00 39.17 581 A 1 
ATOM 4597 C CE1 . PHE A 1 581 ? 1.269   1.115   -8.743  1.00 35.02 581 A 1 
ATOM 4598 C CE2 . PHE A 1 581 ? -0.856  2.227   -8.289  1.00 35.50 581 A 1 
ATOM 4599 C CZ  . PHE A 1 581 ? 0.252   1.481   -7.848  1.00 36.12 581 A 1 
ATOM 4600 N N   . VAL A 1 582 ? -0.020  5.151   -14.188 1.00 39.99 582 A 1 
ATOM 4601 C CA  . VAL A 1 582 ? -0.073  5.572   -15.584 1.00 38.94 582 A 1 
ATOM 4602 C C   . VAL A 1 582 ? 1.161   6.434   -15.821 1.00 37.69 582 A 1 
ATOM 4603 O O   . VAL A 1 582 ? 1.188   7.603   -15.446 1.00 36.36 582 A 1 
ATOM 4604 C CB  . VAL A 1 582 ? -1.391  6.294   -15.921 1.00 38.47 582 A 1 
ATOM 4605 C CG1 . VAL A 1 582 ? -1.498  6.525   -17.422 1.00 35.38 582 A 1 
ATOM 4606 C CG2 . VAL A 1 582 ? -2.618  5.467   -15.496 1.00 37.66 582 A 1 
ATOM 4607 N N   . GLU A 1 583 ? 2.202   5.845   -16.405 1.00 29.17 583 A 1 
ATOM 4608 C CA  . GLU A 1 583 ? 3.276   6.629   -17.002 1.00 28.84 583 A 1 
ATOM 4609 C C   . GLU A 1 583 ? 2.652   7.511   -18.087 1.00 26.87 583 A 1 
ATOM 4610 O O   . GLU A 1 583 ? 1.990   7.017   -19.002 1.00 25.47 583 A 1 
ATOM 4611 C CB  . GLU A 1 583 ? 4.405   5.743   -17.567 1.00 28.64 583 A 1 
ATOM 4612 C CG  . GLU A 1 583 ? 5.288   5.111   -16.469 1.00 27.27 583 A 1 
ATOM 4613 C CD  . GLU A 1 583 ? 6.494   4.320   -17.014 1.00 25.80 583 A 1 
ATOM 4614 O OE1 . GLU A 1 583 ? 7.423   4.061   -16.214 1.00 22.42 583 A 1 
ATOM 4615 O OE2 . GLU A 1 583 ? 6.499   3.953   -18.213 1.00 26.88 583 A 1 
ATOM 4616 N N   . GLY A 1 584 ? 2.813   8.829   -17.928 1.00 32.04 584 A 1 
ATOM 4617 C CA  . GLY A 1 584 ? 2.513   9.805   -18.972 1.00 26.28 584 A 1 
ATOM 4618 C C   . GLY A 1 584 ? 3.565   9.819   -20.060 1.00 23.31 584 A 1 
ATOM 4619 O O   . GLY A 1 584 ? 4.724   9.442   -19.782 1.00 19.52 584 A 1 
ATOM 4620 O OXT . GLY A 1 584 ? 3.192   10.253  -21.189 1.00 23.64 584 A 1 
ATOM 4621 N N   . GLY B 2 1   ? -10.323 25.511  29.988  1.00 23.15 1   B 1 
ATOM 4622 C CA  . GLY B 2 1   ? -8.963  26.054  29.991  1.00 24.08 1   B 1 
ATOM 4623 C C   . GLY B 2 1   ? -8.040  24.905  29.672  1.00 25.91 1   B 1 
ATOM 4624 O O   . GLY B 2 1   ? -8.109  23.911  30.383  1.00 23.89 1   B 1 
ATOM 4625 N N   . ALA B 2 2   ? -7.305  24.999  28.566  1.00 25.35 2   B 1 
ATOM 4626 C CA  . ALA B 2 2   ? -6.336  23.965  28.243  1.00 24.96 2   B 1 
ATOM 4627 C C   . ALA B 2 2   ? -5.335  23.930  29.409  1.00 25.89 2   B 1 
ATOM 4628 O O   . ALA B 2 2   ? -4.650  24.912  29.653  1.00 24.35 2   B 1 
ATOM 4629 C CB  . ALA B 2 2   ? -5.674  24.294  26.904  1.00 23.03 2   B 1 
ATOM 4630 N N   . THR B 2 3   ? -5.352  22.862  30.186  1.00 23.81 3   B 1 
ATOM 4631 C CA  . THR B 2 3   ? -4.335  22.610  31.200  1.00 24.19 3   B 1 
ATOM 4632 C C   . THR B 2 3   ? -3.023  22.530  30.437  1.00 25.22 3   B 1 
ATOM 4633 O O   . THR B 2 3   ? -2.747  21.532  29.772  1.00 23.27 3   B 1 
ATOM 4634 C CB  . THR B 2 3   ? -4.609  21.301  31.960  1.00 21.67 3   B 1 
ATOM 4635 O OG1 . THR B 2 3   ? -5.244  20.360  31.119  1.00 19.06 3   B 1 
ATOM 4636 C CG2 . THR B 2 3   ? -5.545  21.538  33.141  1.00 18.60 3   B 1 
ATOM 4637 N N   . ALA B 2 4   ? -2.274  23.638  30.478  1.00 27.56 4   B 1 
ATOM 4638 C CA  . ALA B 2 4   ? -0.893  23.663  30.061  1.00 27.79 4   B 1 
ATOM 4639 C C   . ALA B 2 4   ? -0.212  22.609  30.938  1.00 28.64 4   B 1 
ATOM 4640 O O   . ALA B 2 4   ? 0.030   22.846  32.118  1.00 27.33 4   B 1 
ATOM 4641 C CB  . ALA B 2 4   ? -0.330  25.078  30.259  1.00 25.98 4   B 1 
ATOM 4642 N N   . LEU B 2 5   ? -0.049  21.410  30.387  1.00 33.60 5   B 1 
ATOM 4643 C CA  . LEU B 2 5   ? 0.879   20.443  30.939  1.00 32.36 5   B 1 
ATOM 4644 C C   . LEU B 2 5   ? 2.192   21.213  30.972  1.00 32.30 5   B 1 
ATOM 4645 O O   . LEU B 2 5   ? 2.745   21.533  29.918  1.00 29.91 5   B 1 
ATOM 4646 C CB  . LEU B 2 5   ? 0.937   19.198  30.045  1.00 29.53 5   B 1 
ATOM 4647 C CG  . LEU B 2 5   ? -0.157  18.169  30.386  1.00 26.64 5   B 1 
ATOM 4648 C CD1 . LEU B 2 5   ? -0.418  17.231  29.198  1.00 24.67 5   B 1 
ATOM 4649 C CD2 . LEU B 2 5   ? 0.252   17.297  31.588  1.00 25.33 5   B 1 
ATOM 4650 N N   . ASN B 2 6   ? 2.593   21.606  32.179  1.00 33.53 6   B 1 
ATOM 4651 C CA  . ASN B 2 6   ? 3.880   22.213  32.451  1.00 33.05 6   B 1 
ATOM 4652 C C   . ASN B 2 6   ? 4.923   21.175  32.040  1.00 33.87 6   B 1 
ATOM 4653 O O   . ASN B 2 6   ? 5.374   20.387  32.864  1.00 31.69 6   B 1 
ATOM 4654 C CB  . ASN B 2 6   ? 3.986   22.591  33.944  1.00 29.72 6   B 1 
ATOM 4655 C CG  . ASN B 2 6   ? 3.387   23.947  34.308  1.00 26.35 6   B 1 
ATOM 4656 O OD1 . ASN B 2 6   ? 3.151   24.809  33.495  1.00 24.35 6   B 1 
ATOM 4657 N ND2 . ASN B 2 6   ? 3.163   24.175  35.581  1.00 23.49 6   B 1 
ATOM 4658 N N   . ASN B 2 7   ? 5.274   21.164  30.750  1.00 43.90 7   B 1 
ATOM 4659 C CA  . ASN B 2 7   ? 6.568   20.682  30.332  1.00 43.24 7   B 1 
ATOM 4660 C C   . ASN B 2 7   ? 7.553   21.574  31.075  1.00 44.55 7   B 1 
ATOM 4661 O O   . ASN B 2 7   ? 7.836   22.690  30.641  1.00 41.32 7   B 1 
ATOM 4662 C CB  . ASN B 2 7   ? 6.720   20.759  28.793  1.00 39.06 7   B 1 
ATOM 4663 C CG  . ASN B 2 7   ? 6.338   19.471  28.079  1.00 34.98 7   B 1 
ATOM 4664 O OD1 . ASN B 2 7   ? 6.081   18.439  28.660  1.00 32.55 7   B 1 
ATOM 4665 N ND2 . ASN B 2 7   ? 6.340   19.494  26.769  1.00 31.29 7   B 1 
ATOM 4666 N N   . HIS B 2 8   ? 7.982   21.116  32.245  1.00 45.36 8   B 1 
ATOM 4667 C CA  . HIS B 2 8   ? 9.092   21.692  32.963  1.00 45.35 8   B 1 
ATOM 4668 C C   . HIS B 2 8   ? 10.318  21.505  32.076  1.00 48.36 8   B 1 
ATOM 4669 O O   . HIS B 2 8   ? 11.063  20.551  32.215  1.00 45.04 8   B 1 
ATOM 4670 C CB  . HIS B 2 8   ? 9.246   21.024  34.341  1.00 40.33 8   B 1 
ATOM 4671 C CG  . HIS B 2 8   ? 8.300   21.553  35.376  1.00 36.77 8   B 1 
ATOM 4672 N ND1 . HIS B 2 8   ? 8.353   22.799  35.957  1.00 33.63 8   B 1 
ATOM 4673 C CD2 . HIS B 2 8   ? 7.250   20.893  35.970  1.00 31.72 8   B 1 
ATOM 4674 C CE1 . HIS B 2 8   ? 7.367   22.886  36.873  1.00 29.54 8   B 1 
ATOM 4675 N NE2 . HIS B 2 8   ? 6.680   21.750  36.907  1.00 28.59 8   B 1 
ATOM 4676 N N   . SER B 2 9   ? 10.482  22.432  31.117  1.00 57.57 9   B 1 
ATOM 4677 C CA  . SER B 2 9   ? 11.728  22.569  30.387  1.00 59.39 9   B 1 
ATOM 4678 C C   . SER B 2 9   ? 12.789  22.824  31.446  1.00 65.40 9   B 1 
ATOM 4679 O O   . SER B 2 9   ? 12.734  23.841  32.138  1.00 61.01 9   B 1 
ATOM 4680 C CB  . SER B 2 9   ? 11.624  23.725  29.393  1.00 52.33 9   B 1 
ATOM 4681 O OG  . SER B 2 9   ? 12.887  23.974  28.833  1.00 46.24 9   B 1 
ATOM 4682 N N   . SER B 2 10  ? 13.725  21.907  31.573  1.00 75.29 10  B 1 
ATOM 4683 C CA  . SER B 2 10  ? 14.801  21.939  32.558  1.00 80.59 10  B 1 
ATOM 4684 C C   . SER B 2 10  ? 15.800  23.079  32.321  1.00 86.31 10  B 1 
ATOM 4685 O O   . SER B 2 10  ? 16.726  23.262  33.102  1.00 82.92 10  B 1 
ATOM 4686 C CB  . SER B 2 10  ? 15.510  20.581  32.535  1.00 70.83 10  B 1 
ATOM 4687 O OG  . SER B 2 10  ? 15.913  20.256  31.220  1.00 60.95 10  B 1 
ATOM 4688 N N   . ILE B 2 11  ? 15.601  23.860  31.262  1.00 86.75 11  B 1 
ATOM 4689 C CA  . ILE B 2 11  ? 16.395  25.046  30.941  1.00 90.11 11  B 1 
ATOM 4690 C C   . ILE B 2 11  ? 15.847  26.232  31.752  1.00 91.47 11  B 1 
ATOM 4691 O O   . ILE B 2 11  ? 14.756  26.733  31.432  1.00 89.75 11  B 1 
ATOM 4692 C CB  . ILE B 2 11  ? 16.389  25.325  29.427  1.00 89.22 11  B 1 
ATOM 4693 C CG1 . ILE B 2 11  ? 16.932  24.117  28.630  1.00 86.50 11  B 1 
ATOM 4694 C CG2 . ILE B 2 11  ? 17.224  26.582  29.138  1.00 85.20 11  B 1 
ATOM 4695 C CD1 . ILE B 2 11  ? 16.805  24.244  27.117  1.00 83.76 11  B 1 
ATOM 4696 N N   . PRO B 2 12  ? 16.583  26.722  32.772  1.00 92.42 12  B 1 
ATOM 4697 C CA  . PRO B 2 12  ? 16.176  27.884  33.540  1.00 92.27 12  B 1 
ATOM 4698 C C   . PRO B 2 12  ? 16.266  29.153  32.679  1.00 93.47 12  B 1 
ATOM 4699 O O   . PRO B 2 12  ? 17.092  29.241  31.772  1.00 91.41 12  B 1 
ATOM 4700 C CB  . PRO B 2 12  ? 17.123  27.915  34.748  1.00 89.32 12  B 1 
ATOM 4701 C CG  . PRO B 2 12  ? 18.384  27.241  34.227  1.00 87.21 12  B 1 
ATOM 4702 C CD  . PRO B 2 12  ? 17.866  26.223  33.208  1.00 90.08 12  B 1 
ATOM 4703 N N   . MET B 2 13  ? 15.389  30.112  32.928  1.00 92.42 13  B 1 
ATOM 4704 C CA  . MET B 2 13  ? 15.368  31.403  32.215  1.00 93.00 13  B 1 
ATOM 4705 C C   . MET B 2 13  ? 15.070  32.561  33.185  1.00 93.73 13  B 1 
ATOM 4706 O O   . MET B 2 13  ? 14.478  33.571  32.798  1.00 90.97 13  B 1 
ATOM 4707 C CB  . MET B 2 13  ? 14.385  31.359  31.032  1.00 89.94 13  B 1 
ATOM 4708 C CG  . MET B 2 13  ? 14.943  30.562  29.854  1.00 87.33 13  B 1 
ATOM 4709 S SD  . MET B 2 13  ? 16.315  31.375  28.965  1.00 87.35 13  B 1 
ATOM 4710 C CE  . MET B 2 13  ? 17.435  30.000  28.739  1.00 78.19 13  B 1 
ATOM 4711 N N   . ASP B 2 14  ? 15.466  32.419  34.437  1.00 94.25 14  B 1 
ATOM 4712 C CA  . ASP B 2 14  ? 15.433  33.526  35.379  1.00 93.80 14  B 1 
ATOM 4713 C C   . ASP B 2 14  ? 16.447  34.612  34.961  1.00 94.86 14  B 1 
ATOM 4714 O O   . ASP B 2 14  ? 17.422  34.324  34.245  1.00 94.13 14  B 1 
ATOM 4715 C CB  . ASP B 2 14  ? 15.675  33.022  36.803  1.00 92.20 14  B 1 
ATOM 4716 C CG  . ASP B 2 14  ? 17.055  32.408  36.927  1.00 86.88 14  B 1 
ATOM 4717 O OD1 . ASP B 2 14  ? 17.997  33.185  37.164  1.00 77.73 14  B 1 
ATOM 4718 O OD2 . ASP B 2 14  ? 17.159  31.184  36.672  1.00 79.50 14  B 1 
ATOM 4719 N N   . PRO B 2 15  ? 16.241  35.882  35.366  1.00 95.65 15  B 1 
ATOM 4720 C CA  . PRO B 2 15  ? 17.092  36.984  34.917  1.00 95.46 15  B 1 
ATOM 4721 C C   . PRO B 2 15  ? 18.580  36.791  35.208  1.00 95.70 15  B 1 
ATOM 4722 O O   . PRO B 2 15  ? 19.422  37.206  34.411  1.00 94.32 15  B 1 
ATOM 4723 C CB  . PRO B 2 15  ? 16.549  38.219  35.648  1.00 94.13 15  B 1 
ATOM 4724 C CG  . PRO B 2 15  ? 15.088  37.867  35.901  1.00 91.79 15  B 1 
ATOM 4725 C CD  . PRO B 2 15  ? 15.124  36.362  36.152  1.00 94.49 15  B 1 
ATOM 4726 N N   . GLU B 2 16  ? 18.920  36.162  36.334  1.00 96.10 16  B 1 
ATOM 4727 C CA  . GLU B 2 16  ? 20.305  35.911  36.720  1.00 96.10 16  B 1 
ATOM 4728 C C   . GLU B 2 16  ? 20.960  34.880  35.785  1.00 96.45 16  B 1 
ATOM 4729 O O   . GLU B 2 16  ? 22.092  35.066  35.340  1.00 94.88 16  B 1 
ATOM 4730 C CB  . GLU B 2 16  ? 20.356  35.442  38.193  1.00 94.94 16  B 1 
ATOM 4731 C CG  . GLU B 2 16  ? 21.233  36.352  39.055  1.00 80.81 16  B 1 
ATOM 4732 C CD  . GLU B 2 16  ? 21.282  35.965  40.540  1.00 71.84 16  B 1 
ATOM 4733 O OE1 . GLU B 2 16  ? 21.958  36.708  41.298  1.00 63.20 16  B 1 
ATOM 4734 O OE2 . GLU B 2 16  ? 20.633  34.979  40.935  1.00 64.52 16  B 1 
ATOM 4735 N N   . HIS B 2 17  ? 20.215  33.845  35.415  1.00 95.56 17  B 1 
ATOM 4736 C CA  . HIS B 2 17  ? 20.680  32.825  34.488  1.00 95.91 17  B 1 
ATOM 4737 C C   . HIS B 2 17  ? 20.819  33.362  33.058  1.00 96.67 17  B 1 
ATOM 4738 O O   . HIS B 2 17  ? 21.815  33.090  32.394  1.00 95.79 17  B 1 
ATOM 4739 C CB  . HIS B 2 17  ? 19.729  31.633  34.526  1.00 94.50 17  B 1 
ATOM 4740 C CG  . HIS B 2 17  ? 20.333  30.424  33.889  1.00 94.72 17  B 1 
ATOM 4741 N ND1 . HIS B 2 17  ? 21.239  29.576  34.502  1.00 86.72 17  B 1 
ATOM 4742 C CD2 . HIS B 2 17  ? 20.145  29.968  32.613  1.00 87.25 17  B 1 
ATOM 4743 C CE1 . HIS B 2 17  ? 21.570  28.631  33.607  1.00 88.63 17  B 1 
ATOM 4744 N NE2 . HIS B 2 17  ? 20.929  28.846  32.452  1.00 89.60 17  B 1 
ATOM 4745 N N   . VAL B 2 18  ? 19.871  34.179  32.596  1.00 96.84 18  B 1 
ATOM 4746 C CA  . VAL B 2 18  ? 19.958  34.852  31.292  1.00 96.70 18  B 1 
ATOM 4747 C C   . VAL B 2 18  ? 21.227  35.703  31.202  1.00 96.91 18  B 1 
ATOM 4748 O O   . VAL B 2 18  ? 21.943  35.657  30.202  1.00 96.18 18  B 1 
ATOM 4749 C CB  . VAL B 2 18  ? 18.705  35.712  31.044  1.00 95.81 18  B 1 
ATOM 4750 C CG1 . VAL B 2 18  ? 18.835  36.634  29.828  1.00 90.63 18  B 1 
ATOM 4751 C CG2 . VAL B 2 18  ? 17.479  34.823  30.811  1.00 91.98 18  B 1 
ATOM 4752 N N   . GLU B 2 19  ? 21.547  36.453  32.255  1.00 97.26 19  B 1 
ATOM 4753 C CA  . GLU B 2 19  ? 22.735  37.298  32.288  1.00 96.96 19  B 1 
ATOM 4754 C C   . GLU B 2 19  ? 24.028  36.476  32.382  1.00 97.02 19  B 1 
ATOM 4755 O O   . GLU B 2 19  ? 25.042  36.843  31.794  1.00 96.19 19  B 1 
ATOM 4756 C CB  . GLU B 2 19  ? 22.597  38.317  33.425  1.00 96.32 19  B 1 
ATOM 4757 C CG  . GLU B 2 19  ? 23.300  39.646  33.130  1.00 83.70 19  B 1 
ATOM 4758 C CD  . GLU B 2 19  ? 22.775  40.383  31.880  1.00 78.28 19  B 1 
ATOM 4759 O OE1 . GLU B 2 19  ? 23.425  41.364  31.469  1.00 70.12 19  B 1 
ATOM 4760 O OE2 . GLU B 2 19  ? 21.729  39.985  31.302  1.00 71.12 19  B 1 
ATOM 4761 N N   . LEU B 2 20  ? 23.981  35.333  33.051  1.00 96.89 20  B 1 
ATOM 4762 C CA  . LEU B 2 20  ? 25.082  34.380  33.080  1.00 96.76 20  B 1 
ATOM 4763 C C   . LEU B 2 20  ? 25.373  33.812  31.682  1.00 97.11 20  B 1 
ATOM 4764 O O   . LEU B 2 20  ? 26.533  33.820  31.258  1.00 96.26 20  B 1 
ATOM 4765 C CB  . LEU B 2 20  ? 24.759  33.271  34.088  1.00 96.06 20  B 1 
ATOM 4766 C CG  . LEU B 2 20  ? 25.860  32.204  34.230  1.00 94.35 20  B 1 
ATOM 4767 C CD1 . LEU B 2 20  ? 27.146  32.795  34.807  1.00 89.75 20  B 1 
ATOM 4768 C CD2 . LEU B 2 20  ? 25.378  31.099  35.154  1.00 89.56 20  B 1 
ATOM 4769 N N   . VAL B 2 21  ? 24.345  33.391  30.927  1.00 97.08 21  B 1 
ATOM 4770 C CA  . VAL B 2 21  ? 24.486  32.911  29.547  1.00 96.95 21  B 1 
ATOM 4771 C C   . VAL B 2 21  ? 25.135  33.984  28.670  1.00 97.05 21  B 1 
ATOM 4772 O O   . VAL B 2 21  ? 26.129  33.706  28.006  1.00 96.56 21  B 1 
ATOM 4773 C CB  . VAL B 2 21  ? 23.127  32.470  28.961  1.00 96.34 21  B 1 
ATOM 4774 C CG1 . VAL B 2 21  ? 23.213  32.141  27.466  1.00 92.92 21  B 1 
ATOM 4775 C CG2 . VAL B 2 21  ? 22.592  31.222  29.666  1.00 93.49 21  B 1 
ATOM 4776 N N   . LYS B 2 22  ? 24.639  35.227  28.730  1.00 97.19 22  B 1 
ATOM 4777 C CA  . LYS B 2 22  ? 25.208  36.345  27.959  1.00 96.95 22  B 1 
ATOM 4778 C C   . LYS B 2 22  ? 26.668  36.620  28.317  1.00 96.75 22  B 1 
ATOM 4779 O O   . LYS B 2 22  ? 27.488  36.794  27.420  1.00 95.94 22  B 1 
ATOM 4780 C CB  . LYS B 2 22  ? 24.387  37.614  28.189  1.00 96.21 22  B 1 
ATOM 4781 C CG  . LYS B 2 22  ? 23.029  37.563  27.491  1.00 93.92 22  B 1 
ATOM 4782 C CD  . LYS B 2 22  ? 22.272  38.852  27.798  1.00 92.43 22  B 1 
ATOM 4783 C CE  . LYS B 2 22  ? 20.918  38.845  27.092  1.00 86.39 22  B 1 
ATOM 4784 N NZ  . LYS B 2 22  ? 20.189  40.101  27.342  1.00 82.80 22  B 1 
ATOM 4785 N N   . ARG B 2 23  ? 27.007  36.648  29.609  1.00 97.27 23  B 1 
ATOM 4786 C CA  . ARG B 2 23  ? 28.389  36.822  30.053  1.00 96.97 23  B 1 
ATOM 4787 C C   . ARG B 2 23  ? 29.301  35.704  29.565  1.00 97.04 23  B 1 
ATOM 4788 O O   . ARG B 2 23  ? 30.414  35.995  29.148  1.00 95.35 23  B 1 
ATOM 4789 C CB  . ARG B 2 23  ? 28.474  36.894  31.581  1.00 95.68 23  B 1 
ATOM 4790 C CG  . ARG B 2 23  ? 28.443  38.335  32.067  1.00 82.98 23  B 1 
ATOM 4791 C CD  . ARG B 2 23  ? 28.646  38.344  33.577  1.00 81.86 23  B 1 
ATOM 4792 N NE  . ARG B 2 23  ? 28.668  39.717  34.102  1.00 72.69 23  B 1 
ATOM 4793 C CZ  . ARG B 2 23  ? 28.644  40.049  35.377  1.00 66.86 23  B 1 
ATOM 4794 N NH1 . ARG B 2 23  ? 28.652  39.140  36.316  1.00 59.31 23  B 1 
ATOM 4795 N NH2 . ARG B 2 23  ? 28.606  41.300  35.730  1.00 58.85 23  B 1 
ATOM 4796 N N   . THR B 2 24  ? 28.835  34.486  29.611  1.00 97.02 24  B 1 
ATOM 4797 C CA  . THR B 2 24  ? 29.609  33.335  29.141  1.00 96.76 24  B 1 
ATOM 4798 C C   . THR B 2 24  ? 29.803  33.401  27.628  1.00 96.87 24  B 1 
ATOM 4799 O O   . THR B 2 24  ? 30.924  33.262  27.146  1.00 95.64 24  B 1 
ATOM 4800 C CB  . THR B 2 24  ? 28.947  32.024  29.571  1.00 96.27 24  B 1 
ATOM 4801 O OG1 . THR B 2 24  ? 28.698  32.045  30.956  1.00 91.70 24  B 1 
ATOM 4802 C CG2 . THR B 2 24  ? 29.863  30.840  29.326  1.00 91.19 24  B 1 
ATOM 4803 N N   . MET B 2 25  ? 28.764  33.757  26.874  1.00 96.86 25  B 1 
ATOM 4804 C CA  . MET B 2 25  ? 28.829  33.949  25.425  1.00 96.47 25  B 1 
ATOM 4805 C C   . MET B 2 25  ? 29.712  35.130  24.994  1.00 96.18 25  B 1 
ATOM 4806 O O   . MET B 2 25  ? 30.225  35.121  23.876  1.00 94.58 25  B 1 
ATOM 4807 C CB  . MET B 2 25  ? 27.429  34.118  24.850  1.00 95.68 25  B 1 
ATOM 4808 C CG  . MET B 2 25  ? 26.670  32.791  24.783  1.00 92.50 25  B 1 
ATOM 4809 S SD  . MET B 2 25  ? 27.431  31.494  23.759  1.00 94.35 25  B 1 
ATOM 4810 C CE  . MET B 2 25  ? 27.500  32.285  22.147  1.00 87.22 25  B 1 
ATOM 4811 N N   . ALA B 2 26  ? 29.950  36.114  25.844  1.00 96.21 26  B 1 
ATOM 4812 C CA  . ALA B 2 26  ? 30.904  37.178  25.532  1.00 95.43 26  B 1 
ATOM 4813 C C   . ALA B 2 26  ? 32.334  36.660  25.312  1.00 95.05 26  B 1 
ATOM 4814 O O   . ALA B 2 26  ? 33.137  37.319  24.644  1.00 91.81 26  B 1 
ATOM 4815 C CB  . ALA B 2 26  ? 30.854  38.231  26.650  1.00 94.40 26  B 1 
ATOM 4816 N N   . GLY B 2 27  ? 32.654  35.491  25.842  1.00 94.05 27  B 1 
ATOM 4817 C CA  . GLY B 2 27  ? 33.907  34.779  25.592  1.00 93.12 27  B 1 
ATOM 4818 C C   . GLY B 2 27  ? 33.877  33.843  24.377  1.00 93.96 27  B 1 
ATOM 4819 O O   . GLY B 2 27  ? 34.915  33.325  23.993  1.00 90.62 27  B 1 
ATOM 4820 N N   . VAL B 2 28  ? 32.716  33.654  23.757  1.00 93.90 28  B 1 
ATOM 4821 C CA  . VAL B 2 28  ? 32.511  32.786  22.588  1.00 93.39 28  B 1 
ATOM 4822 C C   . VAL B 2 28  ? 32.417  33.661  21.345  1.00 92.76 28  B 1 
ATOM 4823 O O   . VAL B 2 28  ? 31.438  34.372  21.130  1.00 89.94 28  B 1 
ATOM 4824 C CB  . VAL B 2 28  ? 31.266  31.901  22.769  1.00 92.44 28  B 1 
ATOM 4825 C CG1 . VAL B 2 28  ? 31.028  31.002  21.561  1.00 87.14 28  B 1 
ATOM 4826 C CG2 . VAL B 2 28  ? 31.406  31.008  24.004  1.00 88.39 28  B 1 
ATOM 4827 N N   . SER B 2 29  ? 33.448  33.629  20.509  1.00 91.61 29  B 1 
ATOM 4828 C CA  . SER B 2 29  ? 33.503  34.461  19.307  1.00 90.24 29  B 1 
ATOM 4829 C C   . SER B 2 29  ? 33.394  33.629  18.037  1.00 90.88 29  B 1 
ATOM 4830 O O   . SER B 2 29  ? 33.983  32.557  17.934  1.00 86.32 29  B 1
[truncated: 21,587 more chars]
