# Supplementary material for: Regulation of AP1 adaptor assembly by the bi-handed chaperone MEA1
Source: Nat Commun. 2026 Jan 20;17:1876. doi: 10.1038/s41467-026-68662-3 (PMC12923701; doi:10.1038/s41467-026-68662-3)
Supplement: Supplementary file 7 — Supplementary Data 5 [file 41467_2026_68662_MOESM7_ESM.cif]

# By using this file you agree to the legally binding terms of use found at alphafoldserver.com/output-terms
data_3905737ed0a07dd7
#
_entry.id 3905737ed0a07dd7
#
loop_
_atom_type.symbol
C 
N 
O 
S 
#
loop_
_audit_author.name
_audit_author.pdbx_ordinal
"Google DeepMind" 1 
"Isomorphic Labs" 2 
#
_audit_conform.dict_location https://raw.githubusercontent.com/ihmwg/ModelCIF/master/dist/mmcif_ma.dic
_audit_conform.dict_name     mmcif_ma.dic
_audit_conform.dict_version  1.4.5
#
loop_
_chem_comp.formula
_chem_comp.formula_weight
_chem_comp.id
_chem_comp.mon_nstd_flag
_chem_comp.name
_chem_comp.pdbx_smiles
_chem_comp.pdbx_synonyms
_chem_comp.type
"C3 H7 N O2"    89.093  ALA y ALANINE         C[C@H](N)C(O)=O                  ? "L-PEPTIDE LINKING" 
"C6 H15 N4 O2"  175.209 ARG y ARGININE        N[C@@H](CCCNC(N)=[NH2+])C(O)=O   ? "L-PEPTIDE LINKING" 
"C4 H8 N2 O3"   132.118 ASN y ASPARAGINE      N[C@@H](CC(N)=O)C(O)=O           ? "L-PEPTIDE LINKING" 
"C4 H7 N O4"    133.103 ASP y "ASPARTIC ACID" N[C@@H](CC(O)=O)C(O)=O           ? "L-PEPTIDE LINKING" 
"C3 H7 N O2 S"  121.158 CYS y CYSTEINE        N[C@@H](CS)C(O)=O                ? "L-PEPTIDE LINKING" 
"C5 H10 N2 O3"  146.144 GLN y GLUTAMINE       N[C@@H](CCC(N)=O)C(O)=O          ? "L-PEPTIDE LINKING" 
"C5 H9 N O4"    147.129 GLU y "GLUTAMIC ACID" N[C@@H](CCC(O)=O)C(O)=O          ? "L-PEPTIDE LINKING" 
"C2 H5 N O2"    75.067  GLY y GLYCINE         NCC(O)=O                         ? "PEPTIDE LINKING"   
"C6 H10 N3 O2"  156.162 HIS y HISTIDINE       N[C@@H](Cc1c[nH]c[nH+]1)C(O)=O   ? "L-PEPTIDE LINKING" 
"C6 H13 N O2"   131.173 ILE y ISOLEUCINE      CC[C@H](C)[C@H](N)C(O)=O         ? "L-PEPTIDE LINKING" 
"C6 H13 N O2"   131.173 LEU y LEUCINE         CC(C)C[C@H](N)C(O)=O             ? "L-PEPTIDE LINKING" 
"C6 H15 N2 O2"  147.195 LYS y LYSINE          N[C@@H](CCCC[NH3+])C(O)=O        ? "L-PEPTIDE LINKING" 
"C5 H11 N O2 S" 149.211 MET y METHIONINE      CSCC[C@H](N)C(O)=O               ? "L-PEPTIDE LINKING" 
"C9 H11 N O2"   165.189 PHE y PHENYLALANINE   N[C@@H](Cc1ccccc1)C(O)=O         ? "L-PEPTIDE LINKING" 
"C5 H9 N O2"    115.130 PRO y PROLINE         OC(=O)[C@@H]1CCCN1               ? "L-PEPTIDE LINKING" 
"C3 H7 N O3"    105.093 SER y SERINE          N[C@@H](CO)C(O)=O                ? "L-PEPTIDE LINKING" 
"C4 H9 N O3"    119.119 THR y THREONINE       C[C@@H](O)[C@H](N)C(O)=O         ? "L-PEPTIDE LINKING" 
"C11 H12 N2 O2" 204.225 TRP y TRYPTOPHAN      N[C@@H](Cc1c[nH]c2ccccc12)C(O)=O ? "L-PEPTIDE LINKING" 
"C9 H11 N O3"   181.189 TYR y TYROSINE        N[C@@H](Cc1ccc(O)cc1)C(O)=O      ? "L-PEPTIDE LINKING" 
"C5 H11 N O2"   117.146 VAL y VALINE          CC(C)[C@H](N)C(O)=O              ? "L-PEPTIDE LINKING" 
#
_citation.book_publisher          ?
_citation.country                 UK
_citation.id                      primary
_citation.journal_full            Nature
_citation.journal_id_ASTM         NATUAS
_citation.journal_id_CSD          0006
_citation.journal_id_ISSN         0028-0836
_citation.journal_volume          ?
_citation.page_first              ?
_citation.page_last               ?
_citation.pdbx_database_id_DOI    ?
_citation.pdbx_database_id_PubMed ?
_citation.title                   "Accurate structure prediction of biomolecular interactions with AlphaFold 3"
_citation.year                    2024
#
loop_
_citation_author.citation_id
_citation_author.name
_citation_author.ordinal
primary "Google DeepMind" 1 
primary "Isomorphic Labs" 2 
#
loop_
_entity.id
_entity.pdbx_description
_entity.type
1 . polymer 
2 . polymer 
3 . polymer 
#
loop_
_entity_poly.entity_id
_entity_poly.pdbx_strand_id
_entity_poly.type
1 A polypeptide(L) 
2 B polypeptide(L) 
3 C polypeptide(L) 
#
loop_
_entity_poly_seq.entity_id
_entity_poly_seq.hetero
_entity_poly_seq.mon_id
_entity_poly_seq.num
1 n MET 1   
1 n THR 2   
1 n ASP 3   
1 n SER 4   
1 n LYS 5   
1 n TYR 6   
1 n PHE 7   
1 n THR 8   
1 n THR 9   
1 n ASN 10  
1 n LYS 11  
1 n LYS 12  
1 n GLY 13  
1 n GLU 14  
1 n ILE 15  
1 n PHE 16  
1 n GLU 17  
1 n LEU 18  
1 n LYS 19  
1 n ALA 20  
1 n GLU 21  
1 n LEU 22  
1 n ASN 23  
1 n ASN 24  
1 n GLU 25  
1 n LYS 26  
1 n LYS 27  
1 n GLU 28  
1 n LYS 29  
1 n ARG 30  
1 n LYS 31  
1 n GLU 32  
1 n ALA 33  
1 n VAL 34  
1 n LYS 35  
1 n LYS 36  
1 n VAL 37  
1 n ILE 38  
1 n ALA 39  
1 n ALA 40  
1 n MET 41  
1 n THR 42  
1 n VAL 43  
1 n GLY 44  
1 n LYS 45  
1 n ASP 46  
1 n VAL 47  
1 n SER 48  
1 n SER 49  
1 n LEU 50  
1 n PHE 51  
1 n PRO 52  
1 n ASP 53  
1 n VAL 54  
1 n VAL 55  
1 n ASN 56  
1 n CYS 57  
1 n MET 58  
1 n GLN 59  
1 n THR 60  
1 n ASP 61  
1 n ASN 62  
1 n LEU 63  
1 n GLU 64  
1 n LEU 65  
1 n LYS 66  
1 n LYS 67  
1 n LEU 68  
1 n VAL 69  
1 n TYR 70  
1 n LEU 71  
1 n TYR 72  
1 n LEU 73  
1 n MET 74  
1 n ASN 75  
1 n TYR 76  
1 n ALA 77  
1 n LYS 78  
1 n SER 79  
1 n GLN 80  
1 n PRO 81  
1 n ASP 82  
1 n MET 83  
1 n ALA 84  
1 n ILE 85  
1 n MET 86  
1 n ALA 87  
1 n VAL 88  
1 n ASN 89  
1 n SER 90  
1 n PHE 91  
1 n VAL 92  
1 n LYS 93  
1 n ASP 94  
1 n CYS 95  
1 n GLU 96  
1 n ASP 97  
1 n PRO 98  
1 n ASN 99  
1 n PRO 100 
1 n LEU 101 
1 n ILE 102 
1 n ARG 103 
1 n ALA 104 
1 n LEU 105 
1 n ALA 106 
1 n VAL 107 
1 n ARG 108 
1 n THR 109 
1 n MET 110 
1 n GLY 111 
1 n CYS 112 
1 n ILE 113 
1 n ARG 114 
1 n VAL 115 
1 n ASP 116 
1 n LYS 117 
1 n ILE 118 
1 n THR 119 
1 n GLU 120 
1 n TYR 121 
1 n LEU 122 
1 n CYS 123 
1 n GLU 124 
1 n PRO 125 
1 n LEU 126 
1 n ARG 127 
1 n LYS 128 
1 n CYS 129 
1 n LEU 130 
1 n LYS 131 
1 n ASP 132 
1 n GLU 133 
1 n ASP 134 
1 n PRO 135 
1 n TYR 136 
1 n VAL 137 
1 n ARG 138 
1 n LYS 139 
1 n THR 140 
1 n ALA 141 
1 n ALA 142 
1 n VAL 143 
1 n CYS 144 
1 n VAL 145 
1 n ALA 146 
1 n LYS 147 
1 n LEU 148 
1 n HIS 149 
1 n ASP 150 
1 n ILE 151 
1 n ASN 152 
1 n ALA 153 
1 n GLN 154 
1 n MET 155 
1 n VAL 156 
1 n GLU 157 
1 n ASP 158 
1 n GLN 159 
1 n GLY 160 
1 n PHE 161 
1 n LEU 162 
1 n ASP 163 
1 n SER 164 
1 n LEU 165 
1 n ARG 166 
1 n ASP 167 
1 n LEU 168 
1 n ILE 169 
1 n ALA 170 
1 n ASP 171 
1 n SER 172 
1 n ASN 173 
1 n PRO 174 
1 n MET 175 
1 n VAL 176 
1 n VAL 177 
1 n ALA 178 
1 n ASN 179 
1 n ALA 180 
1 n VAL 181 
1 n ALA 182 
1 n ALA 183 
1 n LEU 184 
1 n SER 185 
1 n GLU 186 
1 n ILE 187 
1 n SER 188 
1 n GLU 189 
1 n SER 190 
1 n HIS 191 
1 n PRO 192 
1 n ASN 193 
1 n SER 194 
1 n ASN 195 
1 n LEU 196 
1 n LEU 197 
1 n ASP 198 
1 n LEU 199 
1 n ASN 200 
1 n PRO 201 
1 n GLN 202 
1 n ASN 203 
1 n ILE 204 
1 n ASN 205 
1 n LYS 206 
1 n LEU 207 
1 n LEU 208 
1 n THR 209 
1 n ALA 210 
1 n LEU 211 
1 n ASN 212 
1 n GLU 213 
1 n CYS 214 
1 n THR 215 
1 n GLU 216 
1 n TRP 217 
1 n GLY 218 
1 n GLN 219 
1 n ILE 220 
1 n PHE 221 
1 n ILE 222 
1 n LEU 223 
1 n ASP 224 
1 n CYS 225 
1 n LEU 226 
1 n SER 227 
1 n ASN 228 
1 n TYR 229 
1 n ASN 230 
1 n PRO 231 
1 n LYS 232 
1 n ASP 233 
1 n ASP 234 
1 n ARG 235 
1 n GLU 236 
1 n ALA 237 
1 n GLN 238 
1 n SER 239 
1 n ILE 240 
1 n CYS 241 
1 n GLU 242 
1 n ARG 243 
1 n VAL 244 
1 n THR 245 
1 n PRO 246 
1 n ARG 247 
1 n LEU 248 
1 n SER 249 
1 n HIS 250 
1 n ALA 251 
1 n ASN 252 
1 n SER 253 
1 n ALA 254 
1 n VAL 255 
1 n VAL 256 
1 n LEU 257 
1 n SER 258 
1 n ALA 259 
1 n VAL 260 
1 n LYS 261 
1 n VAL 262 
1 n LEU 263 
1 n MET 264 
1 n LYS 265 
1 n PHE 266 
1 n LEU 267 
1 n GLU 268 
1 n LEU 269 
1 n LEU 270 
1 n PRO 271 
1 n LYS 272 
1 n ASP 273 
1 n SER 274 
1 n ASP 275 
1 n TYR 276 
1 n TYR 277 
1 n ASN 278 
1 n MET 279 
1 n LEU 280 
1 n LEU 281 
1 n LYS 282 
1 n LYS 283 
1 n LEU 284 
1 n ALA 285 
1 n PRO 286 
1 n PRO 287 
1 n LEU 288 
1 n VAL 289 
1 n THR 290 
1 n LEU 291 
1 n LEU 292 
1 n SER 293 
1 n GLY 294 
1 n GLU 295 
1 n PRO 296 
1 n GLU 297 
1 n VAL 298 
1 n GLN 299 
1 n TYR 300 
1 n VAL 301 
1 n ALA 302 
1 n LEU 303 
1 n ARG 304 
1 n ASN 305 
1 n ILE 306 
1 n ASN 307 
1 n LEU 308 
1 n ILE 309 
1 n VAL 310 
1 n GLN 311 
1 n LYS 312 
1 n ARG 313 
1 n PRO 314 
1 n GLU 315 
1 n ILE 316 
1 n LEU 317 
1 n LYS 318 
1 n GLN 319 
1 n GLU 320 
1 n ILE 321 
1 n LYS 322 
1 n VAL 323 
1 n PHE 324 
1 n PHE 325 
1 n VAL 326 
1 n LYS 327 
1 n TYR 328 
1 n ASN 329 
1 n ASP 330 
1 n PRO 331 
1 n ILE 332 
1 n TYR 333 
1 n VAL 334 
1 n LYS 335 
1 n LEU 336 
1 n GLU 337 
1 n LYS 338 
1 n LEU 339 
1 n ASP 340 
1 n ILE 341 
1 n MET 342 
1 n ILE 343 
1 n ARG 344 
1 n LEU 345 
1 n ALA 346 
1 n SER 347 
1 n GLN 348 
1 n ALA 349 
1 n ASN 350 
1 n ILE 351 
1 n ALA 352 
1 n GLN 353 
1 n VAL 354 
1 n LEU 355 
1 n ALA 356 
1 n GLU 357 
1 n LEU 358 
1 n LYS 359 
1 n GLU 360 
1 n TYR 361 
1 n ALA 362 
1 n THR 363 
1 n GLU 364 
1 n VAL 365 
1 n ASP 366 
1 n VAL 367 
1 n ASP 368 
1 n PHE 369 
1 n VAL 370 
1 n ARG 371 
1 n LYS 372 
1 n ALA 373 
1 n VAL 374 
1 n ARG 375 
1 n ALA 376 
1 n ILE 377 
1 n GLY 378 
1 n ARG 379 
1 n CYS 380 
1 n ALA 381 
1 n ILE 382 
1 n LYS 383 
1 n VAL 384 
1 n GLU 385 
1 n GLN 386 
1 n SER 387 
1 n ALA 388 
1 n GLU 389 
1 n ARG 390 
1 n CYS 391 
1 n VAL 392 
1 n SER 393 
1 n THR 394 
1 n LEU 395 
1 n LEU 396 
1 n ASP 397 
1 n LEU 398 
1 n ILE 399 
1 n GLN 400 
1 n THR 401 
1 n LYS 402 
1 n VAL 403 
1 n ASN 404 
1 n TYR 405 
1 n VAL 406 
1 n VAL 407 
1 n GLN 408 
1 n GLU 409 
1 n ALA 410 
1 n ILE 411 
1 n VAL 412 
1 n VAL 413 
1 n ILE 414 
1 n ARG 415 
1 n ASP 416 
1 n ILE 417 
1 n PHE 418 
1 n ARG 419 
1 n LYS 420 
1 n TYR 421 
1 n PRO 422 
1 n ASN 423 
1 n LYS 424 
1 n TYR 425 
1 n GLU 426 
1 n SER 427 
1 n ILE 428 
1 n ILE 429 
1 n ALA 430 
1 n THR 431 
1 n LEU 432 
1 n CYS 433 
1 n GLU 434 
1 n ASN 435 
1 n LEU 436 
1 n ASP 437 
1 n SER 438 
1 n LEU 439 
1 n ASP 440 
1 n GLU 441 
1 n PRO 442 
1 n ASP 443 
1 n ALA 444 
1 n ARG 445 
1 n ALA 446 
1 n ALA 447 
1 n MET 448 
1 n ILE 449 
1 n TRP 450 
1 n ILE 451 
1 n VAL 452 
1 n GLY 453 
1 n GLU 454 
1 n TYR 455 
1 n ALA 456 
1 n GLU 457 
1 n ARG 458 
1 n ILE 459 
1 n ASP 460 
1 n ASN 461 
1 n ALA 462 
1 n ASP 463 
1 n GLU 464 
1 n LEU 465 
1 n LEU 466 
1 n GLU 467 
1 n SER 468 
1 n PHE 469 
1 n LEU 470 
1 n GLU 471 
1 n GLY 472 
1 n PHE 473 
1 n HIS 474 
1 n ASP 475 
1 n GLU 476 
1 n SER 477 
1 n THR 478 
1 n GLN 479 
1 n VAL 480 
1 n GLN 481 
1 n LEU 482 
1 n THR 483 
1 n LEU 484 
1 n LEU 485 
1 n THR 486 
1 n ALA 487 
1 n ILE 488 
1 n VAL 489 
1 n LYS 490 
1 n LEU 491 
1 n PHE 492 
1 n LEU 493 
1 n LYS 494 
1 n LYS 495 
1 n PRO 496 
1 n SER 497 
1 n GLU 498 
1 n THR 499 
1 n GLN 500 
1 n GLU 501 
1 n LEU 502 
1 n VAL 503 
1 n GLN 504 
1 n GLN 505 
1 n VAL 506 
1 n LEU 507 
1 n SER 508 
1 n LEU 509 
1 n ALA 510 
1 n THR 511 
1 n GLN 512 
1 n ASP 513 
1 n SER 514 
1 n ASP 515 
1 n ASN 516 
1 n PRO 517 
1 n ASP 518 
1 n LEU 519 
1 n ARG 520 
1 n ASP 521 
1 n ARG 522 
1 n GLY 523 
1 n TYR 524 
1 n ILE 525 
1 n TYR 526 
1 n TRP 527 
1 n ARG 528 
1 n LEU 529 
1 n LEU 530 
1 n SER 531 
1 n THR 532 
1 n ASP 533 
1 n PRO 534 
1 n VAL 535 
1 n THR 536 
1 n ALA 537 
1 n LYS 538 
1 n GLU 539 
1 n VAL 540 
1 n VAL 541 
1 n LEU 542 
1 n SER 543 
1 n GLU 544 
1 n LYS 545 
1 n PRO 546 
1 n LEU 547 
1 n ILE 548 
1 n SER 549 
1 n GLU 550 
1 n GLU 551 
1 n THR 552 
1 n ASP 553 
1 n LEU 554 
1 n ILE 555 
1 n GLU 556 
1 n PRO 557 
1 n THR 558 
1 n LEU 559 
1 n LEU 560 
1 n ASP 561 
1 n GLU 562 
1 n LEU 563 
1 n ILE 564 
1 n CYS 565 
1 n HIS 566 
1 n ILE 567 
1 n GLY 568 
1 n SER 569 
1 n LEU 570 
1 n ALA 571 
1 n SER 572 
1 n VAL 573 
1 n TYR 574 
1 n HIS 575 
1 n LYS 576 
1 n PRO 577 
1 n PRO 578 
1 n ASN 579 
1 n ALA 580 
1 n PHE 581 
1 n VAL 582 
1 n GLU 583 
1 n GLY 584 
1 n SER 585 
1 n HIS 586 
1 n GLY 587 
1 n ILE 588 
1 n HIS 589 
1 n ARG 590 
1 n LYS 591 
2 n MET 1   
2 n ILE 2   
2 n GLY 3   
2 n GLY 4   
2 n LEU 5   
2 n PHE 6   
2 n ILE 7   
2 n TYR 8   
2 n ASN 9   
2 n HIS 10  
2 n LYS 11  
2 n GLY 12  
2 n GLU 13  
2 n VAL 14  
2 n LEU 15  
2 n ILE 16  
2 n SER 17  
2 n ARG 18  
2 n VAL 19  
2 n TYR 20  
2 n ARG 21  
2 n ASP 22  
2 n ASP 23  
2 n ILE 24  
2 n GLY 25  
2 n ARG 26  
2 n ASN 27  
2 n ALA 28  
2 n VAL 29  
2 n ASP 30  
2 n ALA 31  
2 n PHE 32  
2 n ARG 33  
2 n VAL 34  
2 n ASN 35  
2 n VAL 36  
2 n ILE 37  
2 n HIS 38  
2 n ALA 39  
2 n ARG 40  
2 n GLN 41  
2 n GLN 42  
2 n VAL 43  
2 n ARG 44  
2 n SER 45  
2 n PRO 46  
2 n VAL 47  
2 n THR 48  
2 n ASN 49  
2 n ILE 50  
2 n ALA 51  
2 n ARG 52  
2 n THR 53  
2 n SER 54  
2 n PHE 55  
2 n PHE 56  
2 n HIS 57  
2 n VAL 58  
2 n LYS 59  
2 n ARG 60  
2 n SER 61  
2 n ASN 62  
2 n ILE 63  
2 n TRP 64  
2 n LEU 65  
2 n ALA 66  
2 n ALA 67  
2 n VAL 68  
2 n THR 69  
2 n LYS 70  
2 n GLN 71  
2 n ASN 72  
2 n VAL 73  
2 n ASN 74  
2 n ALA 75  
2 n ALA 76  
2 n MET 77  
2 n VAL 78  
2 n PHE 79  
2 n GLU 80  
2 n PHE 81  
2 n LEU 82  
2 n TYR 83  
2 n LYS 84  
2 n MET 85  
2 n CYS 86  
2 n ASP 87  
2 n VAL 88  
2 n MET 89  
2 n ALA 90  
2 n ALA 91  
2 n TYR 92  
2 n PHE 93  
2 n GLY 94  
2 n LYS 95  
2 n ILE 96  
2 n SER 97  
2 n GLU 98  
2 n GLU 99  
2 n ASN 100 
2 n ILE 101 
2 n LYS 102 
2 n ASN 103 
2 n ASN 104 
2 n PHE 105 
2 n VAL 106 
2 n LEU 107 
2 n ILE 108 
2 n TYR 109 
2 n GLU 110 
2 n LEU 111 
2 n LEU 112 
2 n ASP 113 
2 n GLU 114 
2 n ILE 115 
2 n LEU 116 
2 n ASP 117 
2 n PHE 118 
2 n GLY 119 
2 n TYR 120 
2 n PRO 121 
2 n GLN 122 
2 n ASN 123 
2 n SER 124 
2 n GLU 125 
2 n THR 126 
2 n GLY 127 
2 n ALA 128 
2 n LEU 129 
2 n LYS 130 
2 n THR 131 
2 n PHE 132 
2 n ILE 133 
2 n THR 134 
2 n GLN 135 
2 n GLN 136 
2 n GLY 137 
2 n ILE 138 
2 n LYS 139 
2 n SER 140 
2 n GLN 141 
2 n HIS 142 
2 n GLN 143 
2 n THR 144 
2 n LYS 145 
2 n GLU 146 
2 n GLU 147 
2 n GLN 148 
2 n SER 149 
2 n GLN 150 
2 n ILE 151 
2 n THR 152 
2 n SER 153 
2 n GLN 154 
2 n VAL 155 
2 n THR 156 
2 n GLY 157 
2 n GLN 158 
2 n ILE 159 
2 n GLY 160 
2 n TRP 161 
2 n ARG 162 
2 n ARG 163 
2 n GLU 164 
2 n GLY 165 
2 n ILE 166 
2 n LYS 167 
2 n TYR 168 
2 n ARG 169 
2 n ARG 170 
2 n ASN 171 
2 n GLU 172 
2 n LEU 173 
2 n PHE 174 
2 n LEU 175 
2 n ASP 176 
2 n VAL 177 
2 n LEU 178 
2 n GLU 179 
2 n SER 180 
2 n VAL 181 
2 n ASN 182 
2 n LEU 183 
2 n LEU 184 
2 n MET 185 
2 n SER 186 
2 n PRO 187 
2 n GLN 188 
2 n GLY 189 
2 n GLN 190 
2 n VAL 191 
2 n LEU 192 
2 n SER 193 
2 n ALA 194 
2 n HIS 195 
2 n VAL 196 
2 n SER 197 
2 n GLY 198 
2 n ARG 199 
2 n VAL 200 
2 n VAL 201 
2 n MET 202 
2 n LYS 203 
2 n SER 204 
2 n TYR 205 
2 n LEU 206 
2 n SER 207 
2 n GLY 208 
2 n MET 209 
2 n PRO 210 
2 n GLU 211 
2 n CYS 212 
2 n LYS 213 
2 n PHE 214 
2 n GLY 215 
2 n MET 216 
2 n ASN 217 
2 n ASP 218 
2 n LYS 219 
2 n ILE 220 
2 n VAL 221 
2 n ILE 222 
2 n GLU 223 
2 n LYS 224 
2 n GLN 225 
2 n GLY 226 
2 n LYS 227 
2 n GLY 228 
2 n THR 229 
2 n ALA 230 
2 n ASP 231 
2 n GLU 232 
2 n THR 233 
2 n SER 234 
2 n LYS 235 
2 n SER 236 
2 n GLY 237 
2 n LYS 238 
2 n GLN 239 
2 n SER 240 
2 n ILE 241 
2 n ALA 242 
2 n ILE 243 
2 n ASP 244 
2 n ASP 245 
2 n CYS 246 
2 n THR 247 
2 n PHE 248 
2 n HIS 249 
2 n GLN 250 
2 n CYS 251 
2 n VAL 252 
2 n ARG 253 
2 n LEU 254 
2 n SER 255 
2 n LYS 256 
2 n PHE 257 
2 n ASP 258 
2 n SER 259 
2 n GLU 260 
2 n ARG 261 
2 n SER 262 
2 n ILE 263 
2 n SER 264 
2 n PHE 265 
2 n ILE 266 
2 n PRO 267 
2 n PRO 268 
2 n ASP 269 
2 n GLY 270 
2 n GLU 271 
2 n PHE 272 
2 n GLU 273 
2 n LEU 274 
2 n MET 275 
2 n ARG 276 
2 n TYR 277 
2 n ARG 278 
2 n THR 279 
2 n THR 280 
2 n LYS 281 
2 n ASP 282 
2 n ILE 283 
2 n ILE 284 
2 n LEU 285 
2 n PRO 286 
2 n PHE 287 
2 n ARG 288 
2 n VAL 289 
2 n ILE 290 
2 n PRO 291 
2 n LEU 292 
2 n VAL 293 
2 n ARG 294 
2 n GLU 295 
2 n VAL 296 
2 n GLY 297 
2 n ARG 298 
2 n THR 299 
2 n LYS 300 
2 n LEU 301 
2 n GLU 302 
2 n VAL 303 
2 n LYS 304 
2 n VAL 305 
2 n VAL 306 
2 n ILE 307 
2 n LYS 308 
2 n SER 309 
2 n ASN 310 
2 n PHE 311 
2 n LYS 312 
2 n PRO 313 
2 n SER 314 
2 n LEU 315 
2 n LEU 316 
2 n ALA 317 
2 n GLN 318 
2 n LYS 319 
2 n ILE 320 
2 n GLU 321 
2 n VAL 322 
2 n ARG 323 
2 n ILE 324 
2 n PRO 325 
2 n THR 326 
2 n PRO 327 
2 n LEU 328 
2 n ASN 329 
2 n THR 330 
2 n SER 331 
2 n GLY 332 
2 n VAL 333 
2 n GLN 334 
2 n VAL 335 
2 n ILE 336 
2 n CYS 337 
2 n MET 338 
2 n LYS 339 
2 n GLY 340 
2 n LYS 341 
2 n ALA 342 
2 n LYS 343 
2 n TYR 344 
2 n LYS 345 
2 n ALA 346 
2 n SER 347 
2 n GLU 348 
2 n ASN 349 
2 n ALA 350 
2 n ILE 351 
2 n VAL 352 
2 n TRP 353 
2 n LYS 354 
2 n ILE 355 
2 n LYS 356 
2 n ARG 357 
2 n MET 358 
2 n ALA 359 
2 n GLY 360 
2 n MET 361 
2 n LYS 362 
2 n GLU 363 
2 n SER 364 
2 n GLN 365 
2 n ILE 366 
2 n SER 367 
2 n ALA 368 
2 n GLU 369 
2 n ILE 370 
2 n GLU 371 
2 n LEU 372 
2 n LEU 373 
2 n PRO 374 
2 n THR 375 
2 n ASN 376 
2 n ASP 377 
2 n LYS 378 
2 n LYS 379 
2 n LYS 380 
2 n TRP 381 
2 n ALA 382 
2 n ARG 383 
2 n PRO 384 
2 n PRO 385 
2 n ILE 386 
2 n SER 387 
2 n MET 388 
2 n ASN 389 
2 n PHE 390 
2 n GLU 391 
2 n VAL 392 
2 n PRO 393 
2 n PHE 394 
2 n ALA 395 
2 n PRO 396 
2 n SER 397 
2 n GLY 398 
2 n LEU 399 
2 n LYS 400 
2 n VAL 401 
2 n ARG 402 
2 n TYR 403 
2 n LEU 404 
2 n LYS 405 
2 n VAL 406 
2 n PHE 407 
2 n GLU 408 
2 n PRO 409 
2 n LYS 410 
2 n LEU 411 
2 n ASN 412 
2 n TYR 413 
2 n SER 414 
2 n ASP 415 
2 n HIS 416 
2 n ASP 417 
2 n VAL 418 
2 n ILE 419 
2 n LYS 420 
2 n TRP 421 
2 n VAL 422 
2 n ARG 423 
2 n TYR 424 
2 n ILE 425 
2 n GLY 426 
2 n ARG 427 
2 n SER 428 
2 n GLY 429 
2 n ILE 430 
2 n TYR 431 
2 n GLU 432 
2 n THR 433 
2 n ARG 434 
2 n CYS 435 
3 n MET 1   
3 n GLY 2   
3 n PRO 3   
3 n GLU 4   
3 n ARG 5   
3 n HIS 6   
3 n LEU 7   
3 n SER 8   
3 n GLY 9   
3 n ALA 10  
3 n PRO 11  
3 n ALA 12  
3 n ARG 13  
3 n MET 14  
3 n ALA 15  
3 n THR 16  
3 n VAL 17  
3 n VAL 18  
3 n LEU 19  
3 n GLY 20  
3 n GLY 21  
3 n ASP 22  
3 n THR 23  
3 n MET 24  
3 n GLY 25  
3 n PRO 26  
3 n GLU 27  
3 n ARG 28  
3 n ILE 29  
3 n PHE 30  
3 n PRO 31  
3 n ASN 32  
3 n GLN 33  
3 n THR 34  
3 n GLU 35  
3 n GLU 36  
3 n LEU 37  
3 n GLY 38  
3 n HIS 39  
3 n GLN 40  
3 n GLY 41  
3 n PRO 42  
3 n SER 43  
3 n GLU 44  
3 n GLY 45  
3 n THR 46  
3 n GLY 47  
3 n ASP 48  
3 n TRP 49  
3 n SER 50  
3 n SER 51  
3 n GLU 52  
3 n GLU 53  
3 n PRO 54  
3 n GLU 55  
3 n GLU 56  
3 n GLU 57  
3 n GLN 58  
3 n GLU 59  
3 n GLU 60  
3 n THR 61  
3 n GLY 62  
3 n SER 63  
3 n GLY 64  
3 n PRO 65  
3 n ALA 66  
3 n GLY 67  
3 n TYR 68  
3 n SER 69  
3 n TYR 70  
3 n GLN 71  
3 n PRO 72  
3 n LEU 73  
3 n ASN 74  
3 n GLN 75  
3 n ASP 76  
3 n PRO 77  
3 n GLU 78  
3 n GLN 79  
3 n GLU 80  
3 n GLU 81  
3 n VAL 82  
3 n GLU 83  
3 n LEU 84  
3 n ALA 85  
3 n PRO 86  
3 n VAL 87  
3 n GLY 88  
3 n ASP 89  
3 n GLY 90  
3 n ASP 91  
3 n VAL 92  
3 n VAL 93  
3 n ALA 94  
3 n ASP 95  
3 n ILE 96  
3 n GLN 97  
3 n ASP 98  
3 n ARG 99  
3 n ILE 100 
3 n GLN 101 
3 n ALA 102 
3 n LEU 103 
3 n GLY 104 
3 n LEU 105 
3 n HIS 106 
3 n LEU 107 
3 n PRO 108 
3 n ASP 109 
3 n PRO 110 
3 n PRO 111 
3 n LEU 112 
3 n GLU 113 
3 n SER 114 
3 n GLU 115 
3 n ASP 116 
3 n GLU 117 
3 n ASP 118 
3 n GLU 119 
3 n GLU 120 
3 n GLY 121 
3 n ALA 122 
3 n THR 123 
3 n ALA 124 
3 n LEU 125 
3 n ASN 126 
3 n ASN 127 
3 n HIS 128 
3 n SER 129 
3 n SER 130 
3 n ILE 131 
3 n PRO 132 
3 n MET 133 
3 n ASP 134 
3 n PRO 135 
3 n GLU 136 
3 n HIS 137 
3 n VAL 138 
3 n GLU 139 
3 n LEU 140 
3 n VAL 141 
3 n LYS 142 
3 n ARG 143 
3 n THR 144 
3 n MET 145 
3 n ALA 146 
3 n GLY 147 
3 n VAL 148 
3 n SER 149 
3 n LEU 150 
3 n PRO 151 
3 n ALA 152 
3 n PRO 153 
3 n GLY 154 
3 n VAL 155 
3 n PRO 156 
3 n ALA 157 
3 n TRP 158 
3 n ALA 159 
3 n ARG 160 
3 n GLU 161 
3 n ILE 162 
3 n SER 163 
3 n ASP 164 
3 n ALA 165 
3 n GLN 166 
3 n TRP 167 
3 n GLU 168 
3 n ASP 169 
3 n VAL 170 
3 n VAL 171 
3 n GLN 172 
3 n LYS 173 
3 n ALA 174 
3 n LEU 175 
3 n GLN 176 
3 n ALA 177 
3 n ARG 178 
3 n GLN 179 
3 n ALA 180 
3 n SER 181 
3 n PRO 182 
3 n ALA 183 
3 n TRP 184 
3 n LYS 185 
#
_ma_data.content_type "model coordinates"
_ma_data.id           1
_ma_data.name         Model
#
_ma_model_list.data_id          1
_ma_model_list.model_group_id   1
_ma_model_list.model_group_name "AlphaFold-beta-20231127 (be2c21f9-b611-4c21-bfc0-bc05c526bf76 @ 2024-06-19 10:25:31)"
_ma_model_list.model_id         1
_ma_model_list.model_name       "Top ranked model"
_ma_model_list.model_type       "Ab initio model"
_ma_model_list.ordinal_id       1
#
loop_
_ma_protocol_step.method_type
_ma_protocol_step.ordinal_id
_ma_protocol_step.protocol_id
_ma_protocol_step.step_id
"coevolution MSA" 1 1 1 
"template search" 2 1 2 
modeling          3 1 3 
#
loop_
_ma_qa_metric.id
_ma_qa_metric.mode
_ma_qa_metric.name
_ma_qa_metric.software_group_id
_ma_qa_metric.type
1 global pLDDT 1 pLDDT 
2 local  pLDDT 1 pLDDT 
#
_ma_qa_metric_global.metric_id    1
_ma_qa_metric_global.metric_value 80.91
_ma_qa_metric_global.model_id     1
_ma_qa_metric_global.ordinal_id   1
#
_ma_software_group.group_id    1
_ma_software_group.ordinal_id  1
_ma_software_group.software_id 1
#
loop_
_ma_target_entity.data_id
_ma_target_entity.entity_id
_ma_target_entity.origin
1 1 . 
1 2 . 
1 3 . 
#
loop_
_ma_target_entity_instance.asym_id
_ma_target_entity_instance.details
_ma_target_entity_instance.entity_id
A . 1 
B . 2 
C . 3 
#
loop_
_pdbx_data_usage.details
_pdbx_data_usage.id
_pdbx_data_usage.type
_pdbx_data_usage.url
;NON-COMMERCIAL USE ONLY, BY USING THIS FILE YOU AGREE TO THE TERMS OF USE FOUND
AT alphafoldserver.com/output-terms.
;
1 license    ? 
;THE INFORMATION IS NOT INTENDED FOR, HAS NOT BEEN VALIDATED FOR, AND IS NOT
APPROVED FOR CLINICAL USE. IT SHOULD NOT BE USED FOR CLINICAL PURPOSE OR RELIED
ON FOR MEDICAL OR OTHER PROFESSIONAL ADVICE. IT IS THEORETICAL MODELLING ONLY
AND CAUTION SHOULD BE EXERCISED IN ITS USE. IT IS PROVIDED "AS-IS" WITHOUT ANY
WARRANTY OF ANY KIND, WHETHER EXPRESSED OR IMPLIED. NO WARRANTY IS GIVEN THAT
USE OF THE INFORMATION SHALL NOT INFRINGE THE RIGHTS OF ANY THIRD PARTY.
;
2 disclaimer ? 
#
loop_
_pdbx_poly_seq_scheme.asym_id
_pdbx_poly_seq_scheme.auth_seq_num
_pdbx_poly_seq_scheme.entity_id
_pdbx_poly_seq_scheme.hetero
_pdbx_poly_seq_scheme.mon_id
_pdbx_poly_seq_scheme.pdb_ins_code
_pdbx_poly_seq_scheme.pdb_seq_num
_pdbx_poly_seq_scheme.pdb_strand_id
_pdbx_poly_seq_scheme.seq_id
A 1   1 n MET . 1   A 1   
A 2   1 n THR . 2   A 2   
A 3   1 n ASP . 3   A 3   
A 4   1 n SER . 4   A 4   
A 5   1 n LYS . 5   A 5   
A 6   1 n TYR . 6   A 6   
A 7   1 n PHE . 7   A 7   
A 8   1 n THR . 8   A 8   
A 9   1 n THR . 9   A 9   
A 10  1 n ASN . 10  A 10  
A 11  1 n LYS . 11  A 11  
A 12  1 n LYS . 12  A 12  
A 13  1 n GLY . 13  A 13  
A 14  1 n GLU . 14  A 14  
A 15  1 n ILE . 15  A 15  
A 16  1 n PHE . 16  A 16  
A 17  1 n GLU . 17  A 17  
A 18  1 n LEU . 18  A 18  
A 19  1 n LYS . 19  A 19  
A 20  1 n ALA . 20  A 20  
A 21  1 n GLU . 21  A 21  
A 22  1 n LEU . 22  A 22  
A 23  1 n ASN . 23  A 23  
A 24  1 n ASN . 24  A 24  
A 25  1 n GLU . 25  A 25  
A 26  1 n LYS . 26  A 26  
A 27  1 n LYS . 27  A 27  
A 28  1 n GLU . 28  A 28  
A 29  1 n LYS . 29  A 29  
A 30  1 n ARG . 30  A 30  
A 31  1 n LYS . 31  A 31  
A 32  1 n GLU . 32  A 32  
A 33  1 n ALA . 33  A 33  
A 34  1 n VAL . 34  A 34  
A 35  1 n LYS . 35  A 35  
A 36  1 n LYS . 36  A 36  
A 37  1 n VAL . 37  A 37  
A 38  1 n ILE . 38  A 38  
A 39  1 n ALA . 39  A 39  
A 40  1 n ALA . 40  A 40  
A 41  1 n MET . 41  A 41  
A 42  1 n THR . 42  A 42  
A 43  1 n VAL . 43  A 43  
A 44  1 n GLY . 44  A 44  
A 45  1 n LYS . 45  A 45  
A 46  1 n ASP . 46  A 46  
A 47  1 n VAL . 47  A 47  
A 48  1 n SER . 48  A 48  
A 49  1 n SER . 49  A 49  
A 50  1 n LEU . 50  A 50  
A 51  1 n PHE . 51  A 51  
A 52  1 n PRO . 52  A 52  
A 53  1 n ASP . 53  A 53  
A 54  1 n VAL . 54  A 54  
A 55  1 n VAL . 55  A 55  
A 56  1 n ASN . 56  A 56  
A 57  1 n CYS . 57  A 57  
A 58  1 n MET . 58  A 58  
A 59  1 n GLN . 59  A 59  
A 60  1 n THR . 60  A 60  
A 61  1 n ASP . 61  A 61  
A 62  1 n ASN . 62  A 62  
A 63  1 n LEU . 63  A 63  
A 64  1 n GLU . 64  A 64  
A 65  1 n LEU . 65  A 65  
A 66  1 n LYS . 66  A 66  
A 67  1 n LYS . 67  A 67  
A 68  1 n LEU . 68  A 68  
A 69  1 n VAL . 69  A 69  
A 70  1 n TYR . 70  A 70  
A 71  1 n LEU . 71  A 71  
A 72  1 n TYR . 72  A 72  
A 73  1 n LEU . 73  A 73  
A 74  1 n MET . 74  A 74  
A 75  1 n ASN . 75  A 75  
A 76  1 n TYR . 76  A 76  
A 77  1 n ALA . 77  A 77  
A 78  1 n LYS . 78  A 78  
A 79  1 n SER . 79  A 79  
A 80  1 n GLN . 80  A 80  
A 81  1 n PRO . 81  A 81  
A 82  1 n ASP . 82  A 82  
A 83  1 n MET . 83  A 83  
A 84  1 n ALA . 84  A 84  
A 85  1 n ILE . 85  A 85  
A 86  1 n MET . 86  A 86  
A 87  1 n ALA . 87  A 87  
A 88  1 n VAL . 88  A 88  
A 89  1 n ASN . 89  A 89  
A 90  1 n SER . 90  A 90  
A 91  1 n PHE . 91  A 91  
A 92  1 n VAL . 92  A 92  
A 93  1 n LYS . 93  A 93  
A 94  1 n ASP . 94  A 94  
A 95  1 n CYS . 95  A 95  
A 96  1 n GLU . 96  A 96  
A 97  1 n ASP . 97  A 97  
A 98  1 n PRO . 98  A 98  
A 99  1 n ASN . 99  A 99  
A 100 1 n PRO . 100 A 100 
A 101 1 n LEU . 101 A 101 
A 102 1 n ILE . 102 A 102 
A 103 1 n ARG . 103 A 103 
A 104 1 n ALA . 104 A 104 
A 105 1 n LEU . 105 A 105 
A 106 1 n ALA . 106 A 106 
A 107 1 n VAL . 107 A 107 
A 108 1 n ARG . 108 A 108 
A 109 1 n THR . 109 A 109 
A 110 1 n MET . 110 A 110 
A 111 1 n GLY . 111 A 111 
A 112 1 n CYS . 112 A 112 
A 113 1 n ILE . 113 A 113 
A 114 1 n ARG . 114 A 114 
A 115 1 n VAL . 115 A 115 
A 116 1 n ASP . 116 A 116 
A 117 1 n LYS . 117 A 117 
A 118 1 n ILE . 118 A 118 
A 119 1 n THR . 119 A 119 
A 120 1 n GLU . 120 A 120 
A 121 1 n TYR . 121 A 121 
A 122 1 n LEU . 122 A 122 
A 123 1 n CYS . 123 A 123 
A 124 1 n GLU . 124 A 124 
A 125 1 n PRO . 125 A 125 
A 126 1 n LEU . 126 A 126 
A 127 1 n ARG . 127 A 127 
A 128 1 n LYS . 128 A 128 
A 129 1 n CYS . 129 A 129 
A 130 1 n LEU . 130 A 130 
A 131 1 n LYS . 131 A 131 
A 132 1 n ASP . 132 A 132 
A 133 1 n GLU . 133 A 133 
A 134 1 n ASP . 134 A 134 
A 135 1 n PRO . 135 A 135 
A 136 1 n TYR . 136 A 136 
A 137 1 n VAL . 137 A 137 
A 138 1 n ARG . 138 A 138 
A 139 1 n LYS . 139 A 139 
A 140 1 n THR . 140 A 140 
A 141 1 n ALA . 141 A 141 
A 142 1 n ALA . 142 A 142 
A 143 1 n VAL . 143 A 143 
A 144 1 n CYS . 144 A 144 
A 145 1 n VAL . 145 A 145 
A 146 1 n ALA . 146 A 146 
A 147 1 n LYS . 147 A 147 
A 148 1 n LEU . 148 A 148 
A 149 1 n HIS . 149 A 149 
A 150 1 n ASP . 150 A 150 
A 151 1 n ILE . 151 A 151 
A 152 1 n ASN . 152 A 152 
A 153 1 n ALA . 153 A 153 
A 154 1 n GLN . 154 A 154 
A 155 1 n MET . 155 A 155 
A 156 1 n VAL . 156 A 156 
A 157 1 n GLU . 157 A 157 
A 158 1 n ASP . 158 A 158 
A 159 1 n GLN . 159 A 159 
A 160 1 n GLY . 160 A 160 
A 161 1 n PHE . 161 A 161 
A 162 1 n LEU . 162 A 162 
A 163 1 n ASP . 163 A 163 
A 164 1 n SER . 164 A 164 
A 165 1 n LEU . 165 A 165 
A 166 1 n ARG . 166 A 166 
A 167 1 n ASP . 167 A 167 
A 168 1 n LEU . 168 A 168 
A 169 1 n ILE . 169 A 169 
A 170 1 n ALA . 170 A 170 
A 171 1 n ASP . 171 A 171 
A 172 1 n SER . 172 A 172 
A 173 1 n ASN . 173 A 173 
A 174 1 n PRO . 174 A 174 
A 175 1 n MET . 175 A 175 
A 176 1 n VAL . 176 A 176 
A 177 1 n VAL . 177 A 177 
A 178 1 n ALA . 178 A 178 
A 179 1 n ASN . 179 A 179 
A 180 1 n ALA . 180 A 180 
A 181 1 n VAL . 181 A 181 
A 182 1 n ALA . 182 A 182 
A 183 1 n ALA . 183 A 183 
A 184 1 n LEU . 184 A 184 
A 185 1 n SER . 185 A 185 
A 186 1 n GLU . 186 A 186 
A 187 1 n ILE . 187 A 187 
A 188 1 n SER . 188 A 188 
A 189 1 n GLU . 189 A 189 
A 190 1 n SER . 190 A 190 
A 191 1 n HIS . 191 A 191 
A 192 1 n PRO . 192 A 192 
A 193 1 n ASN . 193 A 193 
A 194 1 n SER . 194 A 194 
A 195 1 n ASN . 195 A 195 
A 196 1 n LEU . 196 A 196 
A 197 1 n LEU . 197 A 197 
A 198 1 n ASP . 198 A 198 
A 199 1 n LEU . 199 A 199 
A 200 1 n ASN . 200 A 200 
A 201 1 n PRO . 201 A 201 
A 202 1 n GLN . 202 A 202 
A 203 1 n ASN . 203 A 203 
A 204 1 n ILE . 204 A 204 
A 205 1 n ASN . 205 A 205 
A 206 1 n LYS . 206 A 206 
A 207 1 n LEU . 207 A 207 
A 208 1 n LEU . 208 A 208 
A 209 1 n THR . 209 A 209 
A 210 1 n ALA . 210 A 210 
A 211 1 n LEU . 211 A 211 
A 212 1 n ASN . 212 A 212 
A 213 1 n GLU . 213 A 213 
A 214 1 n CYS . 214 A 214 
A 215 1 n THR . 215 A 215 
A 216 1 n GLU . 216 A 216 
A 217 1 n TRP . 217 A 217 
A 218 1 n GLY . 218 A 218 
A 219 1 n GLN . 219 A 219 
A 220 1 n ILE . 220 A 220 
A 221 1 n PHE . 221 A 221 
A 222 1 n ILE . 222 A 222 
A 223 1 n LEU . 223 A 223 
A 224 1 n ASP . 224 A 224 
A 225 1 n CYS . 225 A 225 
A 226 1 n LEU . 226 A 226 
A 227 1 n SER . 227 A 227 
A 228 1 n ASN . 228 A 228 
A 229 1 n TYR . 229 A 229 
A 230 1 n ASN . 230 A 230 
A 231 1 n PRO . 231 A 231 
A 232 1 n LYS . 232 A 232 
A 233 1 n ASP . 233 A 233 
A 234 1 n ASP . 234 A 234 
A 235 1 n ARG . 235 A 235 
A 236 1 n GLU . 236 A 236 
A 237 1 n ALA . 237 A 237 
A 238 1 n GLN . 238 A 238 
A 239 1 n SER . 239 A 239 
A 240 1 n ILE . 240 A 240 
A 241 1 n CYS . 241 A 241 
A 242 1 n GLU . 242 A 242 
A 243 1 n ARG . 243 A 243 
A 244 1 n VAL . 244 A 244 
A 245 1 n THR . 245 A 245 
A 246 1 n PRO . 246 A 246 
A 247 1 n ARG . 247 A 247 
A 248 1 n LEU . 248 A 248 
A 249 1 n SER . 249 A 249 
A 250 1 n HIS . 250 A 250 
A 251 1 n ALA . 251 A 251 
A 252 1 n ASN . 252 A 252 
A 253 1 n SER . 253 A 253 
A 254 1 n ALA . 254 A 254 
A 255 1 n VAL . 255 A 255 
A 256 1 n VAL . 256 A 256 
A 257 1 n LEU . 257 A 257 
A 258 1 n SER . 258 A 258 
A 259 1 n ALA . 259 A 259 
A 260 1 n VAL . 260 A 260 
A 261 1 n LYS . 261 A 261 
A 262 1 n VAL . 262 A 262 
A 263 1 n LEU . 263 A 263 
A 264 1 n MET . 264 A 264 
A 265 1 n LYS . 265 A 265 
A 266 1 n PHE . 266 A 266 
A 267 1 n LEU . 267 A 267 
A 268 1 n GLU . 268 A 268 
A 269 1 n LEU . 269 A 269 
A 270 1 n LEU . 270 A 270 
A 271 1 n PRO . 271 A 271 
A 272 1 n LYS . 272 A 272 
A 273 1 n ASP . 273 A 273 
A 274 1 n SER . 274 A 274 
A 275 1 n ASP . 275 A 275 
A 276 1 n TYR . 276 A 276 
A 277 1 n TYR . 277 A 277 
A 278 1 n ASN . 278 A 278 
A 279 1 n MET . 279 A 279 
A 280 1 n LEU . 280 A 280 
A 281 1 n LEU . 281 A 281 
A 282 1 n LYS . 282 A 282 
A 283 1 n LYS . 283 A 283 
A 284 1 n LEU . 284 A 284 
A 285 1 n ALA . 285 A 285 
A 286 1 n PRO . 286 A 286 
A 287 1 n PRO . 287 A 287 
A 288 1 n LEU . 288 A 288 
A 289 1 n VAL . 289 A 289 
A 290 1 n THR . 290 A 290 
A 291 1 n LEU . 291 A 291 
A 292 1 n LEU . 292 A 292 
A 293 1 n SER . 293 A 293 
A 294 1 n GLY . 294 A 294 
A 295 1 n GLU . 295 A 295 
A 296 1 n PRO . 296 A 296 
A 297 1 n GLU . 297 A 297 
A 298 1 n VAL . 298 A 298 
A 299 1 n GLN . 299 A 299 
A 300 1 n TYR . 300 A 300 
A 301 1 n VAL . 301 A 301 
A 302 1 n ALA . 302 A 302 
A 303 1 n LEU . 303 A 303 
A 304 1 n ARG . 304 A 304 
A 305 1 n ASN . 305 A 305 
A 306 1 n ILE . 306 A 306 
A 307 1 n ASN . 307 A 307 
A 308 1 n LEU . 308 A 308 
A 309 1 n ILE . 309 A 309 
A 310 1 n VAL . 310 A 310 
A 311 1 n GLN . 311 A 311 
A 312 1 n LYS . 312 A 312 
A 313 1 n ARG . 313 A 313 
A 314 1 n PRO . 314 A 314 
A 315 1 n GLU . 315 A 315 
A 316 1 n ILE . 316 A 316 
A 317 1 n LEU . 317 A 317 
A 318 1 n LYS . 318 A 318 
A 319 1 n GLN . 319 A 319 
A 320 1 n GLU . 320 A 320 
A 321 1 n ILE . 321 A 321 
A 322 1 n LYS . 322 A 322 
A 323 1 n VAL . 323 A 323 
A 324 1 n PHE . 324 A 324 
A 325 1 n PHE . 325 A 325 
A 326 1 n VAL . 326 A 326 
A 327 1 n LYS . 327 A 327 
A 328 1 n TYR . 328 A 328 
A 329 1 n ASN . 329 A 329 
A 330 1 n ASP . 330 A 330 
A 331 1 n PRO . 331 A 331 
A 332 1 n ILE . 332 A 332 
A 333 1 n TYR . 333 A 333 
A 334 1 n VAL . 334 A 334 
A 335 1 n LYS . 335 A 335 
A 336 1 n LEU . 336 A 336 
A 337 1 n GLU . 337 A 337 
A 338 1 n LYS . 338 A 338 
A 339 1 n LEU . 339 A 339 
A 340 1 n ASP . 340 A 340 
A 341 1 n ILE . 341 A 341 
A 342 1 n MET . 342 A 342 
A 343 1 n ILE . 343 A 343 
A 344 1 n ARG . 344 A 344 
A 345 1 n LEU . 345 A 345 
A 346 1 n ALA . 346 A 346 
A 347 1 n SER . 347 A 347 
A 348 1 n GLN . 348 A 348 
A 349 1 n ALA . 349 A 349 
A 350 1 n ASN . 350 A 350 
A 351 1 n ILE . 351 A 351 
A 352 1 n ALA . 352 A 352 
A 353 1 n GLN . 353 A 353 
A 354 1 n VAL . 354 A 354 
A 355 1 n LEU . 355 A 355 
A 356 1 n ALA . 356 A 356 
A 357 1 n GLU . 357 A 357 
A 358 1 n LEU . 358 A 358 
A 359 1 n LYS . 359 A 359 
A 360 1 n GLU . 360 A 360 
A 361 1 n TYR . 361 A 361 
A 362 1 n ALA . 362 A 362 
A 363 1 n THR . 363 A 363 
A 364 1 n GLU . 364 A 364 
A 365 1 n VAL . 365 A 365 
A 366 1 n ASP . 366 A 366 
A 367 1 n VAL . 367 A 367 
A 368 1 n ASP . 368 A 368 
A 369 1 n PHE . 369 A 369 
A 370 1 n VAL . 370 A 370 
A 371 1 n ARG . 371 A 371 
A 372 1 n LYS . 372 A 372 
A 373 1 n ALA . 373 A 373 
A 374 1 n VAL . 374 A 374 
A 375 1 n ARG . 375 A 375 
A 376 1 n ALA . 376 A 376 
A 377 1 n ILE . 377 A 377 
A 378 1 n GLY . 378 A 378 
A 379 1 n ARG . 379 A 379 
A 380 1 n CYS . 380 A 380 
A 381 1 n ALA . 381 A 381 
A 382 1 n ILE . 382 A 382 
A 383 1 n LYS . 383 A 383 
A 384 1 n VAL . 384 A 384 
A 385 1 n GLU . 385 A 385 
A 386 1 n GLN . 386 A 386 
A 387 1 n SER . 387 A 387 
A 388 1 n ALA . 388 A 388 
A 389 1 n GLU . 389 A 389 
A 390 1 n ARG . 390 A 390 
A 391 1 n CYS . 391 A 391 
A 392 1 n VAL . 392 A 392 
A 393 1 n SER . 393 A 393 
A 394 1 n THR . 394 A 394 
A 395 1 n LEU . 395 A 395 
A 396 1 n LEU . 396 A 396 
A 397 1 n ASP . 397 A 397 
A 398 1 n LEU . 398 A 398 
A 399 1 n ILE . 399 A 399 
A 400 1 n GLN . 400 A 400 
A 401 1 n THR . 401 A 401 
A 402 1 n LYS . 402 A 402 
A 403 1 n VAL . 403 A 403 
A 404 1 n ASN . 404 A 404 
A 405 1 n TYR . 405 A 405 
A 406 1 n VAL . 406 A 406 
A 407 1 n VAL . 407 A 407 
A 408 1 n GLN . 408 A 408 
A 409 1 n GLU . 409 A 409 
A 410 1 n ALA . 410 A 410 
A 411 1 n ILE . 411 A 411 
A 412 1 n VAL . 412 A 412 
A 413 1 n VAL . 413 A 413 
A 414 1 n ILE . 414 A 414 
A 415 1 n ARG . 415 A 415 
A 416 1 n ASP . 416 A 416 
A 417 1 n ILE . 417 A 417 
A 418 1 n PHE . 418 A 418 
A 419 1 n ARG . 419 A 419 
A 420 1 n LYS . 420 A 420 
A 421 1 n TYR . 421 A 421 
A 422 1 n PRO . 422 A 422 
A 423 1 n ASN . 423 A 423 
A 424 1 n LYS . 424 A 424 
A 425 1 n TYR . 425 A 425 
A 426 1 n GLU . 426 A 426 
A 427 1 n SER . 427 A 427 
A 428 1 n ILE . 428 A 428 
A 429 1 n ILE . 429 A 429 
A 430 1 n ALA . 430 A 430 
A 431 1 n THR . 431 A 431 
A 432 1 n LEU . 432 A 432 
A 433 1 n CYS . 433 A 433 
A 434 1 n GLU . 434 A 434 
A 435 1 n ASN . 435 A 435 
A 436 1 n LEU . 436 A 436 
A 437 1 n ASP . 437 A 437 
A 438 1 n SER . 438 A 438 
A 439 1 n LEU . 439 A 439 
A 440 1 n ASP . 440 A 440 
A 441 1 n GLU . 441 A 441 
A 442 1 n PRO . 442 A 442 
A 443 1 n ASP . 443 A 443 
A 444 1 n ALA . 444 A 444 
A 445 1 n ARG . 445 A 445 
A 446 1 n ALA . 446 A 446 
A 447 1 n ALA . 447 A 447 
A 448 1 n MET . 448 A 448 
A 449 1 n ILE . 449 A 449 
A 450 1 n TRP . 450 A 450 
A 451 1 n ILE . 451 A 451 
A 452 1 n VAL . 452 A 452 
A 453 1 n GLY . 453 A 453 
A 454 1 n GLU . 454 A 454 
A 455 1 n TYR . 455 A 455 
A 456 1 n ALA . 456 A 456 
A 457 1 n GLU . 457 A 457 
A 458 1 n ARG . 458 A 458 
A 459 1 n ILE . 459 A 459 
A 460 1 n ASP . 460 A 460 
A 461 1 n ASN . 461 A 461 
A 462 1 n ALA . 462 A 462 
A 463 1 n ASP . 463 A 463 
A 464 1 n GLU . 464 A 464 
A 465 1 n LEU . 465 A 465 
A 466 1 n LEU . 466 A 466 
A 467 1 n GLU . 467 A 467 
A 468 1 n SER . 468 A 468 
A 469 1 n PHE . 469 A 469 
A 470 1 n LEU . 470 A 470 
A 471 1 n GLU . 471 A 471 
A 472 1 n GLY . 472 A 472 
A 473 1 n PHE . 473 A 473 
A 474 1 n HIS . 474 A 474 
A 475 1 n ASP . 475 A 475 
A 476 1 n GLU . 476 A 476 
A 477 1 n SER . 477 A 477 
A 478 1 n THR . 478 A 478 
A 479 1 n GLN . 479 A 479 
A 480 1 n VAL . 480 A 480 
A 481 1 n GLN . 481 A 481 
A 482 1 n LEU . 482 A 482 
A 483 1 n THR . 483 A 483 
A 484 1 n LEU . 484 A 484 
A 485 1 n LEU . 485 A 485 
A 486 1 n THR . 486 A 486 
A 487 1 n ALA . 487 A 487 
A 488 1 n ILE . 488 A 488 
A 489 1 n VAL . 489 A 489 
A 490 1 n LYS . 490 A 490 
A 491 1 n LEU . 491 A 491 
A 492 1 n PHE . 492 A 492 
A 493 1 n LEU . 493 A 493 
A 494 1 n LYS . 494 A 494 
A 495 1 n LYS . 495 A 495 
A 496 1 n PRO . 496 A 496 
A 497 1 n SER . 497 A 497 
A 498 1 n GLU . 498 A 498 
A 499 1 n THR . 499 A 499 
A 500 1 n GLN . 500 A 500 
A 501 1 n GLU . 501 A 501 
A 502 1 n LEU . 502 A 502 
A 503 1 n VAL . 503 A 503 
A 504 1 n GLN . 504 A 504 
A 505 1 n GLN . 505 A 505 
A 506 1 n VAL . 506 A 506 
A 507 1 n LEU . 507 A 507 
A 508 1 n SER . 508 A 508 
A 509 1 n LEU . 509 A 509 
A 510 1 n ALA . 510 A 510 
A 511 1 n THR . 511 A 511 
A 512 1 n GLN . 512 A 512 
A 513 1 n ASP . 513 A 513 
A 514 1 n SER . 514 A 514 
A 515 1 n ASP . 515 A 515 
A 516 1 n ASN . 516 A 516 
A 517 1 n PRO . 517 A 517 
A 518 1 n ASP . 518 A 518 
A 519 1 n LEU . 519 A 519 
A 520 1 n ARG . 520 A 520 
A 521 1 n ASP . 521 A 521 
A 522 1 n ARG . 522 A 522 
A 523 1 n GLY . 523 A 523 
A 524 1 n TYR . 524 A 524 
A 525 1 n ILE . 525 A 525 
A 526 1 n TYR . 526 A 526 
A 527 1 n TRP . 527 A 527 
A 528 1 n ARG . 528 A 528 
A 529 1 n LEU . 529 A 529 
A 530 1 n LEU . 530 A 530 
A 531 1 n SER . 531 A 531 
A 532 1 n THR . 532 A 532 
A 533 1 n ASP . 533 A 533 
A 534 1 n PRO . 534 A 534 
A 535 1 n VAL . 535 A 535 
A 536 1 n THR . 536 A 536 
A 537 1 n ALA . 537 A 537 
A 538 1 n LYS . 538 A 538 
A 539 1 n GLU . 539 A 539 
A 540 1 n VAL . 540 A 540 
A 541 1 n VAL . 541 A 541 
A 542 1 n LEU . 542 A 542 
A 543 1 n SER . 543 A 543 
A 544 1 n GLU . 544 A 544 
A 545 1 n LYS . 545 A 545 
A 546 1 n PRO . 546 A 546 
A 547 1 n LEU . 547 A 547 
A 548 1 n ILE . 548 A 548 
A 549 1 n SER . 549 A 549 
A 550 1 n GLU . 550 A 550 
A 551 1 n GLU . 551 A 551 
A 552 1 n THR . 552 A 552 
A 553 1 n ASP . 553 A 553 
A 554 1 n LEU . 554 A 554 
A 555 1 n ILE . 555 A 555 
A 556 1 n GLU . 556 A 556 
A 557 1 n PRO . 557 A 557 
A 558 1 n THR . 558 A 558 
A 559 1 n LEU . 559 A 559 
A 560 1 n LEU . 560 A 560 
A 561 1 n ASP . 561 A 561 
A 562 1 n GLU . 562 A 562 
A 563 1 n LEU . 563 A 563 
A 564 1 n ILE . 564 A 564 
A 565 1 n CYS . 565 A 565 
A 566 1 n HIS . 566 A 566 
A 567 1 n ILE . 567 A 567 
A 568 1 n GLY . 568 A 568 
A 569 1 n SER . 569 A 569 
A 570 1 n LEU . 570 A 570 
A 571 1 n ALA . 571 A 571 
A 572 1 n SER . 572 A 572 
A 573 1 n VAL . 573 A 573 
A 574 1 n TYR . 574 A 574 
A 575 1 n HIS . 575 A 575 
A 576 1 n LYS . 576 A 576 
A 577 1 n PRO . 577 A 577 
A 578 1 n PRO . 578 A 578 
A 579 1 n ASN . 579 A 579 
A 580 1 n ALA . 580 A 580 
A 581 1 n PHE . 581 A 581 
A 582 1 n VAL . 582 A 582 
A 583 1 n GLU . 583 A 583 
A 584 1 n GLY . 584 A 584 
A 585 1 n SER . 585 A 585 
A 586 1 n HIS . 586 A 586 
A 587 1 n GLY . 587 A 587 
A 588 1 n ILE . 588 A 588 
A 589 1 n HIS . 589 A 589 
A 590 1 n ARG . 590 A 590 
A 591 1 n LYS . 591 A 591 
B 1   2 n MET . 1   B 1   
B 2   2 n ILE . 2   B 2   
B 3   2 n GLY . 3   B 3   
B 4   2 n GLY . 4   B 4   
B 5   2 n LEU . 5   B 5   
B 6   2 n PHE . 6   B 6   
B 7   2 n ILE . 7   B 7   
B 8   2 n TYR . 8   B 8   
B 9   2 n ASN . 9   B 9   
B 10  2 n HIS . 10  B 10  
B 11  2 n LYS . 11  B 11  
B 12  2 n GLY . 12  B 12  
B 13  2 n GLU . 13  B 13  
B 14  2 n VAL . 14  B 14  
B 15  2 n LEU . 15  B 15  
B 16  2 n ILE . 16  B 16  
B 17  2 n SER . 17  B 17  
B 18  2 n ARG . 18  B 18  
B 19  2 n VAL . 19  B 19  
B 20  2 n TYR . 20  B 20  
B 21  2 n ARG . 21  B 21  
B 22  2 n ASP . 22  B 22  
B 23  2 n ASP . 23  B 23  
B 24  2 n ILE . 24  B 24  
B 25  2 n GLY . 25  B 25  
B 26  2 n ARG . 26  B 26  
B 27  2 n ASN . 27  B 27  
B 28  2 n ALA . 28  B 28  
B 29  2 n VAL . 29  B 29  
B 30  2 n ASP . 30  B 30  
B 31  2 n ALA . 31  B 31  
B 32  2 n PHE . 32  B 32  
B 33  2 n ARG . 33  B 33  
B 34  2 n VAL . 34  B 34  
B 35  2 n ASN . 35  B 35  
B 36  2 n VAL . 36  B 36  
B 37  2 n ILE . 37  B 37  
B 38  2 n HIS . 38  B 38  
B 39  2 n ALA . 39  B 39  
B 40  2 n ARG . 40  B 40  
B 41  2 n GLN . 41  B 41  
B 42  2 n GLN . 42  B 42  
B 43  2 n VAL . 43  B 43  
B 44  2 n ARG . 44  B 44  
B 45  2 n SER . 45  B 45  
B 46  2 n PRO . 46  B 46  
B 47  2 n VAL . 47  B 47  
B 48  2 n THR . 48  B 48  
B 49  2 n ASN . 49  B 49  
B 50  2 n ILE . 50  B 50  
B 51  2 n ALA . 51  B 51  
B 52  2 n ARG . 52  B 52  
B 53  2 n THR . 53  B 53  
B 54  2 n SER . 54  B 54  
B 55  2 n PHE . 55  B 55  
B 56  2 n PHE . 56  B 56  
B 57  2 n HIS . 57  B 57  
B 58  2 n VAL . 58  B 58  
B 59  2 n LYS . 59  B 59  
B 60  2 n ARG . 60  B 60  
B 61  2 n SER . 61  B 61  
B 62  2 n ASN . 62  B 62  
B 63  2 n ILE . 63  B 63  
B 64  2 n TRP . 64  B 64  
B 65  2 n LEU . 65  B 65  
B 66  2 n ALA . 66  B 66  
B 67  2 n ALA . 67  B 67  
B 68  2 n VAL . 68  B 68  
B 69  2 n THR . 69  B 69  
B 70  2 n LYS . 70  B 70  
B 71  2 n GLN . 71  B 71  
B 72  2 n ASN . 72  B 72  
B 73  2 n VAL . 73  B 73  
B 74  2 n ASN . 74  B 74  
B 75  2 n ALA . 75  B 75  
B 76  2 n ALA . 76  B 76  
B 77  2 n MET . 77  B 77  
B 78  2 n VAL . 78  B 78  
B 79  2 n PHE . 79  B 79  
B 80  2 n GLU . 80  B 80  
B 81  2 n PHE . 81  B 81  
B 82  2 n LEU . 82  B 82  
B 83  2 n TYR . 83  B 83  
B 84  2 n LYS . 84  B 84  
B 85  2 n MET . 85  B 85  
B 86  2 n CYS . 86  B 86  
B 87  2 n ASP . 87  B 87  
B 88  2 n VAL . 88  B 88  
B 89  2 n MET . 89  B 89  
B 90  2 n ALA . 90  B 90  
B 91  2 n ALA . 91  B 91  
B 92  2 n TYR . 92  B 92  
B 93  2 n PHE . 93  B 93  
B 94  2 n GLY . 94  B 94  
B 95  2 n LYS . 95  B 95  
B 96  2 n ILE . 96  B 96  
B 97  2 n SER . 97  B 97  
B 98  2 n GLU . 98  B 98  
B 99  2 n GLU . 99  B 99  
B 100 2 n ASN . 100 B 100 
B 101 2 n ILE . 101 B 101 
B 102 2 n LYS . 102 B 102 
B 103 2 n ASN . 103 B 103 
B 104 2 n ASN . 104 B 104 
B 105 2 n PHE . 105 B 105 
B 106 2 n VAL . 106 B 106 
B 107 2 n LEU . 107 B 107 
B 108 2 n ILE . 108 B 108 
B 109 2 n TYR . 109 B 109 
B 110 2 n GLU . 110 B 110 
B 111 2 n LEU . 111 B 111 
B 112 2 n LEU . 112 B 112 
B 113 2 n ASP . 113 B 113 
B 114 2 n GLU . 114 B 114 
B 115 2 n ILE . 115 B 115 
B 116 2 n LEU . 116 B 116 
B 117 2 n ASP . 117 B 117 
B 118 2 n PHE . 118 B 118 
B 119 2 n GLY . 119 B 119 
B 120 2 n TYR . 120 B 120 
B 121 2 n PRO . 121 B 121 
B 122 2 n GLN . 122 B 122 
B 123 2 n ASN . 123 B 123 
B 124 2 n SER . 124 B 124 
B 125 2 n GLU . 125 B 125 
B 126 2 n THR . 126 B 126 
B 127 2 n GLY . 127 B 127 
B 128 2 n ALA . 128 B 128 
B 129 2 n LEU . 129 B 129 
B 130 2 n LYS . 130 B 130 
B 131 2 n THR . 131 B 131 
B 132 2 n PHE . 132 B 132 
B 133 2 n ILE . 133 B 133 
B 134 2 n THR . 134 B 134 
B 135 2 n GLN . 135 B 135 
B 136 2 n GLN . 136 B 136 
B 137 2 n GLY . 137 B 137 
B 138 2 n ILE . 138 B 138 
B 139 2 n LYS . 139 B 139 
B 140 2 n SER . 140 B 140 
B 141 2 n GLN . 141 B 141 
B 142 2 n HIS . 142 B 142 
B 143 2 n GLN . 143 B 143 
B 144 2 n THR . 144 B 144 
B 145 2 n LYS . 145 B 145 
B 146 2 n GLU . 146 B 146 
B 147 2 n GLU . 147 B 147 
B 148 2 n GLN . 148 B 148 
B 149 2 n SER . 149 B 149 
B 150 2 n GLN . 150 B 150 
B 151 2 n ILE . 151 B 151 
B 152 2 n THR . 152 B 152 
B 153 2 n SER . 153 B 153 
B 154 2 n GLN . 154 B 154 
B 155 2 n VAL . 155 B 155 
B 156 2 n THR . 156 B 156 
B 157 2 n GLY . 157 B 157 
B 158 2 n GLN . 158 B 158 
B 159 2 n ILE . 159 B 159 
B 160 2 n GLY . 160 B 160 
B 161 2 n TRP . 161 B 161 
B 162 2 n ARG . 162 B 162 
B 163 2 n ARG . 163 B 163 
B 164 2 n GLU . 164 B 164 
B 165 2 n GLY . 165 B 165 
B 166 2 n ILE . 166 B 166 
B 167 2 n LYS . 167 B 167 
B 168 2 n TYR . 168 B 168 
B 169 2 n ARG . 169 B 169 
B 170 2 n ARG . 170 B 170 
B 171 2 n ASN . 171 B 171 
B 172 2 n GLU . 172 B 172 
B 173 2 n LEU . 173 B 173 
B 174 2 n PHE . 174 B 174 
B 175 2 n LEU . 175 B 175 
B 176 2 n ASP . 176 B 176 
B 177 2 n VAL . 177 B 177 
B 178 2 n LEU . 178 B 178 
B 179 2 n GLU . 179 B 179 
B 180 2 n SER . 180 B 180 
B 181 2 n VAL . 181 B 181 
B 182 2 n ASN . 182 B 182 
B 183 2 n LEU . 183 B 183 
B 184 2 n LEU . 184 B 184 
B 185 2 n MET . 185 B 185 
B 186 2 n SER . 186 B 186 
B 187 2 n PRO . 187 B 187 
B 188 2 n GLN . 188 B 188 
B 189 2 n GLY . 189 B 189 
B 190 2 n GLN . 190 B 190 
B 191 2 n VAL . 191 B 191 
B 192 2 n LEU . 192 B 192 
B 193 2 n SER . 193 B 193 
B 194 2 n ALA . 194 B 194 
B 195 2 n HIS . 195 B 195 
B 196 2 n VAL . 196 B 196 
B 197 2 n SER . 197 B 197 
B 198 2 n GLY . 198 B 198 
B 199 2 n ARG . 199 B 199 
B 200 2 n VAL . 200 B 200 
B 201 2 n VAL . 201 B 201 
B 202 2 n MET . 202 B 202 
B 203 2 n LYS . 203 B 203 
B 204 2 n SER . 204 B 204 
B 205 2 n TYR . 205 B 205 
B 206 2 n LEU . 206 B 206 
B 207 2 n SER . 207 B 207 
B 208 2 n GLY . 208 B 208 
B 209 2 n MET . 209 B 209 
B 210 2 n PRO . 210 B 210 
B 211 2 n GLU . 211 B 211 
B 212 2 n CYS . 212 B 212 
B 213 2 n LYS . 213 B 213 
B 214 2 n PHE . 214 B 214 
B 215 2 n GLY . 215 B 215 
B 216 2 n MET . 216 B 216 
B 217 2 n ASN . 217 B 217 
B 218 2 n ASP . 218 B 218 
B 219 2 n LYS . 219 B 219 
B 220 2 n ILE . 220 B 220 
B 221 2 n VAL . 221 B 221 
B 222 2 n ILE . 222 B 222 
B 223 2 n GLU . 223 B 223 
B 224 2 n LYS . 224 B 224 
B 225 2 n GLN . 225 B 225 
B 226 2 n GLY . 226 B 226 
B 227 2 n LYS . 227 B 227 
B 228 2 n GLY . 228 B 228 
B 229 2 n THR . 229 B 229 
B 230 2 n ALA . 230 B 230 
B 231 2 n ASP . 231 B 231 
B 232 2 n GLU . 232 B 232 
B 233 2 n THR . 233 B 233 
B 234 2 n SER . 234 B 234 
B 235 2 n LYS . 235 B 235 
B 236 2 n SER . 236 B 236 
B 237 2 n GLY . 237 B 237 
B 238 2 n LYS . 238 B 238 
B 239 2 n GLN . 239 B 239 
B 240 2 n SER . 240 B 240 
B 241 2 n ILE . 241 B 241 
B 242 2 n ALA . 242 B 242 
B 243 2 n ILE . 243 B 243 
B 244 2 n ASP . 244 B 244 
B 245 2 n ASP . 245 B 245 
B 246 2 n CYS . 246 B 246 
B 247 2 n THR . 247 B 247 
B 248 2 n PHE . 248 B 248 
B 249 2 n HIS . 249 B 249 
B 250 2 n GLN . 250 B 250 
B 251 2 n CYS . 251 B 251 
B 252 2 n VAL . 252 B 252 
B 253 2 n ARG . 253 B 253 
B 254 2 n LEU . 254 B 254 
B 255 2 n SER . 255 B 255 
B 256 2 n LYS . 256 B 256 
B 257 2 n PHE . 257 B 257 
B 258 2 n ASP . 258 B 258 
B 259 2 n SER . 259 B 259 
B 260 2 n GLU . 260 B 260 
B 261 2 n ARG . 261 B 261 
B 262 2 n SER . 262 B 262 
B 263 2 n ILE . 263 B 263 
B 264 2 n SER . 264 B 264 
B 265 2 n PHE . 265 B 265 
B 266 2 n ILE . 266 B 266 
B 267 2 n PRO . 267 B 267 
B 268 2 n PRO . 268 B 268 
B 269 2 n ASP . 269 B 269 
B 270 2 n GLY . 270 B 270 
B 271 2 n GLU . 271 B 271 
B 272 2 n PHE . 272 B 272 
B 273 2 n GLU . 273 B 273 
B 274 2 n LEU . 274 B 274 
B 275 2 n MET . 275 B 275 
B 276 2 n ARG . 276 B 276 
B 277 2 n TYR . 277 B 277 
B 278 2 n ARG . 278 B 278 
B 279 2 n THR . 279 B 279 
B 280 2 n THR . 280 B 280 
B 281 2 n LYS . 281 B 281 
B 282 2 n ASP . 282 B 282 
B 283 2 n ILE . 283 B 283 
B 284 2 n ILE . 284 B 284 
B 285 2 n LEU . 285 B 285 
B 286 2 n PRO . 286 B 286 
B 287 2 n PHE . 287 B 287 
B 288 2 n ARG . 288 B 288 
B 289 2 n VAL . 289 B 289 
B 290 2 n ILE . 290 B 290 
B 291 2 n PRO . 291 B 291 
B 292 2 n LEU . 292 B 292 
B 293 2 n VAL . 293 B 293 
B 294 2 n ARG . 294 B 294 
B 295 2 n GLU . 295 B 295 
B 296 2 n VAL . 296 B 296 
B 297 2 n GLY . 297 B 297 
B 298 2 n ARG . 298 B 298 
B 299 2 n THR . 299 B 299 
B 300 2 n LYS . 300 B 300 
B 301 2 n LEU . 301 B 301 
B 302 2 n GLU . 302 B 302 
B 303 2 n VAL . 303 B 303 
B 304 2 n LYS . 304 B 304 
B 305 2 n VAL . 305 B 305 
B 306 2 n VAL . 306 B 306 
B 307 2 n ILE . 307 B 307 
B 308 2 n LYS . 308 B 308 
B 309 2 n SER . 309 B 309 
B 310 2 n ASN . 310 B 310 
B 311 2 n PHE . 311 B 311 
B 312 2 n LYS . 312 B 312 
B 313 2 n PRO . 313 B 313 
B 314 2 n SER . 314 B 314 
B 315 2 n LEU . 315 B 315 
B 316 2 n LEU . 316 B 316 
B 317 2 n ALA . 317 B 317 
B 318 2 n GLN . 318 B 318 
B 319 2 n LYS . 319 B 319 
B 320 2 n ILE . 320 B 320 
B 321 2 n GLU . 321 B 321 
B 322 2 n VAL . 322 B 322 
B 323 2 n ARG . 323 B 323 
B 324 2 n ILE . 324 B 324 
B 325 2 n PRO . 325 B 325 
B 326 2 n THR . 326 B 326 
B 327 2 n PRO . 327 B 327 
B 328 2 n LEU . 328 B 328 
B 329 2 n ASN . 329 B 329 
B 330 2 n THR . 330 B 330 
B 331 2 n SER . 331 B 331 
B 332 2 n GLY . 332 B 332 
B 333 2 n VAL . 333 B 333 
B 334 2 n GLN . 334 B 334 
B 335 2 n VAL . 335 B 335 
B 336 2 n ILE . 336 B 336 
B 337 2 n CYS . 337 B 337 
B 338 2 n MET . 338 B 338 
B 339 2 n LYS . 339 B 339 
B 340 2 n GLY . 340 B 340 
B 341 2 n LYS . 341 B 341 
B 342 2 n ALA . 342 B 342 
B 343 2 n LYS . 343 B 343 
B 344 2 n TYR . 344 B 344 
B 345 2 n LYS . 345 B 345 
B 346 2 n ALA . 346 B 346 
B 347 2 n SER . 347 B 347 
B 348 2 n GLU . 348 B 348 
B 349 2 n ASN . 349 B 349 
B 350 2 n ALA . 350 B 350 
B 351 2 n ILE . 351 B 351 
B 352 2 n VAL . 352 B 352 
B 353 2 n TRP . 353 B 353 
B 354 2 n LYS . 354 B 354 
B 355 2 n ILE . 355 B 355 
B 356 2 n LYS . 356 B 356 
B 357 2 n ARG . 357 B 357 
B 358 2 n MET . 358 B 358 
B 359 2 n ALA . 359 B 359 
B 360 2 n GLY . 360 B 360 
B 361 2 n MET . 361 B 361 
B 362 2 n LYS . 362 B 362 
B 363 2 n GLU . 363 B 363 
B 364 2 n SER . 364 B 364 
B 365 2 n GLN . 365 B 365 
B 366 2 n ILE . 366 B 366 
B 367 2 n SER . 367 B 367 
B 368 2 n ALA . 368 B 368 
B 369 2 n GLU . 369 B 369 
B 370 2 n ILE . 370 B 370 
B 371 2 n GLU . 371 B 371 
B 372 2 n LEU . 372 B 372 
B 373 2 n LEU . 373 B 373 
B 374 2 n PRO . 374 B 374 
B 375 2 n THR . 375 B 375 
B 376 2 n ASN . 376 B 376 
B 377 2 n ASP . 377 B 377 
B 378 2 n LYS . 378 B 378 
B 379 2 n LYS . 379 B 379 
B 380 2 n LYS . 380 B 380 
B 381 2 n TRP . 381 B 381 
B 382 2 n ALA . 382 B 382 
B 383 2 n ARG . 383 B 383 
B 384 2 n PRO . 384 B 384 
B 385 2 n PRO . 385 B 385 
B 386 2 n ILE . 386 B 386 
B 387 2 n SER . 387 B 387 
B 388 2 n MET . 388 B 388 
B 389 2 n ASN . 389 B 389 
B 390 2 n PHE . 390 B 390 
B 391 2 n GLU . 391 B 391 
B 392 2 n VAL . 392 B 392 
B 393 2 n PRO . 393 B 393 
B 394 2 n PHE . 394 B 394 
B 395 2 n ALA . 395 B 395 
B 396 2 n PRO . 396 B 396 
B 397 2 n SER . 397 B 397 
B 398 2 n GLY . 398 B 398 
B 399 2 n LEU . 399 B 399 
B 400 2 n LYS . 400 B 400 
B 401 2 n VAL . 401 B 401 
B 402 2 n ARG . 402 B 402 
B 403 2 n TYR . 403 B 403 
B 404 2 n LEU . 404 B 404 
B 405 2 n LYS . 405 B 405 
B 406 2 n VAL . 406 B 406 
B 407 2 n PHE . 407 B 407 
B 408 2 n GLU . 408 B 408 
B 409 2 n PRO . 409 B 409 
B 410 2 n LYS . 410 B 410 
B 411 2 n LEU . 411 B 411 
B 412 2 n ASN . 412 B 412 
B 413 2 n TYR . 413 B 413 
B 414 2 n SER . 414 B 414 
B 415 2 n ASP . 415 B 415 
B 416 2 n HIS . 416 B 416 
B 417 2 n ASP . 417 B 417 
B 418 2 n VAL . 418 B 418 
B 419 2 n ILE . 419 B 419 
B 420 2 n LYS . 420 B 420 
B 421 2 n TRP . 421 B 421 
B 422 2 n VAL . 422 B 422 
B 423 2 n ARG . 423 B 423 
B 424 2 n TYR . 424 B 424 
B 425 2 n ILE . 425 B 425 
B 426 2 n GLY . 426 B 426 
B 427 2 n ARG . 427 B 427 
B 428 2 n SER . 428 B 428 
B 429 2 n GLY . 429 B 429 
B 430 2 n ILE . 430 B 430 
B 431 2 n TYR . 431 B 431 
B 432 2 n GLU . 432 B 432 
B 433 2 n THR . 433 B 433 
B 434 2 n ARG . 434 B 434 
B 435 2 n CYS . 435 B 435 
C 1   3 n MET . 1   C 1   
C 2   3 n GLY . 2   C 2   
C 3   3 n PRO . 3   C 3   
C 4   3 n GLU . 4   C 4   
C 5   3 n ARG . 5   C 5   
C 6   3 n HIS . 6   C 6   
C 7   3 n LEU . 7   C 7   
C 8   3 n SER . 8   C 8   
C 9   3 n GLY . 9   C 9   
C 10  3 n ALA . 10  C 10  
C 11  3 n PRO . 11  C 11  
C 12  3 n ALA . 12  C 12  
C 13  3 n ARG . 13  C 13  
C 14  3 n MET . 14  C 14  
C 15  3 n ALA . 15  C 15  
C 16  3 n THR . 16  C 16  
C 17  3 n VAL . 17  C 17  
C 18  3 n VAL . 18  C 18  
C 19  3 n LEU . 19  C 19  
C 20  3 n GLY . 20  C 20  
C 21  3 n GLY . 21  C 21  
C 22  3 n ASP . 22  C 22  
C 23  3 n THR . 23  C 23  
C 24  3 n MET . 24  C 24  
C 25  3 n GLY . 25  C 25  
C 26  3 n PRO . 26  C 26  
C 27  3 n GLU . 27  C 27  
C 28  3 n ARG . 28  C 28  
C 29  3 n ILE . 29  C 29  
C 30  3 n PHE . 30  C 30  
C 31  3 n PRO . 31  C 31  
C 32  3 n ASN . 32  C 32  
C 33  3 n GLN . 33  C 33  
C 34  3 n THR . 34  C 34  
C 35  3 n GLU . 35  C 35  
C 36  3 n GLU . 36  C 36  
C 37  3 n LEU . 37  C 37  
C 38  3 n GLY . 38  C 38  
C 39  3 n HIS . 39  C 39  
C 40  3 n GLN . 40  C 40  
C 41  3 n GLY . 41  C 41  
C 42  3 n PRO . 42  C 42  
C 43  3 n SER . 43  C 43  
C 44  3 n GLU . 44  C 44  
C 45  3 n GLY . 45  C 45  
C 46  3 n THR . 46  C 46  
C 47  3 n GLY . 47  C 47  
C 48  3 n ASP . 48  C 48  
C 49  3 n TRP . 49  C 49  
C 50  3 n SER . 50  C 50  
C 51  3 n SER . 51  C 51  
C 52  3 n GLU . 52  C 52  
C 53  3 n GLU . 53  C 53  
C 54  3 n PRO . 54  C 54  
C 55  3 n GLU . 55  C 55  
C 56  3 n GLU . 56  C 56  
C 57  3 n GLU . 57  C 57  
C 58  3 n GLN . 58  C 58  
C 59  3 n GLU . 59  C 59  
C 60  3 n GLU . 60  C 60  
C 61  3 n THR . 61  C 61  
C 62  3 n GLY . 62  C 62  
C 63  3 n SER . 63  C 63  
C 64  3 n GLY . 64  C 64  
C 65  3 n PRO . 65  C 65  
C 66  3 n ALA . 66  C 66  
C 67  3 n GLY . 67  C 67  
C 68  3 n TYR . 68  C 68  
C 69  3 n SER . 69  C 69  
C 70  3 n TYR . 70  C 70  
C 71  3 n GLN . 71  C 71  
C 72  3 n PRO . 72  C 72  
C 73  3 n LEU . 73  C 73  
C 74  3 n ASN . 74  C 74  
C 75  3 n GLN . 75  C 75  
C 76  3 n ASP . 76  C 76  
C 77  3 n PRO . 77  C 77  
C 78  3 n GLU . 78  C 78  
C 79  3 n GLN . 79  C 79  
C 80  3 n GLU . 80  C 80  
C 81  3 n GLU . 81  C 81  
C 82  3 n VAL . 82  C 82  
C 83  3 n GLU . 83  C 83  
C 84  3 n LEU . 84  C 84  
C 85  3 n ALA . 85  C 85  
C 86  3 n PRO . 86  C 86  
C 87  3 n VAL . 87  C 87  
C 88  3 n GLY . 88  C 88  
C 89  3 n ASP . 89  C 89  
C 90  3 n GLY . 90  C 90  
C 91  3 n ASP . 91  C 91  
C 92  3 n VAL . 92  C 92  
C 93  3 n VAL . 93  C 93  
C 94  3 n ALA . 94  C 94  
C 95  3 n ASP . 95  C 95  
C 96  3 n ILE . 96  C 96  
C 97  3 n GLN . 97  C 97  
C 98  3 n ASP . 98  C 98  
C 99  3 n ARG . 99  C 99  
C 100 3 n ILE . 100 C 100 
C 101 3 n GLN . 101 C 101 
C 102 3 n ALA . 102 C 102 
C 103 3 n LEU . 103 C 103 
C 104 3 n GLY . 104 C 104 
C 105 3 n LEU . 105 C 105 
C 106 3 n HIS . 106 C 106 
C 107 3 n LEU . 107 C 107 
C 108 3 n PRO . 108 C 108 
C 109 3 n ASP . 109 C 109 
C 110 3 n PRO . 110 C 110 
C 111 3 n PRO . 111 C 111 
C 112 3 n LEU . 112 C 112 
C 113 3 n GLU . 113 C 113 
C 114 3 n SER . 114 C 114 
C 115 3 n GLU . 115 C 115 
C 116 3 n ASP . 116 C 116 
C 117 3 n GLU . 117 C 117 
C 118 3 n ASP . 118 C 118 
C 119 3 n GLU . 119 C 119 
C 120 3 n GLU . 120 C 120 
C 121 3 n GLY . 121 C 121 
C 122 3 n ALA . 122 C 122 
C 123 3 n THR . 123 C 123 
C 124 3 n ALA . 124 C 124 
C 125 3 n LEU . 125 C 125 
C 126 3 n ASN . 126 C 126 
C 127 3 n ASN . 127 C 127 
C 128 3 n HIS . 128 C 128 
C 129 3 n SER . 129 C 129 
C 130 3 n SER . 130 C 130 
C 131 3 n ILE . 131 C 131 
C 132 3 n PRO . 132 C 132 
C 133 3 n MET . 133 C 133 
C 134 3 n ASP . 134 C 134 
C 135 3 n PRO . 135 C 135 
C 136 3 n GLU . 136 C 136 
C 137 3 n HIS . 137 C 137 
C 138 3 n VAL . 138 C 138 
C 139 3 n GLU . 139 C 139 
C 140 3 n LEU . 140 C 140 
C 141 3 n VAL . 141 C 141 
C 142 3 n LYS . 142 C 142 
C 143 3 n ARG . 143 C 143 
C 144 3 n THR . 144 C 144 
C 145 3 n MET . 145 C 145 
C 146 3 n ALA . 146 C 146 
C 147 3 n GLY . 147 C 147 
C 148 3 n VAL . 148 C 148 
C 149 3 n SER . 149 C 149 
C 150 3 n LEU . 150 C 150 
C 151 3 n PRO . 151 C 151 
C 152 3 n ALA . 152 C 152 
C 153 3 n PRO . 153 C 153 
C 154 3 n GLY . 154 C 154 
C 155 3 n VAL . 155 C 155 
C 156 3 n PRO . 156 C 156 
C 157 3 n ALA . 157 C 157 
C 158 3 n TRP . 158 C 158 
C 159 3 n ALA . 159 C 159 
C 160 3 n ARG . 160 C 160 
C 161 3 n GLU . 161 C 161 
C 162 3 n ILE . 162 C 162 
C 163 3 n SER . 163 C 163 
C 164 3 n ASP . 164 C 164 
C 165 3 n ALA . 165 C 165 
C 166 3 n GLN . 166 C 166 
C 167 3 n TRP . 167 C 167 
C 168 3 n GLU . 168 C 168 
C 169 3 n ASP . 169 C 169 
C 170 3 n VAL . 170 C 170 
C 171 3 n VAL . 171 C 171 
C 172 3 n GLN . 172 C 172 
C 173 3 n LYS . 173 C 173 
C 174 3 n ALA . 174 C 174 
C 175 3 n LEU . 175 C 175 
C 176 3 n GLN . 176 C 176 
C 177 3 n ALA . 177 C 177 
C 178 3 n ARG . 178 C 178 
C 179 3 n GLN . 179 C 179 
C 180 3 n ALA . 180 C 180 
C 181 3 n SER . 181 C 181 
C 182 3 n PRO . 182 C 182 
C 183 3 n ALA . 183 C 183 
C 184 3 n TRP . 184 C 184 
C 185 3 n LYS . 185 C 185 
#
_software.classification other
_software.date           ?
_software.description    "Structure prediction"
_software.name           AlphaFold
_software.pdbx_ordinal   1
_software.type           package
_software.version        "AlphaFold-beta-20231127 (be2c21f9-b611-4c21-bfc0-bc05c526bf76 @ 2024-06-19 10:25:31)"
#
loop_
_struct_asym.entity_id
_struct_asym.id
1 A 
2 B 
3 C 
#
loop_
_atom_site.group_PDB
_atom_site.id
_atom_site.type_symbol
_atom_site.label_atom_id
_atom_site.label_alt_id
_atom_site.label_comp_id
_atom_site.label_asym_id
_atom_site.label_entity_id
_atom_site.label_seq_id
_atom_site.pdbx_PDB_ins_code
_atom_site.Cartn_x
_atom_site.Cartn_y
_atom_site.Cartn_z
_atom_site.occupancy
_atom_site.B_iso_or_equiv
_atom_site.auth_seq_id
_atom_site.auth_asym_id
_atom_site.pdbx_PDB_model_num
ATOM 1    N N   . MET A 1 1   ? -2.129  -35.355 -7.371  1.00 42.89 1   A 1 
ATOM 2    C CA  . MET A 1 1   ? -3.531  -35.802 -7.180  1.00 46.25 1   A 1 
ATOM 3    C C   . MET A 1 1   ? -4.370  -34.562 -6.954  1.00 46.49 1   A 1 
ATOM 4    O O   . MET A 1 1   ? -3.861  -33.637 -6.337  1.00 43.66 1   A 1 
ATOM 5    C CB  . MET A 1 1   ? -3.670  -36.760 -5.986  1.00 44.36 1   A 1 
ATOM 6    C CG  . MET A 1 1   ? -3.143  -38.158 -6.288  1.00 43.02 1   A 1 
ATOM 7    S SD  . MET A 1 1   ? -3.444  -39.297 -4.914  1.00 40.79 1   A 1 
ATOM 8    C CE  . MET A 1 1   ? -2.697  -40.822 -5.553  1.00 35.57 1   A 1 
ATOM 9    N N   . THR A 1 2   ? -5.595  -34.500 -7.490  1.00 55.66 2   A 1 
ATOM 10   C CA  . THR A 1 2   ? -6.427  -33.294 -7.429  1.00 59.27 2   A 1 
ATOM 11   C C   . THR A 1 2   ? -7.380  -33.379 -6.240  1.00 62.97 2   A 1 
ATOM 12   O O   . THR A 1 2   ? -8.249  -34.247 -6.214  1.00 57.23 2   A 1 
ATOM 13   C CB  . THR A 1 2   ? -7.199  -33.092 -8.743  1.00 53.59 2   A 1 
ATOM 14   O OG1 . THR A 1 2   ? -7.812  -34.296 -9.145  1.00 49.11 2   A 1 
ATOM 15   C CG2 . THR A 1 2   ? -6.278  -32.666 -9.892  1.00 46.85 2   A 1 
ATOM 16   N N   . ASP A 1 3   ? -7.222  -32.482 -5.264  1.00 63.73 3   A 1 
ATOM 17   C CA  . ASP A 1 3   ? -8.045  -32.444 -4.049  1.00 67.07 3   A 1 
ATOM 18   C C   . ASP A 1 3   ? -9.371  -31.669 -4.259  1.00 69.64 3   A 1 
ATOM 19   O O   . ASP A 1 3   ? -10.215 -31.632 -3.365  1.00 66.03 3   A 1 
ATOM 20   C CB  . ASP A 1 3   ? -7.214  -31.919 -2.861  1.00 62.84 3   A 1 
ATOM 21   C CG  . ASP A 1 3   ? -6.201  -32.922 -2.275  1.00 61.84 3   A 1 
ATOM 22   O OD1 . ASP A 1 3   ? -6.342  -34.150 -2.491  1.00 58.37 3   A 1 
ATOM 23   O OD2 . ASP A 1 3   ? -5.314  -32.484 -1.521  1.00 59.23 3   A 1 
ATOM 24   N N   . SER A 1 4   ? -9.628  -31.119 -5.446  1.00 67.66 4   A 1 
ATOM 25   C CA  . SER A 1 4   ? -10.883 -30.405 -5.770  1.00 70.14 4   A 1 
ATOM 26   C C   . SER A 1 4   ? -12.143 -31.253 -5.594  1.00 73.29 4   A 1 
ATOM 27   O O   . SER A 1 4   ? -13.198 -30.731 -5.229  1.00 70.84 4   A 1 
ATOM 28   C CB  . SER A 1 4   ? -10.847 -29.895 -7.218  1.00 67.15 4   A 1 
ATOM 29   O OG  . SER A 1 4   ? -10.550 -30.943 -8.117  1.00 63.44 4   A 1 
ATOM 30   N N   . LYS A 1 5   ? -12.045 -32.569 -5.771  1.00 73.03 5   A 1 
ATOM 31   C CA  . LYS A 1 5   ? -13.125 -33.544 -5.574  1.00 74.03 5   A 1 
ATOM 32   C C   . LYS A 1 5   ? -13.739 -33.508 -4.166  1.00 75.81 5   A 1 
ATOM 33   O O   . LYS A 1 5   ? -14.876 -33.927 -4.007  1.00 72.05 5   A 1 
ATOM 34   C CB  . LYS A 1 5   ? -12.612 -34.954 -5.915  1.00 69.93 5   A 1 
ATOM 35   C CG  . LYS A 1 5   ? -11.521 -35.435 -4.930  1.00 64.14 5   A 1 
ATOM 36   C CD  . LYS A 1 5   ? -10.970 -36.828 -5.247  1.00 59.78 5   A 1 
ATOM 37   C CE  . LYS A 1 5   ? -9.958  -37.139 -4.150  1.00 52.27 5   A 1 
ATOM 38   N NZ  . LYS A 1 5   ? -9.466  -38.537 -4.135  1.00 45.70 5   A 1 
ATOM 39   N N   . TYR A 1 6   ? -13.014 -33.013 -3.156  1.00 75.39 6   A 1 
ATOM 40   C CA  . TYR A 1 6   ? -13.525 -32.959 -1.784  1.00 75.93 6   A 1 
ATOM 41   C C   . TYR A 1 6   ? -14.514 -31.812 -1.553  1.00 75.80 6   A 1 
ATOM 42   O O   . TYR A 1 6   ? -15.296 -31.864 -0.602  1.00 71.32 6   A 1 
ATOM 43   C CB  . TYR A 1 6   ? -12.352 -32.883 -0.798  1.00 73.94 6   A 1 
ATOM 44   C CG  . TYR A 1 6   ? -11.359 -34.027 -0.911  1.00 76.28 6   A 1 
ATOM 45   C CD1 . TYR A 1 6   ? -11.744 -35.356 -0.657  1.00 71.07 6   A 1 
ATOM 46   C CD2 . TYR A 1 6   ? -10.037 -33.754 -1.285  1.00 72.36 6   A 1 
ATOM 47   C CE1 . TYR A 1 6   ? -10.818 -36.404 -0.802  1.00 68.77 6   A 1 
ATOM 48   C CE2 . TYR A 1 6   ? -9.108  -34.792 -1.432  1.00 68.49 6   A 1 
ATOM 49   C CZ  . TYR A 1 6   ? -9.496  -36.118 -1.204  1.00 73.52 6   A 1 
ATOM 50   O OH  . TYR A 1 6   ? -8.589  -37.116 -1.399  1.00 70.38 6   A 1 
ATOM 51   N N   . PHE A 1 7   ? -14.549 -30.829 -2.428  1.00 75.80 7   A 1 
ATOM 52   C CA  . PHE A 1 7   ? -15.470 -29.689 -2.337  1.00 74.93 7   A 1 
ATOM 53   C C   . PHE A 1 7   ? -16.819 -29.935 -3.041  1.00 73.69 7   A 1 
ATOM 54   O O   . PHE A 1 7   ? -17.754 -29.153 -2.854  1.00 69.26 7   A 1 
ATOM 55   C CB  . PHE A 1 7   ? -14.774 -28.443 -2.884  1.00 72.44 7   A 1 
ATOM 56   C CG  . PHE A 1 7   ? -13.643 -27.946 -2.008  1.00 72.69 7   A 1 
ATOM 57   C CD1 . PHE A 1 7   ? -13.913 -27.046 -0.960  1.00 68.32 7   A 1 
ATOM 58   C CD2 . PHE A 1 7   ? -12.326 -28.383 -2.227  1.00 68.31 7   A 1 
ATOM 59   C CE1 . PHE A 1 7   ? -12.872 -26.582 -0.143  1.00 64.68 7   A 1 
ATOM 60   C CE2 . PHE A 1 7   ? -11.274 -27.926 -1.397  1.00 64.71 7   A 1 
ATOM 61   C CZ  . PHE A 1 7   ? -11.558 -27.020 -0.360  1.00 68.77 7   A 1 
ATOM 62   N N   . THR A 1 8   ? -16.954 -30.989 -3.844  1.00 66.89 8   A 1 
ATOM 63   C CA  . THR A 1 8   ? -18.146 -31.246 -4.668  1.00 65.30 8   A 1 
ATOM 64   C C   . THR A 1 8   ? -19.228 -32.094 -3.985  1.00 64.10 8   A 1 
ATOM 65   O O   . THR A 1 8   ? -20.215 -32.453 -4.629  1.00 58.91 8   A 1 
ATOM 66   C CB  . THR A 1 8   ? -17.770 -31.864 -6.026  1.00 60.92 8   A 1 
ATOM 67   O OG1 . THR A 1 8   ? -16.775 -32.840 -5.886  1.00 56.20 8   A 1 
ATOM 68   C CG2 . THR A 1 8   ? -17.232 -30.811 -6.980  1.00 53.19 8   A 1 
ATOM 69   N N   . THR A 1 9   ? -19.090 -32.432 -2.700  1.00 58.41 9   A 1 
ATOM 70   C CA  . THR A 1 9   ? -20.090 -33.245 -2.001  1.00 57.20 9   A 1 
ATOM 71   C C   . THR A 1 9   ? -21.361 -32.441 -1.695  1.00 57.49 9   A 1 
ATOM 72   O O   . THR A 1 9   ? -21.428 -31.656 -0.760  1.00 52.59 9   A 1 
ATOM 73   C CB  . THR A 1 9   ? -19.511 -33.926 -0.751  1.00 51.54 9   A 1 
ATOM 74   O OG1 . THR A 1 9   ? -18.675 -33.064 -0.019  1.00 47.52 9   A 1 
ATOM 75   C CG2 . THR A 1 9   ? -18.660 -35.140 -1.139  1.00 45.52 9   A 1 
ATOM 76   N N   . ASN A 1 10  ? -22.403 -32.665 -2.486  1.00 53.42 10  A 1 
ATOM 77   C CA  . ASN A 1 10  ? -23.706 -31.982 -2.407  1.00 52.46 10  A 1 
ATOM 78   C C   . ASN A 1 10  ? -24.791 -32.750 -1.636  1.00 53.45 10  A 1 
ATOM 79   O O   . ASN A 1 10  ? -25.890 -32.230 -1.453  1.00 48.79 10  A 1 
ATOM 80   C CB  . ASN A 1 10  ? -24.186 -31.703 -3.848  1.00 46.47 10  A 1 
ATOM 81   C CG  . ASN A 1 10  ? -23.865 -30.315 -4.361  1.00 42.23 10  A 1 
ATOM 82   O OD1 . ASN A 1 10  ? -23.485 -29.416 -3.648  1.00 38.96 10  A 1 
ATOM 83   N ND2 . ASN A 1 10  ? -24.060 -30.079 -5.647  1.00 37.37 10  A 1 
ATOM 84   N N   . LYS A 1 11  ? -24.571 -34.022 -1.270  1.00 55.25 11  A 1 
ATOM 85   C CA  . LYS A 1 11  ? -25.696 -34.903 -0.929  1.00 54.78 11  A 1 
ATOM 86   C C   . LYS A 1 11  ? -26.166 -34.754 0.526   1.00 55.96 11  A 1 
ATOM 87   O O   . LYS A 1 11  ? -25.387 -34.675 1.461   1.00 51.09 11  A 1 
ATOM 88   C CB  . LYS A 1 11  ? -25.390 -36.362 -1.281  1.00 48.80 11  A 1 
ATOM 89   C CG  . LYS A 1 11  ? -25.504 -36.606 -2.798  1.00 43.79 11  A 1 
ATOM 90   C CD  . LYS A 1 11  ? -25.333 -38.113 -3.088  1.00 41.58 11  A 1 
ATOM 91   C CE  . LYS A 1 11  ? -25.499 -38.410 -4.584  1.00 36.08 11  A 1 
ATOM 92   N NZ  . LYS A 1 11  ? -25.297 -39.853 -4.852  1.00 33.88 11  A 1 
ATOM 93   N N   . LYS A 1 12  ? -27.510 -34.848 0.707   1.00 53.44 12  A 1 
ATOM 94   C CA  . LYS A 1 12  ? -28.136 -35.142 1.998   1.00 52.87 12  A 1 
ATOM 95   C C   . LYS A 1 12  ? -27.587 -36.468 2.541   1.00 54.80 12  A 1 
ATOM 96   O O   . LYS A 1 12  ? -27.488 -37.432 1.788   1.00 49.95 12  A 1 
ATOM 97   C CB  . LYS A 1 12  ? -29.669 -35.247 1.851   1.00 46.50 12  A 1 
ATOM 98   C CG  . LYS A 1 12  ? -30.369 -33.876 1.698   1.00 41.41 12  A 1 
ATOM 99   C CD  . LYS A 1 12  ? -31.894 -34.069 1.618   1.00 39.09 12  A 1 
ATOM 100  C CE  . LYS A 1 12  ? -32.617 -32.721 1.600   1.00 33.04 12  A 1 
ATOM 101  N NZ  . LYS A 1 12  ? -34.097 -32.871 1.543   1.00 29.90 12  A 1 
ATOM 102  N N   . GLY A 1 13  ? -27.265 -36.509 3.838   1.00 62.16 13  A 1 
ATOM 103  C CA  . GLY A 1 13  ? -26.685 -37.695 4.494   1.00 63.32 13  A 1 
ATOM 104  C C   . GLY A 1 13  ? -25.156 -37.728 4.530   1.00 69.07 13  A 1 
ATOM 105  O O   . GLY A 1 13  ? -24.594 -38.663 5.082   1.00 63.71 13  A 1 
ATOM 106  N N   . GLU A 1 14  ? -24.494 -36.692 4.034   1.00 74.68 14  A 1 
ATOM 107  C CA  . GLU A 1 14  ? -23.033 -36.565 3.960   1.00 76.89 14  A 1 
ATOM 108  C C   . GLU A 1 14  ? -22.322 -36.887 5.286   1.00 80.66 14  A 1 
ATOM 109  O O   . GLU A 1 14  ? -21.342 -37.621 5.295   1.00 77.34 14  A 1 
ATOM 110  C CB  . GLU A 1 14  ? -22.735 -35.118 3.507   1.00 69.16 14  A 1 
ATOM 111  C CG  . GLU A 1 14  ? -21.287 -34.841 3.094   1.00 59.41 14  A 1 
ATOM 112  C CD  . GLU A 1 14  ? -21.113 -33.396 2.561   1.00 55.30 14  A 1 
ATOM 113  O OE1 . GLU A 1 14  ? -20.134 -33.093 1.843   1.00 50.44 14  A 1 
ATOM 114  O OE2 . GLU A 1 14  ? -21.968 -32.520 2.840   1.00 51.26 14  A 1 
ATOM 115  N N   . ILE A 1 15  ? -22.839 -36.414 6.425   1.00 82.20 15  A 1 
ATOM 116  C CA  . ILE A 1 15  ? -22.254 -36.676 7.749   1.00 84.60 15  A 1 
ATOM 117  C C   . ILE A 1 15  ? -22.276 -38.176 8.087   1.00 86.65 15  A 1 
ATOM 118  O O   . ILE A 1 15  ? -21.313 -38.702 8.640   1.00 84.08 15  A 1 
ATOM 119  C CB  . ILE A 1 15  ? -22.958 -35.836 8.836   1.00 80.68 15  A 1 
ATOM 120  C CG1 . ILE A 1 15  ? -22.718 -34.327 8.572   1.00 75.07 15  A 1 
ATOM 121  C CG2 . ILE A 1 15  ? -22.488 -36.217 10.254  1.00 72.66 15  A 1 
ATOM 122  C CD1 . ILE A 1 15  ? -23.422 -33.383 9.563   1.00 66.34 15  A 1 
ATOM 123  N N   . PHE A 1 16  ? -23.366 -38.878 7.747   1.00 87.57 16  A 1 
ATOM 124  C CA  . PHE A 1 16  ? -23.495 -40.306 8.043   1.00 87.78 16  A 1 
ATOM 125  C C   . PHE A 1 16  ? -22.559 -41.145 7.163   1.00 88.90 16  A 1 
ATOM 126  O O   . PHE A 1 16  ? -21.917 -42.074 7.657   1.00 86.99 16  A 1 
ATOM 127  C CB  . PHE A 1 16  ? -24.957 -40.726 7.885   1.00 84.25 16  A 1 
ATOM 128  C CG  . PHE A 1 16  ? -25.280 -42.026 8.589   1.00 75.94 16  A 1 
ATOM 129  C CD1 . PHE A 1 16  ? -25.133 -43.251 7.932   1.00 66.92 16  A 1 
ATOM 130  C CD2 . PHE A 1 16  ? -25.707 -41.998 9.935   1.00 64.64 16  A 1 
ATOM 131  C CE1 . PHE A 1 16  ? -25.423 -44.462 8.602   1.00 56.12 16  A 1 
ATOM 132  C CE2 . PHE A 1 16  ? -25.993 -43.193 10.606  1.00 55.71 16  A 1 
ATOM 133  C CZ  . PHE A 1 16  ? -25.855 -44.428 9.945   1.00 55.79 16  A 1 
ATOM 134  N N   . GLU A 1 17  ? -22.413 -40.777 5.888   1.00 86.28 17  A 1 
ATOM 135  C CA  . GLU A 1 17  ? -21.440 -41.402 4.984   1.00 86.21 17  A 1 
ATOM 136  C C   . GLU A 1 17  ? -19.996 -41.148 5.465   1.00 87.57 17  A 1 
ATOM 137  O O   . GLU A 1 17  ? -19.214 -42.090 5.578   1.00 85.51 17  A 1 
ATOM 138  C CB  . GLU A 1 17  ? -21.621 -40.893 3.544   1.00 82.77 17  A 1 
ATOM 139  C CG  . GLU A 1 17  ? -22.900 -41.437 2.882   1.00 73.75 17  A 1 
ATOM 140  C CD  . GLU A 1 17  ? -23.080 -40.999 1.413   1.00 68.43 17  A 1 
ATOM 141  O OE1 . GLU A 1 17  ? -23.988 -41.559 0.746   1.00 60.12 17  A 1 
ATOM 142  O OE2 . GLU A 1 17  ? -22.350 -40.094 0.953   1.00 61.44 17  A 1 
ATOM 143  N N   . LEU A 1 18  ? -19.673 -39.909 5.858   1.00 86.44 18  A 1 
ATOM 144  C CA  . LEU A 1 18  ? -18.366 -39.557 6.410   1.00 86.96 18  A 1 
ATOM 145  C C   . LEU A 1 18  ? -18.061 -40.351 7.682   1.00 88.42 18  A 1 
ATOM 146  O O   . LEU A 1 18  ? -16.951 -40.873 7.814   1.00 87.50 18  A 1 
ATOM 147  C CB  . LEU A 1 18  ? -18.308 -38.046 6.694   1.00 85.29 18  A 1 
ATOM 148  C CG  . LEU A 1 18  ? -18.160 -37.181 5.442   1.00 82.34 18  A 1 
ATOM 149  C CD1 . LEU A 1 18  ? -18.341 -35.704 5.805   1.00 76.74 18  A 1 
ATOM 150  C CD2 . LEU A 1 18  ? -16.785 -37.339 4.791   1.00 78.45 18  A 1 
ATOM 151  N N   . LYS A 1 19  ? -19.038 -40.516 8.571   1.00 89.90 19  A 1 
ATOM 152  C CA  . LYS A 1 19  ? -18.880 -41.317 9.785   1.00 89.86 19  A 1 
ATOM 153  C C   . LYS A 1 19  ? -18.518 -42.773 9.471   1.00 90.30 19  A 1 
ATOM 154  O O   . LYS A 1 19  ? -17.630 -43.350 10.096  1.00 88.83 19  A 1 
ATOM 155  C CB  . LYS A 1 19  ? -20.161 -41.205 10.624  1.00 88.21 19  A 1 
ATOM 156  C CG  . LYS A 1 19  ? -19.978 -41.878 11.982  1.00 81.04 19  A 1 
ATOM 157  C CD  . LYS A 1 19  ? -21.114 -41.527 12.951  1.00 77.97 19  A 1 
ATOM 158  C CE  . LYS A 1 19  ? -20.684 -42.026 14.331  1.00 71.20 19  A 1 
ATOM 159  N NZ  . LYS A 1 19  ? -21.505 -41.487 15.421  1.00 63.89 19  A 1 
ATOM 160  N N   . ALA A 1 20  ? -19.172 -43.361 8.488   1.00 89.76 20  A 1 
ATOM 161  C CA  . ALA A 1 20  ? -18.864 -44.722 8.051   1.00 89.25 20  A 1 
ATOM 162  C C   . ALA A 1 20  ? -17.472 -44.819 7.402   1.00 89.63 20  A 1 
ATOM 163  O O   . ALA A 1 20  ? -16.742 -45.782 7.635   1.00 87.29 20  A 1 
ATOM 164  C CB  . ALA A 1 20  ? -19.975 -45.186 7.111   1.00 87.65 20  A 1 
ATOM 165  N N   . GLU A 1 21  ? -17.080 -43.821 6.611   1.00 90.14 21  A 1 
ATOM 166  C CA  . GLU A 1 21  ? -15.761 -43.778 5.978   1.00 89.29 21  A 1 
ATOM 167  C C   . GLU A 1 21  ? -14.612 -43.569 6.990   1.00 89.74 21  A 1 
ATOM 168  O O   . GLU A 1 21  ? -13.553 -44.185 6.839   1.00 87.92 21  A 1 
ATOM 169  C CB  . GLU A 1 21  ? -15.717 -42.681 4.900   1.00 87.72 21  A 1 
ATOM 170  C CG  . GLU A 1 21  ? -16.504 -43.022 3.625   1.00 82.02 21  A 1 
ATOM 171  C CD  . GLU A 1 21  ? -16.312 -41.975 2.502   1.00 76.96 21  A 1 
ATOM 172  O OE1 . GLU A 1 21  ? -16.685 -42.253 1.337   1.00 69.42 21  A 1 
ATOM 173  O OE2 . GLU A 1 21  ? -15.739 -40.893 2.740   1.00 70.61 21  A 1 
ATOM 174  N N   . LEU A 1 22  ? -14.825 -42.745 8.037   1.00 90.46 22  A 1 
ATOM 175  C CA  . LEU A 1 22  ? -13.847 -42.505 9.107   1.00 89.91 22  A 1 
ATOM 176  C C   . LEU A 1 22  ? -13.544 -43.775 9.913   1.00 90.20 22  A 1 
ATOM 177  O O   . LEU A 1 22  ? -12.400 -43.991 10.321  1.00 87.79 22  A 1 
ATOM 178  C CB  . LEU A 1 22  ? -14.385 -41.409 10.047  1.00 89.53 22  A 1 
ATOM 179  C CG  . LEU A 1 22  ? -14.300 -39.984 9.467   1.00 89.98 22  A 1 
ATOM 180  C CD1 . LEU A 1 22  ? -15.124 -39.020 10.325  1.00 86.41 22  A 1 
ATOM 181  C CD2 . LEU A 1 22  ? -12.868 -39.467 9.422   1.00 87.15 22  A 1 
ATOM 182  N N   . ASN A 1 23  ? -14.537 -44.631 10.071  1.00 90.31 23  A 1 
ATOM 183  C CA  . ASN A 1 23  ? -14.406 -45.917 10.761  1.00 89.17 23  A 1 
ATOM 184  C C   . ASN A 1 23  ? -14.007 -47.076 9.820   1.00 88.99 23  A 1 
ATOM 185  O O   . ASN A 1 23  ? -14.078 -48.244 10.197  1.00 84.06 23  A 1 
ATOM 186  C CB  . ASN A 1 23  ? -15.698 -46.182 11.551  1.00 87.20 23  A 1 
ATOM 187  C CG  . ASN A 1 23  ? -15.838 -45.202 12.712  1.00 84.67 23  A 1 
ATOM 188  O OD1 . ASN A 1 23  ? -15.023 -45.181 13.614  1.00 75.14 23  A 1 
ATOM 189  N ND2 . ASN A 1 23  ? -16.848 -44.369 12.703  1.00 73.72 23  A 1 
ATOM 190  N N   . ASN A 1 24  ? -13.581 -46.778 8.600   1.00 88.58 24  A 1 
ATOM 191  C CA  . ASN A 1 24  ? -13.166 -47.811 7.662   1.00 87.26 24  A 1 
ATOM 192  C C   . ASN A 1 24  ? -11.852 -48.485 8.095   1.00 86.55 24  A 1 
ATOM 193  O O   . ASN A 1 24  ? -10.896 -47.825 8.511   1.00 82.94 24  A 1 
ATOM 194  C CB  . ASN A 1 24  ? -13.060 -47.207 6.256   1.00 85.21 24  A 1 
ATOM 195  C CG  . ASN A 1 24  ? -13.157 -48.285 5.194   1.00 83.95 24  A 1 
ATOM 196  O OD1 . ASN A 1 24  ? -12.225 -48.991 4.849   1.00 74.95 24  A 1 
ATOM 197  N ND2 . ASN A 1 24  ? -14.335 -48.463 4.634   1.00 75.19 24  A 1 
ATOM 198  N N   . GLU A 1 25  ? -11.748 -49.790 7.896   1.00 88.87 25  A 1 
ATOM 199  C CA  . GLU A 1 25  ? -10.517 -50.527 8.233   1.00 87.72 25  A 1 
ATOM 200  C C   . GLU A 1 25  ? -9.302  -50.075 7.409   1.00 87.60 25  A 1 
ATOM 201  O O   . GLU A 1 25  ? -8.166  -50.055 7.894   1.00 83.06 25  A 1 
ATOM 202  C CB  . GLU A 1 25  ? -10.740 -52.026 8.006   1.00 85.34 25  A 1 
ATOM 203  C CG  . GLU A 1 25  ? -11.767 -52.635 8.972   1.00 74.64 25  A 1 
ATOM 204  C CD  . GLU A 1 25  ? -11.890 -54.155 8.811   1.00 63.70 25  A 1 
ATOM 205  O OE1 . GLU A 1 25  ? -12.456 -54.784 9.720   1.00 56.11 25  A 1 
ATOM 206  O OE2 . GLU A 1 25  ? -11.423 -54.673 7.763   1.00 56.89 25  A 1 
ATOM 207  N N   . LYS A 1 26  ? -9.518  -49.645 6.156   1.00 87.69 26  A 1 
ATOM 208  C CA  . LYS A 1 26  ? -8.435  -49.238 5.272   1.00 87.50 26  A 1 
ATOM 209  C C   . LYS A 1 26  ? -7.942  -47.826 5.612   1.00 87.78 26  A 1 
ATOM 210  O O   . LYS A 1 26  ? -8.681  -46.856 5.452   1.00 85.27 26  A 1 
ATOM 211  C CB  . LYS A 1 26  ? -8.850  -49.346 3.797   1.00 85.36 26  A 1 
ATOM 212  C CG  . LYS A 1 26  ? -9.113  -50.799 3.382   1.00 78.99 26  A 1 
ATOM 213  C CD  . LYS A 1 26  ? -9.347  -50.917 1.865   1.00 71.41 26  A 1 
ATOM 214  C CE  . LYS A 1 26  ? -9.560  -52.391 1.503   1.00 63.78 26  A 1 
ATOM 215  N NZ  . LYS A 1 26  ? -9.622  -52.617 0.046   1.00 55.05 26  A 1 
ATOM 216  N N   . LYS A 1 27  ? -6.664  -47.723 5.965   1.00 86.99 27  A 1 
ATOM 217  C CA  . LYS A 1 27  ? -5.967  -46.462 6.282   1.00 86.10 27  A 1 
ATOM 218  C C   . LYS A 1 27  ? -6.142  -45.390 5.195   1.00 87.44 27  A 1 
ATOM 219  O O   . LYS A 1 27  ? -6.452  -44.249 5.515   1.00 85.51 27  A 1 
ATOM 220  C CB  . LYS A 1 27  ? -4.479  -46.770 6.554   1.00 82.22 27  A 1 
ATOM 221  C CG  . LYS A 1 27  ? -3.680  -45.608 7.170   1.00 71.94 27  A 1 
ATOM 222  C CD  . LYS A 1 27  ? -2.241  -46.057 7.525   1.00 66.99 27  A 1 
ATOM 223  C CE  . LYS A 1 27  ? -1.430  -44.969 8.248   1.00 57.94 27  A 1 
ATOM 224  N NZ  . LYS A 1 27  ? -0.118  -45.471 8.756   1.00 52.14 27  A 1 
ATOM 225  N N   . GLU A 1 28  ? -6.042  -45.758 3.923   1.00 86.71 28  A 1 
ATOM 226  C CA  . GLU A 1 28  ? -6.277  -44.858 2.785   1.00 86.73 28  A 1 
ATOM 227  C C   . GLU A 1 28  ? -7.685  -44.257 2.778   1.00 88.13 28  A 1 
ATOM 228  O O   . GLU A 1 28  ? -7.860  -43.057 2.593   1.00 86.73 28  A 1 
ATOM 229  C CB  . GLU A 1 28  ? -6.042  -45.637 1.476   1.00 84.73 28  A 1 
ATOM 230  C CG  . GLU A 1 28  ? -4.560  -45.725 1.077   1.00 74.79 28  A 1 
ATOM 231  C CD  . GLU A 1 28  ? -3.977  -44.360 0.667   1.00 64.58 28  A 1 
ATOM 232  O OE1 . GLU A 1 28  ? -2.776  -44.158 0.934   1.00 57.44 28  A 1 
ATOM 233  O OE2 . GLU A 1 28  ? -4.743  -43.527 0.137   1.00 56.78 28  A 1 
ATOM 234  N N   . LYS A 1 29  ? -8.729  -45.084 3.055   1.00 88.68 29  A 1 
ATOM 235  C CA  . LYS A 1 29  ? -10.112 -44.597 3.107   1.00 89.15 29  A 1 
ATOM 236  C C   . LYS A 1 29  ? -10.339 -43.657 4.283   1.00 90.14 29  A 1 
ATOM 237  O O   . LYS A 1 29  ? -11.018 -42.646 4.113   1.00 88.51 29  A 1 
ATOM 238  C CB  . LYS A 1 29  ? -11.111 -45.749 3.160   1.00 87.85 29  A 1 
ATOM 239  C CG  . LYS A 1 29  ? -11.289 -46.458 1.811   1.00 81.01 29  A 1 
ATOM 240  C CD  . LYS A 1 29  ? -12.594 -47.251 1.857   1.00 73.17 29  A 1 
ATOM 241  C CE  . LYS A 1 29  ? -12.948 -47.917 0.532   1.00 65.66 29  A 1 
ATOM 242  N NZ  . LYS A 1 29  ? -14.332 -48.457 0.588   1.00 58.35 29  A 1 
ATOM 243  N N   . ARG A 1 30  ? -9.749  -43.935 5.452   1.00 89.83 30  A 1 
ATOM 244  C CA  . ARG A 1 30  ? -9.801  -43.028 6.609   1.00 90.14 30  A 1 
ATOM 245  C C   . ARG A 1 30  ? -9.137  -41.691 6.297   1.00 90.82 30  A 1 
ATOM 246  O O   . ARG A 1 30  ? -9.709  -40.649 6.593   1.00 89.59 30  A 1 
ATOM 247  C CB  . ARG A 1 30  ? -9.162  -43.683 7.842   1.00 88.72 30  A 1 
ATOM 248  C CG  . ARG A 1 30  ? -10.064 -44.797 8.407   1.00 84.39 30  A 1 
ATOM 249  C CD  . ARG A 1 30  ? -9.504  -45.356 9.724   1.00 83.87 30  A 1 
ATOM 250  N NE  . ARG A 1 30  ? -8.330  -46.211 9.502   1.00 78.58 30  A 1 
ATOM 251  C CZ  . ARG A 1 30  ? -7.598  -46.780 10.453  1.00 76.30 30  A 1 
ATOM 252  N NH1 . ARG A 1 30  ? -7.826  -46.567 11.718  1.00 67.18 30  A 1 
ATOM 253  N NH2 . ARG A 1 30  ? -6.627  -47.582 10.149  1.00 67.51 30  A 1 
ATOM 254  N N   . LYS A 1 31  ? -7.989  -41.705 5.640   1.00 89.90 31  A 1 
ATOM 255  C CA  . LYS A 1 31  ? -7.294  -40.483 5.214   1.00 89.22 31  A 1 
ATOM 256  C C   . LYS A 1 31  ? -8.143  -39.653 4.250   1.00 90.29 31  A 1 
ATOM 257  O O   . LYS A 1 31  ? -8.291  -38.447 4.457   1.00 89.39 31  A 1 
ATOM 258  C CB  . LYS A 1 31  ? -5.945  -40.872 4.598   1.00 86.81 31  A 1 
ATOM 259  C CG  . LYS A 1 31  ? -5.094  -39.621 4.281   1.00 79.67 31  A 1 
ATOM 260  C CD  . LYS A 1 31  ? -3.764  -40.019 3.645   1.00 76.87 31  A 1 
ATOM 261  C CE  . LYS A 1 31  ? -2.996  -38.737 3.303   1.00 68.21 31  A 1 
ATOM 262  N NZ  . LYS A 1 31  ? -1.718  -38.994 2.600   1.00 63.37 31  A 1 
ATOM 263  N N   . GLU A 1 32  ? -8.756  -40.265 3.246   1.00 90.39 32  A 1 
ATOM 264  C CA  . GLU A 1 32  ? -9.695  -39.616 2.323   1.00 90.43 32  A 1 
ATOM 265  C C   . GLU A 1 32  ? -10.915 -39.035 3.058   1.00 91.55 32  A 1 
ATOM 266  O O   . GLU A 1 32  ? -11.319 -37.908 2.778   1.00 90.34 32  A 1 
ATOM 267  C CB  . GLU A 1 32  ? -10.160 -40.645 1.272   1.00 88.88 32  A 1 
ATOM 268  C CG  . GLU A 1 32  ? -9.150  -40.878 0.141   1.00 79.12 32  A 1 
ATOM 269  C CD  . GLU A 1 32  ? -9.225  -39.806 -0.967  1.00 75.21 32  A 1 
ATOM 270  O OE1 . GLU A 1 32  ? -8.169  -39.321 -1.415  1.00 67.44 32  A 1 
ATOM 271  O OE2 . GLU A 1 32  ? -10.340 -39.474 -1.423  1.00 67.49 32  A 1 
ATOM 272  N N   . ALA A 1 33  ? -11.468 -39.757 4.035   1.00 91.06 33  A 1 
ATOM 273  C CA  . ALA A 1 33  ? -12.585 -39.288 4.843   1.00 91.61 33  A 1 
ATOM 274  C C   . ALA A 1 33  ? -12.215 -38.057 5.679   1.00 92.33 33  A 1 
ATOM 275  O O   . ALA A 1 33  ? -12.945 -37.068 5.650   1.00 91.27 33  A 1 
ATOM 276  C CB  . ALA A 1 33  ? -13.086 -40.440 5.717   1.00 91.20 33  A 1 
ATOM 277  N N   . VAL A 1 34  ? -11.064 -38.058 6.348   1.00 91.81 34  A 1 
ATOM 278  C CA  . VAL A 1 34  ? -10.593 -36.879 7.095   1.00 92.05 34  A 1 
ATOM 279  C C   . VAL A 1 34  ? -10.389 -35.688 6.162   1.00 92.38 34  A 1 
ATOM 280  O O   . VAL A 1 34  ? -10.802 -34.581 6.504   1.00 91.66 34  A 1 
ATOM 281  C CB  . VAL A 1 34  ? -9.324  -37.187 7.915   1.00 91.55 34  A 1 
ATOM 282  C CG1 . VAL A 1 34  ? -8.806  -35.942 8.644   1.00 87.01 34  A 1 
ATOM 283  C CG2 . VAL A 1 34  ? -9.608  -38.226 8.999   1.00 87.35 34  A 1 
ATOM 284  N N   . LYS A 1 35  ? -9.860  -35.881 4.949   1.00 92.32 35  A 1 
ATOM 285  C CA  . LYS A 1 35  ? -9.754  -34.806 3.947   1.00 91.59 35  A 1 
ATOM 286  C C   . LYS A 1 35  ? -11.125 -34.212 3.597   1.00 91.57 35  A 1 
ATOM 287  O O   . LYS A 1 35  ? -11.264 -32.994 3.564   1.00 90.39 35  A 1 
ATOM 288  C CB  . LYS A 1 35  ? -9.048  -35.289 2.675   1.00 90.16 35  A 1 
ATOM 289  C CG  . LYS A 1 35  ? -7.543  -35.508 2.863   1.00 85.70 35  A 1 
ATOM 290  C CD  . LYS A 1 35  ? -6.884  -35.816 1.518   1.00 82.56 35  A 1 
ATOM 291  C CE  . LYS A 1 35  ? -5.362  -35.904 1.655   1.00 75.66 35  A 1 
ATOM 292  N NZ  . LYS A 1 35  ? -4.672  -35.681 0.368   1.00 69.30 35  A 1 
ATOM 293  N N   . LYS A 1 36  ? -12.142 -35.035 3.391   1.00 91.81 36  A 1 
ATOM 294  C CA  . LYS A 1 36  ? -13.519 -34.571 3.156   1.00 91.41 36  A 1 
ATOM 295  C C   . LYS A 1 36  ? -14.075 -33.790 4.351   1.00 91.65 36  A 1 
ATOM 296  O O   . LYS A 1 36  ? -14.730 -32.772 4.148   1.00 90.43 36  A 1 
ATOM 297  C CB  . LYS A 1 36  ? -14.452 -35.754 2.857   1.00 90.62 36  A 1 
ATOM 298  C CG  . LYS A 1 36  ? -14.199 -36.458 1.519   1.00 86.84 36  A 1 
ATOM 299  C CD  . LYS A 1 36  ? -15.140 -37.671 1.443   1.00 84.22 36  A 1 
ATOM 300  C CE  . LYS A 1 36  ? -14.901 -38.559 0.222   1.00 77.61 36  A 1 
ATOM 301  N NZ  . LYS A 1 36  ? -15.739 -39.775 0.317   1.00 71.78 36  A 1 
ATOM 302  N N   . VAL A 1 37  ? -13.800 -34.231 5.578   1.00 91.63 37  A 1 
ATOM 303  C CA  . VAL A 1 37  ? -14.205 -33.528 6.802   1.00 91.55 37  A 1 
ATOM 304  C C   . VAL A 1 37  ? -13.564 -32.141 6.867   1.00 91.51 37  A 1 
ATOM 305  O O   . VAL A 1 37  ? -14.271 -31.155 7.094   1.00 90.42 37  A 1 
ATOM 306  C CB  . VAL A 1 37  ? -13.875 -34.358 8.057   1.00 91.63 37  A 1 
ATOM 307  C CG1 . VAL A 1 37  ? -14.119 -33.575 9.352   1.00 87.25 37  A 1 
ATOM 308  C CG2 . VAL A 1 37  ? -14.744 -35.618 8.125   1.00 87.88 37  A 1 
ATOM 309  N N   . ILE A 1 38  ? -12.273 -32.018 6.596   1.00 91.66 38  A 1 
ATOM 310  C CA  . ILE A 1 38  ? -11.576 -30.727 6.577   1.00 90.68 38  A 1 
ATOM 311  C C   . ILE A 1 38  ? -12.096 -29.822 5.453   1.00 90.00 38  A 1 
ATOM 312  O O   . ILE A 1 38  ? -12.288 -28.621 5.674   1.00 88.59 38  A 1 
ATOM 313  C CB  . ILE A 1 38  ? -10.046 -30.929 6.481   1.00 90.27 38  A 1 
ATOM 314  C CG1 . ILE A 1 38  ? -9.461  -31.710 7.679   1.00 87.62 38  A 1 
ATOM 315  C CG2 . ILE A 1 38  ? -9.311  -29.583 6.340   1.00 88.07 38  A 1 
ATOM 316  C CD1 . ILE A 1 38  ? -9.683  -31.097 9.069   1.00 83.54 38  A 1 
ATOM 317  N N   . ALA A 1 39  ? -12.408 -30.370 4.284   1.00 91.06 39  A 1 
ATOM 318  C CA  . ALA A 1 39  ? -13.026 -29.603 3.205   1.00 89.81 39  A 1 
ATOM 319  C C   . ALA A 1 39  ? -14.416 -29.072 3.602   1.00 89.25 39  A 1 
ATOM 320  O O   . ALA A 1 39  ? -14.721 -27.896 3.387   1.00 87.65 39  A 1 
ATOM 321  C CB  . ALA A 1 39  ? -13.085 -30.473 1.947   1.00 89.05 39  A 1 
ATOM 322  N N   . ALA A 1 40  ? -15.244 -29.906 4.251   1.00 90.64 40  A 1 
ATOM 323  C CA  . ALA A 1 40  ? -16.551 -29.501 4.759   1.00 89.75 40  A 1 
ATOM 324  C C   . ALA A 1 40  ? -16.440 -28.417 5.853   1.00 89.44 40  A 1 
ATOM 325  O O   . ALA A 1 40  ? -17.168 -27.423 5.810   1.00 87.40 40  A 1 
ATOM 326  C CB  . ALA A 1 40  ? -17.283 -30.753 5.261   1.00 89.18 40  A 1 
ATOM 327  N N   . MET A 1 41  ? -15.490 -28.562 6.764   1.00 89.49 41  A 1 
ATOM 328  C CA  . MET A 1 41  ? -15.163 -27.564 7.786   1.00 88.83 41  A 1 
ATOM 329  C C   . MET A 1 41  ? -14.753 -26.222 7.159   1.00 88.21 41  A 1 
ATOM 330  O O   . MET A 1 41  ? -15.205 -25.167 7.599   1.00 86.09 41  A 1 
ATOM 331  C CB  . MET A 1 41  ? -14.047 -28.135 8.665   1.00 88.07 41  A 1 
ATOM 332  C CG  . MET A 1 41  ? -13.694 -27.240 9.853   1.00 83.87 41  A 1 
ATOM 333  S SD  . MET A 1 41  ? -12.379 -27.938 10.897  1.00 84.26 41  A 1 
ATOM 334  C CE  . MET A 1 41  ? -10.924 -27.579 9.894   1.00 77.32 41  A 1 
ATOM 335  N N   . THR A 1 42  ? -13.953 -26.267 6.116   1.00 87.87 42  A 1 
ATOM 336  C CA  . THR A 1 42  ? -13.465 -25.081 5.401   1.00 86.17 42  A 1 
ATOM 337  C C   . THR A 1 42  ? -14.599 -24.247 4.803   1.00 85.06 42  A 1 
ATOM 338  O O   . THR A 1 42  ? -14.597 -23.026 4.924   1.00 82.44 42  A 1 
ATOM 339  C CB  . THR A 1 42  ? -12.486 -25.481 4.289   1.00 85.58 42  A 1 
ATOM 340  O OG1 . THR A 1 42  ? -11.395 -26.186 4.834   1.00 80.81 42  A 1 
ATOM 341  C CG2 . THR A 1 42  ? -11.911 -24.275 3.557   1.00 80.51 42  A 1 
ATOM 342  N N   . VAL A 1 43  ? -15.601 -24.898 4.219   1.00 85.93 43  A 1 
ATOM 343  C CA  . VAL A 1 43  ? -16.785 -24.222 3.647   1.00 83.77 43  A 1 
ATOM 344  C C   . VAL A 1 43  ? -17.843 -23.859 4.698   1.00 83.48 43  A 1 
ATOM 345  O O   . VAL A 1 43  ? -18.958 -23.466 4.357   1.00 79.37 43  A 1 
ATOM 346  C CB  . VAL A 1 43  ? -17.378 -24.988 2.453   1.00 82.25 43  A 1 
ATOM 347  C CG1 . VAL A 1 43  ? -16.343 -25.187 1.344   1.00 74.66 43  A 1 
ATOM 348  C CG2 . VAL A 1 43  ? -17.940 -26.356 2.842   1.00 75.01 43  A 1 
ATOM 349  N N   . GLY A 1 44  ? -17.514 -23.990 5.990   1.00 84.08 44  A 1 
ATOM 350  C CA  . GLY A 1 44  ? -18.370 -23.576 7.097   1.00 82.93 44  A 1 
ATOM 351  C C   . GLY A 1 44  ? -19.449 -24.577 7.513   1.00 84.26 44  A 1 
ATOM 352  O O   . GLY A 1 44  ? -20.274 -24.241 8.367   1.00 81.19 44  A 1 
ATOM 353  N N   . LYS A 1 45  ? -19.458 -25.802 6.983   1.00 86.87 45  A 1 
ATOM 354  C CA  . LYS A 1 45  ? -20.373 -26.862 7.437   1.00 87.62 45  A 1 
ATOM 355  C C   . LYS A 1 45  ? -19.998 -27.300 8.857   1.00 88.79 45  A 1 
ATOM 356  O O   . LYS A 1 45  ? -18.825 -27.491 9.163   1.00 86.59 45  A 1 
ATOM 357  C CB  . LYS A 1 45  ? -20.353 -28.071 6.494   1.00 85.48 45  A 1 
ATOM 358  C CG  . LYS A 1 45  ? -20.919 -27.776 5.093   1.00 77.71 45  A 1 
ATOM 359  C CD  . LYS A 1 45  ? -20.858 -29.057 4.249   1.00 72.95 45  A 1 
ATOM 360  C CE  . LYS A 1 45  ? -21.376 -28.860 2.825   1.00 64.78 45  A 1 
ATOM 361  N NZ  . LYS A 1 45  ? -21.164 -30.086 2.013   1.00 58.23 45  A 1 
ATOM 362  N N   . ASP A 1 46  ? -21.009 -27.501 9.698   1.00 87.46 46  A 1 
ATOM 363  C CA  . ASP A 1 46  ? -20.796 -28.055 11.024  1.00 88.54 46  A 1 
ATOM 364  C C   . ASP A 1 46  ? -20.577 -29.574 10.949  1.00 89.31 46  A 1 
ATOM 365  O O   . ASP A 1 46  ? -21.495 -30.352 10.679  1.00 87.01 46  A 1 
ATOM 366  C CB  . ASP A 1 46  ? -21.951 -27.673 11.968  1.00 86.54 46  A 1 
ATOM 367  C CG  . ASP A 1 46  ? -21.682 -28.128 13.406  1.00 86.13 46  A 1 
ATOM 368  O OD1 . ASP A 1 46  ? -20.545 -28.563 13.700  1.00 80.55 46  A 1 
ATOM 369  O OD2 . ASP A 1 46  ? -22.618 -28.037 14.224  1.00 80.22 46  A 1 
ATOM 370  N N   . VAL A 1 47  ? -19.344 -29.987 11.189  1.00 89.85 47  A 1 
ATOM 371  C CA  . VAL A 1 47  ? -18.902 -31.386 11.254  1.00 90.66 47  A 1 
ATOM 372  C C   . VAL A 1 47  ? -18.427 -31.761 12.666  1.00 91.14 47  A 1 
ATOM 373  O O   . VAL A 1 47  ? -17.702 -32.742 12.834  1.00 89.19 47  A 1 
ATOM 374  C CB  . VAL A 1 47  ? -17.865 -31.710 10.159  1.00 89.72 47  A 1 
ATOM 375  C CG1 . VAL A 1 47  ? -18.508 -31.668 8.767   1.00 83.62 47  A 1 
ATOM 376  C CG2 . VAL A 1 47  ? -16.669 -30.752 10.166  1.00 83.83 47  A 1 
ATOM 377  N N   . SER A 1 48  ? -18.861 -31.015 13.694  1.00 90.66 48  A 1 
ATOM 378  C CA  . SER A 1 48  ? -18.524 -31.265 15.099  1.00 90.05 48  A 1 
ATOM 379  C C   . SER A 1 48  ? -19.020 -32.629 15.594  1.00 90.22 48  A 1 
ATOM 380  O O   . SER A 1 48  ? -18.360 -33.277 16.403  1.00 88.34 48  A 1 
ATOM 381  C CB  . SER A 1 48  ? -19.115 -30.159 15.987  1.00 88.48 48  A 1 
ATOM 382  O OG  . SER A 1 48  ? -20.523 -30.180 15.926  1.00 83.58 48  A 1 
ATOM 383  N N   . SER A 1 49  ? -20.134 -33.118 15.046  1.00 90.90 49  A 1 
ATOM 384  C CA  . SER A 1 49  ? -20.704 -34.429 15.392  1.00 90.67 49  A 1 
ATOM 385  C C   . SER A 1 49  ? -19.807 -35.625 15.038  1.00 91.41 49  A 1 
ATOM 386  O O   . SER A 1 49  ? -20.028 -36.720 15.540  1.00 88.90 49  A 1 
ATOM 387  C CB  . SER A 1 49  ? -22.058 -34.588 14.707  1.00 88.65 49  A 1 
ATOM 388  O OG  . SER A 1 49  ? -21.923 -34.562 13.294  1.00 80.05 49  A 1 
ATOM 389  N N   . LEU A 1 50  ? -18.799 -35.416 14.189  1.00 90.60 50  A 1 
ATOM 390  C CA  . LEU A 1 50  ? -17.825 -36.436 13.815  1.00 91.28 50  A 1 
ATOM 391  C C   . LEU A 1 50  ? -16.628 -36.498 14.772  1.00 91.88 50  A 1 
ATOM 392  O O   . LEU A 1 50  ? -15.701 -37.270 14.529  1.00 89.78 50  A 1 
ATOM 393  C CB  . LEU A 1 50  ? -17.369 -36.207 12.361  1.00 90.74 50  A 1 
ATOM 394  C CG  . LEU A 1 50  ? -18.499 -36.298 11.317  1.00 90.48 50  A 1 
ATOM 395  C CD1 . LEU A 1 50  ? -17.949 -35.902 9.950   1.00 86.82 50  A 1 
ATOM 396  C CD2 . LEU A 1 50  ? -19.071 -37.713 11.218  1.00 87.34 50  A 1 
ATOM 397  N N   . PHE A 1 51  ? -16.636 -35.706 15.852  1.00 92.27 51  A 1 
ATOM 398  C CA  . PHE A 1 51  ? -15.494 -35.562 16.747  1.00 92.17 51  A 1 
ATOM 399  C C   . PHE A 1 51  ? -14.924 -36.909 17.239  1.00 92.08 51  A 1 
ATOM 400  O O   . PHE A 1 51  ? -13.731 -37.137 17.027  1.00 90.79 51  A 1 
ATOM 401  C CB  . PHE A 1 51  ? -15.856 -34.612 17.897  1.00 91.41 51  A 1 
ATOM 402  C CG  . PHE A 1 51  ? -14.662 -34.085 18.669  1.00 91.93 51  A 1 
ATOM 403  C CD1 . PHE A 1 51  ? -14.021 -34.884 19.619  1.00 88.46 51  A 1 
ATOM 404  C CD2 . PHE A 1 51  ? -14.212 -32.777 18.440  1.00 88.38 51  A 1 
ATOM 405  C CE1 . PHE A 1 51  ? -12.926 -34.375 20.351  1.00 87.17 51  A 1 
ATOM 406  C CE2 . PHE A 1 51  ? -13.130 -32.263 19.166  1.00 86.53 51  A 1 
ATOM 407  C CZ  . PHE A 1 51  ? -12.482 -33.061 20.118  1.00 88.08 51  A 1 
ATOM 408  N N   . PRO A 1 52  ? -15.713 -37.835 17.786  1.00 91.84 52  A 1 
ATOM 409  C CA  . PRO A 1 52  ? -15.183 -39.125 18.253  1.00 90.91 52  A 1 
ATOM 410  C C   . PRO A 1 52  ? -14.558 -39.946 17.127  1.00 90.92 52  A 1 
ATOM 411  O O   . PRO A 1 52  ? -13.512 -40.573 17.303  1.00 88.48 52  A 1 
ATOM 412  C CB  . PRO A 1 52  ? -16.379 -39.863 18.875  1.00 89.36 52  A 1 
ATOM 413  C CG  . PRO A 1 52  ? -17.438 -38.799 19.088  1.00 86.83 52  A 1 
ATOM 414  C CD  . PRO A 1 52  ? -17.147 -37.773 18.002  1.00 90.47 52  A 1 
ATOM 415  N N   . ASP A 1 53  ? -15.172 -39.907 15.951  1.00 91.28 53  A 1 
ATOM 416  C CA  . ASP A 1 53  ? -14.736 -40.696 14.791  1.00 90.80 53  A 1 
ATOM 417  C C   . ASP A 1 53  ? -13.421 -40.139 14.196  1.00 91.24 53  A 1 
ATOM 418  O O   . ASP A 1 53  ? -12.554 -40.904 13.772  1.00 89.14 53  A 1 
ATOM 419  C CB  . ASP A 1 53  ? -15.853 -40.707 13.740  1.00 90.24 53  A 1 
ATOM 420  C CG  . ASP A 1 53  ? -17.201 -41.201 14.288  1.00 88.60 53  A 1 
ATOM 421  O OD1 . ASP A 1 53  ? -17.373 -42.421 14.486  1.00 80.64 53  A 1 
ATOM 422  O OD2 . ASP A 1 53  ? -18.112 -40.372 14.483  1.00 81.81 53  A 1 
ATOM 423  N N   . VAL A 1 54  ? -13.254 -38.822 14.213  1.00 91.52 54  A 1 
ATOM 424  C CA  . VAL A 1 54  ? -12.010 -38.169 13.772  1.00 91.40 54  A 1 
ATOM 425  C C   . VAL A 1 54  ? -10.880 -38.407 14.783  1.00 91.11 54  A 1 
ATOM 426  O O   . VAL A 1 54  ? -9.771  -38.763 14.380  1.00 89.40 54  A 1 
ATOM 427  C CB  . VAL A 1 54  ? -12.221 -36.666 13.501  1.00 91.40 54  A 1 
ATOM 428  C CG1 . VAL A 1 54  ? -10.912 -35.969 13.116  1.00 86.91 54  A 1 
ATOM 429  C CG2 . VAL A 1 54  ? -13.200 -36.454 12.333  1.00 87.42 54  A 1 
ATOM 430  N N   . VAL A 1 55  ? -11.156 -38.288 16.096  1.00 91.40 55  A 1 
ATOM 431  C CA  . VAL A 1 55  ? -10.153 -38.532 17.150  1.00 89.93 55  A 1 
ATOM 432  C C   . VAL A 1 55  ? -9.627  -39.967 17.101  1.00 89.38 55  A 1 
ATOM 433  O O   . VAL A 1 55  ? -8.421  -40.182 17.242  1.00 87.02 55  A 1 
ATOM 434  C CB  . VAL A 1 55  ? -10.719 -38.201 18.542  1.00 88.23 55  A 1 
ATOM 435  C CG1 . VAL A 1 55  ? -9.773  -38.627 19.678  1.00 80.76 55  A 1 
ATOM 436  C CG2 . VAL A 1 55  ? -10.921 -36.691 18.692  1.00 81.72 55  A 1 
ATOM 437  N N   . ASN A 1 56  ? -10.470 -40.920 16.791  1.00 89.97 56  A 1 
ATOM 438  C CA  . ASN A 1 56  ? -10.026 -42.308 16.599  1.00 88.96 56  A 1 
ATOM 439  C C   . ASN A 1 56  ? -9.019  -42.466 15.441  1.00 88.83 56  A 1 
ATOM 440  O O   . ASN A 1 56  ? -8.215  -43.401 15.437  1.00 85.81 56  A 1 
ATOM 441  C CB  . ASN A 1 56  ? -11.260 -43.197 16.382  1.00 86.91 56  A 1 
ATOM 442  C CG  . ASN A 1 56  ? -12.036 -43.473 17.660  1.00 80.88 56  A 1 
ATOM 443  O OD1 . ASN A 1 56  ? -11.530 -43.395 18.766  1.00 72.68 56  A 1 
ATOM 444  N ND2 . ASN A 1 56  ? -13.288 -43.853 17.533  1.00 70.74 56  A 1 
ATOM 445  N N   . CYS A 1 57  ? -9.013  -41.558 14.482  1.00 88.81 57  A 1 
ATOM 446  C CA  . CYS A 1 57  ? -8.018  -41.536 13.412  1.00 88.00 57  A 1 
ATOM 447  C C   . CYS A 1 57  ? -6.665  -40.933 13.845  1.00 87.07 57  A 1 
ATOM 448  O O   . CYS A 1 57  ? -5.704  -41.009 13.074  1.00 83.72 57  A 1 
ATOM 449  C CB  . CYS A 1 57  ? -8.593  -40.811 12.183  1.00 87.53 57  A 1 
ATOM 450  S SG  . CYS A 1 57  ? -10.057 -41.679 11.531  1.00 84.99 57  A 1 
ATOM 451  N N   . MET A 1 58  ? -6.568  -40.353 15.042  1.00 88.06 58  A 1 
ATOM 452  C CA  . MET A 1 58  ? -5.364  -39.686 15.554  1.00 86.85 58  A 1 
ATOM 453  C C   . MET A 1 58  ? -4.184  -40.652 15.751  1.00 86.25 58  A 1 
ATOM 454  O O   . MET A 1 58  ? -3.028  -40.284 15.508  1.00 82.03 58  A 1 
ATOM 455  C CB  . MET A 1 58  ? -5.718  -38.997 16.883  1.00 84.16 58  A 1 
ATOM 456  C CG  . MET A 1 58  ? -4.595  -38.120 17.434  1.00 81.72 58  A 1 
ATOM 457  S SD  . MET A 1 58  ? -5.113  -37.227 18.926  1.00 80.14 58  A 1 
ATOM 458  C CE  . MET A 1 58  ? -3.534  -36.527 19.451  1.00 72.29 58  A 1 
ATOM 459  N N   . GLN A 1 59  ? -4.460  -41.881 16.161  1.00 84.80 59  A 1 
ATOM 460  C CA  . GLN A 1 59  ? -3.445  -42.924 16.303  1.00 83.17 59  A 1 
ATOM 461  C C   . GLN A 1 59  ? -3.009  -43.438 14.938  1.00 83.35 59  A 1 
ATOM 462  O O   . GLN A 1 59  ? -3.493  -44.446 14.421  1.00 77.83 59  A 1 
ATOM 463  C CB  . GLN A 1 59  ? -3.938  -44.043 17.225  1.00 78.55 59  A 1 
ATOM 464  C CG  . GLN A 1 59  ? -4.125  -43.563 18.673  1.00 69.79 59  A 1 
ATOM 465  C CD  . GLN A 1 59  ? -4.385  -44.712 19.639  1.00 63.65 59  A 1 
ATOM 466  O OE1 . GLN A 1 59  ? -4.404  -45.884 19.293  1.00 56.94 59  A 1 
ATOM 467  N NE2 . GLN A 1 59  ? -4.597  -44.422 20.907  1.00 54.41 59  A 1 
ATOM 468  N N   . THR A 1 60  ? -2.096  -42.719 14.340  1.00 83.21 60  A 1 
ATOM 469  C CA  . THR A 1 60  ? -1.560  -43.039 13.021  1.00 82.97 60  A 1 
ATOM 470  C C   . THR A 1 60  ? -0.089  -42.669 12.930  1.00 83.18 60  A 1 
ATOM 471  O O   . THR A 1 60  ? 0.345   -41.642 13.449  1.00 80.19 60  A 1 
ATOM 472  C CB  . THR A 1 60  ? -2.381  -42.348 11.920  1.00 80.40 60  A 1 
ATOM 473  O OG1 . THR A 1 60  ? -1.988  -42.833 10.661  1.00 71.48 60  A 1 
ATOM 474  C CG2 . THR A 1 60  ? -2.264  -40.827 11.897  1.00 72.27 60  A 1 
ATOM 475  N N   . ASP A 1 61  ? 0.651   -43.473 12.178  1.00 81.36 61  A 1 
ATOM 476  C CA  . ASP A 1 61  ? 2.045   -43.180 11.832  1.00 80.74 61  A 1 
ATOM 477  C C   . ASP A 1 61  ? 2.133   -42.211 10.647  1.00 82.24 61  A 1 
ATOM 478  O O   . ASP A 1 61  ? 3.198   -41.696 10.329  1.00 78.16 61  A 1 
ATOM 479  C CB  . ASP A 1 61  ? 2.788   -44.492 11.504  1.00 77.24 61  A 1 
ATOM 480  C CG  . ASP A 1 61  ? 2.284   -45.707 12.286  1.00 70.54 61  A 1 
ATOM 481  O OD1 . ASP A 1 61  ? 2.144   -45.588 13.520  1.00 62.26 61  A 1 
ATOM 482  O OD2 . ASP A 1 61  ? 1.912   -46.678 11.596  1.00 63.46 61  A 1 
ATOM 483  N N   . ASN A 1 62  ? 1.021   -41.959 9.966   1.00 83.40 62  A 1 
ATOM 484  C CA  . ASN A 1 62  ? 0.998   -41.058 8.822   1.00 83.85 62  A 1 
ATOM 485  C C   . ASN A 1 62  ? 0.941   -39.602 9.300   1.00 85.35 62  A 1 
ATOM 486  O O   . ASN A 1 62  ? -0.097  -39.133 9.762   1.00 84.59 62  A 1 
ATOM 487  C CB  . ASN A 1 62  ? -0.162  -41.441 7.888   1.00 81.61 62  A 1 
ATOM 488  C CG  . ASN A 1 62  ? -0.107  -40.638 6.601   1.00 79.55 62  A 1 
ATOM 489  O OD1 . ASN A 1 62  ? -0.188  -39.434 6.578   1.00 72.94 62  A 1 
ATOM 490  N ND2 . ASN A 1 62  ? 0.055   -41.293 5.467   1.00 72.73 62  A 1 
ATOM 491  N N   . LEU A 1 63  ? 2.052   -38.891 9.141   1.00 83.27 63  A 1 
ATOM 492  C CA  . LEU A 1 63  ? 2.195   -37.509 9.601   1.00 84.29 63  A 1 
ATOM 493  C C   . LEU A 1 63  ? 1.179   -36.568 8.951   1.00 86.21 63  A 1 
ATOM 494  O O   . LEU A 1 63  ? 0.618   -35.713 9.633   1.00 85.03 63  A 1 
ATOM 495  C CB  . LEU A 1 63  ? 3.641   -37.053 9.327   1.00 81.91 63  A 1 
ATOM 496  C CG  . LEU A 1 63  ? 4.013   -35.744 10.051  1.00 76.64 63  A 1 
ATOM 497  C CD1 . LEU A 1 63  ? 4.111   -35.949 11.562  1.00 70.53 63  A 1 
ATOM 498  C CD2 . LEU A 1 63  ? 5.362   -35.233 9.563   1.00 71.18 63  A 1 
ATOM 499  N N   . GLU A 1 64  ? 0.880   -36.708 7.666   1.00 83.62 64  A 1 
ATOM 500  C CA  . GLU A 1 64  ? -0.118  -35.889 6.970   1.00 84.21 64  A 1 
ATOM 501  C C   . GLU A 1 64  ? -1.517  -36.092 7.568   1.00 86.21 64  A 1 
ATOM 502  O O   . GLU A 1 64  ? -2.224  -35.125 7.846   1.00 85.60 64  A 1 
ATOM 503  C CB  . GLU A 1 64  ? -0.103  -36.259 5.472   1.00 81.86 64  A 1 
ATOM 504  C CG  . GLU A 1 64  ? -0.894  -35.289 4.568   1.00 73.26 64  A 1 
ATOM 505  C CD  . GLU A 1 64  ? -1.176  -35.893 3.178   1.00 69.66 64  A 1 
ATOM 506  O OE1 . GLU A 1 64  ? -2.163  -35.498 2.529   1.00 63.08 64  A 1 
ATOM 507  O OE2 . GLU A 1 64  ? -0.529  -36.881 2.771   1.00 63.81 64  A 1 
ATOM 508  N N   . LEU A 1 65  ? -1.912  -37.357 7.836   1.00 85.54 65  A 1 
ATOM 509  C CA  . LEU A 1 65  ? -3.183  -37.665 8.486   1.00 87.16 65  A 1 
ATOM 510  C C   . LEU A 1 65  ? -3.221  -37.114 9.914   1.00 88.74 65  A 1 
ATOM 511  O O   . LEU A 1 65  ? -4.228  -36.528 10.303  1.00 88.39 65  A 1 
ATOM 512  C CB  . LEU A 1 65  ? -3.430  -39.185 8.444   1.00 86.13 65  A 1 
ATOM 513  C CG  . LEU A 1 65  ? -4.739  -39.639 9.129   1.00 84.18 65  A 1 
ATOM 514  C CD1 . LEU A 1 65  ? -5.983  -38.996 8.516   1.00 79.24 65  A 1 
ATOM 515  C CD2 . LEU A 1 65  ? -4.897  -41.151 8.989   1.00 79.15 65  A 1 
ATOM 516  N N   . LYS A 1 66  ? -2.144  -37.246 10.668  1.00 88.44 66  A 1 
ATOM 517  C CA  . LYS A 1 66  ? -2.025  -36.726 12.032  1.00 89.69 66  A 1 
ATOM 518  C C   . LYS A 1 66  ? -2.207  -35.206 12.059  1.00 90.96 66  A 1 
ATOM 519  O O   . LYS A 1 66  ? -3.022  -34.719 12.840  1.00 90.27 66  A 1 
ATOM 520  C CB  . LYS A 1 66  ? -0.692  -37.198 12.637  1.00 88.67 66  A 1 
ATOM 521  C CG  . LYS A 1 66  ? -0.544  -36.802 14.118  1.00 85.51 66  A 1 
ATOM 522  C CD  . LYS A 1 66  ? 0.679   -37.485 14.786  1.00 82.76 66  A 1 
ATOM 523  C CE  . LYS A 1 66  ? 0.219   -38.631 15.680  1.00 79.65 66  A 1 
ATOM 524  N NZ  . LYS A 1 66  ? 1.326   -39.247 16.437  1.00 75.67 66  A 1 
ATOM 525  N N   . LYS A 1 67  ? -1.565  -34.482 11.158  1.00 89.74 67  A 1 
ATOM 526  C CA  . LYS A 1 67  ? -1.728  -33.025 11.009  1.00 90.50 67  A 1 
ATOM 527  C C   . LYS A 1 67  ? -3.171  -32.618 10.698  1.00 91.30 67  A 1 
ATOM 528  O O   . LYS A 1 67  ? -3.676  -31.676 11.290  1.00 90.80 67  A 1 
ATOM 529  C CB  . LYS A 1 67  ? -0.783  -32.499 9.911   1.00 89.71 67  A 1 
ATOM 530  C CG  . LYS A 1 67  ? 0.694   -32.452 10.359  1.00 87.48 67  A 1 
ATOM 531  C CD  . LYS A 1 67  ? 1.567   -31.921 9.215   1.00 85.24 67  A 1 
ATOM 532  C CE  . LYS A 1 67  ? 3.022   -31.730 9.640   1.00 81.05 67  A 1 
ATOM 533  N NZ  . LYS A 1 67  ? 3.826   -31.075 8.570   1.00 75.98 67  A 1 
ATOM 534  N N   . LEU A 1 68  ? -3.865  -33.346 9.833   1.00 90.41 68  A 1 
ATOM 535  C CA  . LEU A 1 68  ? -5.276  -33.079 9.517   1.00 90.69 68  A 1 
ATOM 536  C C   . LEU A 1 68  ? -6.197  -33.322 10.723  1.00 92.00 68  A 1 
ATOM 537  O O   . LEU A 1 68  ? -7.109  -32.532 10.965  1.00 91.44 68  A 1 
ATOM 538  C CB  . LEU A 1 68  ? -5.719  -33.966 8.343   1.00 89.33 68  A 1 
ATOM 539  C CG  . LEU A 1 68  ? -5.110  -33.577 6.980   1.00 86.85 68  A 1 
ATOM 540  C CD1 . LEU A 1 68  ? -5.468  -34.665 5.955   1.00 82.77 68  A 1 
ATOM 541  C CD2 . LEU A 1 68  ? -5.645  -32.242 6.474   1.00 82.33 68  A 1 
ATOM 542  N N   . VAL A 1 69  ? -5.960  -34.383 11.493  1.00 91.88 69  A 1 
ATOM 543  C CA  . VAL A 1 69  ? -6.706  -34.652 12.731  1.00 92.63 69  A 1 
ATOM 544  C C   . VAL A 1 69  ? -6.449  -33.549 13.758  1.00 93.38 69  A 1 
ATOM 545  O O   . VAL A 1 69  ? -7.390  -33.039 14.352  1.00 92.93 69  A 1 
ATOM 546  C CB  . VAL A 1 69  ? -6.359  -36.037 13.296  1.00 92.25 69  A 1 
ATOM 547  C CG1 . VAL A 1 69  ? -6.993  -36.261 14.683  1.00 88.04 69  A 1 
ATOM 548  C CG2 . VAL A 1 69  ? -6.882  -37.145 12.383  1.00 88.63 69  A 1 
ATOM 549  N N   . TYR A 1 70  ? -5.205  -33.097 13.908  1.00 93.10 70  A 1 
ATOM 550  C CA  . TYR A 1 70  ? -4.846  -32.007 14.802  1.00 93.49 70  A 1 
ATOM 551  C C   . TYR A 1 70  ? -5.514  -30.689 14.392  1.00 93.49 70  A 1 
ATOM 552  O O   . TYR A 1 70  ? -6.044  -29.980 15.246  1.00 92.14 70  A 1 
ATOM 553  C CB  . TYR A 1 70  ? -3.322  -31.859 14.853  1.00 92.82 70  A 1 
ATOM 554  C CG  . TYR A 1 70  ? -2.560  -32.901 15.662  1.00 91.74 70  A 1 
ATOM 555  C CD1 . TYR A 1 70  ? -3.148  -34.102 16.112  1.00 86.05 70  A 1 
ATOM 556  C CD2 . TYR A 1 70  ? -1.220  -32.626 16.002  1.00 86.09 70  A 1 
ATOM 557  C CE1 . TYR A 1 70  ? -2.410  -35.012 16.890  1.00 84.35 70  A 1 
ATOM 558  C CE2 . TYR A 1 70  ? -0.485  -33.523 16.782  1.00 83.84 70  A 1 
ATOM 559  C CZ  . TYR A 1 70  ? -1.082  -34.712 17.231  1.00 85.82 70  A 1 
ATOM 560  O OH  . TYR A 1 70  ? -0.361  -35.578 18.007  1.00 83.71 70  A 1 
ATOM 561  N N   . LEU A 1 71  ? -5.592  -30.400 13.102  1.00 92.65 71  A 1 
ATOM 562  C CA  . LEU A 1 71  ? -6.321  -29.243 12.585  1.00 92.26 71  A 1 
ATOM 563  C C   . LEU A 1 71  ? -7.813  -29.294 12.947  1.00 92.77 71  A 1 
ATOM 564  O O   . LEU A 1 71  ? -8.387  -28.291 13.365  1.00 91.48 71  A 1 
ATOM 565  C CB  . LEU A 1 71  ? -6.109  -29.191 11.060  1.00 91.07 71  A 1 
ATOM 566  C CG  . LEU A 1 71  ? -6.790  -27.991 10.371  1.00 85.31 71  A 1 
ATOM 567  C CD1 . LEU A 1 71  ? -6.185  -26.657 10.813  1.00 79.23 71  A 1 
ATOM 568  C CD2 . LEU A 1 71  ? -6.614  -28.115 8.861   1.00 79.47 71  A 1 
ATOM 569  N N   . TYR A 1 72  ? -8.440  -30.466 12.834  1.00 93.18 72  A 1 
ATOM 570  C CA  . TYR A 1 72  ? -9.832  -30.662 13.246  1.00 93.57 72  A 1 
ATOM 571  C C   . TYR A 1 72  ? -10.011 -30.449 14.761  1.00 93.20 72  A 1 
ATOM 572  O O   . TYR A 1 72  ? -10.930 -29.732 15.176  1.00 92.06 72  A 1 
ATOM 573  C CB  . TYR A 1 72  ? -10.293 -32.066 12.819  1.00 93.67 72  A 1 
ATOM 574  C CG  . TYR A 1 72  ? -11.719 -32.371 13.211  1.00 94.40 72  A 1 
ATOM 575  C CD1 . TYR A 1 72  ? -12.016 -32.913 14.481  1.00 92.05 72  A 1 
ATOM 576  C CD2 . TYR A 1 72  ? -12.781 -32.094 12.319  1.00 92.20 72  A 1 
ATOM 577  C CE1 . TYR A 1 72  ? -13.335 -33.167 14.857  1.00 91.54 72  A 1 
ATOM 578  C CE2 . TYR A 1 72  ? -14.101 -32.351 12.679  1.00 91.32 72  A 1 
ATOM 579  C CZ  . TYR A 1 72  ? -14.384 -32.885 13.951  1.00 93.05 72  A 1 
ATOM 580  O OH  . TYR A 1 72  ? -15.683 -33.144 14.320  1.00 92.28 72  A 1 
ATOM 581  N N   . LEU A 1 73  ? -9.120  -31.007 15.573  1.00 93.56 73  A 1 
ATOM 582  C CA  . LEU A 1 73  ? -9.152  -30.861 17.024  1.00 93.24 73  A 1 
ATOM 583  C C   . LEU A 1 73  ? -9.004  -29.396 17.451  1.00 93.03 73  A 1 
ATOM 584  O O   . LEU A 1 73  ? -9.812  -28.926 18.243  1.00 91.51 73  A 1 
ATOM 585  C CB  . LEU A 1 73  ? -8.059  -31.729 17.669  1.00 92.20 73  A 1 
ATOM 586  C CG  . LEU A 1 73  ? -8.342  -33.243 17.616  1.00 88.06 73  A 1 
ATOM 587  C CD1 . LEU A 1 73  ? -7.104  -34.015 18.080  1.00 82.89 73  A 1 
ATOM 588  C CD2 . LEU A 1 73  ? -9.507  -33.630 18.524  1.00 82.80 73  A 1 
ATOM 589  N N   . MET A 1 74  ? -8.059  -28.657 16.888  1.00 92.36 74  A 1 
ATOM 590  C CA  . MET A 1 74  ? -7.892  -27.224 17.162  1.00 91.47 74  A 1 
ATOM 591  C C   . MET A 1 74  ? -9.168  -26.415 16.882  1.00 91.16 74  A 1 
ATOM 592  O O   . MET A 1 74  ? -9.465  -25.463 17.600  1.00 89.44 74  A 1 
ATOM 593  C CB  . MET A 1 74  ? -6.745  -26.649 16.325  1.00 90.27 74  A 1 
ATOM 594  C CG  . MET A 1 74  ? -5.371  -27.048 16.868  1.00 85.45 74  A 1 
ATOM 595  S SD  . MET A 1 74  ? -3.979  -26.256 16.000  1.00 83.67 74  A 1 
ATOM 596  C CE  . MET A 1 74  ? -3.970  -27.161 14.439  1.00 72.50 74  A 1 
ATOM 597  N N   . ASN A 1 75  ? -9.936  -26.800 15.878  1.00 91.84 75  A 1 
ATOM 598  C CA  . ASN A 1 75  ? -11.144 -26.075 15.505  1.00 90.53 75  A 1 
ATOM 599  C C   . ASN A 1 75  ? -12.367 -26.429 16.371  1.00 90.54 75  A 1 
ATOM 600  O O   . ASN A 1 75  ? -13.202 -25.567 16.633  1.00 88.48 75  A 1 
ATOM 601  C CB  . ASN A 1 75  ? -11.406 -26.334 14.012  1.00 88.71 75  A 1 
ATOM 602  C CG  . ASN A 1 75  ? -12.449 -25.375 13.465  1.00 82.74 75  A 1 
ATOM 603  O OD1 . ASN A 1 75  ? -12.297 -24.181 13.455  1.00 74.15 75  A 1 
ATOM 604  N ND2 . ASN A 1 75  ? -13.548 -25.883 12.961  1.00 72.60 75  A 1 
ATOM 605  N N   . TYR A 1 76  ? -12.498 -27.679 16.800  1.00 90.96 76  A 1 
ATOM 606  C CA  . TYR A 1 76  ? -13.709 -28.170 17.469  1.00 91.03 76  A 1 
ATOM 607  C C   . TYR A 1 76  ? -13.547 -28.519 18.953  1.00 90.40 76  A 1 
ATOM 608  O O   . TYR A 1 76  ? -14.562 -28.652 19.641  1.00 87.77 76  A 1 
ATOM 609  C CB  . TYR A 1 76  ? -14.283 -29.358 16.691  1.00 90.77 76  A 1 
ATOM 610  C CG  . TYR A 1 76  ? -14.945 -28.968 15.382  1.00 91.03 76  A 1 
ATOM 611  C CD1 . TYR A 1 76  ? -16.137 -28.215 15.395  1.00 87.58 76  A 1 
ATOM 612  C CD2 . TYR A 1 76  ? -14.383 -29.351 14.157  1.00 88.11 76  A 1 
ATOM 613  C CE1 . TYR A 1 76  ? -16.756 -27.830 14.187  1.00 86.86 76  A 1 
ATOM 614  C CE2 . TYR A 1 76  ? -14.993 -28.979 12.943  1.00 86.87 76  A 1 
ATOM 615  C CZ  . TYR A 1 76  ? -16.184 -28.216 12.960  1.00 88.96 76  A 1 
ATOM 616  O OH  . TYR A 1 76  ? -16.767 -27.835 11.790  1.00 87.09 76  A 1 
ATOM 617  N N   . ALA A 1 77  ? -12.338 -28.645 19.497  1.00 90.39 77  A 1 
ATOM 618  C CA  . ALA A 1 77  ? -12.140 -29.026 20.898  1.00 89.54 77  A 1 
ATOM 619  C C   . ALA A 1 77  ? -12.817 -28.054 21.876  1.00 89.32 77  A 1 
ATOM 620  O O   . ALA A 1 77  ? -13.416 -28.501 22.855  1.00 87.24 77  A 1 
ATOM 621  C CB  . ALA A 1 77  ? -10.644 -29.142 21.179  1.00 88.80 77  A 1 
ATOM 622  N N   . LYS A 1 78  ? -12.819 -26.755 21.579  1.00 89.12 78  A 1 
ATOM 623  C CA  . LYS A 1 78  ? -13.493 -25.751 22.411  1.00 87.62 78  A 1 
ATOM 624  C C   . LYS A 1 78  ? -15.012 -25.977 22.494  1.00 88.39 78  A 1 
ATOM 625  O O   . LYS A 1 78  ? -15.613 -25.711 23.530  1.00 85.16 78  A 1 
ATOM 626  C CB  . LYS A 1 78  ? -13.155 -24.346 21.887  1.00 83.67 78  A 1 
ATOM 627  C CG  . LYS A 1 78  ? -13.625 -23.245 22.859  1.00 73.66 78  A 1 
ATOM 628  C CD  . LYS A 1 78  ? -13.264 -21.845 22.338  1.00 70.17 78  A 1 
ATOM 629  C CE  . LYS A 1 78  ? -13.707 -20.782 23.344  1.00 60.68 78  A 1 
ATOM 630  N NZ  . LYS A 1 78  ? -13.404 -19.410 22.886  1.00 55.10 78  A 1 
ATOM 631  N N   . SER A 1 79  ? -15.632 -26.460 21.435  1.00 89.43 79  A 1 
ATOM 632  C CA  . SER A 1 79  ? -17.076 -26.764 21.404  1.00 88.52 79  A 1 
ATOM 633  C C   . SER A 1 79  ? -17.408 -28.161 21.939  1.00 89.47 79  A 1 
ATOM 634  O O   . SER A 1 79  ? -18.577 -28.437 22.204  1.00 86.33 79  A 1 
ATOM 635  C CB  . SER A 1 79  ? -17.633 -26.581 19.991  1.00 86.00 79  A 1 
ATOM 636  O OG  . SER A 1 79  ? -17.047 -27.471 19.069  1.00 76.43 79  A 1 
ATOM 637  N N   . GLN A 1 80  ? -16.424 -29.019 22.089  1.00 89.64 80  A 1 
ATOM 638  C CA  . GLN A 1 80  ? -16.555 -30.404 22.545  1.00 89.74 80  A 1 
ATOM 639  C C   . GLN A 1 80  ? -15.540 -30.720 23.667  1.00 90.64 80  A 1 
ATOM 640  O O   . GLN A 1 80  ? -14.762 -31.667 23.545  1.00 87.77 80  A 1 
ATOM 641  C CB  . GLN A 1 80  ? -16.386 -31.343 21.336  1.00 87.77 80  A 1 
ATOM 642  C CG  . GLN A 1 80  ? -17.476 -31.180 20.255  1.00 84.14 80  A 1 
ATOM 643  C CD  . GLN A 1 80  ? -18.865 -31.631 20.697  1.00 82.06 80  A 1 
ATOM 644  O OE1 . GLN A 1 80  ? -19.044 -32.457 21.577  1.00 74.44 80  A 1 
ATOM 645  N NE2 . GLN A 1 80  ? -19.902 -31.128 20.075  1.00 71.83 80  A 1 
ATOM 646  N N   . PRO A 1 81  ? -15.515 -29.947 24.767  1.00 90.43 81  A 1 
ATOM 647  C CA  . PRO A 1 81  ? -14.451 -30.035 25.778  1.00 90.31 81  A 1 
ATOM 648  C C   . PRO A 1 81  ? -14.370 -31.413 26.435  1.00 90.39 81  A 1 
ATOM 649  O O   . PRO A 1 81  ? -13.274 -31.947 26.621  1.00 87.27 81  A 1 
ATOM 650  C CB  . PRO A 1 81  ? -14.759 -28.923 26.782  1.00 88.86 81  A 1 
ATOM 651  C CG  . PRO A 1 81  ? -16.257 -28.681 26.635  1.00 86.56 81  A 1 
ATOM 652  C CD  . PRO A 1 81  ? -16.486 -28.937 25.149  1.00 89.37 81  A 1 
ATOM 653  N N   . ASP A 1 82  ? -15.512 -32.040 26.693  1.00 90.02 82  A 1 
ATOM 654  C CA  . ASP A 1 82  ? -15.549 -33.378 27.305  1.00 89.15 82  A 1 
ATOM 655  C C   . ASP A 1 82  ? -14.955 -34.453 26.389  1.00 89.12 82  A 1 
ATOM 656  O O   . ASP A 1 82  ? -14.290 -35.376 26.857  1.00 85.58 82  A 1 
ATOM 657  C CB  . ASP A 1 82  ? -16.996 -33.746 27.656  1.00 87.12 82  A 1 
ATOM 658  C CG  . ASP A 1 82  ? -17.612 -32.822 28.699  1.00 81.91 82  A 1 
ATOM 659  O OD1 . ASP A 1 82  ? -16.873 -32.405 29.620  1.00 75.20 82  A 1 
ATOM 660  O OD2 . ASP A 1 82  ? -18.826 -32.543 28.564  1.00 74.90 82  A 1 
ATOM 661  N N   . MET A 1 83  ? -15.176 -34.342 25.091  1.00 88.54 83  A 1 
ATOM 662  C CA  . MET A 1 83  ? -14.610 -35.282 24.119  1.00 88.25 83  A 1 
ATOM 663  C C   . MET A 1 83  ? -13.149 -34.987 23.808  1.00 89.08 83  A 1 
ATOM 664  O O   . MET A 1 83  ? -12.397 -35.902 23.472  1.00 86.18 83  A 1 
ATOM 665  C CB  . MET A 1 83  ? -15.428 -35.285 22.831  1.00 85.75 83  A 1 
ATOM 666  C CG  . MET A 1 83  ? -16.868 -35.748 23.034  1.00 80.88 83  A 1 
ATOM 667  S SD  . MET A 1 83  ? -17.698 -36.180 21.469  1.00 75.57 83  A 1 
ATOM 668  C CE  . MET A 1 83  ? -19.394 -35.743 21.883  1.00 65.59 83  A 1 
ATOM 669  N N   . ALA A 1 84  ? -12.712 -33.727 23.943  1.00 88.46 84  A 1 
ATOM 670  C CA  . ALA A 1 84  ? -11.319 -33.337 23.725  1.00 88.53 84  A 1 
ATOM 671  C C   . ALA A 1 84  ? -10.346 -34.080 24.663  1.00 89.35 84  A 1 
ATOM 672  O O   . ALA A 1 84  ? -9.216  -34.357 24.282  1.00 87.14 84  A 1 
ATOM 673  C CB  . ALA A 1 84  ? -11.211 -31.820 23.867  1.00 87.44 84  A 1 
ATOM 674  N N   . ILE A 1 85  ? -10.822 -34.491 25.849  1.00 90.44 85  A 1 
ATOM 675  C CA  . ILE A 1 85  ? -10.051 -35.311 26.802  1.00 89.84 85  A 1 
ATOM 676  C C   . ILE A 1 85  ? -9.568  -36.619 26.165  1.00 90.05 85  A 1 
ATOM 677  O O   . ILE A 1 85  ? -8.481  -37.098 26.496  1.00 86.92 85  A 1 
ATOM 678  C CB  . ILE A 1 85  ? -10.911 -35.591 28.058  1.00 86.91 85  A 1 
ATOM 679  C CG1 . ILE A 1 85  ? -11.320 -34.266 28.751  1.00 79.15 85  A 1 
ATOM 680  C CG2 . ILE A 1 85  ? -10.149 -36.484 29.063  1.00 75.40 85  A 1 
ATOM 681  C CD1 . ILE A 1 85  ? -12.427 -34.445 29.798  1.00 67.64 85  A 1 
ATOM 682  N N   . MET A 1 86  ? -10.310 -37.184 25.217  1.00 88.11 86  A 1 
ATOM 683  C CA  . MET A 1 86  ? -9.909  -38.407 24.510  1.00 87.29 86  A 1 
ATOM 684  C C   . MET A 1 86  ? -8.583  -38.252 23.752  1.00 87.81 86  A 1 
ATOM 685  O O   . MET A 1 86  ? -7.904  -39.243 23.504  1.00 84.92 86  A 1 
ATOM 686  C CB  . MET A 1 86  ? -10.995 -38.818 23.510  1.00 84.79 86  A 1 
ATOM 687  C CG  . MET A 1 86  ? -12.338 -39.170 24.174  1.00 78.79 86  A 1 
ATOM 688  S SD  . MET A 1 86  ? -13.649 -39.613 22.997  1.00 73.29 86  A 1 
ATOM 689  C CE  . MET A 1 86  ? -12.947 -41.081 22.221  1.00 63.80 86  A 1 
ATOM 690  N N   . ALA A 1 87  ? -8.217  -37.019 23.374  1.00 89.33 87  A 1 
ATOM 691  C CA  . ALA A 1 87  ? -6.985  -36.740 22.641  1.00 89.42 87  A 1 
ATOM 692  C C   . ALA A 1 87  ? -5.757  -36.567 23.553  1.00 90.82 87  A 1 
ATOM 693  O O   . ALA A 1 87  ? -4.631  -36.694 23.081  1.00 88.78 87  A 1 
ATOM 694  C CB  . ALA A 1 87  ? -7.226  -35.514 21.768  1.00 87.84 87  A 1 
ATOM 695  N N   . VAL A 1 88  ? -5.949  -36.315 24.852  1.00 90.85 88  A 1 
ATOM 696  C CA  . VAL A 1 88  ? -4.870  -35.966 25.797  1.00 91.34 88  A 1 
ATOM 697  C C   . VAL A 1 88  ? -3.760  -37.011 25.817  1.00 92.11 88  A 1 
ATOM 698  O O   . VAL A 1 88  ? -2.596  -36.667 25.639  1.00 90.92 88  A 1 
ATOM 699  C CB  . VAL A 1 88  ? -5.427  -35.757 27.221  1.00 89.61 88  A 1 
ATOM 700  C CG1 . VAL A 1 88  ? -4.319  -35.594 28.271  1.00 81.33 88  A 1 
ATOM 701  C CG2 . VAL A 1 88  ? -6.293  -34.502 27.280  1.00 82.35 88  A 1 
ATOM 702  N N   . ASN A 1 89  ? -4.109  -38.278 25.976  1.00 90.95 89  A 1 
ATOM 703  C CA  . ASN A 1 89  ? -3.106  -39.345 26.052  1.00 90.59 89  A 1 
ATOM 704  C C   . ASN A 1 89  ? -2.264  -39.443 24.772  1.00 91.39 89  A 1 
ATOM 705  O O   . ASN A 1 89  ? -1.063  -39.710 24.835  1.00 89.83 89  A 1 
ATOM 706  C CB  . ASN A 1 89  ? -3.803  -40.682 26.337  1.00 88.31 89  A 1 
ATOM 707  C CG  . ASN A 1 89  ? -4.325  -40.792 27.761  1.00 80.26 89  A 1 
ATOM 708  O OD1 . ASN A 1 89  ? -3.910  -40.118 28.670  1.00 71.58 89  A 1 
ATOM 709  N ND2 . ASN A 1 89  ? -5.262  -41.683 27.994  1.00 69.46 89  A 1 
ATOM 710  N N   . SER A 1 90  ? -2.883  -39.227 23.614  1.00 91.26 90  A 1 
ATOM 711  C CA  . SER A 1 90  ? -2.170  -39.221 22.339  1.00 91.06 90  A 1 
ATOM 712  C C   . SER A 1 90  ? -1.250  -38.009 22.217  1.00 92.30 90  A 1 
ATOM 713  O O   . SER A 1 90  ? -0.117  -38.172 21.787  1.00 90.86 90  A 1 
ATOM 714  C CB  . SER A 1 90  ? -3.158  -39.255 21.173  1.00 89.06 90  A 1 
ATOM 715  O OG  . SER A 1 90  ? -3.860  -40.481 21.169  1.00 76.92 90  A 1 
ATOM 716  N N   . PHE A 1 91  ? -1.687  -36.819 22.653  1.00 91.99 91  A 1 
ATOM 717  C CA  . PHE A 1 91  ? -0.835  -35.631 22.669  1.00 92.74 91  A 1 
ATOM 718  C C   . PHE A 1 91  ? 0.378   -35.784 23.590  1.00 93.60 91  A 1 
ATOM 719  O O   . PHE A 1 91  ? 1.497   -35.529 23.162  1.00 93.16 91  A 1 
ATOM 720  C CB  . PHE A 1 91  ? -1.634  -34.400 23.089  1.00 92.39 91  A 1 
ATOM 721  C CG  . PHE A 1 91  ? -2.550  -33.833 22.040  1.00 92.53 91  A 1 
ATOM 722  C CD1 . PHE A 1 91  ? -2.055  -33.514 20.765  1.00 89.89 91  A 1 
ATOM 723  C CD2 . PHE A 1 91  ? -3.893  -33.552 22.351  1.00 89.87 91  A 1 
ATOM 724  C CE1 . PHE A 1 91  ? -2.887  -32.929 19.797  1.00 88.65 91  A 1 
ATOM 725  C CE2 . PHE A 1 91  ? -4.732  -32.962 21.388  1.00 88.29 91  A 1 
ATOM 726  C CZ  . PHE A 1 91  ? -4.233  -32.652 20.110  1.00 89.58 91  A 1 
ATOM 727  N N   . VAL A 1 92  ? 0.175   -36.232 24.829  1.00 93.65 92  A 1 
ATOM 728  C CA  . VAL A 1 92  ? 1.268   -36.426 25.796  1.00 93.67 92  A 1 
ATOM 729  C C   . VAL A 1 92  ? 2.284   -37.429 25.253  1.00 93.83 92  A 1 
ATOM 730  O O   . VAL A 1 92  ? 3.485   -37.187 25.317  1.00 92.70 92  A 1 
ATOM 731  C CB  . VAL A 1 92  ? 0.723   -36.857 27.165  1.00 92.81 92  A 1 
ATOM 732  C CG1 . VAL A 1 92  ? 1.839   -37.209 28.155  1.00 88.36 92  A 1 
ATOM 733  C CG2 . VAL A 1 92  ? -0.105  -35.728 27.797  1.00 88.89 92  A 1 
ATOM 734  N N   . LYS A 1 93  ? 1.808   -38.525 24.656  1.00 93.53 93  A 1 
ATOM 735  C CA  . LYS A 1 93  ? 2.677   -39.508 24.004  1.00 93.19 93  A 1 
ATOM 736  C C   . LYS A 1 93  ? 3.446   -38.913 22.829  1.00 93.70 93  A 1 
ATOM 737  O O   . LYS A 1 93  ? 4.635   -39.169 22.683  1.00 92.46 93  A 1 
ATOM 738  C CB  . LYS A 1 93  ? 1.820   -40.703 23.580  1.00 91.62 93  A 1 
ATOM 739  C CG  . LYS A 1 93  ? 2.686   -41.836 23.026  1.00 80.94 93  A 1 
ATOM 740  C CD  . LYS A 1 93  ? 1.795   -42.987 22.557  1.00 74.68 93  A 1 
ATOM 741  C CE  . LYS A 1 93  ? 2.679   -44.079 21.948  1.00 62.65 93  A 1 
ATOM 742  N NZ  . LYS A 1 93  ? 1.867   -45.151 21.340  1.00 55.19 93  A 1 
ATOM 743  N N   . ASP A 1 94  ? 2.793   -38.115 22.002  1.00 93.30 94  A 1 
ATOM 744  C CA  . ASP A 1 94  ? 3.435   -37.463 20.860  1.00 93.46 94  A 1 
ATOM 745  C C   . ASP A 1 94  ? 4.464   -36.395 21.287  1.00 94.11 94  A 1 
ATOM 746  O O   . ASP A 1 94  ? 5.453   -36.201 20.588  1.00 93.18 94  A 1 
ATOM 747  C CB  . ASP A 1 94  ? 2.359   -36.866 19.937  1.00 92.66 94  A 1 
ATOM 748  C CG  . ASP A 1 94  ? 1.581   -37.886 19.100  1.00 90.63 94  A 1 
ATOM 749  O OD1 . ASP A 1 94  ? 2.038   -39.025 18.888  1.00 86.80 94  A 1 
ATOM 750  O OD2 . ASP A 1 94  ? 0.547   -37.510 18.497  1.00 86.82 94  A 1 
ATOM 751  N N   . CYS A 1 95  ? 4.290   -35.757 22.456  1.00 94.38 95  A 1 
ATOM 752  C CA  . CYS A 1 95  ? 5.293   -34.854 23.046  1.00 94.70 95  A 1 
ATOM 753  C C   . CYS A 1 95  ? 6.589   -35.574 23.473  1.00 94.82 95  A 1 
ATOM 754  O O   . CYS A 1 95  ? 7.611   -34.915 23.674  1.00 93.42 95  A 1 
ATOM 755  C CB  . CYS A 1 95  ? 4.692   -34.120 24.249  1.00 94.42 95  A 1 
ATOM 756  S SG  . CYS A 1 95  ? 3.404   -32.934 23.739  1.00 91.80 95  A 1 
ATOM 757  N N   . GLU A 1 96  ? 6.551   -36.878 23.608  1.00 95.58 96  A 1 
ATOM 758  C CA  . GLU A 1 96  ? 7.715   -37.713 23.915  1.00 94.99 96  A 1 
ATOM 759  C C   . GLU A 1 96  ? 8.205   -38.525 22.703  1.00 94.74 96  A 1 
ATOM 760  O O   . GLU A 1 96  ? 9.080   -39.381 22.831  1.00 91.73 96  A 1 
ATOM 761  C CB  . GLU A 1 96  ? 7.418   -38.615 25.128  1.00 93.54 96  A 1 
ATOM 762  C CG  . GLU A 1 96  ? 7.108   -37.809 26.407  1.00 87.46 96  A 1 
ATOM 763  C CD  . GLU A 1 96  ? 7.064   -38.655 27.684  1.00 81.15 96  A 1 
ATOM 764  O OE1 . GLU A 1 96  ? 7.268   -38.051 28.773  1.00 73.65 96  A 1 
ATOM 765  O OE2 . GLU A 1 96  ? 6.858   -39.884 27.598  1.00 73.54 96  A 1 
ATOM 766  N N   . ASP A 1 97  ? 7.676   -38.256 21.508  1.00 93.80 97  A 1 
ATOM 767  C CA  . ASP A 1 97  ? 8.069   -38.966 20.292  1.00 93.51 97  A 1 
ATOM 768  C C   . ASP A 1 97  ? 9.564   -38.748 19.978  1.00 93.93 97  A 1 
ATOM 769  O O   . ASP A 1 97  ? 10.084  -37.634 20.150  1.00 93.13 97  A 1 
ATOM 770  C CB  . ASP A 1 97  ? 7.181   -38.544 19.116  1.00 92.42 97  A 1 
ATOM 771  C CG  . ASP A 1 97  ? 7.309   -39.508 17.930  1.00 91.27 97  A 1 
ATOM 772  O OD1 . ASP A 1 97  ? 8.291   -39.386 17.171  1.00 86.23 97  A 1 
ATOM 773  O OD2 . ASP A 1 97  ? 6.445   -40.397 17.791  1.00 85.60 97  A 1 
ATOM 774  N N   . PRO A 1 98  ? 10.291  -39.744 19.503  1.00 93.32 98  A 1 
ATOM 775  C CA  . PRO A 1 98  ? 11.695  -39.554 19.141  1.00 93.10 98  A 1 
ATOM 776  C C   . PRO A 1 98  ? 11.904  -38.557 17.997  1.00 93.42 98  A 1 
ATOM 777  O O   . PRO A 1 98  ? 12.973  -37.943 17.915  1.00 91.68 98  A 1 
ATOM 778  C CB  . PRO A 1 98  ? 12.204  -40.957 18.772  1.00 91.86 98  A 1 
ATOM 779  C CG  . PRO A 1 98  ? 10.932  -41.719 18.395  1.00 88.88 98  A 1 
ATOM 780  C CD  . PRO A 1 98  ? 9.893   -41.123 19.337  1.00 92.34 98  A 1 
ATOM 781  N N   . ASN A 1 99  ? 10.914  -38.360 17.137  1.00 92.49 99  A 1 
ATOM 782  C CA  . ASN A 1 99  ? 10.979  -37.387 16.059  1.00 92.44 99  A 1 
ATOM 783  C C   . ASN A 1 99  ? 10.665  -35.966 16.580  1.00 93.37 99  A 1 
ATOM 784  O O   . ASN A 1 99  ? 9.527   -35.708 16.983  1.00 93.17 99  A 1 
ATOM 785  C CB  . ASN A 1 99  ? 10.026  -37.831 14.939  1.00 91.07 99  A 1 
ATOM 786  C CG  . ASN A 1 99  ? 10.090  -36.942 13.701  1.00 90.22 99  A 1 
ATOM 787  O OD1 . ASN A 1 99  ? 10.630  -35.854 13.687  1.00 86.44 99  A 1 
ATOM 788  N ND2 . ASN A 1 99  ? 9.529   -37.401 12.605  1.00 85.52 99  A 1 
ATOM 789  N N   . PRO A 1 100 ? 11.607  -35.012 16.510  1.00 93.92 100 A 1 
ATOM 790  C CA  . PRO A 1 100 ? 11.380  -33.643 16.980  1.00 94.53 100 A 1 
ATOM 791  C C   . PRO A 1 100 ? 10.226  -32.937 16.255  1.00 94.64 100 A 1 
ATOM 792  O O   . PRO A 1 100 ? 9.519   -32.135 16.865  1.00 93.77 100 A 1 
ATOM 793  C CB  . PRO A 1 100 ? 12.713  -32.917 16.766  1.00 93.98 100 A 1 
ATOM 794  C CG  . PRO A 1 100 ? 13.396  -33.711 15.654  1.00 91.61 100 A 1 
ATOM 795  C CD  . PRO A 1 100 ? 12.935  -35.139 15.938  1.00 93.89 100 A 1 
ATOM 796  N N   . LEU A 1 101 ? 9.966   -33.274 15.002  1.00 93.79 101 A 1 
ATOM 797  C CA  . LEU A 1 101 ? 8.837   -32.709 14.253  1.00 93.12 101 A 1 
ATOM 798  C C   . LEU A 1 101 ? 7.487   -33.122 14.853  1.00 93.48 101 A 1 
ATOM 799  O O   . LEU A 1 101 ? 6.538   -32.331 14.830  1.00 92.60 101 A 1 
ATOM 800  C CB  . LEU A 1 101 ? 8.909   -33.152 12.779  1.00 92.10 101 A 1 
ATOM 801  C CG  . LEU A 1 101 ? 10.150  -32.672 12.009  1.00 90.02 101 A 1 
ATOM 802  C CD1 . LEU A 1 101 ? 10.126  -33.242 10.587  1.00 86.65 101 A 1 
ATOM 803  C CD2 . LEU A 1 101 ? 10.223  -31.146 11.910  1.00 85.93 101 A 1 
ATOM 804  N N   . ILE A 1 102 ? 7.376   -34.316 15.400  1.00 92.89 102 A 1 
ATOM 805  C CA  . ILE A 1 102 ? 6.161   -34.802 16.059  1.00 92.86 102 A 1 
ATOM 806  C C   . ILE A 1 102 ? 6.024   -34.176 17.446  1.00 93.74 102 A 1 
ATOM 807  O O   . ILE A 1 102 ? 4.946   -33.691 17.767  1.00 93.66 102 A 1 
ATOM 808  C CB  . ILE A 1 102 ? 6.119   -36.346 16.102  1.00 91.51 102 A 1 
ATOM 809  C CG1 . ILE A 1 102 ? 6.092   -36.913 14.668  1.00 89.01 102 A 1 
ATOM 810  C CG2 . ILE A 1 102 ? 4.896   -36.826 16.904  1.00 88.95 102 A 1 
ATOM 811  C CD1 . ILE A 1 102 ? 6.081   -38.451 14.572  1.00 80.98 102 A 1 
ATOM 812  N N   . ARG A 1 103 ? 7.110   -34.091 18.225  1.00 94.43 103 A 1 
ATOM 813  C CA  . ARG A 1 103 ? 7.111   -33.406 19.529  1.00 95.00 103 A 1 
ATOM 814  C C   . ARG A 1 103 ? 6.641   -31.956 19.394  1.00 95.64 103 A 1 
ATOM 815  O O   . ARG A 1 103 ? 5.721   -31.528 20.081  1.00 95.46 103 A 1 
ATOM 816  C CB  . ARG A 1 103 ? 8.498   -33.435 20.195  1.00 94.90 103 A 1 
ATOM 817  C CG  . ARG A 1 103 ? 8.997   -34.849 20.507  1.00 92.77 103 A 1 
ATOM 818  C CD  . ARG A 1 103 ? 10.135  -34.849 21.553  1.00 92.90 103 A 1 
ATOM 819  N NE  . ARG A 1 103 ? 11.337  -34.117 21.148  1.00 90.76 103 A 1 
ATOM 820  C CZ  . ARG A 1 103 ? 12.369  -34.575 20.455  1.00 93.68 103 A 1 
ATOM 821  N NH1 . ARG A 1 103 ? 12.379  -35.756 19.906  1.00 82.01 103 A 1 
ATOM 822  N NH2 . ARG A 1 103 ? 13.433  -33.850 20.315  1.00 85.69 103 A 1 
ATOM 823  N N   . ALA A 1 104 ? 7.217   -31.226 18.451  1.00 95.71 104 A 1 
ATOM 824  C CA  . ALA A 1 104 ? 6.839   -29.850 18.179  1.00 96.19 104 A 1 
ATOM 825  C C   . ALA A 1 104 ? 5.387   -29.733 17.701  1.00 96.33 104 A 1 
ATOM 826  O O   . ALA A 1 104 ? 4.653   -28.881 18.187  1.00 95.82 104 A 1 
ATOM 827  C CB  . ALA A 1 104 ? 7.814   -29.274 17.152  1.00 96.06 104 A 1 
ATOM 828  N N   . LEU A 1 105 ? 4.926   -30.602 16.806  1.00 95.11 105 A 1 
ATOM 829  C CA  . LEU A 1 105 ? 3.539   -30.623 16.338  1.00 94.81 105 A 1 
ATOM 830  C C   . LEU A 1 105 ? 2.551   -30.834 17.488  1.00 95.34 105 A 1 
ATOM 831  O O   . LEU A 1 105 ? 1.521   -30.158 17.537  1.00 95.01 105 A 1 
ATOM 832  C CB  . LEU A 1 105 ? 3.392   -31.722 15.270  1.00 94.03 105 A 1 
ATOM 833  C CG  . LEU A 1 105 ? 1.962   -31.900 14.721  1.00 92.12 105 A 1 
ATOM 834  C CD1 . LEU A 1 105 ? 1.474   -30.660 13.977  1.00 89.41 105 A 1 
ATOM 835  C CD2 . LEU A 1 105 ? 1.924   -33.087 13.766  1.00 88.91 105 A 1 
ATOM 836  N N   . ALA A 1 106 ? 2.855   -31.747 18.404  1.00 95.45 106 A 1 
ATOM 837  C CA  . ALA A 1 106 ? 2.015   -32.030 19.559  1.00 95.59 106 A 1 
ATOM 838  C C   . ALA A 1 106 ? 1.917   -30.820 20.490  1.00 95.88 106 A 1 
ATOM 839  O O   . ALA A 1 106 ? 0.813   -30.359 20.774  1.00 95.25 106 A 1 
ATOM 840  C CB  . ALA A 1 106 ? 2.556   -33.270 20.266  1.00 95.09 106 A 1 
ATOM 841  N N   . VAL A 1 107 ? 3.045   -30.210 20.873  1.00 96.36 107 A 1 
ATOM 842  C CA  . VAL A 1 107 ? 3.088   -28.998 21.713  1.00 96.68 107 A 1 
ATOM 843  C C   . VAL A 1 107 ? 2.377   -27.828 21.028  1.00 96.81 107 A 1 
ATOM 844  O O   . VAL A 1 107 ? 1.537   -27.173 21.643  1.00 95.77 107 A 1 
ATOM 845  C CB  . VAL A 1 107 ? 4.535   -28.628 22.073  1.00 95.53 107 A 1 
ATOM 846  C CG1 . VAL A 1 107 ? 4.646   -27.286 22.798  1.00 86.01 107 A 1 
ATOM 847  C CG2 . VAL A 1 107 ? 5.129   -29.682 23.005  1.00 85.35 107 A 1 
ATOM 848  N N   . ARG A 1 108 ? 2.640   -27.612 19.746  1.00 96.52 108 A 1 
ATOM 849  C CA  . ARG A 1 108 ? 1.993   -26.567 18.951  1.00 96.31 108 A 1 
ATOM 850  C C   . ARG A 1 108 ? 0.476   -26.710 18.954  1.00 96.35 108 A 1 
ATOM 851  O O   . ARG A 1 108 ? -0.232  -25.714 19.095  1.00 95.18 108 A 1 
ATOM 852  C CB  . ARG A 1 108 ? 2.546   -26.592 17.513  1.00 95.14 108 A 1 
ATOM 853  C CG  . ARG A 1 108 ? 1.969   -25.477 16.635  1.00 90.73 108 A 1 
ATOM 854  C CD  . ARG A 1 108 ? 2.732   -25.346 15.314  1.00 89.09 108 A 1 
ATOM 855  N NE  . ARG A 1 108 ? 2.532   -26.481 14.398  1.00 83.23 108 A 1 
ATOM 856  C CZ  . ARG A 1 108 ? 3.272   -26.754 13.327  1.00 82.07 108 A 1 
ATOM 857  N NH1 . ARG A 1 108 ? 4.343   -26.074 13.043  1.00 72.48 108 A 1 
ATOM 858  N NH2 . ARG A 1 108 ? 2.952   -27.708 12.509  1.00 73.43 108 A 1 
ATOM 859  N N   . THR A 1 109 ? -0.003  -27.940 18.827  1.00 95.93 109 A 1 
ATOM 860  C CA  . THR A 1 109 ? -1.436  -28.241 18.755  1.00 95.79 109 A 1 
ATOM 861  C C   . THR A 1 109 ? -2.107  -28.135 20.120  1.00 95.88 109 A 1 
ATOM 862  O O   . THR A 1 109 ? -3.139  -27.470 20.228  1.00 94.83 109 A 1 
ATOM 863  C CB  . THR A 1 109 ? -1.682  -29.617 18.138  1.00 94.83 109 A 1 
ATOM 864  O OG1 . THR A 1 109 ? -1.029  -29.707 16.891  1.00 90.35 109 A 1 
ATOM 865  C CG2 . THR A 1 109 ? -3.173  -29.859 17.884  1.00 90.26 109 A 1 
ATOM 866  N N   . MET A 1 110 ? -1.530  -28.716 21.162  1.00 95.44 110 A 1 
ATOM 867  C CA  . MET A 1 110 ? -2.072  -28.648 22.523  1.00 95.31 110 A 1 
ATOM 868  C C   . MET A 1 110 ? -2.221  -27.200 22.999  1.00 95.29 110 A 1 
ATOM 869  O O   . MET A 1 110 ? -3.259  -26.849 23.553  1.00 93.74 110 A 1 
ATOM 870  C CB  . MET A 1 110 ? -1.177  -29.417 23.502  1.00 94.40 110 A 1 
ATOM 871  C CG  . MET A 1 110 ? -1.297  -30.932 23.371  1.00 89.94 110 A 1 
ATOM 872  S SD  . MET A 1 110 ? -0.275  -31.850 24.574  1.00 89.00 110 A 1 
ATOM 873  C CE  . MET A 1 110 ? -1.258  -31.637 26.067  1.00 80.91 110 A 1 
ATOM 874  N N   . GLY A 1 111 ? -1.251  -26.341 22.727  1.00 95.81 111 A 1 
ATOM 875  C CA  . GLY A 1 111 ? -1.320  -24.914 23.066  1.00 95.81 111 A 1 
ATOM 876  C C   . GLY A 1 111 ? -2.428  -24.135 22.352  1.00 95.89 111 A 1 
ATOM 877  O O   . GLY A 1 111 ? -2.830  -23.076 22.810  1.00 94.00 111 A 1 
ATOM 878  N N   . CYS A 1 112 ? -2.953  -24.653 21.247  1.00 94.95 112 A 1 
ATOM 879  C CA  . CYS A 1 112 ? -4.090  -24.054 20.548  1.00 94.23 112 A 1 
ATOM 880  C C   . CYS A 1 112 ? -5.457  -24.525 21.077  1.00 93.82 112 A 1 
ATOM 881  O O   . CYS A 1 112 ? -6.486  -23.992 20.662  1.00 91.44 112 A 1 
ATOM 882  C CB  . CYS A 1 112 ? -3.971  -24.344 19.046  1.00 93.39 112 A 1 
ATOM 883  S SG  . CYS A 1 112 ? -2.505  -23.533 18.339  1.00 90.53 112 A 1 
ATOM 884  N N   . ILE A 1 113 ? -5.496  -25.515 21.954  1.00 94.08 113 A 1 
ATOM 885  C CA  . ILE A 1 113 ? -6.736  -26.103 22.472  1.00 93.72 113 A 1 
ATOM 886  C C   . ILE A 1 113 ? -7.092  -25.450 23.808  1.00 93.55 113 A 1 
ATOM 887  O O   . ILE A 1 113 ? -6.518  -25.758 24.848  1.00 91.48 113 A 1 
ATOM 888  C CB  . ILE A 1 113 ? -6.630  -27.639 22.545  1.00 92.79 113 A 1 
ATOM 889  C CG1 . ILE A 1 113 ? -6.433  -28.226 21.137  1.00 90.35 113 A 1 
ATOM 890  C CG2 . ILE A 1 113 ? -7.914  -28.210 23.178  1.00 90.47 113 A 1 
ATOM 891  C CD1 . ILE A 1 113 ? -6.189  -29.738 21.111  1.00 85.64 113 A 1 
ATOM 892  N N   . ARG A 1 114 ? -8.101  -24.573 23.784  1.00 93.08 114 A 1 
ATOM 893  C CA  . ARG A 1 114 ? -8.608  -23.858 24.956  1.00 92.53 114 A 1 
ATOM 894  C C   . ARG A 1 114 ? -9.598  -24.705 25.759  1.00 92.49 114 A 1 
ATOM 895  O O   . ARG A 1 114 ? -10.797 -24.429 25.787  1.00 89.57 114 A 1 
ATOM 896  C CB  . ARG A 1 114 ? -9.233  -22.524 24.527  1.00 91.05 114 A 1 
ATOM 897  C CG  . ARG A 1 114 ? -8.194  -21.570 23.928  1.00 87.31 114 A 1 
ATOM 898  C CD  . ARG A 1 114 ? -8.847  -20.229 23.614  1.00 85.36 114 A 1 
ATOM 899  N NE  . ARG A 1 114 ? -7.836  -19.303 23.116  1.00 82.89 114 A 1 
ATOM 900  C CZ  . ARG A 1 114 ? -7.352  -18.237 23.712  1.00 81.82 114 A 1 
ATOM 901  N NH1 . ARG A 1 114 ? -7.833  -17.708 24.804  1.00 70.94 114 A 1 
ATOM 902  N NH2 . ARG A 1 114 ? -6.324  -17.677 23.203  1.00 75.54 114 A 1 
ATOM 903  N N   . VAL A 1 115 ? -9.088  -25.739 26.372  1.00 92.51 115 A 1 
ATOM 904  C CA  . VAL A 1 115 ? -9.836  -26.626 27.271  1.00 92.53 115 A 1 
ATOM 905  C C   . VAL A 1 115 ? -9.002  -26.811 28.531  1.00 92.45 115 A 1 
ATOM 906  O O   . VAL A 1 115 ? -7.892  -27.337 28.436  1.00 90.78 115 A 1 
ATOM 907  C CB  . VAL A 1 115 ? -10.135 -27.977 26.603  1.00 91.26 115 A 1 
ATOM 908  C CG1 . VAL A 1 115 ? -10.829 -28.948 27.562  1.00 86.10 115 A 1 
ATOM 909  C CG2 . VAL A 1 115 ? -11.034 -27.821 25.371  1.00 87.58 115 A 1 
ATOM 910  N N   . ASP A 1 116 ? -9.546  -26.451 29.701  1.00 91.59 116 A 1 
ATOM 911  C CA  . ASP A 1 116 ? -8.807  -26.418 30.973  1.00 90.82 116 A 1 
ATOM 912  C C   . ASP A 1 116 ? -8.035  -27.709 31.245  1.00 91.08 116 A 1 
ATOM 913  O O   . ASP A 1 116 ? -6.850  -27.699 31.555  1.00 88.44 116 A 1 
ATOM 914  C CB  . ASP A 1 116 ? -9.780  -26.145 32.131  1.00 88.62 116 A 1 
ATOM 915  C CG  . ASP A 1 116 ? -10.539 -24.822 31.994  1.00 83.75 116 A 1 
ATOM 916  O OD1 . ASP A 1 116 ? -10.040 -23.938 31.266  1.00 76.43 116 A 1 
ATOM 917  O OD2 . ASP A 1 116 ? -11.653 -24.749 32.555  1.00 77.37 116 A 1 
ATOM 918  N N   . LYS A 1 117 ? -8.693  -28.839 31.041  1.00 89.99 117 A 1 
ATOM 919  C CA  . LYS A 1 117 ? -8.090  -30.147 31.282  1.00 89.39 117 A 1 
ATOM 920  C C   . LYS A 1 117 ? -6.910  -30.434 30.349  1.00 90.59 117 A 1 
ATOM 921  O O   . LYS A 1 117 ? -5.927  -31.028 30.779  1.00 88.01 117 A 1 
ATOM 922  C CB  . LYS A 1 117 ? -9.191  -31.209 31.174  1.00 86.67 117 A 1 
ATOM 923  C CG  . LYS A 1 117 ? -8.951  -32.324 32.181  1.00 77.07 117 A 1 
ATOM 924  C CD  . LYS A 1 117 ? -10.175 -33.246 32.199  1.00 69.31 117 A 1 
ATOM 925  C CE  . LYS A 1 117 ? -10.082 -34.260 33.328  1.00 61.05 117 A 1 
ATOM 926  N NZ  . LYS A 1 117 ? -11.340 -35.032 33.439  1.00 54.24 117 A 1 
ATOM 927  N N   . ILE A 1 118 ? -6.972  -30.012 29.099  1.00 90.99 118 A 1 
ATOM 928  C CA  . ILE A 1 118 ? -5.837  -30.139 28.168  1.00 91.55 118 A 1 
ATOM 929  C C   . ILE A 1 118 ? -4.709  -29.189 28.574  1.00 92.75 118 A 1 
ATOM 930  O O   . ILE A 1 118 ? -3.549  -29.575 28.515  1.00 91.37 118 A 1 
ATOM 931  C CB  . ILE A 1 118 ? -6.282  -29.923 26.702  1.00 90.02 118 A 1 
ATOM 932  C CG1 . ILE A 1 118 ? -7.261  -31.050 26.318  1.00 85.43 118 A 1 
ATOM 933  C CG2 . ILE A 1 118 ? -5.077  -29.866 25.749  1.00 83.96 118 A 1 
ATOM 934  C CD1 . ILE A 1 118 ? -7.633  -31.132 24.845  1.00 76.37 118 A 1 
ATOM 935  N N   . THR A 1 119 ? -5.068  -27.989 29.029  1.00 93.15 119 A 1 
ATOM 936  C CA  . THR A 1 119 ? -4.121  -26.976 29.515  1.00 93.39 119 A 1 
ATOM 937  C C   . THR A 1 119 ? -3.325  -27.485 30.722  1.00 93.77 119 A 1 
ATOM 938  O O   . THR A 1 119 ? -2.110  -27.355 30.744  1.00 92.09 119 A 1 
ATOM 939  C CB  . THR A 1 119 ? -4.890  -25.692 29.840  1.00 91.60 119 A 1 
ATOM 940  O OG1 . THR A 1 119 ? -5.613  -25.271 28.703  1.00 82.13 119 A 1 
ATOM 941  C CG2 . THR A 1 119 ? -3.989  -24.538 30.226  1.00 80.34 119 A 1 
ATOM 942  N N   . GLU A 1 120 ? -3.974  -28.135 31.671  1.00 93.86 120 A 1 
ATOM 943  C CA  . GLU A 1 120 ? -3.286  -28.782 32.794  1.00 93.16 120 A 1 
ATOM 944  C C   . GLU A 1 120 ? -2.300  -29.864 32.323  1.00 93.62 120 A 1 
ATOM 945  O O   . GLU A 1 120 ? -1.146  -29.877 32.747  1.00 91.16 120 A 1 
ATOM 946  C CB  . GLU A 1 120 ? -4.319  -29.418 33.746  1.00 91.02 120 A 1 
ATOM 947  C CG  . GLU A 1 120 ? -5.095  -28.388 34.567  1.00 82.69 120 A 1 
ATOM 948  C CD  . GLU A 1 120 ? -6.163  -29.028 35.473  1.00 76.72 120 A 1 
ATOM 949  O OE1 . GLU A 1 120 ? -6.742  -28.287 36.296  1.00 69.24 120 A 1 
ATOM 950  O OE2 . GLU A 1 120 ? -6.409  -30.255 35.349  1.00 69.38 120 A 1 
ATOM 951  N N   . TYR A 1 121 ? -2.730  -30.735 31.422  1.00 94.17 121 A 1 
ATOM 952  C CA  . TYR A 1 121 ? -1.863  -31.792 30.883  1.00 94.04 121 A 1 
ATOM 953  C C   . TYR A 1 121 ? -0.733  -31.267 29.977  1.00 94.54 121 A 1 
ATOM 954  O O   . TYR A 1 121 ? 0.226   -32.000 29.740  1.00 92.67 121 A 1 
ATOM 955  C CB  . TYR A 1 121 ? -2.699  -32.840 30.143  1.00 92.97 121 A 1 
ATOM 956  C CG  . TYR A 1 121 ? -3.412  -33.820 31.049  1.00 90.79 121 A 1 
ATOM 957  C CD1 . TYR A 1 121 ? -2.674  -34.770 31.788  1.00 84.53 121 A 1 
ATOM 958  C CD2 . TYR A 1 121 ? -4.814  -33.800 31.165  1.00 84.87 121 A 1 
ATOM 959  C CE1 . TYR A 1 121 ? -3.325  -35.679 32.644  1.00 82.30 121 A 1 
ATOM 960  C CE2 . TYR A 1 121 ? -5.478  -34.699 32.021  1.00 82.25 121 A 1 
ATOM 961  C CZ  . TYR A 1 121 ? -4.731  -35.631 32.763  1.00 84.05 121 A 1 
ATOM 962  O OH  . TYR A 1 121 ? -5.373  -36.499 33.603  1.00 81.89 121 A 1 
ATOM 963  N N   . LEU A 1 122 ? -0.827  -30.031 29.486  1.00 94.23 122 A 1 
ATOM 964  C CA  . LEU A 1 122 ? 0.203   -29.397 28.670  1.00 95.14 122 A 1 
ATOM 965  C C   . LEU A 1 122 ? 1.419   -28.959 29.500  1.00 96.05 122 A 1 
ATOM 966  O O   . LEU A 1 122 ? 2.528   -28.964 28.977  1.00 95.42 122 A 1 
ATOM 967  C CB  . LEU A 1 122 ? -0.432  -28.217 27.915  1.00 94.42 122 A 1 
ATOM 968  C CG  . LEU A 1 122 ? 0.541   -27.337 27.107  1.00 94.58 122 A 1 
ATOM 969  C CD1 . LEU A 1 122 ? 1.280   -28.102 26.017  1.00 91.87 122 A 1 
ATOM 970  C CD2 . LEU A 1 122 ? -0.244  -26.201 26.447  1.00 92.02 122 A 1 
ATOM 971  N N   . CYS A 1 123 ? 1.240   -28.584 30.777  1.00 95.95 123 A 1 
ATOM 972  C CA  . CYS A 1 123 ? 2.295   -27.960 31.574  1.00 96.18 123 A 1 
ATOM 973  C C   . CYS A 1 123 ? 3.579   -28.805 31.658  1.00 96.55 123 A 1 
ATOM 974  O O   . CYS A 1 123 ? 4.675   -28.291 31.449  1.00 95.63 123 A 1 
ATOM 975  C CB  . CYS A 1 123 ? 1.761   -27.659 32.982  1.00 95.06 123 A 1 
ATOM 976  S SG  . CYS A 1 123 ? 0.488   -26.358 32.888  1.00 92.86 123 A 1 
ATOM 977  N N   . GLU A 1 124 ? 3.446   -30.081 31.932  1.00 96.36 124 A 1 
ATOM 978  C CA  . GLU A 1 124 ? 4.622   -30.950 32.089  1.00 96.09 124 A 1 
ATOM 979  C C   . GLU A 1 124 ? 5.327   -31.255 30.746  1.00 96.41 124 A 1 
ATOM 980  O O   . GLU A 1 124 ? 6.546   -31.074 30.670  1.00 95.60 124 A 1 
ATOM 981  C CB  . GLU A 1 124 ? 4.236   -32.202 32.900  1.00 95.04 124 A 1 
ATOM 982  C CG  . GLU A 1 124 ? 5.438   -33.065 33.319  1.00 84.76 124 A 1 
ATOM 983  C CD  . GLU A 1 124 ? 6.450   -32.335 34.217  1.00 79.03 124 A 1 
ATOM 984  O OE1 . GLU A 1 124 ? 7.602   -32.808 34.283  1.00 71.36 124 A 1 
ATOM 985  O OE2 . GLU A 1 124 ? 6.104   -31.289 34.819  1.00 72.11 124 A 1 
ATOM 986  N N   . PRO A 1 125 ? 4.623   -31.606 29.665  1.00 96.33 125 A 1 
ATOM 987  C CA  . PRO A 1 125 ? 5.222   -31.674 28.336  1.00 96.36 125 A 1 
ATOM 988  C C   . PRO A 1 125 ? 5.873   -30.362 27.905  1.00 97.08 125 A 1 
ATOM 989  O O   . PRO A 1 125 ? 6.992   -30.370 27.403  1.00 96.47 125 A 1 
ATOM 990  C CB  . PRO A 1 125 ? 4.087   -32.062 27.391  1.00 95.07 125 A 1 
ATOM 991  C CG  . PRO A 1 125 ? 3.128   -32.840 28.283  1.00 92.07 125 A 1 
ATOM 992  C CD  . PRO A 1 125 ? 3.263   -32.118 29.621  1.00 95.08 125 A 1 
ATOM 993  N N   . LEU A 1 126 ? 5.229   -29.225 28.144  1.00 96.90 126 A 1 
ATOM 994  C CA  . LEU A 1 126 ? 5.754   -27.913 27.782  1.00 97.42 126 A 1 
ATOM 995  C C   . LEU A 1 126 ? 7.061   -27.619 28.522  1.00 97.61 126 A 1 
ATOM 996  O O   . LEU A 1 126 ? 8.034   -27.187 27.895  1.00 97.15 126 A 1 
ATOM 997  C CB  . LEU A 1 126 ? 4.685   -26.838 28.057  1.00 97.45 126 A 1 
ATOM 998  C CG  . LEU A 1 126 ? 5.121   -25.401 27.729  1.00 97.27 126 A 1 
ATOM 999  C CD1 . LEU A 1 126 ? 5.537   -25.230 26.263  1.00 96.11 126 A 1 
ATOM 1000 C CD2 . LEU A 1 126 ? 3.959   -24.435 27.996  1.00 95.92 126 A 1 
ATOM 1001 N N   . ARG A 1 127 ? 7.123   -27.901 29.815  1.00 97.51 127 A 1 
ATOM 1002 C CA  . ARG A 1 127 ? 8.337   -27.726 30.620  1.00 97.20 127 A 1 
ATOM 1003 C C   . ARG A 1 127 ? 9.515   -28.547 30.090  1.00 97.31 127 A 1 
ATOM 1004 O O   . ARG A 1 127 ? 10.642  -28.048 30.077  1.00 96.42 127 A 1 
ATOM 1005 C CB  . ARG A 1 127 ? 8.023   -28.071 32.078  1.00 96.20 127 A 1 
ATOM 1006 C CG  . ARG A 1 127 ? 9.186   -27.699 33.013  1.00 89.72 127 A 1 
ATOM 1007 C CD  . ARG A 1 127 ? 8.858   -28.028 34.465  1.00 88.21 127 A 1 
ATOM 1008 N NE  . ARG A 1 127 ? 7.824   -27.117 35.014  1.00 84.21 127 A 1 
ATOM 1009 C CZ  . ARG A 1 127 ? 6.930   -27.394 35.942  1.00 81.86 127 A 1 
ATOM 1010 N NH1 . ARG A 1 127 ? 6.871   -28.544 36.530  1.00 68.28 127 A 1 
ATOM 1011 N NH2 . ARG A 1 127 ? 6.084   -26.487 36.300  1.00 75.89 127 A 1 
ATOM 1012 N N   . LYS A 1 128 ? 9.270   -29.771 29.633  1.00 97.25 128 A 1 
ATOM 1013 C CA  . LYS A 1 128 ? 10.288  -30.605 28.979  1.00 96.90 128 A 1 
ATOM 1014 C C   . LYS A 1 128 ? 10.692  -30.021 27.626  1.00 97.32 128 A 1 
ATOM 1015 O O   . LYS A 1 128 ? 11.883  -29.875 27.368  1.00 96.29 128 A 1 
ATOM 1016 C CB  . LYS A 1 128 ? 9.785   -32.043 28.810  1.00 95.96 128 A 1 
ATOM 1017 C CG  . LYS A 1 128 ? 9.700   -32.826 30.137  1.00 87.04 128 A 1 
ATOM 1018 C CD  . LYS A 1 128 ? 9.168   -34.246 29.856  1.00 81.41 128 A 1 
ATOM 1019 C CE  . LYS A 1 128 ? 9.058   -35.106 31.115  1.00 70.43 128 A 1 
ATOM 1020 N NZ  . LYS A 1 128 ? 8.458   -36.430 30.804  1.00 62.33 128 A 1 
ATOM 1021 N N   . CYS A 1 129 ? 9.738   -29.634 26.801  1.00 97.29 129 A 1 
ATOM 1022 C CA  . CYS A 1 129 ? 9.992   -29.133 25.451  1.00 97.35 129 A 1 
ATOM 1023 C C   . CYS A 1 129 ? 10.712  -27.772 25.428  1.00 97.70 129 A 1 
ATOM 1024 O O   . CYS A 1 129 ? 11.494  -27.523 24.514  1.00 96.99 129 A 1 
ATOM 1025 C CB  . CYS A 1 129 ? 8.670   -29.087 24.679  1.00 96.90 129 A 1 
ATOM 1026 S SG  . CYS A 1 129 ? 8.094   -30.780 24.325  1.00 94.81 129 A 1 
ATOM 1027 N N   . LEU A 1 130 ? 10.543  -26.925 26.451  1.00 97.72 130 A 1 
ATOM 1028 C CA  . LEU A 1 130 ? 11.318  -25.685 26.624  1.00 97.73 130 A 1 
ATOM 1029 C C   . LEU A 1 130 ? 12.821  -25.948 26.822  1.00 97.55 130 A 1 
ATOM 1030 O O   . LEU A 1 130 ? 13.643  -25.066 26.552  1.00 96.40 130 A 1 
ATOM 1031 C CB  . LEU A 1 130 ? 10.761  -24.897 27.820  1.00 97.59 130 A 1 
ATOM 1032 C CG  . LEU A 1 130 ? 9.449   -24.147 27.516  1.00 97.03 130 A 1 
ATOM 1033 C CD1 . LEU A 1 130 ? 8.793   -23.683 28.820  1.00 95.77 130 A 1 
ATOM 1034 C CD2 . LEU A 1 130 ? 9.683   -22.911 26.649  1.00 95.71 130 A 1 
ATOM 1035 N N   . LYS A 1 131 ? 13.177  -27.135 27.258  1.00 97.79 131 A 1 
ATOM 1036 C CA  . LYS A 1 131 ? 14.561  -27.580 27.474  1.00 97.23 131 A 1 
ATOM 1037 C C   . LYS A 1 131 ? 14.959  -28.712 26.527  1.00 97.36 131 A 1 
ATOM 1038 O O   . LYS A 1 131 ? 15.928  -29.417 26.791  1.00 94.69 131 A 1 
ATOM 1039 C CB  . LYS A 1 131 ? 14.763  -27.970 28.945  1.00 95.76 131 A 1 
ATOM 1040 C CG  . LYS A 1 131 ? 14.504  -26.796 29.901  1.00 90.95 131 A 1 
ATOM 1041 C CD  . LYS A 1 131 ? 14.803  -27.189 31.355  1.00 83.26 131 A 1 
ATOM 1042 C CE  . LYS A 1 131 ? 14.535  -25.967 32.238  1.00 72.85 131 A 1 
ATOM 1043 N NZ  . LYS A 1 131 ? 14.866  -26.209 33.660  1.00 61.64 131 A 1 
ATOM 1044 N N   . ASP A 1 132 ? 14.220  -28.920 25.454  1.00 97.34 132 A 1 
ATOM 1045 C CA  . ASP A 1 132 ? 14.487  -29.969 24.481  1.00 97.35 132 A 1 
ATOM 1046 C C   . ASP A 1 132 ? 15.855  -29.777 23.811  1.00 97.01 132 A 1 
ATOM 1047 O O   . ASP A 1 132 ? 16.343  -28.651 23.650  1.00 95.58 132 A 1 
ATOM 1048 C CB  . ASP A 1 132 ? 13.346  -30.018 23.443  1.00 97.11 132 A 1 
ATOM 1049 C CG  . ASP A 1 132 ? 13.306  -31.332 22.663  1.00 96.97 132 A 1 
ATOM 1050 O OD1 . ASP A 1 132 ? 14.119  -31.536 21.746  1.00 93.08 132 A 1 
ATOM 1051 O OD2 . ASP A 1 132 ? 12.436  -32.185 22.933  1.00 92.88 132 A 1 
ATOM 1052 N N   . GLU A 1 133 ? 16.503  -30.878 23.419  1.00 96.78 133 A 1 
ATOM 1053 C CA  . GLU A 1 133 ? 17.785  -30.808 22.716  1.00 96.01 133 A 1 
ATOM 1054 C C   . GLU A 1 133 ? 17.636  -30.156 21.332  1.00 96.58 133 A 1 
ATOM 1055 O O   . GLU A 1 133 ? 18.538  -29.455 20.872  1.00 94.76 133 A 1 
ATOM 1056 C CB  . GLU A 1 133 ? 18.426  -32.208 22.634  1.00 94.13 133 A 1 
ATOM 1057 C CG  . GLU A 1 133 ? 17.618  -33.251 21.838  1.00 80.98 133 A 1 
ATOM 1058 C CD  . GLU A 1 133 ? 18.304  -34.641 21.734  1.00 70.60 133 A 1 
ATOM 1059 O OE1 . GLU A 1 133 ? 17.758  -35.525 21.023  1.00 64.38 133 A 1 
ATOM 1060 O OE2 . GLU A 1 133 ? 19.376  -34.840 22.350  1.00 64.30 133 A 1 
ATOM 1061 N N   . ASP A 1 134 ? 16.476  -30.336 20.707  1.00 96.31 134 A 1 
ATOM 1062 C CA  . ASP A 1 134 ? 16.216  -29.869 19.355  1.00 96.64 134 A 1 
ATOM 1063 C C   . ASP A 1 134 ? 15.692  -28.413 19.337  1.00 97.14 134 A 1 
ATOM 1064 O O   . ASP A 1 134 ? 14.665  -28.103 19.949  1.00 96.79 134 A 1 
ATOM 1065 C CB  . ASP A 1 134 ? 15.269  -30.837 18.655  1.00 96.11 134 A 1 
ATOM 1066 C CG  . ASP A 1 134 ? 15.246  -30.545 17.165  1.00 95.39 134 A 1 
ATOM 1067 O OD1 . ASP A 1 134 ? 14.670  -29.500 16.780  1.00 90.47 134 A 1 
ATOM 1068 O OD2 . ASP A 1 134 ? 15.834  -31.315 16.386  1.00 90.18 134 A 1 
ATOM 1069 N N   . PRO A 1 135 ? 16.341  -27.493 18.595  1.00 96.84 135 A 1 
ATOM 1070 C CA  . PRO A 1 135 ? 15.930  -26.096 18.546  1.00 96.96 135 A 1 
ATOM 1071 C C   . PRO A 1 135 ? 14.547  -25.886 17.929  1.00 97.27 135 A 1 
ATOM 1072 O O   . PRO A 1 135 ? 13.861  -24.929 18.278  1.00 96.55 135 A 1 
ATOM 1073 C CB  . PRO A 1 135 ? 17.025  -25.386 17.735  1.00 96.05 135 A 1 
ATOM 1074 C CG  . PRO A 1 135 ? 17.600  -26.490 16.859  1.00 93.74 135 A 1 
ATOM 1075 C CD  . PRO A 1 135 ? 17.515  -27.715 17.766  1.00 95.86 135 A 1 
ATOM 1076 N N   . TYR A 1 136 ? 14.089  -26.767 17.049  1.00 96.82 136 A 1 
ATOM 1077 C CA  . TYR A 1 136 ? 12.749  -26.673 16.466  1.00 96.83 136 A 1 
ATOM 1078 C C   . TYR A 1 136 ? 11.659  -26.929 17.515  1.00 97.25 136 A 1 
ATOM 1079 O O   . TYR A 1 136 ? 10.612  -26.271 17.506  1.00 97.03 136 A 1 
ATOM 1080 C CB  . TYR A 1 136 ? 12.656  -27.654 15.293  1.00 96.08 136 A 1 
ATOM 1081 C CG  . TYR A 1 136 ? 11.348  -27.606 14.547  1.00 95.72 136 A 1 
ATOM 1082 C CD1 . TYR A 1 136 ? 10.269  -28.412 14.969  1.00 94.27 136 A 1 
ATOM 1083 C CD2 . TYR A 1 136 ? 11.200  -26.780 13.416  1.00 94.23 136 A 1 
ATOM 1084 C CE1 . TYR A 1 136 ? 9.049   -28.379 14.283  1.00 93.31 136 A 1 
ATOM 1085 C CE2 . TYR A 1 136 ? 9.980   -26.743 12.719  1.00 92.92 136 A 1 
ATOM 1086 C CZ  . TYR A 1 136 ? 8.902   -27.546 13.163  1.00 93.55 136 A 1 
ATOM 1087 O OH  . TYR A 1 136 ? 7.703   -27.515 12.506  1.00 91.82 136 A 1 
ATOM 1088 N N   . VAL A 1 137 ? 11.914  -27.818 18.460  1.00 97.36 137 A 1 
ATOM 1089 C CA  . VAL A 1 137 ? 11.018  -28.059 19.592  1.00 97.62 137 A 1 
ATOM 1090 C C   . VAL A 1 137 ? 11.049  -26.872 20.547  1.00 97.80 137 A 1 
ATOM 1091 O O   . VAL A 1 137 ? 9.990   -26.341 20.869  1.00 97.53 137 A 1 
ATOM 1092 C CB  . VAL A 1 137 ? 11.355  -29.372 20.311  1.00 97.36 137 A 1 
ATOM 1093 C CG1 . VAL A 1 137 ? 10.379  -29.638 21.464  1.00 95.75 137 A 1 
ATOM 1094 C CG2 . VAL A 1 137 ? 11.271  -30.561 19.353  1.00 95.92 137 A 1 
ATOM 1095 N N   . ARG A 1 138 ? 12.222  -26.369 20.912  1.00 97.83 138 A 1 
ATOM 1096 C CA  . ARG A 1 138 ? 12.370  -25.204 21.800  1.00 97.85 138 A 1 
ATOM 1097 C C   . ARG A 1 138 ? 11.687  -23.954 21.237  1.00 98.02 138 A 1 
ATOM 1098 O O   . ARG A 1 138 ? 10.931  -23.303 21.951  1.00 97.72 138 A 1 
ATOM 1099 C CB  . ARG A 1 138 ? 13.840  -24.899 22.101  1.00 97.23 138 A 1 
ATOM 1100 C CG  . ARG A 1 138 ? 14.541  -26.025 22.876  1.00 95.45 138 A 1 
ATOM 1101 C CD  . ARG A 1 138 ? 15.838  -25.542 23.563  1.00 95.09 138 A 1 
ATOM 1102 N NE  . ARG A 1 138 ? 16.817  -24.937 22.645  1.00 92.72 138 A 1 
ATOM 1103 C CZ  . ARG A 1 138 ? 17.706  -25.550 21.873  1.00 95.26 138 A 1 
ATOM 1104 N NH1 . ARG A 1 138 ? 17.769  -26.842 21.776  1.00 84.79 138 A 1 
ATOM 1105 N NH2 . ARG A 1 138 ? 18.559  -24.849 21.195  1.00 88.36 138 A 1 
ATOM 1106 N N   . LYS A 1 139 ? 11.895  -23.634 19.965  1.00 97.85 139 A 1 
ATOM 1107 C CA  . LYS A 1 139 ? 11.247  -22.475 19.333  1.00 97.73 139 A 1 
ATOM 1108 C C   . LYS A 1 139 ? 9.727   -22.593 19.313  1.00 98.08 139 A 1 
ATOM 1109 O O   . LYS A 1 139 ? 9.027   -21.585 19.428  1.00 97.54 139 A 1 
ATOM 1110 C CB  . LYS A 1 139 ? 11.841  -22.196 17.929  1.00 96.55 139 A 1 
ATOM 1111 C CG  . LYS A 1 139 ? 11.436  -23.147 16.785  1.00 95.23 139 A 1 
ATOM 1112 C CD  . LYS A 1 139 ? 10.178  -22.699 16.015  1.00 92.18 139 A 1 
ATOM 1113 C CE  . LYS A 1 139 ? 9.774   -23.746 14.965  1.00 89.41 139 A 1 
ATOM 1114 N NZ  . LYS A 1 139 ? 8.515   -23.418 14.271  1.00 84.97 139 A 1 
ATOM 1115 N N   . THR A 1 140 ? 9.209   -23.813 19.179  1.00 98.10 140 A 1 
ATOM 1116 C CA  . THR A 1 140 ? 7.767   -24.070 19.188  1.00 98.10 140 A 1 
ATOM 1117 C C   . THR A 1 140 ? 7.201   -23.982 20.606  1.00 98.36 140 A 1 
ATOM 1118 O O   . THR A 1 140 ? 6.130   -23.411 20.807  1.00 97.86 140 A 1 
ATOM 1119 C CB  . THR A 1 140 ? 7.453   -25.444 18.572  1.00 97.67 140 A 1 
ATOM 1120 O OG1 . THR A 1 140 ? 8.015   -25.544 17.282  1.00 94.21 140 A 1 
ATOM 1121 C CG2 . THR A 1 140 ? 5.958   -25.662 18.411  1.00 94.30 140 A 1 
ATOM 1122 N N   . ALA A 1 141 ? 7.938   -24.483 21.588  1.00 98.29 141 A 1 
ATOM 1123 C CA  . ALA A 1 141 ? 7.594   -24.380 22.998  1.00 98.37 141 A 1 
ATOM 1124 C C   . ALA A 1 141 ? 7.575   -22.921 23.480  1.00 98.32 141 A 1 
ATOM 1125 O O   . ALA A 1 141 ? 6.652   -22.536 24.193  1.00 97.90 141 A 1 
ATOM 1126 C CB  . ALA A 1 141 ? 8.575   -25.242 23.798  1.00 98.00 141 A 1 
ATOM 1127 N N   . ALA A 1 142 ? 8.502   -22.080 23.019  1.00 98.44 142 A 1 
ATOM 1128 C CA  . ALA A 1 142 ? 8.511   -20.651 23.331  1.00 98.43 142 A 1 
ATOM 1129 C C   . ALA A 1 142 ? 7.199   -19.963 22.918  1.00 98.56 142 A 1 
ATOM 1130 O O   . ALA A 1 142 ? 6.558   -19.293 23.726  1.00 98.02 142 A 1 
ATOM 1131 C CB  . ALA A 1 142 ? 9.724   -19.999 22.653  1.00 98.10 142 A 1 
ATOM 1132 N N   . VAL A 1 143 ? 6.722   -20.199 21.690  1.00 98.44 143 A 1 
ATOM 1133 C CA  . VAL A 1 143 ? 5.417   -19.685 21.231  1.00 98.46 143 A 1 
ATOM 1134 C C   . VAL A 1 143 ? 4.264   -20.302 22.027  1.00 98.44 143 A 1 
ATOM 1135 O O   . VAL A 1 143 ? 3.278   -19.624 22.317  1.00 97.87 143 A 1 
ATOM 1136 C CB  . VAL A 1 143 ? 5.229   -19.928 19.722  1.00 98.01 143 A 1 
ATOM 1137 C CG1 . VAL A 1 143 ? 3.893   -19.376 19.221  1.00 96.56 143 A 1 
ATOM 1138 C CG2 . VAL A 1 143 ? 6.329   -19.243 18.902  1.00 96.52 143 A 1 
ATOM 1139 N N   . CYS A 1 144 ? 4.375   -21.562 22.424  1.00 98.27 144 A 1 
ATOM 1140 C CA  . CYS A 1 144 ? 3.361   -22.233 23.231  1.00 98.16 144 A 1 
ATOM 1141 C C   . CYS A 1 144 ? 3.183   -21.585 24.609  1.00 98.16 144 A 1 
ATOM 1142 O O   . CYS A 1 144 ? 2.063   -21.563 25.112  1.00 97.69 144 A 1 
ATOM 1143 C CB  . CYS A 1 144 ? 3.693   -23.723 23.345  1.00 97.96 144 A 1 
ATOM 1144 S SG  . CYS A 1 144 ? 2.268   -24.625 24.018  1.00 97.13 144 A 1 
ATOM 1145 N N   . VAL A 1 145 ? 4.225   -21.006 25.207  1.00 98.27 145 A 1 
ATOM 1146 C CA  . VAL A 1 145 ? 4.099   -20.246 26.463  1.00 98.17 145 A 1 
ATOM 1147 C C   . VAL A 1 145 ? 3.204   -19.026 26.265  1.00 97.92 145 A 1 
ATOM 1148 O O   . VAL A 1 145 ? 2.317   -18.797 27.082  1.00 97.31 145 A 1 
ATOM 1149 C CB  . VAL A 1 145 ? 5.460   -19.834 27.040  1.00 97.87 145 A 1 
ATOM 1150 C CG1 . VAL A 1 145 ? 5.298   -19.014 28.326  1.00 96.37 145 A 1 
ATOM 1151 C CG2 . VAL A 1 145 ? 6.313   -21.059 27.390  1.00 96.59 145 A 1 
ATOM 1152 N N   . ALA A 1 146 ? 3.352   -18.284 25.168  1.00 98.05 146 A 1 
ATOM 1153 C CA  . ALA A 1 146 ? 2.468   -17.162 24.859  1.00 97.77 146 A 1 
ATOM 1154 C C   . ALA A 1 146 ? 1.017   -17.600 24.632  1.00 97.51 146 A 1 
ATOM 1155 O O   . ALA A 1 146 ? 0.086   -16.949 25.089  1.00 96.51 146 A 1 
ATOM 1156 C CB  . ALA A 1 146 ? 3.022   -16.400 23.645  1.00 97.43 146 A 1 
ATOM 1157 N N   . LYS A 1 147 ? 0.790   -18.755 23.993  1.00 97.68 147 A 1 
ATOM 1158 C CA  . LYS A 1 147 ? -0.553  -19.342 23.856  1.00 97.35 147 A 1 
ATOM 1159 C C   . LYS A 1 147 ? -1.154  -19.677 25.215  1.00 96.89 147 A 1 
ATOM 1160 O O   . LYS A 1 147 ? -2.323  -19.384 25.448  1.00 95.62 147 A 1 
ATOM 1161 C CB  . LYS A 1 147 ? -0.523  -20.632 23.022  1.00 97.02 147 A 1 
ATOM 1162 C CG  . LYS A 1 147 ? -0.082  -20.413 21.572  1.00 96.25 147 A 1 
ATOM 1163 C CD  . LYS A 1 147 ? 0.066   -21.783 20.896  1.00 94.99 147 A 1 
ATOM 1164 C CE  . LYS A 1 147 ? 0.700   -21.627 19.529  1.00 93.37 147 A 1 
ATOM 1165 N NZ  . LYS A 1 147 ? 1.106   -22.935 18.981  1.00 92.18 147 A 1 
ATOM 1166 N N   . LEU A 1 148 ? -0.368  -20.287 26.089  1.00 97.34 148 A 1 
ATOM 1167 C CA  . LEU A 1 148 ? -0.811  -20.672 27.418  1.00 97.04 148 A 1 
ATOM 1168 C C   . LEU A 1 148 ? -1.123  -19.441 28.271  1.00 96.57 148 A 1 
ATOM 1169 O O   . LEU A 1 148 ? -2.133  -19.430 28.957  1.00 95.32 148 A 1 
ATOM 1170 C CB  . LEU A 1 148 ? 0.247   -21.579 28.071  1.00 96.70 148 A 1 
ATOM 1171 C CG  . LEU A 1 148 ? -0.206  -22.163 29.426  1.00 93.98 148 A 1 
ATOM 1172 C CD1 . LEU A 1 148 ? -1.411  -23.071 29.263  1.00 90.66 148 A 1 
ATOM 1173 C CD2 . LEU A 1 148 ? 0.917   -22.993 30.045  1.00 90.68 148 A 1 
ATOM 1174 N N   . HIS A 1 149 ? -0.310  -18.395 28.177  1.00 97.02 149 A 1 
ATOM 1175 C CA  . HIS A 1 149 ? -0.540  -17.123 28.852  1.00 96.53 149 A 1 
ATOM 1176 C C   . HIS A 1 149 ? -1.861  -16.468 28.425  1.00 95.85 149 A 1 
ATOM 1177 O O   . HIS A 1 149 ? -2.618  -15.993 29.270  1.00 94.78 149 A 1 
ATOM 1178 C CB  . HIS A 1 149 ? 0.636   -16.188 28.582  1.00 96.38 149 A 1 
ATOM 1179 C CG  . HIS A 1 149 ? 0.521   -14.876 29.305  1.00 95.75 149 A 1 
ATOM 1180 N ND1 . HIS A 1 149 ? -0.190  -13.766 28.871  1.00 85.28 149 A 1 
ATOM 1181 C CD2 . HIS A 1 149 ? 1.053   -14.565 30.534  1.00 86.76 149 A 1 
ATOM 1182 C CE1 . HIS A 1 149 ? -0.088  -12.820 29.810  1.00 88.59 149 A 1 
ATOM 1183 N NE2 . HIS A 1 149 ? 0.664   -13.268 30.833  1.00 90.20 149 A 1 
ATOM 1184 N N   . ASP A 1 150 ? -2.201  -16.526 27.155  1.00 95.98 150 A 1 
ATOM 1185 C CA  . ASP A 1 150 ? -3.479  -16.016 26.641  1.00 95.28 150 A 1 
ATOM 1186 C C   . ASP A 1 150 ? -4.694  -16.861 27.093  1.00 94.98 150 A 1 
ATOM 1187 O O   . ASP A 1 150 ? -5.835  -16.402 27.047  1.00 92.80 150 A 1 
ATOM 1188 C CB  . ASP A 1 150 ? -3.364  -15.946 25.106  1.00 94.32 150 A 1 
ATOM 1189 C CG  . ASP A 1 150 ? -4.530  -15.218 24.435  1.00 91.77 150 A 1 
ATOM 1190 O OD1 . ASP A 1 150 ? -4.805  -14.059 24.781  1.00 86.23 150 A 1 
ATOM 1191 O OD2 . ASP A 1 150 ? -5.145  -15.812 23.526  1.00 85.30 150 A 1 
ATOM 1192 N N   . ILE A 1 151 ? -4.472  -18.088 27.534  1.00 95.39 151 A 1 
ATOM 1193 C CA  . ILE A 1 151 ? -5.498  -18.957 28.127  1.00 94.54 151 A 1 
ATOM 1194 C C   . ILE A 1 151 ? -5.562  -18.754 29.646  1.00 94.02 151 A 1 
ATOM 1195 O O   . ILE A 1 151 ? -6.643  -18.597 30.204  1.00 91.72 151 A 1 
ATOM 1196 C CB  . ILE A 1 151 ? -5.240  -20.443 27.763  1.00 93.89 151 A 1 
ATOM 1197 C CG1 . ILE A 1 151 ? -5.339  -20.674 26.239  1.00 90.48 151 A 1 
ATOM 1198 C CG2 . ILE A 1 151 ? -6.254  -21.358 28.479  1.00 90.08 151 A 1 
ATOM 1199 C CD1 . ILE A 1 151 ? -4.798  -22.037 25.772  1.00 86.96 151 A 1 
ATOM 1200 N N   . ASN A 1 152 ? -4.414  -18.799 30.309  1.00 94.53 152 A 1 
ATOM 1201 C CA  . ASN A 1 152 ? -4.297  -18.718 31.759  1.00 94.47 152 A 1 
ATOM 1202 C C   . ASN A 1 152 ? -2.946  -18.095 32.155  1.00 94.82 152 A 1 
ATOM 1203 O O   . ASN A 1 152 ? -1.953  -18.796 32.356  1.00 93.95 152 A 1 
ATOM 1204 C CB  . ASN A 1 152 ? -4.514  -20.129 32.343  1.00 93.85 152 A 1 
ATOM 1205 C CG  . ASN A 1 152 ? -4.645  -20.113 33.857  1.00 93.50 152 A 1 
ATOM 1206 O OD1 . ASN A 1 152 ? -4.193  -19.221 34.552  1.00 89.55 152 A 1 
ATOM 1207 N ND2 . ASN A 1 152 ? -5.274  -21.118 34.416  1.00 88.02 152 A 1 
ATOM 1208 N N   . ALA A 1 153 ? -2.933  -16.775 32.300  1.00 93.84 153 A 1 
ATOM 1209 C CA  . ALA A 1 153 ? -1.742  -16.016 32.673  1.00 93.70 153 A 1 
ATOM 1210 C C   . ALA A 1 153 ? -1.166  -16.457 34.031  1.00 93.93 153 A 1 
ATOM 1211 O O   . ALA A 1 153 ? 0.042   -16.635 34.156  1.00 92.34 153 A 1 
ATOM 1212 C CB  . ALA A 1 153 ? -2.114  -14.527 32.691  1.00 92.13 153 A 1 
ATOM 1213 N N   . GLN A 1 154 ? -2.029  -16.701 35.004  1.00 94.09 154 A 1 
ATOM 1214 C CA  . GLN A 1 154 ? -1.609  -17.134 36.339  1.00 93.91 154 A 1 
ATOM 1215 C C   . GLN A 1 154 ? -0.884  -18.480 36.286  1.00 94.36 154 A 1 
ATOM 1216 O O   . GLN A 1 154 ? 0.154   -18.655 36.921  1.00 93.16 154 A 1 
ATOM 1217 C CB  . GLN A 1 154 ? -2.837  -17.209 37.260  1.00 93.16 154 A 1 
ATOM 1218 C CG  . GLN A 1 154 ? -2.437  -17.387 38.738  1.00 85.92 154 A 1 
ATOM 1219 C CD  . GLN A 1 154 ? -1.661  -16.179 39.260  1.00 81.16 154 A 1 
ATOM 1220 O OE1 . GLN A 1 154 ? -2.102  -15.046 39.141  1.00 73.03 154 A 1 
ATOM 1221 N NE2 . GLN A 1 154 ? -0.489  -16.363 39.830  1.00 69.23 154 A 1 
ATOM 1222 N N   . MET A 1 155 ? -1.366  -19.413 35.482  1.00 94.47 155 A 1 
ATOM 1223 C CA  . MET A 1 155 ? -0.715  -20.709 35.317  1.00 94.68 155 A 1 
ATOM 1224 C C   . MET A 1 155 ? 0.695   -20.570 34.739  1.00 95.17 155 A 1 
ATOM 1225 O O   . MET A 1 155 ? 1.607   -21.287 35.155  1.00 93.70 155 A 1 
ATOM 1226 C CB  . MET A 1 155 ? -1.592  -21.609 34.439  1.00 93.65 155 A 1 
ATOM 1227 C CG  . MET A 1 155 ? -1.025  -23.026 34.300  1.00 88.61 155 A 1 
ATOM 1228 S SD  . MET A 1 155 ? -2.025  -24.143 33.270  1.00 85.61 155 A 1 
ATOM 1229 C CE  . MET A 1 155 ? -3.441  -24.429 34.364  1.00 75.82 155 A 1 
ATOM 1230 N N   . VAL A 1 156 ? 0.914   -19.664 33.797  1.00 94.86 156 A 1 
ATOM 1231 C CA  . VAL A 1 156 ? 2.251   -19.403 33.227  1.00 95.09 156 A 1 
ATOM 1232 C C   . VAL A 1 156 ? 3.213   -18.881 34.295  1.00 94.97 156 A 1 
ATOM 1233 O O   . VAL A 1 156 ? 4.372   -19.306 34.335  1.00 93.71 156 A 1 
ATOM 1234 C CB  . VAL A 1 156 ? 2.160   -18.425 32.043  1.00 94.63 156 A 1 
ATOM 1235 C CG1 . VAL A 1 156 ? 3.520   -17.914 31.570  1.00 91.50 156 A 1 
ATOM 1236 C CG2 . VAL A 1 156 ? 1.502   -19.130 30.855  1.00 92.14 156 A 1 
ATOM 1237 N N   . GLU A 1 157 ? 2.730   -18.002 35.166  1.00 94.62 157 A 1 
ATOM 1238 C CA  . GLU A 1 157 ? 3.501   -17.431 36.262  1.00 93.59 157 A 1 
ATOM 1239 C C   . GLU A 1 157 ? 3.822   -18.500 37.321  1.00 93.96 157 A 1 
ATOM 1240 O O   . GLU A 1 157 ? 4.993   -18.728 37.625  1.00 92.11 157 A 1 
ATOM 1241 C CB  . GLU A 1 157 ? 2.726   -16.218 36.812  1.00 91.20 157 A 1 
ATOM 1242 C CG  . GLU A 1 157 ? 3.655   -15.187 37.454  1.00 80.73 157 A 1 
ATOM 1243 C CD  . GLU A 1 157 ? 2.938   -13.856 37.775  1.00 75.36 157 A 1 
ATOM 1244 O OE1 . GLU A 1 157 ? 3.656   -12.833 37.890  1.00 68.17 157 A 1 
ATOM 1245 O OE2 . GLU A 1 157 ? 1.700   -13.852 37.897  1.00 68.61 157 A 1 
ATOM 1246 N N   . ASP A 1 158 ? 2.820   -19.246 37.766  1.00 93.76 158 A 1 
ATOM 1247 C CA  . ASP A 1 158 ? 2.948   -20.307 38.763  1.00 93.75 158 A 1 
ATOM 1248 C C   . ASP A 1 158 ? 3.879   -21.442 38.313  1.00 93.94 158 A 1 
ATOM 1249 O O   . ASP A 1 158 ? 4.581   -22.061 39.123  1.00 91.83 158 A 1 
ATOM 1250 C CB  . ASP A 1 158 ? 1.566   -20.911 39.060  1.00 92.81 158 A 1 
ATOM 1251 C CG  . ASP A 1 158 ? 0.552   -19.997 39.753  1.00 89.67 158 A 1 
ATOM 1252 O OD1 . ASP A 1 158 ? 0.934   -18.918 40.256  1.00 85.31 158 A 1 
ATOM 1253 O OD2 . ASP A 1 158 ? -0.624  -20.407 39.816  1.00 86.42 158 A 1 
ATOM 1254 N N   . GLN A 1 159 ? 3.909   -21.733 37.015  1.00 95.08 159 A 1 
ATOM 1255 C CA  . GLN A 1 159 ? 4.753   -22.782 36.443  1.00 95.20 159 A 1 
ATOM 1256 C C   . GLN A 1 159 ? 6.195   -22.328 36.171  1.00 95.67 159 A 1 
ATOM 1257 O O   . GLN A 1 159 ? 7.035   -23.162 35.816  1.00 92.84 159 A 1 
ATOM 1258 C CB  . GLN A 1 159 ? 4.088   -23.358 35.184  1.00 94.40 159 A 1 
ATOM 1259 C CG  . GLN A 1 159 ? 2.743   -24.074 35.459  1.00 91.72 159 A 1 
ATOM 1260 C CD  . GLN A 1 159 ? 2.848   -25.367 36.253  1.00 91.15 159 A 1 
ATOM 1261 O OE1 . GLN A 1 159 ? 3.824   -26.102 36.201  1.00 82.59 159 A 1 
ATOM 1262 N NE2 . GLN A 1 159 ? 1.823   -25.711 37.002  1.00 80.18 159 A 1 
ATOM 1263 N N   . GLY A 1 160 ? 6.502   -21.041 36.324  1.00 94.74 160 A 1 
ATOM 1264 C CA  . GLY A 1 160 ? 7.827   -20.467 36.059  1.00 94.83 160 A 1 
ATOM 1265 C C   . GLY A 1 160 ? 8.202   -20.417 34.572  1.00 95.95 160 A 1 
ATOM 1266 O O   . GLY A 1 160 ? 9.380   -20.442 34.211  1.00 93.87 160 A 1 
ATOM 1267 N N   . PHE A 1 161 ? 7.211   -20.398 33.681  1.00 96.21 161 A 1 
ATOM 1268 C CA  . PHE A 1 161 ? 7.475   -20.381 32.240  1.00 96.78 161 A 1 
ATOM 1269 C C   . PHE A 1 161 ? 8.019   -19.041 31.745  1.00 96.42 161 A 1 
ATOM 1270 O O   . PHE A 1 161 ? 8.742   -19.025 30.742  1.00 95.29 161 A 1 
ATOM 1271 C CB  . PHE A 1 161 ? 6.226   -20.794 31.458  1.00 96.82 161 A 1 
ATOM 1272 C CG  . PHE A 1 161 ? 5.771   -22.230 31.637  1.00 97.42 161 A 1 
ATOM 1273 C CD1 . PHE A 1 161 ? 6.702   -23.289 31.715  1.00 96.12 161 A 1 
ATOM 1274 C CD2 . PHE A 1 161 ? 4.393   -22.529 31.674  1.00 96.19 161 A 1 
ATOM 1275 C CE1 . PHE A 1 161 ? 6.267   -24.619 31.845  1.00 95.74 161 A 1 
ATOM 1276 C CE2 . PHE A 1 161 ? 3.954   -23.864 31.796  1.00 95.83 161 A 1 
ATOM 1277 C CZ  . PHE A 1 161 ? 4.892   -24.902 31.886  1.00 96.61 161 A 1 
ATOM 1278 N N   . LEU A 1 162 ? 7.768   -17.938 32.450  1.00 96.06 162 A 1 
ATOM 1279 C CA  . LEU A 1 162 ? 8.354   -16.634 32.125  1.00 95.43 162 A 1 
ATOM 1280 C C   . LEU A 1 162 ? 9.875   -16.631 32.311  1.00 95.34 162 A 1 
ATOM 1281 O O   . LEU A 1 162 ? 10.592  -16.125 31.459  1.00 94.27 162 A 1 
ATOM 1282 C CB  . LEU A 1 162 ? 7.710   -15.533 32.990  1.00 94.39 162 A 1 
ATOM 1283 C CG  . LEU A 1 162 ? 6.194   -15.340 32.766  1.00 92.38 162 A 1 
ATOM 1284 C CD1 . LEU A 1 162 ? 5.688   -14.237 33.691  1.00 90.26 162 A 1 
ATOM 1285 C CD2 . LEU A 1 162 ? 5.866   -14.967 31.327  1.00 89.99 162 A 1 
ATOM 1286 N N   . ASP A 1 163 ? 10.367  -17.264 33.370  1.00 95.78 163 A 1 
ATOM 1287 C CA  . ASP A 1 163 ? 11.808  -17.421 33.592  1.00 95.25 163 A 1 
ATOM 1288 C C   . ASP A 1 163 ? 12.430  -18.303 32.508  1.00 95.74 163 A 1 
ATOM 1289 O O   . ASP A 1 163 ? 13.469  -17.962 31.942  1.00 94.96 163 A 1 
ATOM 1290 C CB  . ASP A 1 163 ? 12.070  -18.004 34.979  1.00 93.83 163 A 1 
ATOM 1291 C CG  . ASP A 1 163 ? 11.587  -17.096 36.120  1.00 90.52 163 A 1 
ATOM 1292 O OD1 . ASP A 1 163 ? 11.637  -15.855 35.957  1.00 85.46 163 A 1 
ATOM 1293 O OD2 . ASP A 1 163 ? 11.147  -17.655 37.139  1.00 85.17 163 A 1 
ATOM 1294 N N   . SER A 1 164 ? 11.745  -19.373 32.128  1.00 96.29 164 A 1 
ATOM 1295 C CA  . SER A 1 164 ? 12.183  -20.224 31.020  1.00 96.48 164 A 1 
ATOM 1296 C C   . SER A 1 164 ? 12.276  -19.457 29.695  1.00 96.87 164 A 1 
ATOM 1297 O O   . SER A 1 164 ? 13.220  -19.664 28.936  1.00 95.95 164 A 1 
ATOM 1298 C CB  . SER A 1 164 ? 11.236  -21.416 30.847  1.00 95.97 164 A 1 
ATOM 1299 O OG  . SER A 1 164 ? 11.123  -22.171 32.047  1.00 89.44 164 A 1 
ATOM 1300 N N   . LEU A 1 165 ? 11.343  -18.551 29.411  1.00 96.25 165 A 1 
ATOM 1301 C CA  . LEU A 1 165 ? 11.426  -17.690 28.230  1.00 96.21 165 A 1 
ATOM 1302 C C   . LEU A 1 165 ? 12.597  -16.714 28.300  1.00 95.90 165 A 1 
ATOM 1303 O O   . LEU A 1 165 ? 13.273  -16.522 27.288  1.00 94.98 165 A 1 
ATOM 1304 C CB  . LEU A 1 165 ? 10.121  -16.911 28.025  1.00 95.80 165 A 1 
ATOM 1305 C CG  . LEU A 1 165 ? 8.939   -17.691 27.423  1.00 93.67 165 A 1 
ATOM 1306 C CD1 . LEU A 1 165 ? 7.761   -16.733 27.273  1.00 93.28 165 A 1 
ATOM 1307 C CD2 . LEU A 1 165 ? 9.250   -18.269 26.047  1.00 93.50 165 A 1 
ATOM 1308 N N   . ARG A 1 166 ? 12.876  -16.110 29.464  1.00 95.91 166 A 1 
ATOM 1309 C CA  . ARG A 1 166 ? 14.045  -15.233 29.634  1.00 94.93 166 A 1 
ATOM 1310 C C   . ARG A 1 166 ? 15.354  -15.995 29.417  1.00 94.90 166 A 1 
ATOM 1311 O O   . ARG A 1 166 ? 16.242  -15.472 28.739  1.00 93.85 166 A 1 
ATOM 1312 C CB  . ARG A 1 166 ? 14.031  -14.565 31.020  1.00 93.43 166 A 1 
ATOM 1313 C CG  . ARG A 1 166 ? 12.959  -13.479 31.139  1.00 87.45 166 A 1 
ATOM 1314 C CD  . ARG A 1 166 ? 13.098  -12.716 32.449  1.00 85.57 166 A 1 
ATOM 1315 N NE  . ARG A 1 166 ? 11.793  -12.494 33.114  1.00 80.31 166 A 1 
ATOM 1316 C CZ  . ARG A 1 166 ? 11.482  -12.873 34.342  1.00 78.01 166 A 1 
ATOM 1317 N NH1 . ARG A 1 166 ? 12.377  -13.311 35.182  1.00 66.70 166 A 1 
ATOM 1318 N NH2 . ARG A 1 166 ? 10.262  -12.839 34.753  1.00 70.02 166 A 1 
ATOM 1319 N N   . ASP A 1 167 ? 15.448  -17.216 29.881  1.00 95.41 167 A 1 
ATOM 1320 C CA  . ASP A 1 167 ? 16.606  -18.079 29.639  1.00 95.38 167 A 1 
ATOM 1321 C C   . ASP A 1 167 ? 16.800  -18.361 28.133  1.00 95.75 167 A 1 
ATOM 1322 O O   . ASP A 1 167 ? 17.930  -18.367 27.639  1.00 94.74 167 A 1 
ATOM 1323 C CB  . ASP A 1 167 ? 16.450  -19.400 30.412  1.00 94.57 167 A 1 
ATOM 1324 C CG  . ASP A 1 167 ? 16.639  -19.278 31.933  1.00 92.28 167 A 1 
ATOM 1325 O OD1 . ASP A 1 167 ? 17.227  -18.275 32.390  1.00 88.33 167 A 1 
ATOM 1326 O OD2 . ASP A 1 167 ? 16.283  -20.268 32.618  1.00 88.27 167 A 1 
ATOM 1327 N N   . LEU A 1 168 ? 15.708  -18.508 27.380  1.00 96.17 168 A 1 
ATOM 1328 C CA  . LEU A 1 168 ? 15.757  -18.729 25.926  1.00 96.66 168 A 1 
ATOM 1329 C C   . LEU A 1 168 ? 16.251  -17.512 25.123  1.00 96.51 168 A 1 
ATOM 1330 O O   . LEU A 1 168 ? 16.694  -17.688 23.990  1.00 95.54 168 A 1 
ATOM 1331 C CB  . LEU A 1 168 ? 14.385  -19.202 25.403  1.00 97.00 168 A 1 
ATOM 1332 C CG  . LEU A 1 168 ? 13.962  -20.628 25.821  1.00 96.27 168 A 1 
ATOM 1333 C CD1 . LEU A 1 168 ? 12.572  -20.921 25.252  1.00 94.77 168 A 1 
ATOM 1334 C CD2 . LEU A 1 168 ? 14.913  -21.708 25.319  1.00 94.74 168 A 1 
ATOM 1335 N N   . ILE A 1 169 ? 16.261  -16.302 25.683  1.00 95.76 169 A 1 
ATOM 1336 C CA  . ILE A 1 169 ? 16.930  -15.137 25.046  1.00 94.81 169 A 1 
ATOM 1337 C C   . ILE A 1 169 ? 18.440  -15.376 24.901  1.00 94.64 169 A 1 
ATOM 1338 O O   . ILE A 1 169 ? 19.100  -14.821 24.013  1.00 93.11 169 A 1 
ATOM 1339 C CB  . ILE A 1 169 ? 16.649  -13.838 25.838  1.00 93.53 169 A 1 
ATOM 1340 C CG1 . ILE A 1 169 ? 15.136  -13.514 25.847  1.00 89.52 169 A 1 
ATOM 1341 C CG2 . ILE A 1 169 ? 17.430  -12.636 25.279  1.00 88.41 169 A 1 
ATOM 1342 C CD1 . ILE A 1 169 ? 14.755  -12.283 26.700  1.00 79.75 169 A 1 
ATOM 1343 N N   . ALA A 1 170 ? 19.017  -16.203 25.760  1.00 94.94 170 A 1 
ATOM 1344 C CA  . ALA A 1 170 ? 20.412  -16.584 25.723  1.00 94.11 170 A 1 
ATOM 1345 C C   . ALA A 1 170 ? 20.679  -17.889 24.946  1.00 94.42 170 A 1 
ATOM 1346 O O   . ALA A 1 170 ? 21.804  -18.385 24.985  1.00 92.25 170 A 1 
ATOM 1347 C CB  . ALA A 1 170 ? 20.937  -16.635 27.163  1.00 92.19 170 A 1 
ATOM 1348 N N   . ASP A 1 171 ? 19.678  -18.432 24.257  1.00 94.95 171 A 1 
ATOM 1349 C CA  . ASP A 1 171 ? 19.830  -19.643 23.467  1.00 95.82 171 A 1 
ATOM 1350 C C   . ASP A 1 171 ? 20.861  -19.454 22.340  1.00 95.85 171 A 1 
ATOM 1351 O O   . ASP A 1 171 ? 21.062  -18.353 21.810  1.00 94.60 171 A 1 
ATOM 1352 C CB  . ASP A 1 171 ? 18.463  -20.105 22.925  1.00 96.33 171 A 1 
ATOM 1353 C CG  . ASP A 1 171 ? 18.459  -21.578 22.516  1.00 96.65 171 A 1 
ATOM 1354 O OD1 . ASP A 1 171 ? 19.005  -21.933 21.457  1.00 93.40 171 A 1 
ATOM 1355 O OD2 . ASP A 1 171 ? 17.917  -22.430 23.254  1.00 93.51 171 A 1 
ATOM 1356 N N   . SER A 1 172 ? 21.525  -20.529 21.970  1.00 95.55 172 A 1 
ATOM 1357 C CA  . SER A 1 172 ? 22.488  -20.515 20.876  1.00 95.03 172 A 1 
ATOM 1358 C C   . SER A 1 172 ? 21.824  -20.464 19.498  1.00 95.34 172 A 1 
ATOM 1359 O O   . SER A 1 172 ? 22.467  -20.074 18.523  1.00 93.44 172 A 1 
ATOM 1360 C CB  . SER A 1 172 ? 23.383  -21.754 20.968  1.00 93.78 172 A 1 
ATOM 1361 O OG  . SER A 1 172 ? 22.608  -22.943 20.923  1.00 86.61 172 A 1 
ATOM 1362 N N   . ASN A 1 173 ? 20.562  -20.872 19.404  1.00 95.76 173 A 1 
ATOM 1363 C CA  . ASN A 1 173 ? 19.834  -20.888 18.150  1.00 96.12 173 A 1 
ATOM 1364 C C   . ASN A 1 173 ? 19.074  -19.564 17.931  1.00 96.64 173 A 1 
ATOM 1365 O O   . ASN A 1 173 ? 18.202  -19.218 18.728  1.00 96.50 173 A 1 
ATOM 1366 C CB  . ASN A 1 173 ? 18.904  -22.110 18.123  1.00 96.01 173 A 1 
ATOM 1367 C CG  . ASN A 1 173 ? 18.231  -22.217 16.778  1.00 95.96 173 A 1 
ATOM 1368 O OD1 . ASN A 1 173 ? 17.278  -21.519 16.469  1.00 90.43 173 A 1 
ATOM 1369 N ND2 . ASN A 1 173 ? 18.742  -23.058 15.910  1.00 90.54 173 A 1 
ATOM 1370 N N   . PRO A 1 174 ? 19.329  -18.841 16.814  1.00 96.12 174 A 1 
ATOM 1371 C CA  . PRO A 1 174 ? 18.748  -17.519 16.599  1.00 96.14 174 A 1 
ATOM 1372 C C   . PRO A 1 174 ? 17.222  -17.529 16.466  1.00 96.77 174 A 1 
ATOM 1373 O O   . PRO A 1 174 ? 16.566  -16.564 16.858  1.00 96.10 174 A 1 
ATOM 1374 C CB  . PRO A 1 174 ? 19.414  -17.002 15.318  1.00 94.91 174 A 1 
ATOM 1375 C CG  . PRO A 1 174 ? 19.833  -18.269 14.576  1.00 92.45 174 A 1 
ATOM 1376 C CD  . PRO A 1 174 ? 20.197  -19.216 15.713  1.00 95.09 174 A 1 
ATOM 1377 N N   . MET A 1 175 ? 16.625  -18.606 15.965  1.00 96.94 175 A 1 
ATOM 1378 C CA  . MET A 1 175 ? 15.170  -18.710 15.845  1.00 97.03 175 A 1 
ATOM 1379 C C   . MET A 1 175 ? 14.493  -18.931 17.202  1.00 97.44 175 A 1 
ATOM 1380 O O   . MET A 1 175 ? 13.397  -18.419 17.432  1.00 97.08 175 A 1 
ATOM 1381 C CB  . MET A 1 175 ? 14.815  -19.828 14.859  1.00 96.29 175 A 1 
ATOM 1382 C CG  . MET A 1 175 ? 13.337  -19.774 14.455  1.00 91.21 175 A 1 
ATOM 1383 S SD  . MET A 1 175 ? 12.885  -20.994 13.189  1.00 88.93 175 A 1 
ATOM 1384 C CE  . MET A 1 175 ? 11.240  -20.387 12.785  1.00 80.59 175 A 1 
ATOM 1385 N N   . VAL A 1 176 ? 15.140  -19.654 18.105  1.00 97.57 176 A 1 
ATOM 1386 C CA  . VAL A 1 176 ? 14.670  -19.812 19.492  1.00 97.87 176 A 1 
ATOM 1387 C C   . VAL A 1 176 ? 14.684  -18.457 20.196  1.00 97.95 176 A 1 
ATOM 1388 O O   . VAL A 1 176 ? 13.671  -18.084 20.779  1.00 97.69 176 A 1 
ATOM 1389 C CB  . VAL A 1 176 ? 15.505  -20.848 20.261  1.00 97.78 176 A 1 
ATOM 1390 C CG1 . VAL A 1 176 ? 15.059  -20.963 21.720  1.00 96.77 176 A 1 
ATOM 1391 C CG2 . VAL A 1 176 ? 15.386  -22.240 19.630  1.00 96.80 176 A 1 
ATOM 1392 N N   . VAL A 1 177 ? 15.777  -17.704 20.071  1.00 97.61 177 A 1 
ATOM 1393 C CA  . VAL A 1 177 ? 15.883  -16.348 20.625  1.00 97.65 177 A 1 
ATOM 1394 C C   . VAL A 1 177 ? 14.779  -15.445 20.074  1.00 97.86 177 A 1 
ATOM 1395 O O   . VAL A 1 177 ? 14.068  -14.807 20.839  1.00 97.57 177 A 1 
ATOM 1396 C CB  . VAL A 1 177 ? 17.268  -15.731 20.339  1.00 97.15 177 A 1 
ATOM 1397 C CG1 . VAL A 1 177 ? 17.374  -14.297 20.872  1.00 95.66 177 A 1 
ATOM 1398 C CG2 . VAL A 1 177 ? 18.392  -16.546 20.980  1.00 95.75 177 A 1 
ATOM 1399 N N   . ALA A 1 178 ? 14.580  -15.421 18.756  1.00 97.96 178 A 1 
ATOM 1400 C CA  . ALA A 1 178 ? 13.576  -14.578 18.115  1.00 97.97 178 A 1 
ATOM 1401 C C   . ALA A 1 178 ? 12.143  -14.901 18.579  1.00 98.18 178 A 1 
ATOM 1402 O O   . ALA A 1 178 ? 11.381  -13.991 18.886  1.00 97.83 178 A 1 
ATOM 1403 C CB  . ALA A 1 178 ? 13.719  -14.727 16.599  1.00 97.57 178 A 1 
ATOM 1404 N N   . ASN A 1 179 ? 11.788  -16.186 18.670  1.00 98.27 179 A 1 
ATOM 1405 C CA  . ASN A 1 179 ? 10.473  -16.597 19.155  1.00 98.32 179 A 1 
ATOM 1406 C C   . ASN A 1 179 ? 10.286  -16.320 20.650  1.00 98.43 179 A 1 
ATOM 1407 O O   . ASN A 1 179 ? 9.195   -15.914 21.048  1.00 98.00 179 A 1 
ATOM 1408 C CB  . ASN A 1 179 ? 10.239  -18.083 18.839  1.00 98.30 179 A 1 
ATOM 1409 C CG  . ASN A 1 179 ? 9.824   -18.352 17.402  1.00 98.06 179 A 1 
ATOM 1410 O OD1 . ASN A 1 179 ? 9.787   -17.514 16.524  1.00 93.89 179 A 1 
ATOM 1411 N ND2 . ASN A 1 179 ? 9.452   -19.582 17.123  1.00 93.64 179 A 1 
ATOM 1412 N N   . ALA A 1 180 ? 11.320  -16.468 21.471  1.00 98.05 180 A 1 
ATOM 1413 C CA  . ALA A 1 180 ? 11.270  -16.108 22.878  1.00 97.96 180 A 1 
ATOM 1414 C C   . ALA A 1 180 ? 11.055  -14.600 23.064  1.00 97.96 180 A 1 
ATOM 1415 O O   . ALA A 1 180 ? 10.221  -14.195 23.870  1.00 97.37 180 A 1 
ATOM 1416 C CB  . ALA A 1 180 ? 12.557  -16.582 23.564  1.00 97.69 180 A 1 
ATOM 1417 N N   . VAL A 1 181 ? 11.739  -13.772 22.268  1.00 97.72 181 A 1 
ATOM 1418 C CA  . VAL A 1 181 ? 11.539  -12.314 22.248  1.00 97.51 181 A 1 
ATOM 1419 C C   . VAL A 1 181 ? 10.118  -11.957 21.824  1.00 97.49 181 A 1 
ATOM 1420 O O   . VAL A 1 181 ? 9.492   -11.131 22.484  1.00 96.94 181 A 1 
ATOM 1421 C CB  . VAL A 1 181 ? 12.569  -11.632 21.334  1.00 97.04 181 A 1 
ATOM 1422 C CG1 . VAL A 1 181 ? 12.272  -10.148 21.089  1.00 94.92 181 A 1 
ATOM 1423 C CG2 . VAL A 1 181 ? 13.960  -11.710 21.964  1.00 95.25 181 A 1 
ATOM 1424 N N   . ALA A 1 182 ? 9.582   -12.569 20.770  1.00 97.95 182 A 1 
ATOM 1425 C CA  . ALA A 1 182 ? 8.217   -12.312 20.318  1.00 97.81 182 A 1 
ATOM 1426 C C   . ALA A 1 182 ? 7.179   -12.696 21.391  1.00 97.66 182 A 1 
ATOM 1427 O O   . ALA A 1 182 ? 6.284   -11.904 21.687  1.00 97.00 182 A 1 
ATOM 1428 C CB  . ALA A 1 182 ? 7.975   -13.076 19.016  1.00 97.78 182 A 1 
ATOM 1429 N N   . ALA A 1 183 ? 7.327   -13.861 22.006  1.00 97.78 183 A 1 
ATOM 1430 C CA  . ALA A 1 183 ? 6.446   -14.332 23.067  1.00 97.70 183 A 1 
ATOM 1431 C C   . ALA A 1 183 ? 6.502   -13.428 24.303  1.00 97.47 183 A 1 
ATOM 1432 O O   . ALA A 1 183 ? 5.463   -12.990 24.791  1.00 96.66 183 A 1 
ATOM 1433 C CB  . ALA A 1 183 ? 6.820   -15.783 23.403  1.00 97.76 183 A 1 
ATOM 1434 N N   . LEU A 1 184 ? 7.703   -13.076 24.781  1.00 97.16 184 A 1 
ATOM 1435 C CA  . LEU A 1 184 ? 7.871   -12.174 25.917  1.00 96.41 184 A 1 
ATOM 1436 C C   . LEU A 1 184 ? 7.364   -10.764 25.620  1.00 96.02 184 A 1 
ATOM 1437 O O   . LEU A 1 184 ? 6.799   -10.141 26.513  1.00 95.19 184 A 1 
ATOM 1438 C CB  . LEU A 1 184 ? 9.345   -12.115 26.331  1.00 95.89 184 A 1 
ATOM 1439 C CG  . LEU A 1 184 ? 9.810   -13.327 27.157  1.00 93.81 184 A 1 
ATOM 1440 C CD1 . LEU A 1 184 ? 11.330  -13.341 27.240  1.00 92.15 184 A 1 
ATOM 1441 C CD2 . LEU A 1 184 ? 9.261   -13.271 28.585  1.00 92.19 184 A 1 
ATOM 1442 N N   . SER A 1 185 ? 7.527   -10.265 24.402  1.00 96.43 185 A 1 
ATOM 1443 C CA  . SER A 1 185 ? 7.023   -8.945  24.003  1.00 95.82 185 A 1 
ATOM 1444 C C   . SER A 1 185 ? 5.495   -8.901  24.070  1.00 95.39 185 A 1 
ATOM 1445 O O   . SER A 1 185 ? 4.943   -7.983  24.662  1.00 94.14 185 A 1 
ATOM 1446 C CB  . SER A 1 185 ? 7.489   -8.559  22.598  1.00 95.58 185 A 1 
ATOM 1447 O OG  . SER A 1 185 ? 8.896   -8.510  22.534  1.00 89.96 185 A 1 
ATOM 1448 N N   . GLU A 1 186 ? 4.812   -9.918  23.557  1.00 96.01 186 A 1 
ATOM 1449 C CA  . GLU A 1 186 ? 3.349   -9.997  23.641  1.00 95.77 186 A 1 
ATOM 1450 C C   . GLU A 1 186 ? 2.850   -10.144 25.087  1.00 95.47 186 A 1 
ATOM 1451 O O   . GLU A 1 186 ? 1.885   -9.493  25.486  1.00 94.18 186 A 1 
ATOM 1452 C CB  . GLU A 1 186 ? 2.846   -11.147 22.750  1.00 95.29 186 A 1 
ATOM 1453 C CG  . GLU A 1 186 ? 1.310   -11.186 22.730  1.00 93.78 186 A 1 
ATOM 1454 C CD  . GLU A 1 186 ? 0.730   -12.105 21.654  1.00 93.75 186 A 1 
ATOM 1455 O OE1 . GLU A 1 186 ? -0.446  -12.518 21.767  1.00 89.92 186 A 1 
ATOM 1456 O OE2 . GLU A 1 186 ? 1.371   -12.390 20.615  1.00 91.14 186 A 1 
ATOM 1457 N N   . ILE A 1 187 ? 3.518   -10.953 25.901  1.00 95.74 187 A 1 
ATOM 1458 C CA  . ILE A 1 187 ? 3.173   -11.088 27.324  1.00 95.57 187 A 1 
ATOM 1459 C C   . ILE A 1 187 ? 3.410   -9.758  28.059  1.00 94.74 187 A 1 
ATOM 1460 O O   . ILE A 1 187 ? 2.624   -9.383  28.928  1.00 93.35 187 A 1 
ATOM 1461 C CB  . ILE A 1 187 ? 3.955   -12.262 27.949  1.00 95.89 187 A 1 
ATOM 1462 C CG1 . ILE A 1 187 ? 3.514   -13.608 27.328  1.00 95.29 187 A 1 
ATOM 1463 C CG2 . ILE A 1 187 ? 3.742   -12.312 29.466  1.00 95.14 187 A 1 
ATOM 1464 C CD1 . ILE A 1 187 ? 4.456   -14.778 27.651  1.00 94.16 187 A 1 
ATOM 1465 N N   . SER A 1 188 ? 4.457   -9.016  27.700  1.00 94.54 188 A 1 
ATOM 1466 C CA  . SER A 1 188 ? 4.765   -7.709  28.271  1.00 93.36 188 A 1 
ATOM 1467 C C   . SER A 1 188 ? 3.697   -6.658  27.972  1.00 92.36 188 A 1 
ATOM 1468 O O   . SER A 1 188 ? 3.441   -5.807  28.825  1.00 89.73 188 A 1 
ATOM 1469 C CB  . SER A 1 188 ? 6.122   -7.216  27.766  1.00 92.09 188 A 1 
ATOM 1470 O OG  . SER A 1 188 ? 6.537   -6.085  28.506  1.00 78.25 188 A 1 
ATOM 1471 N N   . GLU A 1 189 ? 3.023   -6.727  26.839  1.00 91.87 189 A 1 
ATOM 1472 C CA  . GLU A 1 189 ? 1.894   -5.834  26.529  1.00 90.05 189 A 1 
ATOM 1473 C C   . GLU A 1 189 ? 0.752   -5.972  27.550  1.00 88.70 189 A 1 
ATOM 1474 O O   . GLU A 1 189 ? 0.068   -5.000  27.855  1.00 83.51 189 A 1 
ATOM 1475 C CB  . GLU A 1 189 ? 1.361   -6.102  25.112  1.00 87.92 189 A 1 
ATOM 1476 C CG  . GLU A 1 189 ? 2.319   -5.638  24.004  1.00 83.54 189 A 1 
ATOM 1477 C CD  . GLU A 1 189 ? 1.840   -5.987  22.574  1.00 77.90 189 A 1 
ATOM 1478 O OE1 . GLU A 1 189 ? 2.623   -5.749  21.621  1.00 68.98 189 A 1 
ATOM 1479 O OE2 . GLU A 1 189 ? 0.698   -6.479  22.407  1.00 70.45 189 A 1 
ATOM 1480 N N   . SER A 1 190 ? 0.590   -7.155  28.123  1.00 89.15 190 A 1 
ATOM 1481 C CA  . SER A 1 190 ? -0.390  -7.415  29.184  1.00 87.46 190 A 1 
ATOM 1482 C C   . SER A 1 190 ? 0.083   -6.946  30.571  1.00 86.90 190 A 1 
ATOM 1483 O O   . SER A 1 190 ? -0.723  -6.832  31.490  1.00 79.90 190 A 1 
ATOM 1484 C CB  . SER A 1 190 ? -0.727  -8.908  29.236  1.00 84.34 190 A 1 
ATOM 1485 O OG  . SER A 1 190 ? -1.137  -9.370  27.956  1.00 73.85 190 A 1 
ATOM 1486 N N   . HIS A 1 191 ? 1.368   -6.661  30.722  1.00 86.38 191 A 1 
ATOM 1487 C CA  . HIS A 1 191 ? 2.006   -6.270  31.981  1.00 83.86 191 A 1 
ATOM 1488 C C   . HIS A 1 191 ? 2.914   -5.040  31.789  1.00 83.23 191 A 1 
ATOM 1489 O O   . HIS A 1 191 ? 4.125   -5.116  32.029  1.00 75.75 191 A 1 
ATOM 1490 C CB  . HIS A 1 191 ? 2.792   -7.468  32.543  1.00 80.27 191 A 1 
ATOM 1491 C CG  . HIS A 1 191 ? 1.932   -8.653  32.894  1.00 77.72 191 A 1 
ATOM 1492 N ND1 . HIS A 1 191 ? 1.581   -9.661  32.039  1.00 67.51 191 A 1 
ATOM 1493 C CD2 . HIS A 1 191 ? 1.356   -8.927  34.095  1.00 66.95 191 A 1 
ATOM 1494 C CE1 . HIS A 1 191 ? 0.803   -10.524 32.705  1.00 66.85 191 A 1 
ATOM 1495 N NE2 . HIS A 1 191 ? 0.649   -10.113 33.963  1.00 67.18 191 A 1 
ATOM 1496 N N   . PRO A 1 192 ? 2.366   -3.874  31.418  1.00 79.01 192 A 1 
ATOM 1497 C CA  . PRO A 1 192 ? 3.150   -2.727  30.924  1.00 75.99 192 A 1 
ATOM 1498 C C   . PRO A 1 192 ? 4.150   -2.154  31.932  1.00 76.12 192 A 1 
ATOM 1499 O O   . PRO A 1 192 ? 5.136   -1.535  31.555  1.00 69.62 192 A 1 
ATOM 1500 C CB  . PRO A 1 192 ? 2.098   -1.687  30.518  1.00 71.34 192 A 1 
ATOM 1501 C CG  . PRO A 1 192 ? 0.846   -2.070  31.305  1.00 69.72 192 A 1 
ATOM 1502 C CD  . PRO A 1 192 ? 0.947   -3.588  31.370  1.00 72.16 192 A 1 
ATOM 1503 N N   . ASN A 1 193 ? 3.927   -2.365  33.232  1.00 76.58 193 A 1 
ATOM 1504 C CA  . ASN A 1 193 ? 4.819   -1.901  34.303  1.00 76.16 193 A 1 
ATOM 1505 C C   . ASN A 1 193 ? 5.912   -2.912  34.674  1.00 77.44 193 A 1 
ATOM 1506 O O   . ASN A 1 193 ? 6.743   -2.613  35.534  1.00 69.86 193 A 1 
ATOM 1507 C CB  . ASN A 1 193 ? 3.967   -1.524  35.524  1.00 69.76 193 A 1 
ATOM 1508 C CG  . ASN A 1 193 ? 3.037   -0.351  35.268  1.00 63.70 193 A 1 
ATOM 1509 O OD1 . ASN A 1 193 ? 3.338   0.595   34.564  1.00 56.04 193 A 1 
ATOM 1510 N ND2 . ASN A 1 193 ? 1.872   -0.368  35.863  1.00 55.30 193 A 1 
ATOM 1511 N N   . SER A 1 194 ? 5.902   -4.099  34.094  1.00 78.76 194 A 1 
ATOM 1512 C CA  . SER A 1 194 ? 6.872   -5.143  34.390  1.00 77.77 194 A 1 
ATOM 1513 C C   . SER A 1 194 ? 7.985   -5.150  33.342  1.00 79.11 194 A 1 
ATOM 1514 O O   . SER A 1 194 ? 7.741   -5.118  32.142  1.00 70.83 194 A 1 
ATOM 1515 C CB  . SER A 1 194 ? 6.181   -6.496  34.531  1.00 70.38 194 A 1 
ATOM 1516 O OG  . SER A 1 194 ? 5.702   -6.964  33.293  1.00 61.66 194 A 1 
ATOM 1517 N N   . ASN A 1 195 ? 9.236   -5.218  33.794  1.00 77.51 195 A 1 
ATOM 1518 C CA  . ASN A 1 195 ? 10.362  -5.427  32.880  1.00 78.53 195 A 1 
ATOM 1519 C C   . ASN A 1 195 ? 10.540  -6.926  32.584  1.00 81.46 195 A 1 
ATOM 1520 O O   . ASN A 1 195 ? 11.564  -7.523  32.922  1.00 74.89 195 A 1 
ATOM 1521 C CB  . ASN A 1 195 ? 11.625  -4.734  33.433  1.00 70.76 195 A 1 
ATOM 1522 C CG  . ASN A 1 195 ? 12.760  -4.741  32.413  1.00 66.96 195 A 1 
ATOM 1523 O OD1 . ASN A 1 195 ? 12.563  -4.892  31.221  1.00 61.22 195 A 1 
ATOM 1524 N ND2 . ASN A 1 195 ? 13.984  -4.538  32.854  1.00 59.94 195 A 1 
ATOM 1525 N N   . LEU A 1 196 ? 9.521   -7.546  31.990  1.00 79.45 196 A 1 
ATOM 1526 C CA  . LEU A 1 196 ? 9.510   -8.981  31.726  1.00 79.61 196 A 1 
ATOM 1527 C C   . LEU A 1 196 ? 10.677  -9.444  30.861  1.00 82.42 196 A 1 
ATOM 1528 O O   . LEU A 1 196 ? 11.244  -10.505 31.110  1.00 76.33 196 A 1 
ATOM 1529 C CB  . LEU A 1 196 ? 8.181   -9.351  31.030  1.00 73.21 196 A 1 
ATOM 1530 C CG  . LEU A 1 196 ? 7.040   -9.623  32.023  1.00 69.45 196 A 1 
ATOM 1531 C CD1 . LEU A 1 196 ? 5.725   -9.691  31.267  1.00 65.98 196 A 1 
ATOM 1532 C CD2 . LEU A 1 196 ? 7.235   -10.956 32.741  1.00 66.56 196 A 1 
ATOM 1533 N N   . LEU A 1 197 ? 11.061  -8.628  29.872  1.00 82.40 197 A 1 
ATOM 1534 C CA  . LEU A 1 197 ? 12.175  -8.885  28.962  1.00 80.91 197 A 1 
ATOM 1535 C C   . LEU A 1 197 ? 13.553  -8.677  29.604  1.00 81.89 197 A 1 
ATOM 1536 O O   . LEU A 1 197 ? 14.552  -9.057  28.998  1.00 75.69 197 A 1 
ATOM 1537 C CB  . LEU A 1 197 ? 11.988  -7.996  27.730  1.00 77.73 197 A 1 
ATOM 1538 C CG  . LEU A 1 197 ? 10.966  -8.594  26.744  1.00 76.25 197 A 1 
ATOM 1539 C CD1 . LEU A 1 197 ? 10.201  -7.506  26.021  1.00 70.81 197 A 1 
ATOM 1540 C CD2 . LEU A 1 197 ? 11.679  -9.464  25.709  1.00 71.32 197 A 1 
ATOM 1541 N N   . ASP A 1 198 ? 13.615  -8.061  30.783  1.00 81.65 198 A 1 
ATOM 1542 C CA  . ASP A 1 198 ? 14.857  -7.649  31.439  1.00 81.13 198 A 1 
ATOM 1543 C C   . ASP A 1 198 ? 15.818  -6.950  30.463  1.00 83.99 198 A 1 
ATOM 1544 O O   . ASP A 1 198 ? 16.972  -7.350  30.256  1.00 79.32 198 A 1 
ATOM 1545 C CB  . ASP A 1 198 ? 15.465  -8.815  32.226  1.00 74.61 198 A 1 
ATOM 1546 C CG  . ASP A 1 198 ? 16.623  -8.366  33.130  1.00 70.41 198 A 1 
ATOM 1547 O OD1 . ASP A 1 198 ? 16.635  -7.185  33.552  1.00 66.56 198 A 1 
ATOM 1548 O OD2 . ASP A 1 198 ? 17.519  -9.199  33.386  1.00 66.12 198 A 1 
ATOM 1549 N N   . LEU A 1 199 ? 15.323  -5.899  29.800  1.00 86.66 199 A 1 
ATOM 1550 C CA  . LEU A 1 199 ? 16.098  -5.137  28.838  1.00 86.55 199 A 1 
ATOM 1551 C C   . LEU A 1 199 ? 17.208  -4.372  29.555  1.00 87.89 199 A 1 
ATOM 1552 O O   . LEU A 1 199 ? 17.002  -3.344  30.198  1.00 84.91 199 A 1 
ATOM 1553 C CB  . LEU A 1 199 ? 15.199  -4.219  28.003  1.00 83.85 199 A 1 
ATOM 1554 C CG  . LEU A 1 199 ? 14.162  -4.937  27.102  1.00 83.27 199 A 1 
ATOM 1555 C CD1 . LEU A 1 199 ? 13.355  -3.901  26.322  1.00 80.02 199 A 1 
ATOM 1556 C CD2 . LEU A 1 199 ? 14.821  -5.884  26.105  1.00 80.17 199 A 1 
ATOM 1557 N N   . ASN A 1 200 ? 18.410  -4.892  29.413  1.00 90.02 200 A 1 
ATOM 1558 C CA  . ASN A 1 200 ? 19.648  -4.350  29.949  1.00 90.34 200 A 1 
ATOM 1559 C C   . ASN A 1 200 ? 20.752  -4.431  28.876  1.00 92.07 200 A 1 
ATOM 1560 O O   . ASN A 1 200 ? 20.608  -5.194  27.909  1.00 91.47 200 A 1 
ATOM 1561 C CB  . ASN A 1 200 ? 19.968  -5.090  31.261  1.00 87.50 200 A 1 
ATOM 1562 C CG  . ASN A 1 200 ? 20.327  -6.552  31.052  1.00 86.56 200 A 1 
ATOM 1563 O OD1 . ASN A 1 200 ? 21.225  -6.882  30.290  1.00 77.97 200 A 1 
ATOM 1564 N ND2 . ASN A 1 200 ? 19.668  -7.462  31.729  1.00 79.08 200 A 1 
ATOM 1565 N N   . PRO A 1 201 ? 21.876  -3.714  29.029  1.00 92.66 201 A 1 
ATOM 1566 C CA  . PRO A 1 201 ? 22.919  -3.679  27.998  1.00 93.19 201 A 1 
ATOM 1567 C C   . PRO A 1 201 ? 23.469  -5.046  27.568  1.00 93.76 201 A 1 
ATOM 1568 O O   . PRO A 1 201 ? 23.885  -5.214  26.424  1.00 92.55 201 A 1 
ATOM 1569 C CB  . PRO A 1 201 ? 24.027  -2.806  28.593  1.00 91.81 201 A 1 
ATOM 1570 C CG  . PRO A 1 201 ? 23.265  -1.871  29.537  1.00 89.54 201 A 1 
ATOM 1571 C CD  . PRO A 1 201 ? 22.158  -2.762  30.078  1.00 91.77 201 A 1 
ATOM 1572 N N   . GLN A 1 202 ? 23.491  -6.035  28.454  1.00 92.71 202 A 1 
ATOM 1573 C CA  . GLN A 1 202 ? 23.957  -7.381  28.117  1.00 92.39 202 A 1 
ATOM 1574 C C   . GLN A 1 202 ? 22.946  -8.116  27.238  1.00 93.35 202 A 1 
ATOM 1575 O O   . GLN A 1 202 ? 23.340  -8.708  26.227  1.00 92.07 202 A 1 
ATOM 1576 C CB  . GLN A 1 202 ? 24.236  -8.200  29.382  1.00 90.40 202 A 1 
ATOM 1577 C CG  . GLN A 1 202 ? 25.482  -7.719  30.140  1.00 78.38 202 A 1 
ATOM 1578 C CD  . GLN A 1 202 ? 25.791  -8.597  31.355  1.00 71.09 202 A 1 
ATOM 1579 O OE1 . GLN A 1 202 ? 25.024  -9.441  31.779  1.00 62.31 202 A 1 
ATOM 1580 N NE2 . GLN A 1 202 ? 26.943  -8.431  31.963  1.00 58.43 202 A 1 
ATOM 1581 N N   . ASN A 1 203 ? 21.665  -8.062  27.589  1.00 93.12 203 A 1 
ATOM 1582 C CA  . ASN A 1 203 ? 20.602  -8.680  26.797  1.00 93.63 203 A 1 
ATOM 1583 C C   . ASN A 1 203 ? 20.437  -7.968  25.450  1.00 95.03 203 A 1 
ATOM 1584 O O   . ASN A 1 203 ? 20.370  -8.640  24.426  1.00 94.16 203 A 1 
ATOM 1585 C CB  . ASN A 1 203 ? 19.304  -8.735  27.621  1.00 92.05 203 A 1 
ATOM 1586 C CG  . ASN A 1 203 ? 19.348  -9.795  28.709  1.00 89.74 203 A 1 
ATOM 1587 O OD1 . ASN A 1 203 ? 20.200  -10.678 28.729  1.00 82.42 203 A 1 
ATOM 1588 N ND2 . ASN A 1 203 ? 18.424  -9.753  29.643  1.00 82.26 203 A 1 
ATOM 1589 N N   . ILE A 1 204 ? 20.538  -6.637  25.419  1.00 94.82 204 A 1 
ATOM 1590 C CA  . ILE A 1 204 ? 20.550  -5.863  24.171  1.00 95.68 204 A 1 
ATOM 1591 C C   . ILE A 1 204 ? 21.684  -6.320  23.248  1.00 96.13 204 A 1 
ATOM 1592 O O   . ILE A 1 204 ? 21.460  -6.551  22.065  1.00 95.96 204 A 1 
ATOM 1593 C CB  . ILE A 1 204 ? 20.621  -4.359  24.487  1.00 95.20 204 A 1 
ATOM 1594 C CG1 . ILE A 1 204 ? 19.350  -3.847  25.200  1.00 92.76 204 A 1 
ATOM 1595 C CG2 . ILE A 1 204 ? 20.883  -3.520  23.224  1.00 93.21 204 A 1 
ATOM 1596 C CD1 . ILE A 1 204 ? 18.043  -3.953  24.414  1.00 87.29 204 A 1 
ATOM 1597 N N   . ASN A 1 205 ? 22.876  -6.534  23.753  1.00 95.57 205 A 1 
ATOM 1598 C CA  . ASN A 1 205 ? 23.986  -7.047  22.948  1.00 95.30 205 A 1 
ATOM 1599 C C   . ASN A 1 205 ? 23.736  -8.453  22.387  1.00 95.51 205 A 1 
ATOM 1600 O O   . ASN A 1 205 ? 24.130  -8.728  21.247  1.00 94.69 205 A 1 
ATOM 1601 C CB  . ASN A 1 205 ? 25.285  -6.998  23.753  1.00 94.29 205 A 1 
ATOM 1602 C CG  . ASN A 1 205 ? 26.052  -5.705  23.521  1.00 83.99 205 A 1 
ATOM 1603 O OD1 . ASN A 1 205 ? 26.101  -5.169  22.428  1.00 75.09 205 A 1 
ATOM 1604 N ND2 . ASN A 1 205 ? 26.722  -5.207  24.529  1.00 71.94 205 A 1 
ATOM 1605 N N   . LYS A 1 206 ? 23.080  -9.333  23.135  1.00 95.47 206 A 1 
ATOM 1606 C CA  . LYS A 1 206 ? 22.667  -10.651 22.634  1.00 95.23 206 A 1 
ATOM 1607 C C   . LYS A 1 206 ? 21.635  -10.508 21.518  1.00 96.00 206 A 1 
ATOM 1608 O O   . LYS A 1 206 ? 21.814  -11.113 20.463  1.00 95.18 206 A 1 
ATOM 1609 C CB  . LYS A 1 206 ? 22.090  -11.514 23.764  1.00 93.93 206 A 1 
ATOM 1610 C CG  . LYS A 1 206 ? 23.129  -11.941 24.823  1.00 84.91 206 A 1 
ATOM 1611 C CD  . LYS A 1 206 ? 22.381  -12.648 25.955  1.00 76.37 206 A 1 
ATOM 1612 C CE  . LYS A 1 206 ? 23.284  -13.066 27.109  1.00 67.74 206 A 1 
ATOM 1613 N NZ  . LYS A 1 206 ? 22.455  -13.629 28.204  1.00 60.28 206 A 1 
ATOM 1614 N N   . LEU A 1 207 ? 20.622  -9.652  21.700  1.00 96.13 207 A 1 
ATOM 1615 C CA  . LEU A 1 207 ? 19.607  -9.390  20.687  1.00 96.72 207 A 1 
ATOM 1616 C C   . LEU A 1 207 ? 20.210  -8.804  19.410  1.00 97.01 207 A 1 
ATOM 1617 O O   . LEU A 1 207 ? 19.901  -9.267  18.311  1.00 96.62 207 A 1 
ATOM 1618 C CB  . LEU A 1 207 ? 18.523  -8.460  21.256  1.00 96.56 207 A 1 
ATOM 1619 C CG  . LEU A 1 207 ? 17.689  -9.038  22.418  1.00 95.45 207 A 1 
ATOM 1620 C CD1 . LEU A 1 207 ? 16.582  -8.055  22.783  1.00 93.37 207 A 1 
ATOM 1621 C CD2 . LEU A 1 207 ? 17.065  -10.387 22.069  1.00 92.73 207 A 1 
ATOM 1622 N N   . LEU A 1 208 ? 21.143  -7.847  19.536  1.00 97.16 208 A 1 
ATOM 1623 C CA  . LEU A 1 208 ? 21.849  -7.271  18.394  1.00 97.11 208 A 1 
ATOM 1624 C C   . LEU A 1 208 ? 22.763  -8.275  17.676  1.00 96.93 208 A 1 
ATOM 1625 O O   . LEU A 1 208 ? 23.094  -8.082  16.502  1.00 96.18 208 A 1 
ATOM 1626 C CB  . LEU A 1 208 ? 22.680  -6.075  18.877  1.00 97.18 208 A 1 
ATOM 1627 C CG  . LEU A 1 208 ? 21.864  -4.840  19.296  1.00 96.65 208 A 1 
ATOM 1628 C CD1 . LEU A 1 208 ? 22.805  -3.841  19.975  1.00 95.68 208 A 1 
ATOM 1629 C CD2 . LEU A 1 208 ? 21.219  -4.157  18.102  1.00 95.22 208 A 1 
ATOM 1630 N N   . THR A 1 209 ? 23.196  -9.324  18.348  1.00 96.72 209 A 1 
ATOM 1631 C CA  . THR A 1 209 ? 23.936  -10.433 17.728  1.00 96.12 209 A 1 
ATOM 1632 C C   . THR A 1 209 ? 22.971  -11.345 16.979  1.00 96.28 209 A 1 
ATOM 1633 O O   . THR A 1 209 ? 23.147  -11.548 15.778  1.00 95.15 209 A 1 
ATOM 1634 C CB  . THR A 1 209 ? 24.775  -11.196 18.759  1.00 95.14 209 A 1 
ATOM 1635 O OG1 . THR A 1 209 ? 25.612  -10.279 19.443  1.00 88.48 209 A 1 
ATOM 1636 C CG2 . THR A 1 209 ? 25.671  -12.244 18.114  1.00 87.27 209 A 1 
ATOM 1637 N N   . ALA A 1 210 ? 21.888  -11.766 17.623  1.00 96.48 210 A 1 
ATOM 1638 C CA  . ALA A 1 210 ? 20.839  -12.567 17.004  1.00 96.58 210 A 1 
ATOM 1639 C C   . ALA A 1 210 ? 20.191  -11.874 15.792  1.00 96.91 210 A 1 
ATOM 1640 O O   . ALA A 1 210 ? 19.851  -12.536 14.809  1.00 96.20 210 A 1 
ATOM 1641 C CB  . ALA A 1 210 ? 19.797  -12.909 18.074  1.00 96.10 210 A 1 
ATOM 1642 N N   . LEU A 1 211 ? 20.131  -10.542 15.790  1.00 96.94 211 A 1 
ATOM 1643 C CA  . LEU A 1 211 ? 19.645  -9.737  14.661  1.00 96.98 211 A 1 
ATOM 1644 C C   . LEU A 1 211 ? 20.402  -10.013 13.349  1.00 96.82 211 A 1 
ATOM 1645 O O   . LEU A 1 211 ? 19.834  -9.845  12.269  1.00 95.50 211 A 1 
ATOM 1646 C CB  . LEU A 1 211 ? 19.749  -8.251  15.051  1.00 96.50 211 A 1 
ATOM 1647 C CG  . LEU A 1 211 ? 19.120  -7.260  14.047  1.00 95.04 211 A 1 
ATOM 1648 C CD1 . LEU A 1 211 ? 17.609  -7.413  13.981  1.00 94.11 211 A 1 
ATOM 1649 C CD2 . LEU A 1 211 ? 19.437  -5.824  14.459  1.00 93.60 211 A 1 
ATOM 1650 N N   . ASN A 1 212 ? 21.653  -10.408 13.397  1.00 96.05 212 A 1 
ATOM 1651 C CA  . ASN A 1 212 ? 22.438  -10.740 12.206  1.00 95.33 212 A 1 
ATOM 1652 C C   . ASN A 1 212 ? 22.241  -12.186 11.725  1.00 95.39 212 A 1 
ATOM 1653 O O   . ASN A 1 212 ? 22.662  -12.508 10.621  1.00 92.61 212 A 1 
ATOM 1654 C CB  . ASN A 1 212 ? 23.924  -10.467 12.466  1.00 93.52 212 A 1 
ATOM 1655 C CG  . ASN A 1 212 ? 24.211  -8.999  12.683  1.00 90.14 212 A 1 
ATOM 1656 O OD1 . ASN A 1 212 ? 23.967  -8.156  11.832  1.00 81.44 212 A 1 
ATOM 1657 N ND2 . ASN A 1 212 ? 24.760  -8.655  13.820  1.00 79.91 212 A 1 
ATOM 1658 N N   . GLU A 1 213 ? 21.640  -13.031 12.547  1.00 95.96 213 A 1 
ATOM 1659 C CA  . GLU A 1 213 ? 21.631  -14.487 12.371  1.00 95.26 213 A 1 
ATOM 1660 C C   . GLU A 1 213 ? 20.225  -15.069 12.183  1.00 95.32 213 A 1 
ATOM 1661 O O   . GLU A 1 213 ? 20.080  -16.155 11.635  1.00 92.64 213 A 1 
ATOM 1662 C CB  . GLU A 1 213 ? 22.284  -15.131 13.598  1.00 93.55 213 A 1 
ATOM 1663 C CG  . GLU A 1 213 ? 23.738  -14.691 13.814  1.00 90.53 213 A 1 
ATOM 1664 C CD  . GLU A 1 213 ? 24.426  -15.434 14.966  1.00 87.83 213 A 1 
ATOM 1665 O OE1 . GLU A 1 213 ? 25.668  -15.367 15.028  1.00 79.79 213 A 1 
ATOM 1666 O OE2 . GLU A 1 213 ? 23.731  -16.121 15.761  1.00 80.90 213 A 1 
ATOM 1667 N N   . CYS A 1 214 ? 19.190  -14.365 12.651  1.00 95.10 214 A 1 
ATOM 1668 C CA  . CYS A 1 214 ? 17.814  -14.832 12.575  1.00 95.31 214 A 1 
ATOM 1669 C C   . CYS A 1 214 ? 17.160  -14.561 11.210  1.00 96.16 214 A 1 
ATOM 1670 O O   . CYS A 1 214 ? 17.673  -13.818 10.367  1.00 95.17 214 A 1 
ATOM 1671 C CB  . CYS A 1 214 ? 17.009  -14.255 13.754  1.00 92.99 214 A 1 
ATOM 1672 S SG  . CYS A 1 214 ? 16.878  -12.451 13.644  1.00 91.32 214 A 1 
ATOM 1673 N N   . THR A 1 215 ? 15.992  -15.167 11.003  1.00 96.69 215 A 1 
ATOM 1674 C CA  . THR A 1 215 ? 15.149  -14.938 9.823   1.00 96.63 215 A 1 
ATOM 1675 C C   . THR A 1 215 ? 14.692  -13.480 9.730   1.00 97.23 215 A 1 
ATOM 1676 O O   . THR A 1 215 ? 14.740  -12.735 10.708  1.00 96.66 215 A 1 
ATOM 1677 C CB  . THR A 1 215 ? 13.903  -15.845 9.837   1.00 95.57 215 A 1 
ATOM 1678 O OG1 . THR A 1 215 ? 13.078  -15.548 10.943  1.00 89.10 215 A 1 
ATOM 1679 C CG2 . THR A 1 215 ? 14.257  -17.332 9.913   1.00 89.45 215 A 1 
ATOM 1680 N N   . GLU A 1 216 ? 14.183  -13.074 8.568   1.00 97.58 216 A 1 
ATOM 1681 C CA  . GLU A 1 216 ? 13.583  -11.749 8.378   1.00 97.63 216 A 1 
ATOM 1682 C C   . GLU A 1 216 ? 12.481  -11.442 9.407   1.00 98.08 216 A 1 
ATOM 1683 O O   . GLU A 1 216 ? 12.459  -10.361 9.983   1.00 97.52 216 A 1 
ATOM 1684 C CB  . GLU A 1 216 ? 13.061  -11.634 6.930   1.00 95.96 216 A 1 
ATOM 1685 C CG  . GLU A 1 216 ? 11.946  -12.630 6.574   1.00 92.70 216 A 1 
ATOM 1686 C CD  . GLU A 1 216 ? 11.615  -12.655 5.069   1.00 94.68 216 A 1 
ATOM 1687 O OE1 . GLU A 1 216 ? 11.416  -13.771 4.522   1.00 90.12 216 A 1 
ATOM 1688 O OE2 . GLU A 1 216 ? 11.550  -11.580 4.444   1.00 91.57 216 A 1 
ATOM 1689 N N   . TRP A 1 217 ? 11.663  -12.420 9.747   1.00 98.11 217 A 1 
ATOM 1690 C CA  . TRP A 1 217 ? 10.618  -12.290 10.763  1.00 98.33 217 A 1 
ATOM 1691 C C   . TRP A 1 217 ? 11.208  -12.112 12.163  1.00 98.35 217 A 1 
ATOM 1692 O O   . TRP A 1 217 ? 10.778  -11.246 12.926  1.00 98.05 217 A 1 
ATOM 1693 C CB  . TRP A 1 217 ? 9.721   -13.529 10.726  1.00 98.25 217 A 1 
ATOM 1694 C CG  . TRP A 1 217 ? 9.252   -13.910 9.357   1.00 98.29 217 A 1 
ATOM 1695 C CD1 . TRP A 1 217 ? 9.517   -15.078 8.729   1.00 97.72 217 A 1 
ATOM 1696 C CD2 . TRP A 1 217 ? 8.475   -13.107 8.407   1.00 98.20 217 A 1 
ATOM 1697 N NE1 . TRP A 1 217 ? 8.957   -15.066 7.466   1.00 97.69 217 A 1 
ATOM 1698 C CE2 . TRP A 1 217 ? 8.317   -13.881 7.224   1.00 97.99 217 A 1 
ATOM 1699 C CE3 . TRP A 1 217 ? 7.910   -11.815 8.439   1.00 98.04 217 A 1 
ATOM 1700 C CZ2 . TRP A 1 217 ? 7.610   -13.390 6.094   1.00 97.66 217 A 1 
ATOM 1701 C CZ3 . TRP A 1 217 ? 7.204   -11.328 7.318   1.00 97.41 217 A 1 
ATOM 1702 C CH2 . TRP A 1 217 ? 7.062   -12.097 6.164   1.00 97.33 217 A 1 
ATOM 1703 N N   . GLY A 1 218 ? 12.229  -12.875 12.486  1.00 98.14 218 A 1 
ATOM 1704 C CA  . GLY A 1 218 ? 12.955  -12.731 13.744  1.00 98.20 218 A 1 
ATOM 1705 C C   . GLY A 1 218 ? 13.630  -11.368 13.881  1.00 98.41 218 A 1 
ATOM 1706 O O   . GLY A 1 218 ? 13.637  -10.793 14.971  1.00 98.12 218 A 1 
ATOM 1707 N N   . GLN A 1 219 ? 14.159  -10.816 12.791  1.00 98.40 219 A 1 
ATOM 1708 C CA  . GLN A 1 219 ? 14.697  -9.451  12.770  1.00 98.41 219 A 1 
ATOM 1709 C C   . GLN A 1 219 ? 13.617  -8.424  13.134  1.00 98.59 219 A 1 
ATOM 1710 O O   . GLN A 1 219 ? 13.886  -7.545  13.944  1.00 98.26 219 A 1 
ATOM 1711 C CB  . GLN A 1 219 ? 15.335  -9.112  11.409  1.00 98.24 219 A 1 
ATOM 1712 C CG  . GLN A 1 219 ? 16.603  -9.928  11.162  1.00 97.22 219 A 1 
ATOM 1713 C CD  . GLN A 1 219 ? 17.293  -9.604  9.836   1.00 96.76 219 A 1 
ATOM 1714 O OE1 . GLN A 1 219 ? 17.543  -8.459  9.490   1.00 88.75 219 A 1 
ATOM 1715 N NE2 . GLN A 1 219 ? 17.654  -10.602 9.077   1.00 87.91 219 A 1 
ATOM 1716 N N   . ILE A 1 220 ? 12.403  -8.568  12.609  1.00 98.65 220 A 1 
ATOM 1717 C CA  . ILE A 1 220 ? 11.276  -7.692  12.953  1.00 98.66 220 A 1 
ATOM 1718 C C   . ILE A 1 220 ? 10.956  -7.794  14.444  1.00 98.56 220 A 1 
ATOM 1719 O O   . ILE A 1 220 ? 10.880  -6.761  15.108  1.00 98.32 220 A 1 
ATOM 1720 C CB  . ILE A 1 220 ? 10.049  -8.007  12.069  1.00 98.46 220 A 1 
ATOM 1721 C CG1 . ILE A 1 220 ? 10.347  -7.751  10.572  1.00 97.60 220 A 1 
ATOM 1722 C CG2 . ILE A 1 220 ? 8.840   -7.159  12.508  1.00 97.77 220 A 1 
ATOM 1723 C CD1 . ILE A 1 220 ? 9.389   -8.483  9.627   1.00 95.16 220 A 1 
ATOM 1724 N N   . PHE A 1 221 ? 10.847  -8.997  14.991  1.00 98.58 221 A 1 
ATOM 1725 C CA  . PHE A 1 221 ? 10.561  -9.193  16.420  1.00 98.49 221 A 1 
ATOM 1726 C C   . PHE A 1 221 ? 11.618  -8.544  17.316  1.00 98.29 221 A 1 
ATOM 1727 O O   . PHE A 1 221 ? 11.288  -7.862  18.288  1.00 97.63 221 A 1 
ATOM 1728 C CB  . PHE A 1 221 ? 10.465  -10.691 16.749  1.00 98.34 221 A 1 
ATOM 1729 C CG  . PHE A 1 221 ? 9.453   -11.501 15.950  1.00 98.41 221 A 1 
ATOM 1730 C CD1 . PHE A 1 221 ? 8.291   -10.914 15.427  1.00 97.70 221 A 1 
ATOM 1731 C CD2 . PHE A 1 221 ? 9.689   -12.873 15.737  1.00 97.66 221 A 1 
ATOM 1732 C CE1 . PHE A 1 221 ? 7.372   -11.682 14.688  1.00 97.24 221 A 1 
ATOM 1733 C CE2 . PHE A 1 221 ? 8.783   -13.641 15.000  1.00 97.15 221 A 1 
ATOM 1734 C CZ  . PHE A 1 221 ? 7.622   -13.044 14.479  1.00 97.51 221 A 1 
ATOM 1735 N N   . ILE A 1 222 ? 12.896  -8.714  16.982  1.00 98.38 222 A 1 
ATOM 1736 C CA  . ILE A 1 222 ? 14.001  -8.136  17.736  1.00 98.24 222 A 1 
ATOM 1737 C C   . ILE A 1 222 ? 14.000  -6.606  17.609  1.00 98.28 222 A 1 
ATOM 1738 O O   . ILE A 1 222 ? 14.142  -5.920  18.613  1.00 97.92 222 A 1 
ATOM 1739 C CB  . ILE A 1 222 ? 15.343  -8.765  17.309  1.00 97.96 222 A 1 
ATOM 1740 C CG1 . ILE A 1 222 ? 15.395  -10.238 17.785  1.00 96.84 222 A 1 
ATOM 1741 C CG2 . ILE A 1 222 ? 16.537  -7.976  17.881  1.00 97.17 222 A 1 
ATOM 1742 C CD1 . ILE A 1 222 ? 16.549  -11.043 17.182  1.00 94.03 222 A 1 
ATOM 1743 N N   . LEU A 1 223 ? 13.821  -6.054  16.404  1.00 98.42 223 A 1 
ATOM 1744 C CA  . LEU A 1 223 ? 13.782  -4.606  16.186  1.00 98.32 223 A 1 
ATOM 1745 C C   . LEU A 1 223 ? 12.594  -3.960  16.918  1.00 98.04 223 A 1 
ATOM 1746 O O   . LEU A 1 223 ? 12.763  -2.914  17.552  1.00 97.53 223 A 1 
ATOM 1747 C CB  . LEU A 1 223 ? 13.709  -4.316  14.681  1.00 98.43 223 A 1 
ATOM 1748 C CG  . LEU A 1 223 ? 15.016  -4.601  13.915  1.00 98.19 223 A 1 
ATOM 1749 C CD1 . LEU A 1 223 ? 14.736  -4.585  12.415  1.00 97.67 223 A 1 
ATOM 1750 C CD2 . LEU A 1 223 ? 16.096  -3.561  14.217  1.00 97.50 223 A 1 
ATOM 1751 N N   . ASP A 1 224 ? 11.428  -4.573  16.892  1.00 97.87 224 A 1 
ATOM 1752 C CA  . ASP A 1 224 ? 10.255  -4.090  17.606  1.00 97.34 224 A 1 
ATOM 1753 C C   . ASP A 1 224 ? 10.477  -4.102  19.123  1.00 96.78 224 A 1 
ATOM 1754 O O   . ASP A 1 224 ? 10.165  -3.116  19.795  1.00 95.62 224 A 1 
ATOM 1755 C CB  . ASP A 1 224 ? 9.007   -4.886  17.185  1.00 97.15 224 A 1 
ATOM 1756 C CG  . ASP A 1 224 ? 8.482   -4.501  15.781  1.00 96.61 224 A 1 
ATOM 1757 O OD1 . ASP A 1 224 ? 8.949   -3.487  15.212  1.00 93.70 224 A 1 
ATOM 1758 O OD2 . ASP A 1 224 ? 7.517   -5.128  15.308  1.00 94.00 224 A 1 
ATOM 1759 N N   . CYS A 1 225 ? 11.125  -5.133  19.647  1.00 97.08 225 A 1 
ATOM 1760 C CA  . CYS A 1 225 ? 11.549  -5.196  21.051  1.00 96.50 225 A 1 
ATOM 1761 C C   . CYS A 1 225 ? 12.582  -4.101  21.382  1.00 96.39 225 A 1 
ATOM 1762 O O   . CYS A 1 225 ? 12.408  -3.350  22.350  1.00 95.46 225 A 1 
ATOM 1763 C CB  . CYS A 1 225 ? 12.094  -6.602  21.315  1.00 96.10 225 A 1 
ATOM 1764 S SG  . CYS A 1 225 ? 12.678  -6.751  23.035  1.00 94.59 225 A 1 
ATOM 1765 N N   . LEU A 1 226 ? 13.632  -3.939  20.567  1.00 96.71 226 A 1 
ATOM 1766 C CA  . LEU A 1 226 ? 14.679  -2.926  20.754  1.00 96.62 226 A 1 
ATOM 1767 C C   . LEU A 1 226 ? 14.113  -1.500  20.763  1.00 96.31 226 A 1 
ATOM 1768 O O   . LEU A 1 226 ? 14.644  -0.642  21.469  1.00 95.35 226 A 1 
ATOM 1769 C CB  . LEU A 1 226 ? 15.724  -3.040  19.627  1.00 96.29 226 A 1 
ATOM 1770 C CG  . LEU A 1 226 ? 16.686  -4.226  19.740  1.00 93.19 226 A 1 
ATOM 1771 C CD1 . LEU A 1 226 ? 17.555  -4.285  18.477  1.00 91.03 226 A 1 
ATOM 1772 C CD2 . LEU A 1 226 ? 17.616  -4.100  20.937  1.00 91.20 226 A 1 
ATOM 1773 N N   . SER A 1 227 ? 13.042  -1.235  20.031  1.00 96.52 227 A 1 
ATOM 1774 C CA  . SER A 1 227 ? 12.414  0.088   20.015  1.00 96.09 227 A 1 
ATOM 1775 C C   . SER A 1 227 ? 11.865  0.515   21.379  1.00 95.33 227 A 1 
ATOM 1776 O O   . SER A 1 227 ? 11.725  1.708   21.632  1.00 93.77 227 A 1 
ATOM 1777 C CB  . SER A 1 227 ? 11.317  0.139   18.953  1.00 95.67 227 A 1 
ATOM 1778 O OG  . SER A 1 227 ? 10.103  -0.432  19.390  1.00 90.40 227 A 1 
ATOM 1779 N N   . ASN A 1 228 ? 11.600  -0.428  22.275  1.00 94.88 228 A 1 
ATOM 1780 C CA  . ASN A 1 228 ? 11.099  -0.174  23.626  1.00 93.80 228 A 1 
ATOM 1781 C C   . ASN A 1 228 ? 12.215  -0.048  24.674  1.00 93.49 228 A 1 
ATOM 1782 O O   . ASN A 1 228 ? 11.935  0.281   25.819  1.00 90.85 228 A 1 
ATOM 1783 C CB  . ASN A 1 228 ? 10.075  -1.261  23.992  1.00 92.59 228 A 1 
ATOM 1784 C CG  . ASN A 1 228 ? 8.854   -1.221  23.088  1.00 90.70 228 A 1 
ATOM 1785 O OD1 . ASN A 1 228 ? 8.461   -0.190  22.564  1.00 82.08 228 A 1 
ATOM 1786 N ND2 . ASN A 1 228 ? 8.219   -2.354  22.887  1.00 80.90 228 A 1 
ATOM 1787 N N   . TYR A 1 229 ? 13.468  -0.278  24.282  1.00 94.21 229 A 1 
ATOM 1788 C CA  . TYR A 1 229 ? 14.612  -0.073  25.163  1.00 94.36 229 A 1 
ATOM 1789 C C   . TYR A 1 229 ? 14.926  1.420   25.291  1.00 94.14 229 A 1 
ATOM 1790 O O   . TYR A 1 229 ? 14.877  2.162   24.315  1.00 93.26 229 A 1 
ATOM 1791 C CB  . TYR A 1 229 ? 15.811  -0.856  24.634  1.00 94.32 229 A 1 
ATOM 1792 C CG  . TYR A 1 229 ? 17.039  -0.738  25.507  1.00 94.97 229 A 1 
ATOM 1793 C CD1 . TYR A 1 229 ? 18.232  -0.169  24.999  1.00 93.98 229 A 1 
ATOM 1794 C CD2 . TYR A 1 229 ? 17.002  -1.177  26.841  1.00 94.27 229 A 1 
ATOM 1795 C CE1 . TYR A 1 229 ? 19.363  -0.062  25.815  1.00 94.06 229 A 1 
ATOM 1796 C CE2 . TYR A 1 229 ? 18.131  -1.061  27.668  1.00 94.15 229 A 1 
ATOM 1797 C CZ  . TYR A 1 229 ? 19.315  -0.503  27.150  1.00 94.66 229 A 1 
ATOM 1798 O OH  . TYR A 1 229 ? 20.406  -0.396  27.961  1.00 93.95 229 A 1 
ATOM 1799 N N   . ASN A 1 230 ? 15.286  1.856   26.506  1.00 93.59 230 A 1 
ATOM 1800 C CA  . ASN A 1 230 ? 15.787  3.193   26.779  1.00 92.78 230 A 1 
ATOM 1801 C C   . ASN A 1 230 ? 17.293  3.129   27.047  1.00 93.42 230 A 1 
ATOM 1802 O O   . ASN A 1 230 ? 17.684  2.724   28.143  1.00 91.70 230 A 1 
ATOM 1803 C CB  . ASN A 1 230 ? 15.003  3.820   27.948  1.00 89.84 230 A 1 
ATOM 1804 C CG  . ASN A 1 230 ? 13.720  4.510   27.506  1.00 82.79 230 A 1 
ATOM 1805 O OD1 . ASN A 1 230 ? 13.550  4.928   26.387  1.00 74.36 230 A 1 
ATOM 1806 N ND2 . ASN A 1 230 ? 12.786  4.696   28.410  1.00 72.86 230 A 1 
ATOM 1807 N N   . PRO A 1 231 ? 18.145  3.519   26.085  1.00 94.16 231 A 1 
ATOM 1808 C CA  . PRO A 1 231 ? 19.582  3.608   26.286  1.00 94.42 231 A 1 
ATOM 1809 C C   . PRO A 1 231 ? 19.925  4.553   27.437  1.00 94.03 231 A 1 
ATOM 1810 O O   . PRO A 1 231 ? 19.238  5.547   27.662  1.00 91.84 231 A 1 
ATOM 1811 C CB  . PRO A 1 231 ? 20.171  4.115   24.969  1.00 93.71 231 A 1 
ATOM 1812 C CG  . PRO A 1 231 ? 19.105  3.780   23.937  1.00 91.63 231 A 1 
ATOM 1813 C CD  . PRO A 1 231 ? 17.808  3.896   24.722  1.00 93.95 231 A 1 
ATOM 1814 N N   . LYS A 1 232 ? 21.000  4.252   28.150  1.00 93.61 232 A 1 
ATOM 1815 C CA  . LYS A 1 232 ? 21.429  5.048   29.311  1.00 92.57 232 A 1 
ATOM 1816 C C   . LYS A 1 232 ? 22.046  6.385   28.923  1.00 92.77 232 A 1 
ATOM 1817 O O   . LYS A 1 232 ? 21.942  7.344   29.680  1.00 89.83 232 A 1 
ATOM 1818 C CB  . LYS A 1 232 ? 22.443  4.255   30.139  1.00 90.04 232 A 1 
ATOM 1819 C CG  . LYS A 1 232 ? 21.793  3.066   30.858  1.00 77.56 232 A 1 
ATOM 1820 C CD  . LYS A 1 232 ? 22.856  2.352   31.692  1.00 72.46 232 A 1 
ATOM 1821 C CE  . LYS A 1 232 ? 22.198  1.211   32.451  1.00 60.58 232 A 1 
ATOM 1822 N NZ  . LYS A 1 232 ? 23.198  0.486   33.272  1.00 52.35 232 A 1 
ATOM 1823 N N   . ASP A 1 233 ? 22.733  6.416   27.795  1.00 93.62 233 A 1 
ATOM 1824 C CA  . ASP A 1 233 ? 23.443  7.582   27.294  1.00 93.85 233 A 1 
ATOM 1825 C C   . ASP A 1 233 ? 23.466  7.609   25.751  1.00 94.76 233 A 1 
ATOM 1826 O O   . ASP A 1 233 ? 23.002  6.681   25.067  1.00 93.52 233 A 1 
ATOM 1827 C CB  . ASP A 1 233 ? 24.855  7.650   27.924  1.00 91.83 233 A 1 
ATOM 1828 C CG  . ASP A 1 233 ? 25.769  6.451   27.635  1.00 90.29 233 A 1 
ATOM 1829 O OD1 . ASP A 1 233 ? 25.767  5.961   26.489  1.00 83.16 233 A 1 
ATOM 1830 O OD2 . ASP A 1 233 ? 26.509  6.045   28.549  1.00 84.35 233 A 1 
ATOM 1831 N N   . ASP A 1 234 ? 23.994  8.684   25.214  1.00 95.03 234 A 1 
ATOM 1832 C CA  . ASP A 1 234 ? 24.147  8.924   23.783  1.00 94.88 234 A 1 
ATOM 1833 C C   . ASP A 1 234 ? 25.088  7.916   23.107  1.00 95.54 234 A 1 
ATOM 1834 O O   . ASP A 1 234 ? 24.866  7.534   21.960  1.00 94.25 234 A 1 
ATOM 1835 C CB  . ASP A 1 234 ? 24.626  10.371  23.570  1.00 92.25 234 A 1 
ATOM 1836 C CG  . ASP A 1 234 ? 26.005  10.679  24.173  1.00 88.02 234 A 1 
ATOM 1837 O OD1 . ASP A 1 234 ? 26.365  10.096  25.218  1.00 77.93 234 A 1 
ATOM 1838 O OD2 . ASP A 1 234 ? 26.733  11.519  23.590  1.00 79.61 234 A 1 
ATOM 1839 N N   . ARG A 1 235 ? 26.111  7.421   23.807  1.00 95.26 235 A 1 
ATOM 1840 C CA  . ARG A 1 235 ? 27.050  6.427   23.267  1.00 95.16 235 A 1 
ATOM 1841 C C   . ARG A 1 235 ? 26.394  5.068   23.092  1.00 95.79 235 A 1 
ATOM 1842 O O   . ARG A 1 235 ? 26.616  4.412   22.069  1.00 94.65 235 A 1 
ATOM 1843 C CB  . ARG A 1 235 ? 28.269  6.268   24.183  1.00 93.93 235 A 1 
ATOM 1844 C CG  . ARG A 1 235 ? 29.179  7.498   24.160  1.00 82.11 235 A 1 
ATOM 1845 C CD  . ARG A 1 235 ? 30.397  7.197   25.022  1.00 74.90 235 A 1 
ATOM 1846 N NE  . ARG A 1 235 ? 31.336  8.321   25.005  1.00 64.30 235 A 1 
ATOM 1847 C CZ  . ARG A 1 235 ? 32.499  8.370   25.632  1.00 54.84 235 A 1 
ATOM 1848 N NH1 . ARG A 1 235 ? 32.921  7.368   26.347  1.00 48.32 235 A 1 
ATOM 1849 N NH2 . ARG A 1 235 ? 33.248  9.434   25.546  1.00 48.38 235 A 1 
ATOM 1850 N N   . GLU A 1 236 ? 25.590  4.640   24.056  1.00 95.80 236 A 1 
ATOM 1851 C CA  . GLU A 1 236 ? 24.833  3.401   23.933  1.00 96.19 236 A 1 
ATOM 1852 C C   . GLU A 1 236 ? 23.799  3.515   22.801  1.00 96.58 236 A 1 
ATOM 1853 O O   . GLU A 1 236 ? 23.720  2.624   21.951  1.00 96.04 236 A 1 
ATOM 1854 C CB  . GLU A 1 236 ? 24.179  3.034   25.278  1.00 95.49 236 A 1 
ATOM 1855 C CG  . GLU A 1 236 ? 23.539  1.642   25.212  1.00 93.23 236 A 1 
ATOM 1856 C CD  . GLU A 1 236 ? 22.906  1.173   26.536  1.00 93.13 236 A 1 
ATOM 1857 O OE1 . GLU A 1 236 ? 22.930  -0.047  26.791  1.00 86.99 236 A 1 
ATOM 1858 O OE2 . GLU A 1 236 ? 22.371  2.007   27.284  1.00 88.76 236 A 1 
ATOM 1859 N N   . ALA A 1 237 ? 23.098  4.639   22.728  1.00 96.48 237 A 1 
ATOM 1860 C CA  . ALA A 1 237 ? 22.160  4.909   21.649  1.00 96.50 237 A 1 
ATOM 1861 C C   . ALA A 1 237 ? 22.849  4.862   20.275  1.00 96.98 237 A 1 
ATOM 1862 O O   . ALA A 1 237 ? 22.359  4.188   19.366  1.00 96.49 237 A 1 
ATOM 1863 C CB  . ALA A 1 237 ? 21.483  6.264   21.896  1.00 96.03 237 A 1 
ATOM 1864 N N   . GLN A 1 238 ? 24.004  5.504   20.120  1.00 97.05 238 A 1 
ATOM 1865 C CA  . GLN A 1 238 ? 24.792  5.469   18.889  1.00 97.06 238 A 1 
ATOM 1866 C C   . GLN A 1 238 ? 25.245  4.050   18.536  1.00 97.13 238 A 1 
ATOM 1867 O O   . GLN A 1 238 ? 25.056  3.618   17.399  1.00 96.54 238 A 1 
ATOM 1868 C CB  . GLN A 1 238 ? 25.974  6.444   19.001  1.00 96.40 238 A 1 
ATOM 1869 C CG  . GLN A 1 238 ? 26.813  6.426   17.720  1.00 94.60 238 A 1 
ATOM 1870 C CD  . GLN A 1 238 ? 27.935  7.458   17.669  1.00 93.63 238 A 1 
ATOM 1871 O OE1 . GLN A 1 238 ? 27.986  8.431   18.398  1.00 87.92 238 A 1 
ATOM 1872 N NE2 . GLN A 1 238 ? 28.872  7.270   16.775  1.00 85.67 238 A 1 
ATOM 1873 N N   . SER A 1 239 ? 25.763  3.297   19.495  1.00 97.09 239 A 1 
ATOM 1874 C CA  . SER A 1 239 ? 26.209  1.912   19.276  1.00 96.70 239 A 1 
ATOM 1875 C C   . SER A 1 239 ? 25.073  1.010   18.790  1.00 97.13 239 A 1 
ATOM 1876 O O   . SER A 1 239 ? 25.264  0.189   17.889  1.00 96.37 239 A 1 
ATOM 1877 C CB  . SER A 1 239 ? 26.809  1.363   20.573  1.00 95.59 239 A 1 
ATOM 1878 O OG  . SER A 1 239 ? 27.288  0.052   20.370  1.00 82.82 239 A 1 
ATOM 1879 N N   . ILE A 1 240 ? 23.875  1.169   19.340  1.00 97.25 240 A 1 
ATOM 1880 C CA  . ILE A 1 240 ? 22.699  0.443   18.872  1.00 97.58 240 A 1 
ATOM 1881 C C   . ILE A 1 240 ? 22.319  0.892   17.457  1.00 97.80 240 A 1 
ATOM 1882 O O   . ILE A 1 240 ? 22.121  0.041   16.586  1.00 97.59 240 A 1 
ATOM 1883 C CB  . ILE A 1 240 ? 21.531  0.577   19.872  1.00 97.27 240 A 1 
ATOM 1884 C CG1 . ILE A 1 240 ? 21.894  -0.101  21.210  1.00 96.08 240 A 1 
ATOM 1885 C CG2 . ILE A 1 240 ? 20.253  -0.063  19.293  1.00 96.14 240 A 1 
ATOM 1886 C CD1 . ILE A 1 240 ? 20.944  0.257   22.358  1.00 93.32 240 A 1 
ATOM 1887 N N   . CYS A 1 241 ? 22.288  2.200   17.189  1.00 97.72 241 A 1 
ATOM 1888 C CA  . CYS A 1 241 ? 21.984  2.739   15.867  1.00 97.89 241 A 1 
ATOM 1889 C C   . CYS A 1 241 ? 22.956  2.220   14.789  1.00 97.90 241 A 1 
ATOM 1890 O O   . CYS A 1 241 ? 22.518  1.829   13.717  1.00 97.52 241 A 1 
ATOM 1891 C CB  . CYS A 1 241 ? 22.001  4.268   15.900  1.00 97.67 241 A 1 
ATOM 1892 S SG  . CYS A 1 241 ? 20.583  4.923   16.831  1.00 96.96 241 A 1 
ATOM 1893 N N   . GLU A 1 242 ? 24.249  2.155   15.071  1.00 97.61 242 A 1 
ATOM 1894 C CA  . GLU A 1 242 ? 25.265  1.613   14.162  1.00 97.33 242 A 1 
ATOM 1895 C C   . GLU A 1 242 ? 24.998  0.146   13.799  1.00 97.36 242 A 1 
ATOM 1896 O O   . GLU A 1 242 ? 25.148  -0.250  12.642  1.00 96.32 242 A 1 
ATOM 1897 C CB  . GLU A 1 242 ? 26.655  1.742   14.803  1.00 96.76 242 A 1 
ATOM 1898 C CG  . GLU A 1 242 ? 27.180  3.178   14.771  1.00 93.58 242 A 1 
ATOM 1899 C CD  . GLU A 1 242 ? 28.494  3.386   15.541  1.00 91.40 242 A 1 
ATOM 1900 O OE1 . GLU A 1 242 ? 28.933  4.563   15.617  1.00 83.94 242 A 1 
ATOM 1901 O OE2 . GLU A 1 242 ? 29.051  2.398   16.062  1.00 85.77 242 A 1 
ATOM 1902 N N   . ARG A 1 243 ? 24.528  -0.655  14.753  1.00 97.74 243 A 1 
ATOM 1903 C CA  . ARG A 1 243 ? 24.225  -2.082  14.532  1.00 97.64 243 A 1 
ATOM 1904 C C   . ARG A 1 243 ? 22.847  -2.318  13.897  1.00 97.87 243 A 1 
ATOM 1905 O O   . ARG A 1 243 ? 22.646  -3.366  13.282  1.00 97.01 243 A 1 
ATOM 1906 C CB  . ARG A 1 243 ? 24.371  -2.844  15.851  1.00 96.82 243 A 1 
ATOM 1907 C CG  . ARG A 1 243 ? 25.825  -2.816  16.352  1.00 93.98 243 A 1 
ATOM 1908 C CD  . ARG A 1 243 ? 25.994  -3.602  17.662  1.00 89.39 243 A 1 
ATOM 1909 N NE  . ARG A 1 243 ? 25.824  -5.051  17.445  1.00 84.49 243 A 1 
ATOM 1910 C CZ  . ARG A 1 243 ? 25.816  -5.990  18.383  1.00 80.10 243 A 1 
ATOM 1911 N NH1 . ARG A 1 243 ? 25.959  -5.697  19.649  1.00 72.43 243 A 1 
ATOM 1912 N NH2 . ARG A 1 243 ? 25.680  -7.244  18.076  1.00 73.79 243 A 1 
ATOM 1913 N N   . VAL A 1 244 ? 21.919  -1.373  14.039  1.00 97.93 244 A 1 
ATOM 1914 C CA  . VAL A 1 244 ? 20.587  -1.428  13.422  1.00 98.29 244 A 1 
ATOM 1915 C C   . VAL A 1 244 ? 20.604  -0.890  11.987  1.00 98.34 244 A 1 
ATOM 1916 O O   . VAL A 1 244 ? 19.929  -1.444  11.118  1.00 97.94 244 A 1 
ATOM 1917 C CB  . VAL A 1 244 ? 19.563  -0.680  14.300  1.00 98.06 244 A 1 
ATOM 1918 C CG1 . VAL A 1 244 ? 18.213  -0.481  13.603  1.00 96.85 244 A 1 
ATOM 1919 C CG2 . VAL A 1 244 ? 19.301  -1.471  15.582  1.00 96.99 244 A 1 
ATOM 1920 N N   . THR A 1 245 ? 21.409  0.129   11.697  1.00 98.27 245 A 1 
ATOM 1921 C CA  . THR A 1 245 ? 21.496  0.797   10.382  1.00 98.15 245 A 1 
ATOM 1922 C C   . THR A 1 245 ? 21.659  -0.161  9.192   1.00 98.29 245 A 1 
ATOM 1923 O O   . THR A 1 245 ? 20.966  0.036   8.197   1.00 97.60 245 A 1 
ATOM 1924 C CB  . THR A 1 245 ? 22.605  1.857   10.393  1.00 97.26 245 A 1 
ATOM 1925 O OG1 . THR A 1 245 ? 22.285  2.884   11.296  1.00 88.36 245 A 1 
ATOM 1926 C CG2 . THR A 1 245 ? 22.776  2.550   9.041   1.00 87.38 245 A 1 
ATOM 1927 N N   . PRO A 1 246 ? 22.472  -1.241  9.260   1.00 98.17 246 A 1 
ATOM 1928 C CA  . PRO A 1 246 ? 22.571  -2.194  8.149   1.00 98.05 246 A 1 
ATOM 1929 C C   . PRO A 1 246 ? 21.242  -2.827  7.735   1.00 98.00 246 A 1 
ATOM 1930 O O   . PRO A 1 246 ? 21.084  -3.254  6.587   1.00 97.18 246 A 1 
ATOM 1931 C CB  . PRO A 1 246 ? 23.562  -3.260  8.624   1.00 97.39 246 A 1 
ATOM 1932 C CG  . PRO A 1 246 ? 24.426  -2.534  9.647   1.00 96.05 246 A 1 
ATOM 1933 C CD  . PRO A 1 246 ? 23.431  -1.574  10.295  1.00 97.75 246 A 1 
ATOM 1934 N N   . ARG A 1 247 ? 20.249  -2.887  8.625   1.00 98.26 247 A 1 
ATOM 1935 C CA  . ARG A 1 247 ? 18.919  -3.455  8.352   1.00 98.20 247 A 1 
ATOM 1936 C C   . ARG A 1 247 ? 18.099  -2.596  7.385   1.00 98.30 247 A 1 
ATOM 1937 O O   . ARG A 1 247 ? 17.176  -3.123  6.777   1.00 97.54 247 A 1 
ATOM 1938 C CB  . ARG A 1 247 ? 18.124  -3.672  9.648   1.00 97.73 247 A 1 
ATOM 1939 C CG  . ARG A 1 247 ? 18.810  -4.533  10.718  1.00 95.41 247 A 1 
ATOM 1940 C CD  . ARG A 1 247 ? 19.125  -5.948  10.226  1.00 93.15 247 A 1 
ATOM 1941 N NE  . ARG A 1 247 ? 20.566  -6.149  10.032  1.00 89.84 247 A 1 
ATOM 1942 C CZ  . ARG A 1 247 ? 21.149  -7.265  9.618   1.00 89.91 247 A 1 
ATOM 1943 N NH1 . ARG A 1 247 ? 20.460  -8.290  9.214   1.00 79.19 247 A 1 
ATOM 1944 N NH2 . ARG A 1 247 ? 22.444  -7.353  9.622   1.00 84.40 247 A 1 
ATOM 1945 N N   . LEU A 1 248 ? 18.461  -1.333  7.183   1.00 98.39 248 A 1 
ATOM 1946 C CA  . LEU A 1 248 ? 17.835  -0.453  6.187   1.00 98.23 248 A 1 
ATOM 1947 C C   . LEU A 1 248 ? 18.006  -0.962  4.746   1.00 98.03 248 A 1 
ATOM 1948 O O   . LEU A 1 248 ? 17.237  -0.578  3.873   1.00 97.17 248 A 1 
ATOM 1949 C CB  . LEU A 1 248 ? 18.425  0.960   6.311   1.00 98.19 248 A 1 
ATOM 1950 C CG  . LEU A 1 248 ? 18.136  1.692   7.632   1.00 97.88 248 A 1 
ATOM 1951 C CD1 . LEU A 1 248 ? 18.873  3.035   7.635   1.00 97.35 248 A 1 
ATOM 1952 C CD2 . LEU A 1 248 ? 16.653  1.962   7.827   1.00 97.03 248 A 1 
ATOM 1953 N N   . SER A 1 249 ? 18.961  -1.853  4.500   1.00 98.16 249 A 1 
ATOM 1954 C CA  . SER A 1 249 ? 19.204  -2.471  3.188   1.00 97.98 249 A 1 
ATOM 1955 C C   . SER A 1 249 ? 18.554  -3.851  3.036   1.00 97.91 249 A 1 
ATOM 1956 O O   . SER A 1 249 ? 18.894  -4.593  2.115   1.00 96.58 249 A 1 
ATOM 1957 C CB  . SER A 1 249 ? 20.708  -2.534  2.909   1.00 96.70 249 A 1 
ATOM 1958 O OG  . SER A 1 249 ? 21.312  -1.265  3.018   1.00 88.71 249 A 1 
ATOM 1959 N N   . HIS A 1 250 ? 17.648  -4.243  3.924   1.00 98.10 250 A 1 
ATOM 1960 C CA  . HIS A 1 250 ? 16.946  -5.522  3.810   1.00 98.26 250 A 1 
ATOM 1961 C C   . HIS A 1 250 ? 15.843  -5.465  2.747   1.00 98.03 250 A 1 
ATOM 1962 O O   . HIS A 1 250 ? 15.153  -4.460  2.611   1.00 97.32 250 A 1 
ATOM 1963 C CB  . HIS A 1 250 ? 16.409  -5.935  5.187   1.00 98.00 250 A 1 
ATOM 1964 C CG  . HIS A 1 250 ? 16.097  -7.406  5.262   1.00 98.08 250 A 1 
ATOM 1965 N ND1 . HIS A 1 250 ? 14.970  -8.033  4.777   1.00 91.08 250 A 1 
ATOM 1966 C CD2 . HIS A 1 250 ? 16.914  -8.389  5.744   1.00 90.48 250 A 1 
ATOM 1967 C CE1 . HIS A 1 250 ? 15.111  -9.358  4.955   1.00 91.58 250 A 1 
ATOM 1968 N NE2 . HIS A 1 250 ? 16.286  -9.608  5.543   1.00 93.08 250 A 1 
ATOM 1969 N N   . ALA A 1 251 ? 15.645  -6.551  2.005   1.00 97.95 251 A 1 
ATOM 1970 C CA  . ALA A 1 251 ? 14.596  -6.621  0.989   1.00 97.58 251 A 1 
ATOM 1971 C C   . ALA A 1 251 ? 13.169  -6.590  1.573   1.00 97.66 251 A 1 
ATOM 1972 O O   . ALA A 1 251 ? 12.249  -6.109  0.918   1.00 96.37 251 A 1 
ATOM 1973 C CB  . ALA A 1 251 ? 14.814  -7.888  0.159   1.00 96.40 251 A 1 
ATOM 1974 N N   . ASN A 1 252 ? 12.993  -7.076  2.798   1.00 98.14 252 A 1 
ATOM 1975 C CA  . ASN A 1 252 ? 11.707  -7.072  3.488   1.00 98.23 252 A 1 
ATOM 1976 C C   . ASN A 1 252 ? 11.411  -5.668  4.053   1.00 98.39 252 A 1 
ATOM 1977 O O   . ASN A 1 252 ? 12.118  -5.170  4.936   1.00 98.11 252 A 1 
ATOM 1978 C CB  . ASN A 1 252 ? 11.730  -8.172  4.562   1.00 98.10 252 A 1 
ATOM 1979 C CG  . ASN A 1 252 ? 10.399  -8.352  5.272   1.00 98.05 252 A 1 
ATOM 1980 O OD1 . ASN A 1 252 ? 9.770   -7.416  5.718   1.00 95.32 252 A 1 
ATOM 1981 N ND2 . ASN A 1 252 ? 9.959   -9.580  5.428   1.00 94.52 252 A 1 
ATOM 1982 N N   . SER A 1 253 ? 10.354  -5.045  3.555   1.00 98.22 253 A 1 
ATOM 1983 C CA  . SER A 1 253 ? 9.958   -3.685  3.934   1.00 98.27 253 A 1 
ATOM 1984 C C   . SER A 1 253 ? 9.631   -3.537  5.422   1.00 98.46 253 A 1 
ATOM 1985 O O   . SER A 1 253 ? 9.848   -2.475  6.001   1.00 98.05 253 A 1 
ATOM 1986 C CB  . SER A 1 253 ? 8.738   -3.273  3.106   1.00 97.50 253 A 1 
ATOM 1987 O OG  . SER A 1 253 ? 7.623   -4.054  3.440   1.00 93.94 253 A 1 
ATOM 1988 N N   . ALA A 1 254 ? 9.159   -4.601  6.074   1.00 98.43 254 A 1 
ATOM 1989 C CA  . ALA A 1 254 ? 8.866   -4.571  7.491   1.00 98.53 254 A 1 
ATOM 1990 C C   . ALA A 1 254 ? 10.135  -4.536  8.351   1.00 98.62 254 A 1 
ATOM 1991 O O   . ALA A 1 254 ? 10.161  -3.835  9.359   1.00 98.30 254 A 1 
ATOM 1992 C CB  . ALA A 1 254 ? 7.978   -5.767  7.843   1.00 98.26 254 A 1 
ATOM 1993 N N   . VAL A 1 255 ? 11.212  -5.210  7.919   1.00 98.68 255 A 1 
ATOM 1994 C CA  . VAL A 1 255 ? 12.532  -5.072  8.558   1.00 98.67 255 A 1 
ATOM 1995 C C   . VAL A 1 255 ? 13.014  -3.626  8.444   1.00 98.74 255 A 1 
ATOM 1996 O O   . VAL A 1 255 ? 13.449  -3.048  9.441   1.00 98.51 255 A 1 
ATOM 1997 C CB  . VAL A 1 255 ? 13.575  -6.027  7.944   1.00 98.46 255 A 1 
ATOM 1998 C CG1 . VAL A 1 255 ? 14.958  -5.852  8.583   1.00 97.60 255 A 1 
ATOM 1999 C CG2 . VAL A 1 255 ? 13.186  -7.496  8.122   1.00 97.52 255 A 1 
ATOM 2000 N N   . VAL A 1 256 ? 12.891  -3.019  7.262   1.00 98.67 256 A 1 
ATOM 2001 C CA  . VAL A 1 256 ? 13.290  -1.634  7.022   1.00 98.62 256 A 1 
ATOM 2002 C C   . VAL A 1 256 ? 12.487  -0.672  7.907   1.00 98.72 256 A 1 
ATOM 2003 O O   . VAL A 1 256 ? 13.088  0.134   8.615   1.00 98.49 256 A 1 
ATOM 2004 C CB  . VAL A 1 256 ? 13.153  -1.252  5.535   1.00 98.45 256 A 1 
ATOM 2005 C CG1 . VAL A 1 256 ? 13.531  0.216   5.285   1.00 97.56 256 A 1 
ATOM 2006 C CG2 . VAL A 1 256 ? 14.055  -2.124  4.660   1.00 97.62 256 A 1 
ATOM 2007 N N   . LEU A 1 257 ? 11.165  -0.781  7.937   1.00 98.74 257 A 1 
ATOM 2008 C CA  . LEU A 1 257 ? 10.322  0.099   8.757   1.00 98.74 257 A 1 
ATOM 2009 C C   . LEU A 1 257 ? 10.551  -0.083  10.263  1.00 98.78 257 A 1 
ATOM 2010 O O   . LEU A 1 257 ? 10.587  0.909   10.988  1.00 98.42 257 A 1 
ATOM 2011 C CB  . LEU A 1 257 ? 8.843   -0.109  8.396   1.00 98.42 257 A 1 
ATOM 2012 C CG  . LEU A 1 257 ? 8.397   0.665   7.142   1.00 96.21 257 A 1 
ATOM 2013 C CD1 . LEU A 1 257 ? 6.986   0.239   6.739   1.00 94.03 257 A 1 
ATOM 2014 C CD2 . LEU A 1 257 ? 8.366   2.178   7.386   1.00 93.94 257 A 1 
ATOM 2015 N N   . SER A 1 258 ? 10.753  -1.299  10.729  1.00 98.61 258 A 1 
ATOM 2016 C CA  . SER A 1 258 ? 11.093  -1.535  12.135  1.00 98.69 258 A 1 
ATOM 2017 C C   . SER A 1 258 ? 12.476  -0.984  12.486  1.00 98.67 258 A 1 
ATOM 2018 O O   . SER A 1 258 ? 12.648  -0.401  13.558  1.00 98.27 258 A 1 
ATOM 2019 C CB  . SER A 1 258 ? 10.998  -3.033  12.471  1.00 98.41 258 A 1 
ATOM 2020 O OG  . SER A 1 258 ? 9.659   -3.477  12.318  1.00 96.58 258 A 1 
ATOM 2021 N N   . ALA A 1 259 ? 13.451  -1.055  11.573  1.00 98.70 259 A 1 
ATOM 2022 C CA  . ALA A 1 259 ? 14.738  -0.390  11.744  1.00 98.74 259 A 1 
ATOM 2023 C C   . ALA A 1 259 ? 14.580  1.140   11.779  1.00 98.73 259 A 1 
ATOM 2024 O O   . ALA A 1 259 ? 15.111  1.791   12.682  1.00 98.42 259 A 1 
ATOM 2025 C CB  . ALA A 1 259 ? 15.699  -0.838  10.640  1.00 98.58 259 A 1 
ATOM 2026 N N   . VAL A 1 260 ? 13.781  1.719   10.871  1.00 98.71 260 A 1 
ATOM 2027 C CA  . VAL A 1 260 ? 13.452  3.156   10.875  1.00 98.65 260 A 1 
ATOM 2028 C C   . VAL A 1 260 ? 12.814  3.563   12.203  1.00 98.69 260 A 1 
ATOM 2029 O O   . VAL A 1 260 ? 13.203  4.584   12.758  1.00 98.26 260 A 1 
ATOM 2030 C CB  . VAL A 1 260 ? 12.545  3.529   9.688   1.00 98.52 260 A 1 
ATOM 2031 C CG1 . VAL A 1 260 ? 11.993  4.958   9.782   1.00 97.73 260 A 1 
ATOM 2032 C CG2 . VAL A 1 260 ? 13.310  3.444   8.364   1.00 97.79 260 A 1 
ATOM 2033 N N   . LYS A 1 261 ? 11.900  2.766   12.751  1.00 98.66 261 A 1 
ATOM 2034 C CA  . LYS A 1 261 ? 11.291  3.021   14.065  1.00 98.52 261 A 1 
ATOM 2035 C C   . LYS A 1 261 ? 12.337  3.141   15.167  1.00 98.40 261 A 1 
ATOM 2036 O O   . LYS A 1 261 ? 12.329  4.121   15.910  1.00 97.77 261 A 1 
ATOM 2037 C CB  . LYS A 1 261 ? 10.276  1.918   14.390  1.00 98.01 261 A 1 
ATOM 2038 C CG  . LYS A 1 261 ? 9.573   2.139   15.751  1.00 96.82 261 A 1 
ATOM 2039 C CD  . LYS A 1 261 ? 8.473   1.114   16.024  1.00 94.47 261 A 1 
ATOM 2040 C CE  . LYS A 1 261 ? 9.037   -0.309  16.166  1.00 89.13 261 A 1 
ATOM 2041 N NZ  . LYS A 1 261 ? 7.985   -1.293  16.440  1.00 86.50 261 A 1 
ATOM 2042 N N   . VAL A 1 262 ? 13.250  2.173   15.267  1.00 98.44 262 A 1 
ATOM 2043 C CA  . VAL A 1 262 ? 14.329  2.196   16.266  1.00 98.26 262 A 1 
ATOM 2044 C C   . VAL A 1 262 ? 15.186  3.449   16.095  1.00 98.13 262 A 1 
ATOM 2045 O O   . VAL A 1 262 ? 15.397  4.187   17.055  1.00 97.64 262 A 1 
ATOM 2046 C CB  . VAL A 1 262 ? 15.207  0.930   16.177  1.00 97.96 262 A 1 
ATOM 2047 C CG1 . VAL A 1 262 ? 16.396  0.986   17.144  1.00 96.44 262 A 1 
ATOM 2048 C CG2 . VAL A 1 262 ? 14.416  -0.332  16.524  1.00 96.62 262 A 1 
ATOM 2049 N N   . LEU A 1 263 ? 15.622  3.736   14.863  1.00 98.30 263 A 1 
ATOM 2050 C CA  . LEU A 1 263 ? 16.484  4.878   14.561  1.00 98.23 263 A 1 
ATOM 2051 C C   . LEU A 1 263 ? 15.777  6.214   14.832  1.00 97.94 263 A 1 
ATOM 2052 O O   . LEU A 1 263 ? 16.378  7.094   15.444  1.00 97.14 263 A 1 
ATOM 2053 C CB  . LEU A 1 263 ? 16.971  4.781   13.107  1.00 98.27 263 A 1 
ATOM 2054 C CG  . LEU A 1 263 ? 17.851  3.551   12.801  1.00 97.96 263 A 1 
ATOM 2055 C CD1 . LEU A 1 263 ? 18.174  3.501   11.308  1.00 97.22 263 A 1 
ATOM 2056 C CD2 . LEU A 1 263 ? 19.171  3.546   13.577  1.00 97.09 263 A 1 
ATOM 2057 N N   . MET A 1 264 ? 14.516  6.366   14.463  1.00 98.10 264 A 1 
ATOM 2058 C CA  . MET A 1 264 ? 13.741  7.579   14.719  1.00 97.82 264 A 1 
ATOM 2059 C C   . MET A 1 264 ? 13.565  7.861   16.213  1.00 97.26 264 A 1 
ATOM 2060 O O   . MET A 1 264 ? 13.661  9.017   16.623  1.00 96.12 264 A 1 
ATOM 2061 C CB  . MET A 1 264 ? 12.366  7.475   14.045  1.00 97.82 264 A 1 
ATOM 2062 C CG  . MET A 1 264 ? 12.432  7.709   12.526  1.00 96.54 264 A 1 
ATOM 2063 S SD  . MET A 1 264 ? 12.899  9.396   12.000  1.00 95.57 264 A 1 
ATOM 2064 C CE  . MET A 1 264 ? 11.508  10.354  12.647  1.00 89.69 264 A 1 
ATOM 2065 N N   . LYS A 1 265 ? 13.353  6.829   17.030  1.00 97.68 265 A 1 
ATOM 2066 C CA  . LYS A 1 265 ? 13.271  6.971   18.491  1.00 97.07 265 A 1 
ATOM 2067 C C   . LYS A 1 265 ? 14.630  7.343   19.092  1.00 96.79 265 A 1 
ATOM 2068 O O   . LYS A 1 265 ? 14.703  8.254   19.909  1.00 95.38 265 A 1 
ATOM 2069 C CB  . LYS A 1 265 ? 12.713  5.686   19.135  1.00 96.38 265 A 1 
ATOM 2070 C CG  . LYS A 1 265 ? 11.222  5.467   18.809  1.00 91.07 265 A 1 
ATOM 2071 C CD  . LYS A 1 265 ? 10.632  4.185   19.428  1.00 87.49 265 A 1 
ATOM 2072 C CE  . LYS A 1 265 ? 10.212  4.383   20.903  1.00 81.99 265 A 1 
ATOM 2073 N NZ  . LYS A 1 265 ? 9.449   3.220   21.443  1.00 75.77 265 A 1 
ATOM 2074 N N   . PHE A 1 266 ? 15.697  6.681   18.664  1.00 97.11 266 A 1 
ATOM 2075 C CA  . PHE A 1 266 ? 17.025  6.880   19.250  1.00 97.15 266 A 1 
ATOM 2076 C C   . PHE A 1 266 ? 17.713  8.164   18.756  1.00 96.71 266 A 1 
ATOM 2077 O O   . PHE A 1 266 ? 18.538  8.720   19.478  1.00 94.91 266 A 1 
ATOM 2078 C CB  . PHE A 1 266 ? 17.885  5.642   19.015  1.00 96.92 266 A 1 
ATOM 2079 C CG  . PHE A 1 266 ? 17.529  4.410   19.837  1.00 96.66 266 A 1 
ATOM 2080 C CD1 . PHE A 1 266 ? 16.334  4.287   20.577  1.00 92.88 266 A 1 
ATOM 2081 C CD2 . PHE A 1 266 ? 18.447  3.345   19.880  1.00 92.46 266 A 1 
ATOM 2082 C CE1 . PHE A 1 266 ? 16.053  3.143   21.327  1.00 91.12 266 A 1 
ATOM 2083 C CE2 . PHE A 1 266 ? 18.173  2.191   20.628  1.00 91.71 266 A 1 
ATOM 2084 C CZ  . PHE A 1 266 ? 16.980  2.089   21.356  1.00 93.73 266 A 1 
ATOM 2085 N N   . LEU A 1 267 ? 17.310  8.697   17.601  1.00 96.58 267 A 1 
ATOM 2086 C CA  . LEU A 1 267 ? 17.753  10.010  17.120  1.00 95.88 267 A 1 
ATOM 2087 C C   . LEU A 1 267 ? 17.488  11.145  18.118  1.00 95.68 267 A 1 
ATOM 2088 O O   . LEU A 1 267 ? 18.188  12.147  18.074  1.00 93.74 267 A 1 
ATOM 2089 C CB  . LEU A 1 267 ? 17.020  10.332  15.800  1.00 94.69 267 A 1 
ATOM 2090 C CG  . LEU A 1 267 ? 17.771  9.876   14.539  1.00 91.70 267 A 1 
ATOM 2091 C CD1 . LEU A 1 267 ? 16.848  9.989   13.328  1.00 88.58 267 A 1 
ATOM 2092 C CD2 . LEU A 1 267 ? 18.985  10.753  14.269  1.00 88.70 267 A 1 
ATOM 2093 N N   . GLU A 1 268 ? 16.495  11.018  18.987  1.00 95.21 268 A 1 
ATOM 2094 C CA  . GLU A 1 268 ? 16.213  12.031  19.999  1.00 94.23 268 A 1 
ATOM 2095 C C   . GLU A 1 268 ? 17.264  12.073  21.121  1.00 94.20 268 A 1 
ATOM 2096 O O   . GLU A 1 268 ? 17.447  13.113  21.750  1.00 90.79 268 A 1 
ATOM 2097 C CB  . GLU A 1 268 ? 14.814  11.841  20.600  1.00 92.33 268 A 1 
ATOM 2098 C CG  . GLU A 1 268 ? 13.724  11.925  19.529  1.00 84.76 268 A 1 
ATOM 2099 C CD  . GLU A 1 268 ? 12.362  12.390  20.056  1.00 81.29 268 A 1 
ATOM 2100 O OE1 . GLU A 1 268 ? 11.582  12.874  19.200  1.00 73.66 268 A 1 
ATOM 2101 O OE2 . GLU A 1 268 ? 12.117  12.356  21.270  1.00 74.57 268 A 1 
ATOM 2102 N N   . LEU A 1 269 ? 17.966  10.972  21.324  1.00 94.77 269 A 1 
ATOM 2103 C CA  . LEU A 1 269 ? 18.999  10.819  22.343  1.00 94.21 269 A 1 
ATOM 2104 C C   . LEU A 1 269 ? 20.390  11.245  21.849  1.00 94.78 269 A 1 
ATOM 2105 O O   . LEU A 1 269 ? 21.308  11.367  22.650  1.00 91.93 269 A 1 
ATOM 2106 C CB  . LEU A 1 269 ? 19.019  9.360   22.814  1.00 92.60 269 A 1 
ATOM 2107 C CG  . LEU A 1 269 ? 17.672  8.828   23.357  1.00 89.47 269 A 1 
ATOM 2108 C CD1 . LEU A 1 269 ? 17.784  7.343   23.640  1.00 83.55 269 A 1 
ATOM 2109 C CD2 . LEU A 1 269 ? 17.252  9.551   24.633  1.00 83.09 269 A 1 
ATOM 2110 N N   . LEU A 1 270 ? 20.548  11.440  20.534  1.00 94.52 270 A 1 
ATOM 2111 C CA  . LEU A 1 270 ? 21.825  11.793  19.935  1.00 94.96 270 A 1 
ATOM 2112 C C   . LEU A 1 270 ? 22.035  13.314  19.918  1.00 94.97 270 A 1 
ATOM 2113 O O   . LEU A 1 270 ? 21.089  14.069  19.655  1.00 93.12 270 A 1 
ATOM 2114 C CB  . LEU A 1 270 ? 21.925  11.207  18.513  1.00 94.46 270 A 1 
ATOM 2115 C CG  . LEU A 1 270 ? 21.883  9.665   18.443  1.00 94.01 270 A 1 
ATOM 2116 C CD1 . LEU A 1 270 ? 21.904  9.234   16.983  1.00 91.25 270 A 1 
ATOM 2117 C CD2 . LEU A 1 270 ? 23.066  9.014   19.150  1.00 91.08 270 A 1 
ATOM 2118 N N   . PRO A 1 271 ? 23.274  13.788  20.092  1.00 93.51 271 A 1 
ATOM 2119 C CA  . PRO A 1 271 ? 23.611  15.202  19.950  1.00 92.33 271 A 1 
ATOM 2120 C C   . PRO A 1 271 ? 23.313  15.690  18.526  1.00 92.32 271 A 1 
ATOM 2121 O O   . PRO A 1 271 ? 23.852  15.169  17.551  1.00 90.29 271 A 1 
ATOM 2122 C CB  . PRO A 1 271 ? 25.100  15.326  20.299  1.00 90.79 271 A 1 
ATOM 2123 C CG  . PRO A 1 271 ? 25.410  14.063  21.093  1.00 88.59 271 A 1 
ATOM 2124 C CD  . PRO A 1 271 ? 24.445  13.032  20.506  1.00 91.96 271 A 1 
ATOM 2125 N N   . LYS A 1 272 ? 22.475  16.733  18.402  1.00 93.43 272 A 1 
ATOM 2126 C CA  . LYS A 1 272 ? 21.993  17.248  17.106  1.00 92.28 272 A 1 
ATOM 2127 C C   . LYS A 1 272 ? 23.081  17.891  16.237  1.00 92.45 272 A 1 
ATOM 2128 O O   . LYS A 1 272 ? 22.916  18.007  15.031  1.00 87.60 272 A 1 
ATOM 2129 C CB  . LYS A 1 272 ? 20.861  18.255  17.328  1.00 88.84 272 A 1 
ATOM 2130 C CG  . LYS A 1 272 ? 19.610  17.601  17.930  1.00 82.58 272 A 1 
ATOM 2131 C CD  . LYS A 1 272 ? 18.468  18.611  18.027  1.00 72.65 272 A 1 
ATOM 2132 C CE  . LYS A 1 272 ? 17.246  17.923  18.621  1.00 67.46 272 A 1 
ATOM 2133 N NZ  . LYS A 1 272 ? 16.088  18.844  18.742  1.00 59.60 272 A 1 
ATOM 2134 N N   . ASP A 1 273 ? 24.162  18.327  16.849  1.00 91.52 273 A 1 
ATOM 2135 C CA  . ASP A 1 273 ? 25.330  18.927  16.223  1.00 90.44 273 A 1 
ATOM 2136 C C   . ASP A 1 273 ? 26.398  17.895  15.834  1.00 91.46 273 A 1 
ATOM 2137 O O   . ASP A 1 273 ? 27.385  18.237  15.187  1.00 86.65 273 A 1 
ATOM 2138 C CB  . ASP A 1 273 ? 25.886  20.011  17.163  1.00 86.75 273 A 1 
ATOM 2139 C CG  . ASP A 1 273 ? 26.277  19.503  18.562  1.00 78.21 273 A 1 
ATOM 2140 O OD1 . ASP A 1 273 ? 25.635  18.548  19.068  1.00 66.88 273 A 1 
ATOM 2141 O OD2 . ASP A 1 273 ? 27.183  20.129  19.160  1.00 70.90 273 A 1 
ATOM 2142 N N   . SER A 1 274 ? 26.194  16.624  16.172  1.00 92.81 274 A 1 
ATOM 2143 C CA  . SER A 1 274 ? 27.152  15.578  15.829  1.00 92.81 274 A 1 
ATOM 2144 C C   . SER A 1 274 ? 27.127  15.210  14.340  1.00 94.12 274 A 1 
ATOM 2145 O O   . SER A 1 274 ? 26.079  15.165  13.685  1.00 92.24 274 A 1 
ATOM 2146 C CB  . SER A 1 274 ? 26.950  14.334  16.707  1.00 89.98 274 A 1 
ATOM 2147 O OG  . SER A 1 274 ? 25.751  13.660  16.407  1.00 85.46 274 A 1 
ATOM 2148 N N   . ASP A 1 275 ? 28.304  14.861  13.801  1.00 95.28 275 A 1 
ATOM 2149 C CA  . ASP A 1 275 ? 28.418  14.333  12.437  1.00 95.32 275 A 1 
ATOM 2150 C C   . ASP A 1 275 ? 27.615  13.046  12.257  1.00 95.96 275 A 1 
ATOM 2151 O O   . ASP A 1 275 ? 27.020  12.823  11.207  1.00 94.49 275 A 1 
ATOM 2152 C CB  . ASP A 1 275 ? 29.893  14.056  12.116  1.00 93.74 275 A 1 
ATOM 2153 C CG  . ASP A 1 275 ? 30.730  15.317  11.913  1.00 86.39 275 A 1 
ATOM 2154 O OD1 . ASP A 1 275 ? 30.162  16.325  11.435  1.00 79.57 275 A 1 
ATOM 2155 O OD2 . ASP A 1 275 ? 31.946  15.232  12.177  1.00 80.30 275 A 1 
ATOM 2156 N N   . TYR A 1 276 ? 27.560  12.209  13.291  1.00 96.10 276 A 1 
ATOM 2157 C CA  . TYR A 1 276 ? 26.811  10.958  13.266  1.00 96.60 276 A 1 
ATOM 2158 C C   . TYR A 1 276 ? 25.306  11.192  13.114  1.00 96.90 276 A 1 
ATOM 2159 O O   . TYR A 1 276 ? 24.669  10.536  12.294  1.00 96.36 276 A 1 
ATOM 2160 C CB  . TYR A 1 276 ? 27.118  10.142  14.523  1.00 96.35 276 A 1 
ATOM 2161 C CG  . TYR A 1 276 ? 26.445  8.790   14.492  1.00 96.80 276 A 1 
ATOM 2162 C CD1 . TYR A 1 276 ? 25.255  8.556   15.218  1.00 95.64 276 A 1 
ATOM 2163 C CD2 . TYR A 1 276 ? 26.960  7.766   13.674  1.00 95.85 276 A 1 
ATOM 2164 C CE1 . TYR A 1 276 ? 24.588  7.328   15.114  1.00 95.48 276 A 1 
ATOM 2165 C CE2 . TYR A 1 276 ? 26.299  6.539   13.557  1.00 95.40 276 A 1 
ATOM 2166 C CZ  . TYR A 1 276 ? 25.109  6.327   14.273  1.00 96.11 276 A 1 
ATOM 2167 O OH  . TYR A 1 276 ? 24.438  5.137   14.134  1.00 94.93 276 A 1 
ATOM 2168 N N   . TYR A 1 277 ? 24.755  12.176  13.823  1.00 96.81 277 A 1 
ATOM 2169 C CA  . TYR A 1 277 ? 23.347  12.561  13.696  1.00 96.98 277 A 1 
ATOM 2170 C C   . TYR A 1 277 ? 23.001  12.966  12.257  1.00 96.93 277 A 1 
ATOM 2171 O O   . TYR A 1 277 ? 22.066  12.433  11.656  1.00 96.46 277 A 1 
ATOM 2172 C CB  . TYR A 1 277 ? 23.058  13.700  14.678  1.00 96.35 277 A 1 
ATOM 2173 C CG  . TYR A 1 277 ? 21.634  14.209  14.642  1.00 96.44 277 A 1 
ATOM 2174 C CD1 . TYR A 1 277 ? 21.279  15.258  13.768  1.00 94.53 277 A 1 
ATOM 2175 C CD2 . TYR A 1 277 ? 20.679  13.644  15.493  1.00 94.66 277 A 1 
ATOM 2176 C CE1 . TYR A 1 277 ? 19.966  15.744  13.755  1.00 93.82 277 A 1 
ATOM 2177 C CE2 . TYR A 1 277 ? 19.353  14.136  15.491  1.00 93.50 277 A 1 
ATOM 2178 C CZ  . TYR A 1 277 ? 19.002  15.183  14.624  1.00 94.13 277 A 1 
ATOM 2179 O OH  . TYR A 1 277 ? 17.726  15.673  14.631  1.00 92.12 277 A 1 
ATOM 2180 N N   . ASN A 1 278 ? 23.806  13.840  11.654  1.00 96.71 278 A 1 
ATOM 2181 C CA  . ASN A 1 278 ? 23.603  14.295  10.284  1.00 96.27 278 A 1 
ATOM 2182 C C   . ASN A 1 278 ? 23.782  13.168  9.252   1.00 96.32 278 A 1 
ATOM 2183 O O   . ASN A 1 278 ? 23.057  13.106  8.256   1.00 95.15 278 A 1 
ATOM 2184 C CB  . ASN A 1 278 ? 24.586  15.442  10.011  1.00 95.13 278 A 1 
ATOM 2185 C CG  . ASN A 1 278 ? 24.178  16.701  10.741  1.00 90.71 278 A 1 
ATOM 2186 O OD1 . ASN A 1 278 ? 23.039  17.126  10.695  1.00 81.19 278 A 1 
ATOM 2187 N ND2 . ASN A 1 278 ? 25.102  17.348  11.423  1.00 78.79 278 A 1 
ATOM 2188 N N   . MET A 1 279 ? 24.731  12.263  9.473   1.00 96.79 279 A 1 
ATOM 2189 C CA  . MET A 1 279 ? 24.916  11.080  8.645   1.00 96.47 279 A 1 
ATOM 2190 C C   . MET A 1 279 ? 23.699  10.153  8.728   1.00 96.77 279 A 1 
ATOM 2191 O O   . MET A 1 279 ? 23.242  9.664   7.695   1.00 95.85 279 A 1 
ATOM 2192 C CB  . MET A 1 279 ? 26.192  10.352  9.066   1.00 95.10 279 A 1 
ATOM 2193 C CG  . MET A 1 279 ? 26.476  9.137   8.170   1.00 85.63 279 A 1 
ATOM 2194 S SD  . MET A 1 279 ? 27.746  7.997   8.789   1.00 76.02 279 A 1 
ATOM 2195 C CE  . MET A 1 279 ? 26.955  7.404   10.297  1.00 65.47 279 A 1 
ATOM 2196 N N   . LEU A 1 280 ? 23.157  9.932   9.919   1.00 96.92 280 A 1 
ATOM 2197 C CA  . LEU A 1 280 ? 22.014  9.062   10.124  1.00 97.29 280 A 1 
ATOM 2198 C C   . LEU A 1 280 ? 20.755  9.613   9.451   1.00 97.45 280 A 1 
ATOM 2199 O O   . LEU A 1 280 ? 20.063  8.864   8.763   1.00 96.93 280 A 1 
ATOM 2200 C CB  . LEU A 1 280 ? 21.835  8.825   11.636  1.00 96.89 280 A 1 
ATOM 2201 C CG  . LEU A 1 280 ? 20.794  7.749   11.981  1.00 93.80 280 A 1 
ATOM 2202 C CD1 . LEU A 1 280 ? 21.149  6.384   11.388  1.00 90.99 280 A 1 
ATOM 2203 C CD2 . LEU A 1 280 ? 20.711  7.580   13.502  1.00 91.00 280 A 1 
ATOM 2204 N N   . LEU A 1 281 ? 20.512  10.922  9.536   1.00 97.35 281 A 1 
ATOM 2205 C CA  . LEU A 1 281 ? 19.427  11.581  8.795   1.00 97.19 281 A 1 
ATOM 2206 C C   . LEU A 1 281 ? 19.552  11.357  7.283   1.00 97.01 281 A 1 
ATOM 2207 O O   . LEU A 1 281 ? 18.568  11.013  6.625   1.00 96.33 281 A 1 
ATOM 2208 C CB  . LEU A 1 281 ? 19.410  13.085  9.103   1.00 96.47 281 A 1 
ATOM 2209 C CG  . LEU A 1 281 ? 18.966  13.480  10.527  1.00 94.24 281 A 1 
ATOM 2210 C CD1 . LEU A 1 281 ? 19.053  15.002  10.652  1.00 91.14 281 A 1 
ATOM 2211 C CD2 . LEU A 1 281 ? 17.537  13.064  10.836  1.00 90.73 281 A 1 
ATOM 2212 N N   . LYS A 1 282 ? 20.758  11.477  6.717   1.00 96.83 282 A 1 
ATOM 2213 C CA  . LYS A 1 282 ? 21.009  11.190  5.297   1.00 96.47 282 A 1 
ATOM 2214 C C   . LYS A 1 282 ? 20.817  9.719   4.948   1.00 96.68 282 A 1 
ATOM 2215 O O   . LYS A 1 282 ? 20.344  9.425   3.857   1.00 95.53 282 A 1 
ATOM 2216 C CB  . LYS A 1 282 ? 22.417  11.637  4.895   1.00 95.18 282 A 1 
ATOM 2217 C CG  . LYS A 1 282 ? 22.513  13.162  4.750   1.00 85.12 282 A 1 
ATOM 2218 C CD  . LYS A 1 282 ? 23.932  13.560  4.342   1.00 78.08 282 A 1 
ATOM 2219 C CE  . LYS A 1 282 ? 24.015  15.079  4.173   1.00 66.03 282 A 1 
ATOM 2220 N NZ  . LYS A 1 282 ? 25.385  15.526  3.816   1.00 57.06 282 A 1 
ATOM 2221 N N   . LYS A 1 283 ? 21.178  8.794   5.845   1.00 96.80 283 A 1 
ATOM 2222 C CA  . LYS A 1 283 ? 20.996  7.352   5.635   1.00 96.73 283 A 1 
ATOM 2223 C C   . LYS A 1 283 ? 19.530  6.903   5.691   1.00 97.33 283 A 1 
ATOM 2224 O O   . LYS A 1 283 ? 19.221  5.841   5.164   1.00 96.70 283 A 1 
ATOM 2225 C CB  . LYS A 1 283 ? 21.837  6.537   6.636   1.00 95.67 283 A 1 
ATOM 2226 C CG  . LYS A 1 283 ? 23.312  6.357   6.203   1.00 90.24 283 A 1 
ATOM 2227 C CD  . LYS A 1 283 ? 23.989  5.275   7.075   1.00 84.12 283 A 1 
ATOM 2228 C CE  . LYS A 1 283 ? 25.376  4.866   6.571   1.00 77.72 283 A 1 
ATOM 2229 N NZ  . LYS A 1 283 ? 25.881  3.640   7.251   1.00 69.58 283 A 1 
ATOM 2230 N N   . LEU A 1 284 ? 18.631  7.674   6.308   1.00 97.59 284 A 1 
ATOM 2231 C CA  . LEU A 1 284 ? 17.214  7.322   6.406   1.00 97.93 284 A 1 
ATOM 2232 C C   . LEU A 1 284 ? 16.416  7.630   5.132   1.00 98.06 284 A 1 
ATOM 2233 O O   . LEU A 1 284 ? 15.447  6.936   4.854   1.00 97.59 284 A 1 
ATOM 2234 C CB  . LEU A 1 284 ? 16.586  8.044   7.618   1.00 97.82 284 A 1 
ATOM 2235 C CG  . LEU A 1 284 ? 16.951  7.428   8.980   1.00 96.99 284 A 1 
ATOM 2236 C CD1 . LEU A 1 284 ? 16.504  8.362   10.104  1.00 95.34 284 A 1 
ATOM 2237 C CD2 . LEU A 1 284 ? 16.266  6.081   9.193   1.00 94.91 284 A 1 
ATOM 2238 N N   . ALA A 1 285 ? 16.816  8.623   4.338   1.00 98.04 285 A 1 
ATOM 2239 C CA  . ALA A 1 285 ? 16.052  9.026   3.158   1.00 97.91 285 A 1 
ATOM 2240 C C   . ALA A 1 285 ? 15.974  7.949   2.058   1.00 98.08 285 A 1 
ATOM 2241 O O   . ALA A 1 285 ? 14.862  7.613   1.655   1.00 97.47 285 A 1 
ATOM 2242 C CB  . ALA A 1 285 ? 16.580  10.377  2.644   1.00 97.21 285 A 1 
ATOM 2243 N N   . PRO A 1 286 ? 17.099  7.363   1.581   1.00 97.53 286 A 1 
ATOM 2244 C CA  . PRO A 1 286 ? 17.050  6.398   0.475   1.00 97.22 286 A 1 
ATOM 2245 C C   . PRO A 1 286 ? 16.188  5.159   0.747   1.00 97.41 286 A 1 
ATOM 2246 O O   . PRO A 1 286 ? 15.371  4.820   -0.118  1.00 96.86 286 A 1 
ATOM 2247 C CB  . PRO A 1 286 ? 18.506  6.051   0.146   1.00 96.26 286 A 1 
ATOM 2248 C CG  . PRO A 1 286 ? 19.303  7.213   0.717   1.00 94.36 286 A 1 
ATOM 2249 C CD  . PRO A 1 286 ? 18.469  7.647   1.919   1.00 96.49 286 A 1 
ATOM 2250 N N   . PRO A 1 287 ? 16.255  4.511   1.930   1.00 98.06 287 A 1 
ATOM 2251 C CA  . PRO A 1 287 ? 15.379  3.384   2.257   1.00 98.05 287 A 1 
ATOM 2252 C C   . PRO A 1 287 ? 13.898  3.748   2.249   1.00 98.19 287 A 1 
ATOM 2253 O O   . PRO A 1 287 ? 13.089  3.007   1.692   1.00 97.48 287 A 1 
ATOM 2254 C CB  . PRO A 1 287 ? 15.818  2.904   3.646   1.00 97.63 287 A 1 
ATOM 2255 C CG  . PRO A 1 287 ? 17.264  3.361   3.740   1.00 95.70 287 A 1 
ATOM 2256 C CD  . PRO A 1 287 ? 17.249  4.673   2.974   1.00 97.57 287 A 1 
ATOM 2257 N N   . LEU A 1 288 ? 13.521  4.910   2.787   1.00 98.37 288 A 1 
ATOM 2258 C CA  . LEU A 1 288 ? 12.134  5.376   2.787   1.00 98.25 288 A 1 
ATOM 2259 C C   . LEU A 1 288 ? 11.609  5.586   1.357   1.00 98.09 288 A 1 
ATOM 2260 O O   . LEU A 1 288 ? 10.487  5.202   1.045   1.00 97.34 288 A 1 
ATOM 2261 C CB  . LEU A 1 288 ? 12.013  6.682   3.588   1.00 98.28 288 A 1 
ATOM 2262 C CG  . LEU A 1 288 ? 12.191  6.524   5.109   1.00 97.97 288 A 1 
ATOM 2263 C CD1 . LEU A 1 288 ? 12.236  7.903   5.767   1.00 97.44 288 A 1 
ATOM 2264 C CD2 . LEU A 1 288 ? 11.044  5.733   5.745   1.00 97.14 288 A 1 
ATOM 2265 N N   . VAL A 1 289 ? 12.439  6.133   0.481   1.00 97.75 289 A 1 
ATOM 2266 C CA  . VAL A 1 289 ? 12.120  6.291   -0.938  1.00 97.17 289 A 1 
ATOM 2267 C C   . VAL A 1 289 ? 11.998  4.926   -1.639  1.00 96.61 289 A 1 
ATOM 2268 O O   . VAL A 1 289 ? 11.104  4.736   -2.462  1.00 95.35 289 A 1 
ATOM 2269 C CB  . VAL A 1 289 ? 13.185  7.168   -1.606  1.00 96.24 289 A 1 
ATOM 2270 C CG1 . VAL A 1 289 ? 13.070  7.181   -3.123  1.00 94.11 289 A 1 
ATOM 2271 C CG2 . VAL A 1 289 ? 13.064  8.615   -1.119  1.00 94.63 289 A 1 
ATOM 2272 N N   . THR A 1 290 ? 12.854  3.969   -1.304  1.00 97.05 290 A 1 
ATOM 2273 C CA  . THR A 1 290 ? 12.825  2.615   -1.878  1.00 96.51 290 A 1 
ATOM 2274 C C   . THR A 1 290 ? 11.538  1.872   -1.542  1.00 96.27 290 A 1 
ATOM 2275 O O   . THR A 1 290 ? 11.013  1.163   -2.405  1.00 95.03 290 A 1 
ATOM 2276 C CB  . THR A 1 290 ? 14.064  1.820   -1.448  1.00 95.93 290 A 1 
ATOM 2277 O OG1 . THR A 1 290 ? 15.192  2.441   -2.028  1.00 90.47 290 A 1 
ATOM 2278 C CG2 . THR A 1 290 ? 14.063  0.379   -1.967  1.00 90.18 290 A 1 
ATOM 2279 N N   . LEU A 1 291 ? 10.954  2.100   -0.370  1.00 97.51 291 A 1 
ATOM 2280 C CA  . LEU A 1 291 ? 9.662   1.504   0.003   1.00 97.31 291 A 1 
ATOM 2281 C C   . LEU A 1 291 ? 8.528   1.868   -0.967  1.00 96.76 291 A 1 
ATOM 2282 O O   . LEU A 1 291 ? 7.604   1.078   -1.156  1.00 95.60 291 A 1 
ATOM 2283 C CB  . LEU A 1 291 ? 9.283   1.931   1.433   1.00 97.63 291 A 1 
ATOM 2284 C CG  . LEU A 1 291 ? 10.208  1.408   2.548   1.00 97.43 291 A 1 
ATOM 2285 C CD1 . LEU A 1 291 ? 9.802   2.023   3.889   1.00 96.83 291 A 1 
ATOM 2286 C CD2 . LEU A 1 291 ? 10.148  -0.112  2.682   1.00 96.45 291 A 1 
ATOM 2287 N N   . LEU A 1 292 ? 8.612   3.008   -1.652  1.00 96.50 292 A 1 
ATOM 2288 C CA  . LEU A 1 292 ? 7.627   3.462   -2.633  1.00 95.65 292 A 1 
ATOM 2289 C C   . LEU A 1 292 ? 7.730   2.755   -3.995  1.00 94.30 292 A 1 
ATOM 2290 O O   . LEU A 1 292 ? 6.929   3.018   -4.893  1.00 91.66 292 A 1 
ATOM 2291 C CB  . LEU A 1 292 ? 7.730   4.986   -2.820  1.00 95.48 292 A 1 
ATOM 2292 C CG  . LEU A 1 292 ? 7.643   5.796   -1.522  1.00 94.98 292 A 1 
ATOM 2293 C CD1 . LEU A 1 292 ? 7.732   7.286   -1.856  1.00 93.20 292 A 1 
ATOM 2294 C CD2 . LEU A 1 292 ? 6.342   5.549   -0.770  1.00 92.75 292 A 1 
ATOM 2295 N N   . SER A 1 293 ? 8.699   1.859   -4.169  1.00 93.74 293 A 1 
ATOM 2296 C CA  . SER A 1 293 ? 8.825   1.010   -5.352  1.00 92.05 293 A 1 
ATOM 2297 C C   . SER A 1 293 ? 8.295   -0.411  -5.140  1.00 91.90 293 A 1 
ATOM 2298 O O   . SER A 1 293 ? 8.316   -1.216  -6.066  1.00 88.49 293 A 1 
ATOM 2299 C CB  . SER A 1 293 ? 10.274  1.003   -5.845  1.00 89.29 293 A 1 
ATOM 2300 O OG  . SER A 1 293 ? 11.146  0.313   -4.976  1.00 79.11 293 A 1 
ATOM 2301 N N   . GLY A 1 294 ? 7.825   -0.718  -3.927  1.00 92.86 294 A 1 
ATOM 2302 C CA  . GLY A 1 294 ? 7.248   -2.007  -3.574  1.00 93.00 294 A 1 
ATOM 2303 C C   . GLY A 1 294 ? 5.821   -2.214  -4.093  1.00 94.38 294 A 1 
ATOM 2304 O O   . GLY A 1 294 ? 5.294   -1.435  -4.886  1.00 93.06 294 A 1 
ATOM 2305 N N   . GLU A 1 295 ? 5.195   -3.282  -3.619  1.00 95.01 295 A 1 
ATOM 2306 C CA  . GLU A 1 295 ? 3.790   -3.571  -3.889  1.00 95.98 295 A 1 
ATOM 2307 C C   . GLU A 1 295 ? 2.879   -2.449  -3.328  1.00 96.88 295 A 1 
ATOM 2308 O O   . GLU A 1 295 ? 3.224   -1.824  -2.323  1.00 96.41 295 A 1 
ATOM 2309 C CB  . GLU A 1 295 ? 3.410   -4.926  -3.281  1.00 95.32 295 A 1 
ATOM 2310 C CG  . GLU A 1 295 ? 4.109   -6.141  -3.917  1.00 91.87 295 A 1 
ATOM 2311 C CD  . GLU A 1 295 ? 3.504   -6.619  -5.250  1.00 89.83 295 A 1 
ATOM 2312 O OE1 . GLU A 1 295 ? 4.275   -6.860  -6.195  1.00 81.54 295 A 1 
ATOM 2313 O OE2 . GLU A 1 295 ? 2.269   -6.845  -5.313  1.00 82.27 295 A 1 
ATOM 2314 N N   . PRO A 1 296 ? 1.700   -2.204  -3.933  1.00 96.07 296 A 1 
ATOM 2315 C CA  . PRO A 1 296 ? 0.843   -1.072  -3.570  1.00 96.19 296 A 1 
ATOM 2316 C C   . PRO A 1 296 ? 0.442   -1.009  -2.093  1.00 97.12 296 A 1 
ATOM 2317 O O   . PRO A 1 296 ? 0.356   0.077   -1.513  1.00 96.95 296 A 1 
ATOM 2318 C CB  . PRO A 1 296 ? -0.397  -1.226  -4.452  1.00 94.26 296 A 1 
ATOM 2319 C CG  . PRO A 1 296 ? 0.120   -1.956  -5.683  1.00 90.29 296 A 1 
ATOM 2320 C CD  . PRO A 1 296 ? 1.168   -2.887  -5.097  1.00 93.32 296 A 1 
ATOM 2321 N N   . GLU A 1 297 ? 0.219   -2.142  -1.459  1.00 97.33 297 A 1 
ATOM 2322 C CA  . GLU A 1 297 ? -0.164  -2.223  -0.054  1.00 97.80 297 A 1 
ATOM 2323 C C   . GLU A 1 297 ? 0.986   -1.774  0.869   1.00 98.20 297 A 1 
ATOM 2324 O O   . GLU A 1 297 ? 0.776   -1.023  1.820   1.00 98.04 297 A 1 
ATOM 2325 C CB  . GLU A 1 297 ? -0.613  -3.654  0.289   1.00 97.53 297 A 1 
ATOM 2326 C CG  . GLU A 1 297 ? -1.831  -4.179  -0.511  1.00 96.47 297 A 1 
ATOM 2327 C CD  . GLU A 1 297 ? -1.517  -4.792  -1.888  1.00 96.54 297 A 1 
ATOM 2328 O OE1 . GLU A 1 297 ? -2.464  -5.290  -2.540  1.00 92.62 297 A 1 
ATOM 2329 O OE2 . GLU A 1 297 ? -0.343  -4.789  -2.312  1.00 93.65 297 A 1 
ATOM 2330 N N   . VAL A 1 298 ? 2.212   -2.165  0.535   1.00 97.95 298 A 1 
ATOM 2331 C CA  . VAL A 1 298 ? 3.409   -1.721  1.251   1.00 98.20 298 A 1 
ATOM 2332 C C   . VAL A 1 298 ? 3.693   -0.242  0.984   1.00 98.42 298 A 1 
ATOM 2333 O O   . VAL A 1 298 ? 4.046   0.481   1.910   1.00 98.05 298 A 1 
ATOM 2334 C CB  . VAL A 1 298 ? 4.625   -2.593  0.894   1.00 97.45 298 A 1 
ATOM 2335 C CG1 . VAL A 1 298 ? 5.942   -2.000  1.371   1.00 92.80 298 A 1 
ATOM 2336 C CG2 . VAL A 1 298 ? 4.465   -3.975  1.544   1.00 92.57 298 A 1 
ATOM 2337 N N   . GLN A 1 299 ? 3.490   0.239   -0.250  1.00 98.16 299 A 1 
ATOM 2338 C CA  . GLN A 1 299 ? 3.582   1.668   -0.557  1.00 98.04 299 A 1 
ATOM 2339 C C   . GLN A 1 299 ? 2.629   2.478   0.317   1.00 98.30 299 A 1 
ATOM 2340 O O   . GLN A 1 299 ? 3.039   3.485   0.881   1.00 98.10 299 A 1 
ATOM 2341 C CB  . GLN A 1 299 ? 3.266   1.955   -2.031  1.00 97.27 299 A 1 
ATOM 2342 C CG  . GLN A 1 299 ? 4.310   1.421   -3.013  1.00 94.56 299 A 1 
ATOM 2343 C CD  . GLN A 1 299 ? 3.976   1.816   -4.450  1.00 93.48 299 A 1 
ATOM 2344 O OE1 . GLN A 1 299 ? 3.540   2.922   -4.741  1.00 85.32 299 A 1 
ATOM 2345 N NE2 . GLN A 1 299 ? 4.156   0.936   -5.401  1.00 83.25 299 A 1 
ATOM 2346 N N   . TYR A 1 300 ? 1.394   2.031   0.476   1.00 98.23 300 A 1 
ATOM 2347 C CA  . TYR A 1 300 ? 0.424   2.697   1.337   1.00 98.28 300 A 1 
ATOM 2348 C C   . TYR A 1 300 ? 0.904   2.768   2.789   1.00 98.43 300 A 1 
ATOM 2349 O O   . TYR A 1 300 ? 0.958   3.853   3.365   1.00 98.22 300 A 1 
ATOM 2350 C CB  . TYR A 1 300 ? -0.928  1.983   1.231   1.00 97.85 300 A 1 
ATOM 2351 C CG  . TYR A 1 300 ? -1.980  2.564   2.154   1.00 97.62 300 A 1 
ATOM 2352 C CD1 . TYR A 1 300 ? -2.377  1.869   3.312   1.00 96.83 300 A 1 
ATOM 2353 C CD2 . TYR A 1 300 ? -2.529  3.832   1.873   1.00 96.99 300 A 1 
ATOM 2354 C CE1 . TYR A 1 300 ? -3.340  2.418   4.164   1.00 96.41 300 A 1 
ATOM 2355 C CE2 . TYR A 1 300 ? -3.483  4.391   2.725   1.00 96.22 300 A 1 
ATOM 2356 C CZ  . TYR A 1 300 ? -3.892  3.682   3.867   1.00 96.40 300 A 1 
ATOM 2357 O OH  . TYR A 1 300 ? -4.841  4.228   4.702   1.00 95.03 300 A 1 
ATOM 2358 N N   . VAL A 1 301 ? 1.333   1.649   3.365   1.00 98.56 301 A 1 
ATOM 2359 C CA  . VAL A 1 301 ? 1.885   1.627   4.732   1.00 98.66 301 A 1 
ATOM 2360 C C   . VAL A 1 301 ? 3.094   2.558   4.849   1.00 98.65 301 A 1 
ATOM 2361 O O   . VAL A 1 301 ? 3.194   3.322   5.809   1.00 98.38 301 A 1 
ATOM 2362 C CB  . VAL A 1 301 ? 2.258   0.194   5.158   1.00 98.44 301 A 1 
ATOM 2363 C CG1 . VAL A 1 301 ? 2.959   0.156   6.526   1.00 97.65 301 A 1 
ATOM 2364 C CG2 . VAL A 1 301 ? 1.009   -0.680  5.275   1.00 97.72 301 A 1 
ATOM 2365 N N   . ALA A 1 302 ? 3.994   2.534   3.876   1.00 98.63 302 A 1 
ATOM 2366 C CA  . ALA A 1 302 ? 5.160   3.403   3.858   1.00 98.68 302 A 1 
ATOM 2367 C C   . ALA A 1 302 ? 4.767   4.883   3.802   1.00 98.61 302 A 1 
ATOM 2368 O O   . ALA A 1 302 ? 5.282   5.668   4.596   1.00 98.41 302 A 1 
ATOM 2369 C CB  . ALA A 1 302 ? 6.051   3.011   2.675   1.00 98.37 302 A 1 
ATOM 2370 N N   . LEU A 1 303 ? 3.829   5.269   2.949   1.00 98.61 303 A 1 
ATOM 2371 C CA  . LEU A 1 303 ? 3.357   6.647   2.805   1.00 98.58 303 A 1 
ATOM 2372 C C   . LEU A 1 303 ? 2.704   7.172   4.086   1.00 98.45 303 A 1 
ATOM 2373 O O   . LEU A 1 303 ? 3.010   8.285   4.500   1.00 97.98 303 A 1 
ATOM 2374 C CB  . LEU A 1 303 ? 2.382   6.730   1.619   1.00 98.30 303 A 1 
ATOM 2375 C CG  . LEU A 1 303 ? 3.060   6.628   0.243   1.00 97.91 303 A 1 
ATOM 2376 C CD1 . LEU A 1 303 ? 2.013   6.359   -0.835  1.00 97.06 303 A 1 
ATOM 2377 C CD2 . LEU A 1 303 ? 3.804   7.911   -0.122  1.00 96.80 303 A 1 
ATOM 2378 N N   . ARG A 1 304 ? 1.884   6.374   4.762   1.00 98.36 304 A 1 
ATOM 2379 C CA  . ARG A 1 304 ? 1.302   6.738   6.061   1.00 98.12 304 A 1 
ATOM 2380 C C   . ARG A 1 304 ? 2.390   7.011   7.105   1.00 98.19 304 A 1 
ATOM 2381 O O   . ARG A 1 304 ? 2.310   7.990   7.844   1.00 97.31 304 A 1 
ATOM 2382 C CB  . ARG A 1 304 ? 0.337   5.644   6.547   1.00 97.48 304 A 1 
ATOM 2383 C CG  . ARG A 1 304 ? -0.897  5.428   5.658   1.00 96.01 304 A 1 
ATOM 2384 C CD  . ARG A 1 304 ? -1.842  6.628   5.585   1.00 94.49 304 A 1 
ATOM 2385 N NE  . ARG A 1 304 ? -2.524  6.881   6.867   1.00 93.48 304 A 1 
ATOM 2386 C CZ  . ARG A 1 304 ? -3.261  7.951   7.162   1.00 93.91 304 A 1 
ATOM 2387 N NH1 . ARG A 1 304 ? -3.419  8.939   6.325   1.00 86.28 304 A 1 
ATOM 2388 N NH2 . ARG A 1 304 ? -3.867  8.047   8.308   1.00 89.34 304 A 1 
ATOM 2389 N N   . ASN A 1 305 ? 3.444   6.200   7.128   1.00 98.58 305 A 1 
ATOM 2390 C CA  . ASN A 1 305 ? 4.580   6.393   8.023   1.00 98.57 305 A 1 
ATOM 2391 C C   . ASN A 1 305 ? 5.465   7.580   7.605   1.00 98.50 305 A 1 
ATOM 2392 O O   . ASN A 1 305 ? 5.909   8.345   8.452   1.00 97.96 305 A 1 
ATOM 2393 C CB  . ASN A 1 305 ? 5.389   5.091   8.109   1.00 98.54 305 A 1 
ATOM 2394 C CG  . ASN A 1 305 ? 4.705   4.095   9.019   1.00 98.27 305 A 1 
ATOM 2395 O OD1 . ASN A 1 305 ? 4.906   4.099   10.219  1.00 86.92 305 A 1 
ATOM 2396 N ND2 . ASN A 1 305 ? 3.857   3.244   8.493   1.00 87.81 305 A 1 
ATOM 2397 N N   . ILE A 1 306 ? 5.691   7.771   6.305   1.00 98.50 306 A 1 
ATOM 2398 C CA  . ILE A 1 306 ? 6.444   8.903   5.772   1.00 98.48 306 A 1 
ATOM 2399 C C   . ILE A 1 306 ? 5.750   10.224  6.118   1.00 98.20 306 A 1 
ATOM 2400 O O   . ILE A 1 306 ? 6.432   11.180  6.471   1.00 97.62 306 A 1 
ATOM 2401 C CB  . ILE A 1 306 ? 6.675   8.740   4.254   1.00 98.39 306 A 1 
ATOM 2402 C CG1 . ILE A 1 306 ? 7.730   7.632   4.004   1.00 97.82 306 A 1 
ATOM 2403 C CG2 . ILE A 1 306 ? 7.132   10.053  3.603   1.00 97.88 306 A 1 
ATOM 2404 C CD1 . ILE A 1 306 ? 7.786   7.145   2.546   1.00 96.31 306 A 1 
ATOM 2405 N N   . ASN A 1 307 ? 4.432   10.276  6.095   1.00 98.05 307 A 1 
ATOM 2406 C CA  . ASN A 1 307 ? 3.668   11.452  6.510   1.00 97.55 307 A 1 
ATOM 2407 C C   . ASN A 1 307 ? 3.997   11.846  7.965   1.00 97.39 307 A 1 
ATOM 2408 O O   . ASN A 1 307 ? 4.336   13.003  8.228   1.00 96.39 307 A 1 
ATOM 2409 C CB  . ASN A 1 307 ? 2.175   11.159  6.272   1.00 96.50 307 A 1 
ATOM 2410 C CG  . ASN A 1 307 ? 1.293   12.407  6.365   1.00 94.65 307 A 1 
ATOM 2411 O OD1 . ASN A 1 307 ? 1.397   13.205  7.269   1.00 86.03 307 A 1 
ATOM 2412 N ND2 . ASN A 1 307 ? 0.393   12.582  5.428   1.00 84.04 307 A 1 
ATOM 2413 N N   . LEU A 1 308 ? 4.038   10.874  8.879   1.00 97.94 308 A 1 
ATOM 2414 C CA  . LEU A 1 308 ? 4.466   11.107  10.264  1.00 97.87 308 A 1 
ATOM 2415 C C   . LEU A 1 308 ? 5.926   11.564  10.357  1.00 97.73 308 A 1 
ATOM 2416 O O   . LEU A 1 308 ? 6.236   12.532  11.052  1.00 97.10 308 A 1 
ATOM 2417 C CB  . LEU A 1 308 ? 4.291   9.816   11.090  1.00 97.67 308 A 1 
ATOM 2418 C CG  . LEU A 1 308 ? 2.866   9.246   11.157  1.00 97.30 308 A 1 
ATOM 2419 C CD1 . LEU A 1 308 ? 2.875   7.931   11.936  1.00 96.68 308 A 1 
ATOM 2420 C CD2 . LEU A 1 308 ? 1.918   10.218  11.846  1.00 96.55 308 A 1 
ATOM 2421 N N   . ILE A 1 309 ? 6.828   10.916  9.621   1.00 98.06 309 A 1 
ATOM 2422 C CA  . ILE A 1 309 ? 8.258   11.230  9.628   1.00 98.09 309 A 1 
ATOM 2423 C C   . ILE A 1 309 ? 8.504   12.649  9.106   1.00 97.70 309 A 1 
ATOM 2424 O O   . ILE A 1 309 ? 9.273   13.390  9.714   1.00 97.05 309 A 1 
ATOM 2425 C CB  . ILE A 1 309 ? 9.044   10.169  8.826   1.00 98.21 309 A 1 
ATOM 2426 C CG1 . ILE A 1 309 ? 9.015   8.810   9.576   1.00 97.72 309 A 1 
ATOM 2427 C CG2 . ILE A 1 309 ? 10.501  10.605  8.592   1.00 97.80 309 A 1 
ATOM 2428 C CD1 . ILE A 1 309 ? 9.447   7.619   8.713   1.00 95.96 309 A 1 
ATOM 2429 N N   . VAL A 1 310 ? 7.828   13.052  8.030   1.00 97.55 310 A 1 
ATOM 2430 C CA  . VAL A 1 310 ? 7.932   14.396  7.454   1.00 96.97 310 A 1 
ATOM 2431 C C   . VAL A 1 310 ? 7.417   15.465  8.415   1.00 96.32 310 A 1 
ATOM 2432 O O   . VAL A 1 310 ? 7.995   16.542  8.496   1.00 95.07 310 A 1 
ATOM 2433 C CB  . VAL A 1 310 ? 7.194   14.463  6.101   1.00 96.13 310 A 1 
ATOM 2434 C CG1 . VAL A 1 310 ? 7.017   15.892  5.574   1.00 92.38 310 A 1 
ATOM 2435 C CG2 . VAL A 1 310 ? 7.973   13.691  5.032   1.00 93.04 310 A 1 
ATOM 2436 N N   . GLN A 1 311 ? 6.381   15.179  9.191   1.00 96.81 311 A 1 
ATOM 2437 C CA  . GLN A 1 311 ? 5.911   16.095  10.235  1.00 96.18 311 A 1 
ATOM 2438 C C   . GLN A 1 311 ? 6.918   16.228  11.381  1.00 95.94 311 A 1 
ATOM 2439 O O   . GLN A 1 311 ? 7.198   17.346  11.821  1.00 94.64 311 A 1 
ATOM 2440 C CB  . GLN A 1 311 ? 4.553   15.633  10.772  1.00 95.26 311 A 1 
ATOM 2441 C CG  . GLN A 1 311 ? 3.432   15.866  9.765   1.00 93.38 311 A 1 
ATOM 2442 C CD  . GLN A 1 311 ? 2.081   15.411  10.314  1.00 92.77 311 A 1 
ATOM 2443 O OE1 . GLN A 1 311 ? 1.517   16.021  11.201  1.00 86.21 311 A 1 
ATOM 2444 N NE2 . GLN A 1 311 ? 1.534   14.334  9.808   1.00 84.60 311 A 1 
ATOM 2445 N N   . LYS A 1 312 ? 7.498   15.112  11.815  1.00 96.14 312 A 1 
ATOM 2446 C CA  . LYS A 1 312 ? 8.449   15.104  12.934  1.00 96.05 312 A 1 
ATOM 2447 C C   . LYS A 1 312 ? 9.831   15.637  12.539  1.00 95.67 312 A 1 
ATOM 2448 O O   . LYS A 1 312 ? 10.447  16.377  13.298  1.00 94.29 312 A 1 
ATOM 2449 C CB  . LYS A 1 312 ? 8.529   13.676  13.507  1.00 95.85 312 A 1 
ATOM 2450 C CG  . LYS A 1 312 ? 9.438   13.536  14.744  1.00 94.10 312 A 1 
ATOM 2451 C CD  . LYS A 1 312 ? 8.968   14.349  15.954  1.00 91.55 312 A 1 
ATOM 2452 C CE  . LYS A 1 312 ? 9.865   14.062  17.165  1.00 88.67 312 A 1 
ATOM 2453 N NZ  . LYS A 1 312 ? 9.387   14.743  18.395  1.00 82.14 312 A 1 
ATOM 2454 N N   . ARG A 1 313 ? 10.331  15.229  11.358  1.00 96.45 313 A 1 
ATOM 2455 C CA  . ARG A 1 313 ? 11.681  15.528  10.853  1.00 96.24 313 A 1 
ATOM 2456 C C   . ARG A 1 313 ? 11.646  15.835  9.345   1.00 96.32 313 A 1 
ATOM 2457 O O   . ARG A 1 313 ? 12.072  15.015  8.531   1.00 95.27 313 A 1 
ATOM 2458 C CB  . ARG A 1 313 ? 12.633  14.361  11.169  1.00 95.60 313 A 1 
ATOM 2459 C CG  . ARG A 1 313 ? 12.836  14.152  12.677  1.00 91.30 313 A 1 
ATOM 2460 C CD  . ARG A 1 313 ? 13.884  13.078  12.924  1.00 88.45 313 A 1 
ATOM 2461 N NE  . ARG A 1 313 ? 14.064  12.825  14.359  1.00 85.49 313 A 1 
ATOM 2462 C CZ  . ARG A 1 313 ? 14.926  13.414  15.175  1.00 83.77 313 A 1 
ATOM 2463 N NH1 . ARG A 1 313 ? 15.773  14.318  14.767  1.00 73.52 313 A 1 
ATOM 2464 N NH2 . ARG A 1 313 ? 14.945  13.093  16.437  1.00 76.82 313 A 1 
ATOM 2465 N N   . PRO A 1 314 ? 11.158  17.037  8.963   1.00 94.95 314 A 1 
ATOM 2466 C CA  . PRO A 1 314 ? 11.021  17.415  7.554   1.00 94.17 314 A 1 
ATOM 2467 C C   . PRO A 1 314 ? 12.346  17.447  6.789   1.00 94.30 314 A 1 
ATOM 2468 O O   . PRO A 1 314 ? 12.362  17.303  5.573   1.00 92.98 314 A 1 
ATOM 2469 C CB  . PRO A 1 314 ? 10.353  18.794  7.577   1.00 92.40 314 A 1 
ATOM 2470 C CG  . PRO A 1 314 ? 10.695  19.358  8.958   1.00 90.06 314 A 1 
ATOM 2471 C CD  . PRO A 1 314 ? 10.713  18.110  9.832   1.00 92.71 314 A 1 
ATOM 2472 N N   . GLU A 1 315 ? 13.466  17.578  7.477   1.00 94.82 315 A 1 
ATOM 2473 C CA  . GLU A 1 315 ? 14.797  17.611  6.882   1.00 94.59 315 A 1 
ATOM 2474 C C   . GLU A 1 315 ? 15.208  16.299  6.196   1.00 95.42 315 A 1 
ATOM 2475 O O   . GLU A 1 315 ? 16.003  16.343  5.263   1.00 94.06 315 A 1 
ATOM 2476 C CB  . GLU A 1 315 ? 15.839  18.033  7.945   1.00 92.81 315 A 1 
ATOM 2477 C CG  . GLU A 1 315 ? 16.025  17.103  9.161   1.00 85.26 315 A 1 
ATOM 2478 C CD  . GLU A 1 315 ? 15.013  17.276  10.306  1.00 81.76 315 A 1 
ATOM 2479 O OE1 . GLU A 1 315 ? 15.274  16.715  11.386  1.00 73.81 315 A 1 
ATOM 2480 O OE2 . GLU A 1 315 ? 13.980  17.954  10.120  1.00 75.23 315 A 1 
ATOM 2481 N N   . ILE A 1 316 ? 14.641  15.161  6.578   1.00 96.59 316 A 1 
ATOM 2482 C CA  . ILE A 1 316 ? 15.017  13.852  6.031   1.00 97.18 316 A 1 
ATOM 2483 C C   . ILE A 1 316 ? 14.671  13.752  4.545   1.00 97.06 316 A 1 
ATOM 2484 O O   . ILE A 1 316 ? 15.504  13.346  3.739   1.00 96.28 316 A 1 
ATOM 2485 C CB  . ILE A 1 316 ? 14.365  12.697  6.837   1.00 97.35 316 A 1 
ATOM 2486 C CG1 . ILE A 1 316 ? 14.886  12.701  8.293   1.00 96.30 316 A 1 
ATOM 2487 C CG2 . ILE A 1 316 ? 14.637  11.331  6.184   1.00 96.34 316 A 1 
ATOM 2488 C CD1 . ILE A 1 316 ? 14.220  11.673  9.217   1.00 94.44 316 A 1 
ATOM 2489 N N   . LEU A 1 317 ? 13.450  14.143  4.165   1.00 97.17 317 A 1 
ATOM 2490 C CA  . LEU A 1 317 ? 12.909  13.954  2.814   1.00 97.02 317 A 1 
ATOM 2491 C C   . LEU A 1 317 ? 12.711  15.260  2.044   1.00 96.16 317 A 1 
ATOM 2492 O O   . LEU A 1 317 ? 12.132  15.256  0.965   1.00 93.85 317 A 1 
ATOM 2493 C CB  . LEU A 1 317 ? 11.617  13.121  2.902   1.00 97.25 317 A 1 
ATOM 2494 C CG  . LEU A 1 317 ? 11.842  11.657  3.336   1.00 97.17 317 A 1 
ATOM 2495 C CD1 . LEU A 1 317 ? 10.498  10.986  3.613   1.00 96.01 317 A 1 
ATOM 2496 C CD2 . LEU A 1 317 ? 12.560  10.844  2.253   1.00 95.57 317 A 1 
ATOM 2497 N N   . LYS A 1 318 ? 13.237  16.395  2.545   1.00 95.57 318 A 1 
ATOM 2498 C CA  . LYS A 1 318 ? 13.034  17.728  1.964   1.00 94.14 318 A 1 
ATOM 2499 C C   . LYS A 1 318 ? 13.424  17.837  0.486   1.00 93.75 318 A 1 
ATOM 2500 O O   . LYS A 1 318 ? 12.828  18.624  -0.253  1.00 91.16 318 A 1 
ATOM 2501 C CB  . LYS A 1 318 ? 13.806  18.744  2.824   1.00 91.57 318 A 1 
ATOM 2502 C CG  . LYS A 1 318 ? 13.495  20.195  2.437   1.00 80.64 318 A 1 
ATOM 2503 C CD  . LYS A 1 318 ? 14.218  21.162  3.370   1.00 75.99 318 A 1 
ATOM 2504 C CE  . LYS A 1 318 ? 13.882  22.600  2.971   1.00 64.52 318 A 1 
ATOM 2505 N NZ  . LYS A 1 318 ? 14.540  23.584  3.863   1.00 56.88 318 A 1 
ATOM 2506 N N   . GLN A 1 319 ? 14.419  17.060  0.051   1.00 93.67 319 A 1 
ATOM 2507 C CA  . GLN A 1 319 ? 14.916  17.067  -1.330  1.00 92.93 319 A 1 
ATOM 2508 C C   . GLN A 1 319 ? 14.249  16.016  -2.231  1.00 93.23 319 A 1 
ATOM 2509 O O   . GLN A 1 319 ? 14.485  16.003  -3.434  1.00 90.28 319 A 1 
ATOM 2510 C CB  . GLN A 1 319 ? 16.448  16.895  -1.322  1.00 90.88 319 A 1 
ATOM 2511 C CG  . GLN A 1 319 ? 17.190  17.983  -0.535  1.00 85.39 319 A 1 
ATOM 2512 C CD  . GLN A 1 319 ? 16.985  19.409  -1.075  1.00 76.80 319 A 1 
ATOM 2513 O OE1 . GLN A 1 319 ? 16.519  19.645  -2.173  1.00 67.73 319 A 1 
ATOM 2514 N NE2 . GLN A 1 319 ? 17.327  20.414  -0.309  1.00 64.21 319 A 1 
ATOM 2515 N N   . GLU A 1 320 ? 13.416  15.160  -1.679  1.00 94.07 320 A 1 
ATOM 2516 C CA  . GLU A 1 320 ? 12.883  13.970  -2.350  1.00 94.12 320 A 1 
ATOM 2517 C C   . GLU A 1 320 ? 11.457  14.163  -2.892  1.00 94.26 320 A 1 
ATOM 2518 O O   . GLU A 1 320 ? 10.779  13.196  -3.222  1.00 92.08 320 A 1 
ATOM 2519 C CB  . GLU A 1 320 ? 12.980  12.764  -1.399  1.00 93.46 320 A 1 
ATOM 2520 C CG  . GLU A 1 320 ? 14.426  12.393  -1.020  1.00 91.01 320 A 1 
ATOM 2521 C CD  . GLU A 1 320 ? 15.287  11.912  -2.203  1.00 91.28 320 A 1 
ATOM 2522 O OE1 . GLU A 1 320 ? 16.531  11.909  -2.041  1.00 84.72 320 A 1 
ATOM 2523 O OE2 . GLU A 1 320 ? 14.718  11.516  -3.244  1.00 85.94 320 A 1 
ATOM 2524 N N   . ILE A 1 321 ? 10.985  15.402  -3.025  1.00 94.33 321 A 1 
ATOM 2525 C CA  . ILE A 1 321 ? 9.589   15.698  -3.383  1.00 94.62 321 A 1 
ATOM 2526 C C   . ILE A 1 321 ? 9.128   15.015  -4.678  1.00 94.72 321 A 1 
ATOM 2527 O O   . ILE A 1 321 ? 7.985   14.574  -4.764  1.00 93.61 321 A 1 
ATOM 2528 C CB  . ILE A 1 321 ? 9.348   17.212  -3.427  1.00 93.69 321 A 1 
ATOM 2529 C CG1 . ILE A 1 321 ? 7.830   17.498  -3.423  1.00 88.74 321 A 1 
ATOM 2530 C CG2 . ILE A 1 321 ? 10.057  17.890  -4.619  1.00 86.84 321 A 1 
ATOM 2531 C CD1 . ILE A 1 321 ? 7.481   18.953  -3.123  1.00 82.80 321 A 1 
ATOM 2532 N N   . LYS A 1 322 ? 10.022  14.865  -5.675  1.00 92.57 322 A 1 
ATOM 2533 C CA  . LYS A 1 322 ? 9.704   14.243  -6.965  1.00 91.99 322 A 1 
ATOM 2534 C C   . LYS A 1 322 ? 9.231   12.791  -6.839  1.00 92.40 322 A 1 
ATOM 2535 O O   . LYS A 1 322 ? 8.478   12.318  -7.674  1.00 91.04 322 A 1 
ATOM 2536 C CB  . LYS A 1 322 ? 10.929  14.288  -7.893  1.00 90.08 322 A 1 
ATOM 2537 C CG  . LYS A 1 322 ? 11.295  15.713  -8.317  1.00 85.27 322 A 1 
ATOM 2538 C CD  . LYS A 1 322 ? 12.378  15.679  -9.399  1.00 79.97 322 A 1 
ATOM 2539 C CE  . LYS A 1 322 ? 12.672  17.087  -9.887  1.00 72.42 322 A 1 
ATOM 2540 N NZ  . LYS A 1 322 ? 13.540  17.083  -11.099 1.00 64.47 322 A 1 
ATOM 2541 N N   . VAL A 1 323 ? 9.655   12.089  -5.804  1.00 93.36 323 A 1 
ATOM 2542 C CA  . VAL A 1 323 ? 9.261   10.697  -5.550  1.00 93.62 323 A 1 
ATOM 2543 C C   . VAL A 1 323 ? 7.792   10.601  -5.137  1.00 94.18 323 A 1 
ATOM 2544 O O   . VAL A 1 323 ? 7.157   9.566   -5.343  1.00 93.24 323 A 1 
ATOM 2545 C CB  . VAL A 1 323 ? 10.170  10.079  -4.481  1.00 92.56 323 A 1 
ATOM 2546 C CG1 . VAL A 1 323 ? 9.838   8.604   -4.270  1.00 85.25 323 A 1 
ATOM 2547 C CG2 . VAL A 1 323 ? 11.647  10.171  -4.898  1.00 85.23 323 A 1 
ATOM 2548 N N   . PHE A 1 324 ? 7.244   11.685  -4.613  1.00 95.34 324 A 1 
ATOM 2549 C CA  . PHE A 1 324 ? 5.850   11.776  -4.188  1.00 95.84 324 A 1 
ATOM 2550 C C   . PHE A 1 324 ? 4.921   12.306  -5.283  1.00 95.47 324 A 1 
ATOM 2551 O O   . PHE A 1 324 ? 3.732   12.457  -5.035  1.00 94.46 324 A 1 
ATOM 2552 C CB  . PHE A 1 324 ? 5.764   12.598  -2.901  1.00 96.31 324 A 1 
ATOM 2553 C CG  . PHE A 1 324 ? 6.639   12.054  -1.800  1.00 96.85 324 A 1 
ATOM 2554 C CD1 . PHE A 1 324 ? 6.274   10.884  -1.119  1.00 96.51 324 A 1 
ATOM 2555 C CD2 . PHE A 1 324 ? 7.859   12.684  -1.492  1.00 96.47 324 A 1 
ATOM 2556 C CE1 . PHE A 1 324 ? 7.109   10.340  -0.139  1.00 96.43 324 A 1 
ATOM 2557 C CE2 . PHE A 1 324 ? 8.707   12.140  -0.506  1.00 96.40 324 A 1 
ATOM 2558 C CZ  . PHE A 1 324 ? 8.336   10.966  0.165   1.00 96.88 324 A 1 
ATOM 2559 N N   . PHE A 1 325 ? 5.428   12.571  -6.482  1.00 94.04 325 A 1 
ATOM 2560 C CA  . PHE A 1 325 ? 4.577   12.884  -7.615  1.00 93.58 325 A 1 
ATOM 2561 C C   . PHE A 1 325 ? 3.713   11.680  -7.966  1.00 93.25 325 A 1 
ATOM 2562 O O   . PHE A 1 325 ? 4.165   10.533  -8.014  1.00 92.07 325 A 1 
ATOM 2563 C CB  . PHE A 1 325 ? 5.394   13.392  -8.815  1.00 92.94 325 A 1 
ATOM 2564 C CG  . PHE A 1 325 ? 6.069   14.751  -8.642  1.00 92.47 325 A 1 
ATOM 2565 C CD1 . PHE A 1 325 ? 5.860   15.566  -7.514  1.00 89.29 325 A 1 
ATOM 2566 C CD2 . PHE A 1 325 ? 6.904   15.219  -9.675  1.00 89.03 325 A 1 
ATOM 2567 C CE1 . PHE A 1 325 ? 6.471   16.821  -7.410  1.00 88.07 325 A 1 
ATOM 2568 C CE2 . PHE A 1 325 ? 7.518   16.479  -9.575  1.00 87.79 325 A 1 
ATOM 2569 C CZ  . PHE A 1 325 ? 7.302   17.285  -8.444  1.00 88.79 325 A 1 
ATOM 2570 N N   . VAL A 1 326 ? 2.444   11.966  -8.191  1.00 93.08 326 A 1 
ATOM 2571 C CA  . VAL A 1 326 ? 1.437   10.956  -8.460  1.00 92.47 326 A 1 
ATOM 2572 C C   . VAL A 1 326 ? 1.621   10.415  -9.868  1.00 91.12 326 A 1 
ATOM 2573 O O   . VAL A 1 326 ? 1.781   11.171  -10.829 1.00 88.92 326 A 1 
ATOM 2574 C CB  . VAL A 1 326 ? 0.035   11.546  -8.242  1.00 91.59 326 A 1 
ATOM 2575 C CG1 . VAL A 1 326 ? -1.066  10.590  -8.671  1.00 86.91 326 A 1 
ATOM 2576 C CG2 . VAL A 1 326 ? -0.174  11.891  -6.758  1.00 87.74 326 A 1 
ATOM 2577 N N   . LYS A 1 327 ? 1.560   9.096   -10.018 1.00 89.10 327 A 1 
ATOM 2578 C CA  . LYS A 1 327 ? 1.539   8.420   -11.306 1.00 87.89 327 A 1 
ATOM 2579 C C   . LYS A 1 327 ? 0.100   8.114   -11.696 1.00 87.98 327 A 1 
ATOM 2580 O O   . LYS A 1 327 ? -0.708  7.760   -10.844 1.00 86.05 327 A 1 
ATOM 2581 C CB  . LYS A 1 327 ? 2.384   7.138   -11.248 1.00 85.99 327 A 1 
ATOM 2582 C CG  . LYS A 1 327 ? 3.849   7.419   -10.869 1.00 82.29 327 A 1 
ATOM 2583 C CD  . LYS A 1 327 ? 4.607   6.106   -10.665 1.00 78.21 327 A 1 
ATOM 2584 C CE  . LYS A 1 327 ? 6.030   6.411   -10.214 1.00 71.29 327 A 1 
ATOM 2585 N NZ  . LYS A 1 327 ? 6.778   5.165   -9.896  1.00 63.92 327 A 1 
ATOM 2586 N N   . TYR A 1 328 ? -0.202  8.169   -12.983 1.00 84.41 328 A 1 
ATOM 2587 C CA  . TYR A 1 328 ? -1.552  7.899   -13.489 1.00 83.68 328 A 1 
ATOM 2588 C C   . TYR A 1 328 ? -2.124  6.556   -12.996 1.00 85.25 328 A 1 
ATOM 2589 O O   . TYR A 1 328 ? -3.266  6.486   -12.534 1.00 84.53 328 A 1 
ATOM 2590 C CB  . TYR A 1 328 ? -1.514  7.952   -15.026 1.00 80.32 328 A 1 
ATOM 2591 C CG  . TYR A 1 328 ? -2.882  7.765   -15.648 1.00 75.75 328 A 1 
ATOM 2592 C CD1 . TYR A 1 328 ? -3.267  6.509   -16.156 1.00 68.63 328 A 1 
ATOM 2593 C CD2 . TYR A 1 328 ? -3.784  8.845   -15.690 1.00 66.98 328 A 1 
ATOM 2594 C CE1 . TYR A 1 328 ? -4.541  6.326   -16.709 1.00 61.65 328 A 1 
ATOM 2595 C CE2 . TYR A 1 328 ? -5.065  8.668   -16.238 1.00 61.17 328 A 1 
ATOM 2596 C CZ  . TYR A 1 328 ? -5.443  7.408   -16.745 1.00 61.95 328 A 1 
ATOM 2597 O OH  . TYR A 1 328 ? -6.697  7.234   -17.276 1.00 58.25 328 A 1 
ATOM 2598 N N   . ASN A 1 329 ? -1.301  5.508   -13.002 1.00 84.48 329 A 1 
ATOM 2599 C CA  . ASN A 1 329 ? -1.675  4.152   -12.592 1.00 84.90 329 A 1 
ATOM 2600 C C   . ASN A 1 329 ? -1.537  3.883   -11.081 1.00 87.35 329 A 1 
ATOM 2601 O O   . ASN A 1 329 ? -1.748  2.749   -10.656 1.00 85.90 329 A 1 
ATOM 2602 C CB  . ASN A 1 329 ? -0.865  3.153   -13.429 1.00 81.35 329 A 1 
ATOM 2603 C CG  . ASN A 1 329 ? -1.214  3.246   -14.913 1.00 74.24 329 A 1 
ATOM 2604 O OD1 . ASN A 1 329 ? -2.359  3.234   -15.297 1.00 64.25 329 A 1 
ATOM 2605 N ND2 . ASN A 1 329 ? -0.227  3.326   -15.769 1.00 65.75 329 A 1 
ATOM 2606 N N   . ASP A 1 330 ? -1.168  4.869   -10.264 1.00 90.00 330 A 1 
ATOM 2607 C CA  . ASP A 1 330 ? -1.145  4.679   -8.819  1.00 91.45 330 A 1 
ATOM 2608 C C   . ASP A 1 330 ? -2.577  4.414   -8.308  1.00 92.14 330 A 1 
ATOM 2609 O O   . ASP A 1 330 ? -3.511  5.107   -8.717  1.00 91.37 330 A 1 
ATOM 2610 C CB  . ASP A 1 330 ? -0.524  5.886   -8.083  1.00 91.81 330 A 1 
ATOM 2611 C CG  . ASP A 1 330 ? 1.005   5.963   -8.120  1.00 91.68 330 A 1 
ATOM 2612 O OD1 . ASP A 1 330 ? 1.693   4.925   -8.245  1.00 88.88 330 A 1 
ATOM 2613 O OD2 . ASP A 1 330 ? 1.553   7.075   -7.910  1.00 89.01 330 A 1 
ATOM 2614 N N   . PRO A 1 331 ? -2.779  3.442   -7.409  1.00 92.98 331 A 1 
ATOM 2615 C CA  . PRO A 1 331 ? -4.064  3.273   -6.742  1.00 93.53 331 A 1 
ATOM 2616 C C   . PRO A 1 331 ? -4.493  4.551   -6.020  1.00 94.53 331 A 1 
ATOM 2617 O O   . PRO A 1 331 ? -3.653  5.277   -5.493  1.00 94.10 331 A 1 
ATOM 2618 C CB  . PRO A 1 331 ? -3.869  2.121   -5.754  1.00 92.38 331 A 1 
ATOM 2619 C CG  . PRO A 1 331 ? -2.693  1.342   -6.327  1.00 89.71 331 A 1 
ATOM 2620 C CD  . PRO A 1 331 ? -1.844  2.428   -6.974  1.00 92.34 331 A 1 
ATOM 2621 N N   . ILE A 1 332 ? -5.793  4.797   -5.918  1.00 93.53 332 A 1 
ATOM 2622 C CA  . ILE A 1 332 ? -6.315  6.042   -5.338  1.00 93.81 332 A 1 
ATOM 2623 C C   . ILE A 1 332 ? -5.781  6.323   -3.927  1.00 94.56 332 A 1 
ATOM 2624 O O   . ILE A 1 332 ? -5.424  7.456   -3.616  1.00 94.30 332 A 1 
ATOM 2625 C CB  . ILE A 1 332 ? -7.853  6.053   -5.393  1.00 92.52 332 A 1 
ATOM 2626 C CG1 . ILE A 1 332 ? -8.456  7.404   -4.957  1.00 86.48 332 A 1 
ATOM 2627 C CG2 . ILE A 1 332 ? -8.482  4.916   -4.548  1.00 86.09 332 A 1 
ATOM 2628 C CD1 . ILE A 1 332 ? -8.014  8.598   -5.798  1.00 78.99 332 A 1 
ATOM 2629 N N   . TYR A 1 333 ? -5.640  5.298   -3.086  1.00 94.35 333 A 1 
ATOM 2630 C CA  . TYR A 1 333 ? -5.095  5.450   -1.737  1.00 94.88 333 A 1 
ATOM 2631 C C   . TYR A 1 333 ? -3.624  5.884   -1.744  1.00 95.30 333 A 1 
ATOM 2632 O O   . TYR A 1 333 ? -3.209  6.639   -0.884  1.00 94.91 333 A 1 
ATOM 2633 C CB  . TYR A 1 333 ? -5.320  4.159   -0.937  1.00 94.43 333 A 1 
ATOM 2634 C CG  . TYR A 1 333 ? -4.783  2.889   -1.565  1.00 94.50 333 A 1 
ATOM 2635 C CD1 . TYR A 1 333 ? -5.642  1.992   -2.232  1.00 93.25 333 A 1 
ATOM 2636 C CD2 . TYR A 1 333 ? -3.420  2.577   -1.468  1.00 92.95 333 A 1 
ATOM 2637 C CE1 . TYR A 1 333 ? -5.149  0.812   -2.795  1.00 92.07 333 A 1 
ATOM 2638 C CE2 . TYR A 1 333 ? -2.906  1.395   -2.032  1.00 91.55 333 A 1 
ATOM 2639 C CZ  . TYR A 1 333 ? -3.777  0.507   -2.694  1.00 92.86 333 A 1 
ATOM 2640 O OH  . TYR A 1 333 ? -3.276  -0.644  -3.248  1.00 91.21 333 A 1 
ATOM 2641 N N   . VAL A 1 334 ? -2.846  5.481   -2.755  1.00 95.89 334 A 1 
ATOM 2642 C CA  . VAL A 1 334 ? -1.469  5.949   -2.941  1.00 96.46 334 A 1 
ATOM 2643 C C   . VAL A 1 334 ? -1.457  7.396   -3.435  1.00 96.67 334 A 1 
ATOM 2644 O O   . VAL A 1 334 ? -0.690  8.205   -2.917  1.00 96.25 334 A 1 
ATOM 2645 C CB  . VAL A 1 334 ? -0.684  5.028   -3.901  1.00 96.27 334 A 1 
ATOM 2646 C CG1 . VAL A 1 334 ? 0.713   5.553   -4.231  1.00 94.81 334 A 1 
ATOM 2647 C CG2 . VAL A 1 334 ? -0.518  3.627   -3.300  1.00 94.83 334 A 1 
ATOM 2648 N N   . LYS A 1 335 ? -2.331  7.745   -4.383  1.00 95.94 335 A 1 
ATOM 2649 C CA  . LYS A 1 335 ? -2.462  9.114   -4.908  1.00 95.70 335 A 1 
ATOM 2650 C C   . LYS A 1 335 ? -2.765  10.127  -3.806  1.00 95.95 335 A 1 
ATOM 2651 O O   . LYS A 1 335 ? -2.083  11.135  -3.695  1.00 95.59 335 A 1 
ATOM 2652 C CB  . LYS A 1 335 ? -3.553  9.176   -5.998  1.00 95.06 335 A 1 
ATOM 2653 C CG  . LYS A 1 335 ? -3.160  8.423   -7.282  1.00 93.42 335 A 1 
ATOM 2654 C CD  . LYS A 1 335 ? -4.191  8.620   -8.406  1.00 91.66 335 A 1 
ATOM 2655 C CE  . LYS A 1 335 ? -3.663  7.986   -9.692  1.00 88.90 335 A 1 
ATOM 2656 N NZ  . LYS A 1 335 ? -4.556  8.196   -10.844 1.00 84.56 335 A 1 
ATOM 2657 N N   . LEU A 1 336 ? -3.749  9.832   -2.968  1.00 95.20 336 A 1 
ATOM 2658 C CA  . LEU A 1 336 ? -4.161  10.715  -1.871  1.00 94.89 336 A 1 
ATOM 2659 C C   . LEU A 1 336 ? -3.036  10.931  -0.851  1.00 95.10 336 A 1 
ATOM 2660 O O   . LEU A 1 336 ? -2.765  12.076  -0.480  1.00 94.59 336 A 1 
ATOM 2661 C CB  . LEU A 1 336 ? -5.426  10.142  -1.205  1.00 93.95 336 A 1 
ATOM 2662 C CG  . LEU A 1 336 ? -6.691  10.162  -2.080  1.00 92.40 336 A 1 
ATOM 2663 C CD1 . LEU A 1 336 ? -7.825  9.409   -1.372  1.00 90.46 336 A 1 
ATOM 2664 C CD2 . LEU A 1 336 ? -7.177  11.581  -2.393  1.00 89.99 336 A 1 
ATOM 2665 N N   . GLU A 1 337 ? -2.335  9.871   -0.457  1.00 95.70 337 A 1 
ATOM 2666 C CA  . GLU A 1 337 ? -1.233  9.971   0.501   1.00 96.07 337 A 1 
ATOM 2667 C C   . GLU A 1 337 ? -0.017  10.714  -0.080  1.00 96.29 337 A 1 
ATOM 2668 O O   . GLU A 1 337 ? 0.605   11.532  0.596   1.00 95.78 337 A 1 
ATOM 2669 C CB  . GLU A 1 337 ? -0.811  8.561   0.952   1.00 95.88 337 A 1 
ATOM 2670 C CG  . GLU A 1 337 ? -1.871  7.827   1.783   1.00 92.73 337 A 1 
ATOM 2671 C CD  . GLU A 1 337 ? -2.249  8.542   3.077   1.00 93.08 337 A 1 
ATOM 2672 O OE1 . GLU A 1 337 ? -3.445  8.518   3.429   1.00 87.16 337 A 1 
ATOM 2673 O OE2 . GLU A 1 337 ? -1.347  9.057   3.762   1.00 88.71 337 A 1 
ATOM 2674 N N   . LYS A 1 338 ? 0.317   10.471  -1.352  1.00 96.57 338 A 1 
ATOM 2675 C CA  . LYS A 1 338 ? 1.386   11.220  -2.036  1.00 96.65 338 A 1 
ATOM 2676 C C   . LYS A 1 338 ? 1.082   12.711  -2.083  1.00 96.47 338 A 1 
ATOM 2677 O O   . LYS A 1 338 ? 1.980   13.514  -1.834  1.00 95.84 338 A 1 
ATOM 2678 C CB  . LYS A 1 338 ? 1.604   10.680  -3.459  1.00 96.57 338 A 1 
ATOM 2679 C CG  . LYS A 1 338 ? 2.419   9.384   -3.482  1.00 95.78 338 A 1 
ATOM 2680 C CD  . LYS A 1 338 ? 2.623   8.939   -4.934  1.00 94.50 338 A 1 
ATOM 2681 C CE  . LYS A 1 338 ? 3.522   7.717   -5.045  1.00 92.78 338 A 1 
ATOM 2682 N NZ  . LYS A 1 338 ? 3.691   7.314   -6.456  1.00 90.55 338 A 1 
ATOM 2683 N N   . LEU A 1 339 ? -0.163  13.086  -2.348  1.00 96.18 339 A 1 
ATOM 2684 C CA  . LEU A 1 339 ? -0.588  14.481  -2.408  1.00 95.68 339 A 1 
ATOM 2685 C C   . LEU A 1 339 ? -0.370  15.203  -1.070  1.00 95.28 339 A 1 
ATOM 2686 O O   . LEU A 1 339 ? 0.184   16.294  -1.045  1.00 94.04 339 A 1 
ATOM 2687 C CB  . LEU A 1 339 ? -2.059  14.526  -2.858  1.00 94.56 339 A 1 
ATOM 2688 C CG  . LEU A 1 339 ? -2.480  15.908  -3.399  1.00 90.07 339 A 1 
ATOM 2689 C CD1 . LEU A 1 339 ? -1.904  16.162  -4.788  1.00 86.28 339 A 1 
ATOM 2690 C CD2 . LEU A 1 339 ? -3.998  15.974  -3.510  1.00 86.40 339 A 1 
ATOM 2691 N N   . ASP A 1 340 ? -0.713  14.564  0.043   1.00 95.25 340 A 1 
ATOM 2692 C CA  . ASP A 1 340 ? -0.475  15.131  1.377   1.00 94.48 340 A 1 
ATOM 2693 C C   . ASP A 1 340 ? 1.008   15.370  1.654   1.00 94.53 340 A 1 
ATOM 2694 O O   . ASP A 1 340 ? 1.402   16.419  2.173   1.00 93.30 340 A 1 
ATOM 2695 C CB  . ASP A 1 340 ? -1.050  14.198  2.467   1.00 92.78 340 A 1 
ATOM 2696 C CG  . ASP A 1 340 ? -2.574  14.250  2.528   1.00 85.68 340 A 1 
ATOM 2697 O OD1 . ASP A 1 340 ? -3.155  15.290  2.150   1.00 80.78 340 A 1 
ATOM 2698 O OD2 . ASP A 1 340 ? -3.197  13.246  2.919   1.00 79.16 340 A 1 
ATOM 2699 N N   . ILE A 1 341 ? 1.859   14.429  1.259   1.00 95.89 341 A 1 
ATOM 2700 C CA  . ILE A 1 341 ? 3.303   14.554  1.448   1.00 96.19 341 A 1 
ATOM 2701 C C   . ILE A 1 341 ? 3.875   15.643  0.529   1.00 95.96 341 A 1 
ATOM 2702 O O   . ILE A 1 341 ? 4.710   16.427  0.984   1.00 95.23 341 A 1 
ATOM 2703 C CB  . ILE A 1 341 ? 3.984   13.188  1.266   1.00 96.28 341 A 1 
ATOM 2704 C CG1 . ILE A 1 341 ? 3.504   12.203  2.353   1.00 94.82 341 A 1 
ATOM 2705 C CG2 . ILE A 1 341 ? 5.516   13.343  1.355   1.00 95.64 341 A 1 
ATOM 2706 C CD1 . ILE A 1 341 ? 3.824   10.739  2.042   1.00 89.43 341 A 1 
ATOM 2707 N N   . MET A 1 342 ? 3.411   15.745  -0.717  1.00 95.85 342 A 1 
ATOM 2708 C CA  . MET A 1 342 ? 3.803   16.831  -1.620  1.00 95.45 342 A 1 
ATOM 2709 C C   . MET A 1 342 ? 3.529   18.201  -1.012  1.00 95.38 342 A 1 
ATOM 2710 O O   . MET A 1 342 ? 4.413   19.061  -1.010  1.00 94.24 342 A 1 
ATOM 2711 C CB  . MET A 1 342 ? 3.055   16.734  -2.957  1.00 94.31 342 A 1 
ATOM 2712 C CG  . MET A 1 342 ? 3.613   15.668  -3.895  1.00 85.93 342 A 1 
ATOM 2713 S SD  . MET A 1 342 ? 2.664   15.520  -5.442  1.00 85.76 342 A 1 
ATOM 2714 C CE  . MET A 1 342 ? 2.917   17.152  -6.168  1.00 76.33 342 A 1 
ATOM 2715 N N   . ILE A 1 343 ? 2.349   18.418  -0.437  1.00 94.48 343 A 1 
ATOM 2716 C CA  . ILE A 1 343 ? 1.991   19.683  0.220   1.00 93.58 343 A 1 
ATOM 2717 C C   . ILE A 1 343 ? 2.931   19.957  1.401   1.00 93.45 343 A 1 
ATOM 2718 O O   . ILE A 1 343 ? 3.430   21.068  1.556   1.00 92.32 343 A 1 
ATOM 2719 C CB  . ILE A 1 343 ? 0.519   19.654  0.677   1.00 91.98 343 A 1 
ATOM 2720 C CG1 . ILE A 1 343 ? -0.444  19.520  -0.520  1.00 86.40 343 A 1 
ATOM 2721 C CG2 . ILE A 1 343 ? 0.173   20.940  1.455   1.00 83.28 343 A 1 
ATOM 2722 C CD1 . ILE A 1 343 ? -1.804  18.946  -0.096  1.00 72.96 343 A 1 
ATOM 2723 N N   . ARG A 1 344 ? 3.229   18.947  2.203   1.00 93.84 344 A 1 
ATOM 2724 C CA  . ARG A 1 344 ? 4.141   19.085  3.349   1.00 93.50 344 A 1 
ATOM 2725 C C   . ARG A 1 344 ? 5.569   19.431  2.938   1.00 93.82 344 A 1 
ATOM 2726 O O   . ARG A 1 344 ? 6.244   20.163  3.654   1.00 92.92 344 A 1 
ATOM 2727 C CB  . ARG A 1 344 ? 4.127   17.807  4.196   1.00 92.69 344 A 1 
ATOM 2728 C CG  . ARG A 1 344 ? 2.795   17.632  4.943   1.00 87.53 344 A 1 
ATOM 2729 C CD  . ARG A 1 344 ? 2.825   16.344  5.781   1.00 85.34 344 A 1 
ATOM 2730 N NE  . ARG A 1 344 ? 1.523   16.057  6.391   1.00 83.40 344 A 1 
ATOM 2731 C CZ  . ARG A 1 344 ? 0.961   16.663  7.425   1.00 81.86 344 A 1 
ATOM 2732 N NH1 . ARG A 1 344 ? 1.524   17.645  8.062   1.00 71.20 344 A 1 
ATOM 2733 N NH2 . ARG A 1 344 ? -0.201  16.277  7.844   1.00 77.09 344 A 1 
ATOM 2734 N N   . LEU A 1 345 ? 6.022   18.943  1.785   1.00 94.53 345 A 1 
ATOM 2735 C CA  . LEU A 1 345 ? 7.360   19.182  1.250   1.00 94.82 345 A 1 
ATOM 2736 C C   . LEU A 1 345 ? 7.442   20.405  0.309   1.00 94.36 345 A 1 
ATOM 2737 O O   . LEU A 1 345 ? 8.550   20.784  -0.095  1.00 93.04 345 A 1 
ATOM 2738 C CB  . LEU A 1 345 ? 7.868   17.911  0.556   1.00 95.41 345 A 1 
ATOM 2739 C CG  . LEU A 1 345 ? 8.091   16.708  1.492   1.00 95.34 345 A 1 
ATOM 2740 C CD1 . LEU A 1 345 ? 8.542   15.505  0.660   1.00 94.51 345 A 1 
ATOM 2741 C CD2 . LEU A 1 345 ? 9.156   16.985  2.555   1.00 94.05 345 A 1 
ATOM 2742 N N   . ALA A 1 346 ? 6.316   21.025  -0.018  1.00 94.38 346 A 1 
ATOM 2743 C CA  . ALA A 1 346 ? 6.293   22.217  -0.848  1.00 93.83 346 A 1 
ATOM 2744 C C   . ALA A 1 346 ? 7.083   23.357  -0.192  1.00 93.38 346 A 1 
ATOM 2745 O O   . ALA A 1 346 ? 6.999   23.619  1.011   1.00 91.78 346 A 1 
ATOM 2746 C CB  . ALA A 1 346 ? 4.848   22.617  -1.159  1.00 93.41 346 A 1 
ATOM 2747 N N   . SER A 1 347 ? 7.897   24.042  -1.016  1.00 93.44 347 A 1 
ATOM 2748 C CA  . SER A 1 347 ? 8.772   25.143  -0.612  1.00 93.04 347 A 1 
ATOM 2749 C C   . SER A 1 347 ? 9.020   26.063  -1.804  1.00 93.20 347 A 1 
ATOM 2750 O O   . SER A 1 347 ? 8.772   25.688  -2.948  1.00 92.05 347 A 1 
ATOM 2751 C CB  . SER A 1 347 ? 10.102  24.583  -0.098  1.00 91.85 347 A 1 
ATOM 2752 O OG  . SER A 1 347 ? 10.844  23.985  -1.145  1.00 88.22 347 A 1 
ATOM 2753 N N   . GLN A 1 348 ? 9.605   27.223  -1.558  1.00 92.23 348 A 1 
ATOM 2754 C CA  . GLN A 1 348 ? 9.960   28.151  -2.627  1.00 91.80 348 A 1 
ATOM 2755 C C   . GLN A 1 348 ? 10.829  27.512  -3.723  1.00 92.27 348 A 1 
ATOM 2756 O O   . GLN A 1 348 ? 10.687  27.825  -4.896  1.00 90.69 348 A 1 
ATOM 2757 C CB  . GLN A 1 348 ? 10.665  29.371  -2.001  1.00 90.37 348 A 1 
ATOM 2758 C CG  . GLN A 1 348 ? 10.950  30.506  -3.017  1.00 80.96 348 A 1 
ATOM 2759 C CD  . GLN A 1 348 ? 9.675   31.034  -3.679  1.00 73.54 348 A 1 
ATOM 2760 O OE1 . GLN A 1 348 ? 8.563   30.754  -3.264  1.00 65.30 348 A 1 
ATOM 2761 N NE2 . GLN A 1 348 ? 9.783   31.783  -4.747  1.00 61.65 348 A 1 
ATOM 2762 N N   . ALA A 1 349 ? 11.695  26.583  -3.362  1.00 92.78 349 A 1 
ATOM 2763 C CA  . ALA A 1 349 ? 12.610  25.942  -4.303  1.00 92.22 349 A 1 
ATOM 2764 C C   . ALA A 1 349 ? 11.928  24.973  -5.287  1.00 92.66 349 A 1 
ATOM 2765 O O   . ALA A 1 349 ? 12.481  24.696  -6.348  1.00 90.72 349 A 1 
ATOM 2766 C CB  . ALA A 1 349 ? 13.690  25.221  -3.485  1.00 90.94 349 A 1 
ATOM 2767 N N   . ASN A 1 350 ? 10.762  24.431  -4.943  1.00 93.23 350 A 1 
ATOM 2768 C CA  . ASN A 1 350 ? 10.083  23.408  -5.747  1.00 93.27 350 A 1 
ATOM 2769 C C   . ASN A 1 350 ? 8.638   23.767  -6.133  1.00 93.77 350 A 1 
ATOM 2770 O O   . ASN A 1 350 ? 8.011   23.020  -6.874  1.00 92.05 350 A 1 
ATOM 2771 C CB  . ASN A 1 350 ? 10.205  22.052  -5.036  1.00 92.38 350 A 1 
ATOM 2772 C CG  . ASN A 1 350 ? 9.529   21.994  -3.672  1.00 92.91 350 A 1 
ATOM 2773 O OD1 . ASN A 1 350 ? 8.592   22.708  -3.359  1.00 87.86 350 A 1 
ATOM 2774 N ND2 . ASN A 1 350 ? 9.996   21.126  -2.811  1.00 87.89 350 A 1 
ATOM 2775 N N   . ILE A 1 351 ? 8.125   24.908  -5.680  1.00 92.90 351 A 1 
ATOM 2776 C CA  . ILE A 1 351 ? 6.714   25.283  -5.839  1.00 93.00 351 A 1 
ATOM 2777 C C   . ILE A 1 351 ? 6.264   25.308  -7.297  1.00 93.02 351 A 1 
ATOM 2778 O O   . ILE A 1 351 ? 5.150   24.891  -7.583  1.00 92.29 351 A 1 
ATOM 2779 C CB  . ILE A 1 351 ? 6.453   26.634  -5.132  1.00 92.02 351 A 1 
ATOM 2780 C CG1 . ILE A 1 351 ? 4.954   26.922  -4.942  1.00 86.76 351 A 1 
ATOM 2781 C CG2 . ILE A 1 351 ? 7.131   27.816  -5.861  1.00 86.05 351 A 1 
ATOM 2782 C CD1 . ILE A 1 351 ? 4.260   25.920  -4.015  1.00 78.35 351 A 1 
ATOM 2783 N N   . ALA A 1 352 ? 7.126   25.706  -8.224  1.00 91.47 352 A 1 
ATOM 2784 C CA  . ALA A 1 352 ? 6.790   25.716  -9.650  1.00 90.42 352 A 1 
ATOM 2785 C C   . ALA A 1 352 ? 6.468   24.310  -10.179 1.00 91.06 352 A 1 
ATOM 2786 O O   . ALA A 1 352 ? 5.483   24.131  -10.896 1.00 90.19 352 A 1 
ATOM 2787 C CB  . ALA A 1 352 ? 7.965   26.345  -10.412 1.00 88.78 352 A 1 
ATOM 2788 N N   . GLN A 1 353 ? 7.252   23.307  -9.787  1.00 91.54 353 A 1 
ATOM 2789 C CA  . GLN A 1 353 ? 7.011   21.907  -10.150 1.00 91.13 353 A 1 
ATOM 2790 C C   . GLN A 1 353 ? 5.759   21.370  -9.451  1.00 92.18 353 A 1 
ATOM 2791 O O   . GLN A 1 353 ? 4.949   20.722  -10.084 1.00 91.22 353 A 1 
ATOM 2792 C CB  . GLN A 1 353 ? 8.236   21.042  -9.806  1.00 89.31 353 A 1 
ATOM 2793 C CG  . GLN A 1 353 ? 9.439   21.395  -10.694 1.00 80.10 353 A 1 
ATOM 2794 C CD  . GLN A 1 353 ? 10.699  20.565  -10.405 1.00 76.45 353 A 1 
ATOM 2795 O OE1 . GLN A 1 353 ? 10.812  19.756  -9.501  1.00 68.91 353 A 1 
ATOM 2796 N NE2 . GLN A 1 353 ? 11.740  20.764  -11.193 1.00 65.93 353 A 1 
ATOM 2797 N N   . VAL A 1 354 ? 5.583   21.687  -8.173  1.00 93.75 354 A 1 
ATOM 2798 C CA  . VAL A 1 354 ? 4.407   21.275  -7.405  1.00 94.44 354 A 1 
ATOM 2799 C C   . VAL A 1 354 ? 3.128   21.824  -8.036  1.00 94.89 354 A 1 
ATOM 2800 O O   . VAL A 1 354 ? 2.196   21.061  -8.247  1.00 94.39 354 A 1 
ATOM 2801 C CB  . VAL A 1 354 ? 4.518   21.696  -5.930  1.00 94.30 354 A 1 
ATOM 2802 C CG1 . VAL A 1 354 ? 3.251   21.384  -5.128  1.00 92.13 354 A 1 
ATOM 2803 C CG2 . VAL A 1 354 ? 5.676   20.970  -5.244  1.00 92.48 354 A 1 
ATOM 2804 N N   . LEU A 1 355 ? 3.096   23.110  -8.397  1.00 94.03 355 A 1 
ATOM 2805 C CA  . LEU A 1 355 ? 1.924   23.725  -9.025  1.00 93.76 355 A 1 
ATOM 2806 C C   . LEU A 1 355 ? 1.627   23.138  -10.407 1.00 93.51 355 A 1 
ATOM 2807 O O   . LEU A 1 355 ? 0.463   22.937  -10.738 1.00 92.54 355 A 1 
ATOM 2808 C CB  . LEU A 1 355 ? 2.109   25.246  -9.117  1.00 93.30 355 A 1 
ATOM 2809 C CG  . LEU A 1 355 ? 2.001   25.979  -7.774  1.00 89.75 355 A 1 
ATOM 2810 C CD1 . LEU A 1 355 ? 2.299   27.463  -7.987  1.00 86.82 355 A 1 
ATOM 2811 C CD2 . LEU A 1 355 ? 0.615   25.840  -7.143  1.00 86.75 355 A 1 
ATOM 2812 N N   . ALA A 1 356 ? 2.654   22.829  -11.196 1.00 91.51 356 A 1 
ATOM 2813 C CA  . ALA A 1 356 ? 2.470   22.156  -12.482 1.00 89.96 356 A 1 
ATOM 2814 C C   . ALA A 1 356 ? 1.839   20.765  -12.315 1.00 90.14 356 A 1 
ATOM 2815 O O   . ALA A 1 356 ? 0.893   20.429  -13.032 1.00 88.89 356 A 1 
ATOM 2816 C CB  . ALA A 1 356 ? 3.830   22.087  -13.198 1.00 88.24 356 A 1 
ATOM 2817 N N   . GLU A 1 357 ? 2.287   19.996  -11.324 1.00 92.40 357 A 1 
ATOM 2818 C CA  . GLU A 1 357 ? 1.693   18.699  -10.995 1.00 92.66 357 A 1 
ATOM 2819 C C   . GLU A 1 357 ? 0.249   18.850  -10.488 1.00 93.23 357 A 1 
ATOM 2820 O O   . GLU A 1 357 ? -0.646  18.174  -10.983 1.00 92.41 357 A 1 
ATOM 2821 C CB  . GLU A 1 357 ? 2.551   17.969  -9.951  1.00 92.02 357 A 1 
ATOM 2822 C CG  . GLU A 1 357 ? 3.906   17.472  -10.492 1.00 87.27 357 A 1 
ATOM 2823 C CD  . GLU A 1 357 ? 3.749   16.479  -11.652 1.00 89.02 357 A 1 
ATOM 2824 O OE1 . GLU A 1 357 ? 4.320   16.715  -12.738 1.00 82.34 357 A 1 
ATOM 2825 O OE2 . GLU A 1 357 ? 3.026   15.480  -11.512 1.00 83.98 357 A 1 
ATOM 2826 N N   . LEU A 1 358 ? -0.007  19.773  -9.570  1.00 94.81 358 A 1 
ATOM 2827 C CA  . LEU A 1 358 ? -1.350  19.990  -9.026  1.00 95.07 358 A 1 
ATOM 2828 C C   . LEU A 1 358 ? -2.349  20.425  -10.101 1.00 94.51 358 A 1 
ATOM 2829 O O   . LEU A 1 358 ? -3.494  19.970  -10.092 1.00 93.32 358 A 1 
ATOM 2830 C CB  . LEU A 1 358 ? -1.300  21.025  -7.893  1.00 95.34 358 A 1 
ATOM 2831 C CG  . LEU A 1 358 ? -0.572  20.570  -6.612  1.00 95.01 358 A 1 
ATOM 2832 C CD1 . LEU A 1 358 ? -0.516  21.728  -5.622  1.00 93.40 358 A 1 
ATOM 2833 C CD2 . LEU A 1 358 ? -1.260  19.386  -5.941  1.00 93.07 358 A 1 
ATOM 2834 N N   . LYS A 1 359 ? -1.927  21.265  -11.049 1.00 92.54 359 A 1 
ATOM 2835 C CA  . LYS A 1 359 ? -2.741  21.665  -12.195 1.00 91.07 359 A 1 
ATOM 2836 C C   . LYS A 1 359 ? -3.100  20.463  -13.071 1.00 90.49 359 A 1 
ATOM 2837 O O   . LYS A 1 359 ? -4.241  20.356  -13.503 1.00 88.92 359 A 1 
ATOM 2838 C CB  . LYS A 1 359 ? -2.015  22.763  -12.994 1.00 89.40 359 A 1 
ATOM 2839 C CG  . LYS A 1 359 ? -2.890  23.375  -14.100 1.00 82.04 359 A 1 
ATOM 2840 C CD  . LYS A 1 359 ? -2.189  24.567  -14.779 1.00 78.55 359 A 1 
ATOM 2841 C CE  . LYS A 1 359 ? -3.131  25.248  -15.775 1.00 69.93 359 A 1 
ATOM 2842 N NZ  . LYS A 1 359 ? -2.592  26.549  -16.267 1.00 64.57 359 A 1 
ATOM 2843 N N   . GLU A 1 360 ? -2.164  19.557  -13.287 1.00 90.30 360 A 1 
ATOM 2844 C CA  . GLU A 1 360 ? -2.424  18.313  -14.010 1.00 89.59 360 A 1 
ATOM 2845 C C   . GLU A 1 360 ? -3.401  17.408  -13.245 1.00 90.31 360 A 1 
ATOM 2846 O O   . GLU A 1 360 ? -4.379  16.919  -13.809 1.00 89.26 360 A 1 
ATOM 2847 C CB  . GLU A 1 360 ? -1.094  17.587  -14.266 1.00 87.42 360 A 1 
ATOM 2848 C CG  . GLU A 1 360 ? -1.205  16.425  -15.270 1.00 78.47 360 A 1 
ATOM 2849 C CD  . GLU A 1 360 ? -1.464  16.864  -16.719 1.00 75.53 360 A 1 
ATOM 2850 O OE1 . GLU A 1 360 ? -1.765  15.957  -17.531 1.00 67.32 360 A 1 
ATOM 2851 O OE2 . GLU A 1 360 ? -1.318  18.060  -17.030 1.00 67.18 360 A 1 
ATOM 2852 N N   . TYR A 1 361 ? -3.218  17.258  -11.937 1.00 92.51 361 A 1 
ATOM 2853 C CA  . TYR A 1 361 ? -4.076  16.417  -11.093 1.00 93.01 361 A 1 
ATOM 2854 C C   . TYR A 1 361 ? -5.514  16.938  -11.010 1.00 92.63 361 A 1 
ATOM 2855 O O   . TYR A 1 361 ? -6.449  16.138  -10.930 1.00 90.86 361 A 1 
ATOM 2856 C CB  . TYR A 1 361 ? -3.477  16.292  -9.693  1.00 93.43 361 A 1 
ATOM 2857 C CG  . TYR A 1 361 ? -2.055  15.768  -9.597  1.00 93.88 361 A 1 
ATOM 2858 C CD1 . TYR A 1 361 ? -1.435  15.068  -10.655 1.00 91.70 361 A 1 
ATOM 2859 C CD2 . TYR A 1 361 ? -1.324  16.009  -8.421  1.00 91.74 361 A 1 
ATOM 2860 C CE1 . TYR A 1 361 ? -0.107  14.640  -10.549 1.00 91.46 361 A 1 
ATOM 2861 C CE2 . TYR A 1 361 ? 0.002   15.577  -8.303  1.00 91.41 361 A 1 
ATOM 2862 C CZ  . TYR A 1 361 ? 0.613   14.900  -9.369  1.00 92.47 361 A 1 
ATOM 2863 O OH  . TYR A 1 361 ? 1.917   14.491  -9.264  1.00 91.49 361 A 1 
ATOM 2864 N N   . ALA A 1 362 ? -5.706  18.238  -11.094 1.00 92.33 362 A 1 
ATOM 2865 C CA  . ALA A 1 362 ? -7.030  18.852  -11.131 1.00 91.44 362 A 1 
ATOM 2866 C C   . ALA A 1 362 ? -7.830  18.524  -12.409 1.00 90.37 362 A 1 
ATOM 2867 O O   . ALA A 1 362 ? -9.029  18.801  -12.470 1.00 87.44 362 A 1 
ATOM 2868 C CB  . ALA A 1 362 ? -6.863  20.357  -10.932 1.00 91.19 362 A 1 
ATOM 2869 N N   . THR A 1 363 ? -7.206  17.904  -13.410 1.00 88.81 363 A 1 
ATOM 2870 C CA  . THR A 1 363 ? -7.878  17.411  -14.624 1.00 85.94 363 A 1 
ATOM 2871 C C   . THR A 1 363 ? -8.256  15.932  -14.546 1.00 84.89 363 A 1 
ATOM 2872 O O   . THR A 1 363 ? -8.885  15.410  -15.467 1.00 80.49 363 A 1 
ATOM 2873 C CB  . THR A 1 363 ? -7.050  17.681  -15.888 1.00 83.10 363 A 1 
ATOM 2874 O OG1 . THR A 1 363 ? -5.916  16.862  -15.977 1.00 76.64 363 A 1 
ATOM 2875 C CG2 . THR A 1 363 ? -6.607  19.139  -16.018 1.00 73.91 363 A 1 
ATOM 2876 N N   . GLU A 1 364 ? -7.919  15.246  -13.473 1.00 85.92 364 A 1 
ATOM 2877 C CA  . GLU A 1 364 ? -8.191  13.819  -13.317 1.00 84.93 364 A 1 
ATOM 2878 C C   . GLU A 1 364 ? -9.698  13.518  -13.141 1.00 84.19 364 A 1 
ATOM 2879 O O   . GLU A 1 364 ? -10.536 14.407  -13.007 1.00 80.57 364 A 1 
ATOM 2880 C CB  . GLU A 1 364 ? -7.311  13.234  -12.194 1.00 82.94 364 A 1 
ATOM 2881 C CG  . GLU A 1 364 ? -7.059  11.732  -12.415 1.00 76.97 364 A 1 
ATOM 2882 C CD  . GLU A 1 364 ? -6.194  11.055  -11.354 1.00 74.26 364 A 1 
ATOM 2883 O OE1 . GLU A 1 364 ? -6.381  9.837   -11.140 1.00 67.18 364 A 1 
ATOM 2884 O OE2 . GLU A 1 364 ? -5.304  11.687  -10.765 1.00 68.17 364 A 1 
ATOM 2885 N N   . VAL A 1 365 ? -10.066 12.243  -13.182 1.00 83.62 365 A 1 
ATOM 2886 C CA  . VAL A 1 365 ? -11.472 11.797  -13.130 1.00 82.68 365 A 1 
ATOM 2887 C C   . VAL A 1 365 ? -12.002 11.574  -11.719 1.00 84.26 365 A 1 
ATOM 2888 O O   . VAL A 1 365 ? -13.199 11.703  -11.494 1.00 81.07 365 A 1 
ATOM 2889 C CB  . VAL A 1 365 ? -11.689 10.523  -13.975 1.00 78.22 365 A 1 
ATOM 2890 C CG1 . VAL A 1 365 ? -11.770 10.875  -15.469 1.00 68.77 365 A 1 
ATOM 2891 C CG2 . VAL A 1 365 ? -10.580 9.485   -13.787 1.00 68.10 365 A 1 
ATOM 2892 N N   . ASP A 1 366 ? -11.154 11.221  -10.764 1.00 86.45 366 A 1 
ATOM 2893 C CA  . ASP A 1 366 ? -11.569 11.011  -9.373  1.00 88.01 366 A 1 
ATOM 2894 C C   . ASP A 1 366 ? -11.846 12.365  -8.705  1.00 89.91 366 A 1 
ATOM 2895 O O   . ASP A 1 366 ? -10.928 13.149  -8.456  1.00 89.49 366 A 1 
ATOM 2896 C CB  . ASP A 1 366 ? -10.541 10.174  -8.615  1.00 86.56 366 A 1 
ATOM 2897 C CG  . ASP A 1 366 ? -11.062 9.732   -7.239  1.00 85.01 366 A 1 
ATOM 2898 O OD1 . ASP A 1 366 ? -11.166 10.571  -6.325  1.00 79.65 366 A 1 
ATOM 2899 O OD2 . ASP A 1 366 ? -11.368 8.528   -7.058  1.00 78.40 366 A 1 
ATOM 2900 N N   . VAL A 1 367 ? -13.119 12.632  -8.423  1.00 89.43 367 A 1 
ATOM 2901 C CA  . VAL A 1 367 ? -13.589 13.916  -7.880  1.00 90.35 367 A 1 
ATOM 2902 C C   . VAL A 1 367 ? -12.877 14.275  -6.575  1.00 91.48 367 A 1 
ATOM 2903 O O   . VAL A 1 367 ? -12.500 15.429  -6.384  1.00 91.01 367 A 1 
ATOM 2904 C CB  . VAL A 1 367 ? -15.118 13.874  -7.666  1.00 88.82 367 A 1 
ATOM 2905 C CG1 . VAL A 1 367 ? -15.655 15.163  -7.020  1.00 83.54 367 A 1 
ATOM 2906 C CG2 . VAL A 1 367 ? -15.852 13.681  -8.996  1.00 83.19 367 A 1 
ATOM 2907 N N   . ASP A 1 368 ? -12.656 13.300  -5.706  1.00 90.43 368 A 1 
ATOM 2908 C CA  . ASP A 1 368 ? -12.032 13.543  -4.411  1.00 90.36 368 A 1 
ATOM 2909 C C   . ASP A 1 368 ? -10.556 13.917  -4.567  1.00 91.86 368 A 1 
ATOM 2910 O O   . ASP A 1 368 ? -10.054 14.825  -3.903  1.00 91.13 368 A 1 
ATOM 2911 C CB  . ASP A 1 368 ? -12.129 12.284  -3.539  1.00 88.19 368 A 1 
ATOM 2912 C CG  . ASP A 1 368 ? -13.547 11.730  -3.418  1.00 82.46 368 A 1 
ATOM 2913 O OD1 . ASP A 1 368 ? -14.501 12.527  -3.327  1.00 76.77 368 A 1 
ATOM 2914 O OD2 . ASP A 1 368 ? -13.662 10.483  -3.375  1.00 75.45 368 A 1 
ATOM 2915 N N   . PHE A 1 369 ? -9.881  13.260  -5.495  1.00 92.85 369 A 1 
ATOM 2916 C CA  . PHE A 1 369 ? -8.498  13.568  -5.828  1.00 93.97 369 A 1 
ATOM 2917 C C   . PHE A 1 369 ? -8.374  14.963  -6.451  1.00 94.77 369 A 1 
ATOM 2918 O O   . PHE A 1 369 ? -7.508  15.734  -6.044  1.00 94.60 369 A 1 
ATOM 2919 C CB  . PHE A 1 369 ? -7.954  12.484  -6.754  1.00 93.76 369 A 1 
ATOM 2920 C CG  . PHE A 1 369 ? -6.485  12.670  -7.075  1.00 94.07 369 A 1 
ATOM 2921 C CD1 . PHE A 1 369 ? -6.089  13.012  -8.379  1.00 92.23 369 A 1 
ATOM 2922 C CD2 . PHE A 1 369 ? -5.522  12.524  -6.070  1.00 92.33 369 A 1 
ATOM 2923 C CE1 . PHE A 1 369 ? -4.734  13.209  -8.674  1.00 91.77 369 A 1 
ATOM 2924 C CE2 . PHE A 1 369 ? -4.164  12.723  -6.353  1.00 91.35 369 A 1 
ATOM 2925 C CZ  . PHE A 1 369 ? -3.767  13.067  -7.658  1.00 92.48 369 A 1 
ATOM 2926 N N   . VAL A 1 370 ? -9.277  15.311  -7.360  1.00 94.33 370 A 1 
ATOM 2927 C CA  . VAL A 1 370 ? -9.331  16.643  -7.973  1.00 94.46 370 A 1 
ATOM 2928 C C   . VAL A 1 370 ? -9.562  17.725  -6.920  1.00 94.94 370 A 1 
ATOM 2929 O O   . VAL A 1 370 ? -8.788  18.677  -6.845  1.00 94.51 370 A 1 
ATOM 2930 C CB  . VAL A 1 370 ? -10.406 16.698  -9.073  1.00 93.25 370 A 1 
ATOM 2931 C CG1 . VAL A 1 370 ? -10.604 18.126  -9.601  1.00 89.19 370 A 1 
ATOM 2932 C CG2 . VAL A 1 370 ? -10.012 15.818  -10.265 1.00 89.63 370 A 1 
ATOM 2933 N N   . ARG A 1 371 ? -10.551 17.562  -6.046  1.00 94.63 371 A 1 
ATOM 2934 C CA  . ARG A 1 371 ? -10.817 18.508  -4.946  1.00 94.06 371 A 1 
ATOM 2935 C C   . ARG A 1 371 ? -9.618  18.663  -4.033  1.00 93.82 371 A 1 
ATOM 2936 O O   . ARG A 1 371 ? -9.238  19.773  -3.673  1.00 93.10 371 A 1 
ATOM 2937 C CB  . ARG A 1 371 ? -12.016 18.026  -4.125  1.00 93.08 371 A 1 
ATOM 2938 C CG  . ARG A 1 371 ? -13.315 18.323  -4.891  1.00 88.18 371 A 1 
ATOM 2939 C CD  . ARG A 1 371 ? -14.526 17.936  -4.049  1.00 84.48 371 A 1 
ATOM 2940 N NE  . ARG A 1 371 ? -15.687 18.563  -4.664  1.00 78.84 371 A 1 
ATOM 2941 C CZ  . ARG A 1 371 ? -16.802 18.951  -4.101  1.00 75.28 371 A 1 
ATOM 2942 N NH1 . ARG A 1 371 ? -17.209 18.566  -2.922  1.00 66.27 371 A 1 
ATOM 2943 N NH2 . ARG A 1 371 ? -17.522 19.785  -4.749  1.00 68.33 371 A 1 
ATOM 2944 N N   . LYS A 1 372 ? -8.985  17.562  -3.683  1.00 93.99 372 A 1 
ATOM 2945 C CA  . LYS A 1 372 ? -7.784  17.584  -2.854  1.00 93.77 372 A 1 
ATOM 2946 C C   . LYS A 1 372 ? -6.620  18.285  -3.549  1.00 94.11 372 A 1 
ATOM 2947 O O   . LYS A 1 372 ? -5.868  19.006  -2.891  1.00 93.49 372 A 1 
ATOM 2948 C CB  . LYS A 1 372 ? -7.455  16.147  -2.418  1.00 92.59 372 A 1 
ATOM 2949 C CG  . LYS A 1 372 ? -6.448  16.131  -1.256  1.00 87.58 372 A 1 
ATOM 2950 C CD  . LYS A 1 372 ? -6.293  14.722  -0.659  1.00 83.50 372 A 1 
ATOM 2951 C CE  . LYS A 1 372 ? -5.375  14.814  0.558   1.00 77.31 372 A 1 
ATOM 2952 N NZ  . LYS A 1 372 ? -5.248  13.544  1.309   1.00 70.54 372 A 1 
ATOM 2953 N N   . ALA A 1 373 ? -6.484  18.139  -4.861  1.00 95.12 373 A 1 
ATOM 2954 C CA  . ALA A 1 373 ? -5.486  18.862  -5.643  1.00 95.54 373 A 1 
ATOM 2955 C C   . ALA A 1 373 ? -5.752  20.374  -5.670  1.00 95.83 373 A 1 
ATOM 2956 O O   . ALA A 1 373 ? -4.821  21.160  -5.451  1.00 95.25 373 A 1 
ATOM 2957 C CB  . ALA A 1 373 ? -5.426  18.260  -7.051  1.00 95.41 373 A 1 
ATOM 2958 N N   . VAL A 1 374 ? -6.998  20.806  -5.844  1.00 95.85 374 A 1 
ATOM 2959 C CA  . VAL A 1 374 ? -7.375  22.230  -5.795  1.00 95.89 374 A 1 
ATOM 2960 C C   . VAL A 1 374 ? -7.107  22.820  -4.405  1.00 95.64 374 A 1 
ATOM 2961 O O   . VAL A 1 374 ? -6.430  23.847  -4.301  1.00 94.68 374 A 1 
ATOM 2962 C CB  . VAL A 1 374 ? -8.842  22.437  -6.220  1.00 95.47 374 A 1 
ATOM 2963 C CG1 . VAL A 1 374 ? -9.258  23.911  -6.118  1.00 93.02 374 A 1 
ATOM 2964 C CG2 . VAL A 1 374 ? -9.064  22.011  -7.677  1.00 93.39 374 A 1 
ATOM 2965 N N   . ARG A 1 375 ? -7.508  22.148  -3.336  1.00 94.34 375 A 1 
ATOM 2966 C CA  . ARG A 1 375 ? -7.163  22.552  -1.965  1.00 93.35 375 A 1 
ATOM 2967 C C   . ARG A 1 375 ? -5.652  22.637  -1.740  1.00 93.13 375 A 1 
ATOM 2968 O O   . ARG A 1 375 ? -5.176  23.548  -1.068  1.00 91.85 375 A 1 
ATOM 2969 C CB  . ARG A 1 375 ? -7.803  21.590  -0.954  1.00 91.75 375 A 1 
ATOM 2970 C CG  . ARG A 1 375 ? -9.262  21.970  -0.691  1.00 84.40 375 A 1 
ATOM 2971 C CD  . ARG A 1 375 ? -9.896  21.089  0.389   1.00 80.12 375 A 1 
ATOM 2972 N NE  . ARG A 1 375 ? -10.350 19.796  -0.164  1.00 72.94 375 A 1 
ATOM 2973 C CZ  . ARG A 1 375 ? -11.098 18.916  0.490   1.00 68.04 375 A 1 
ATOM 2974 N NH1 . ARG A 1 375 ? -11.434 19.077  1.741   1.00 60.53 375 A 1 
ATOM 2975 N NH2 . ARG A 1 375 ? -11.527 17.854  -0.114  1.00 59.04 375 A 1 
ATOM 2976 N N   . ALA A 1 376 ? -4.899  21.731  -2.328  1.00 94.07 376 A 1 
ATOM 2977 C CA  . ALA A 1 376 ? -3.450  21.744  -2.231  1.00 93.98 376 A 1 
ATOM 2978 C C   . ALA A 1 376 ? -2.814  22.999  -2.860  1.00 94.13 376 A 1 
ATOM 2979 O O   . ALA A 1 376 ? -1.846  23.521  -2.313  1.00 93.25 376 A 1 
ATOM 2980 C CB  . ALA A 1 376 ? -2.892  20.461  -2.843  1.00 93.38 376 A 1 
ATOM 2981 N N   . ILE A 1 377 ? -3.384  23.521  -3.959  1.00 95.06 377 A 1 
ATOM 2982 C CA  . ILE A 1 377 ? -2.944  24.789  -4.563  1.00 95.19 377 A 1 
ATOM 2983 C C   . ILE A 1 377 ? -3.119  25.934  -3.557  1.00 94.77 377 A 1 
ATOM 2984 O O   . ILE A 1 377 ? -2.194  26.716  -3.341  1.00 93.57 377 A 1 
ATOM 2985 C CB  . ILE A 1 377 ? -3.685  25.081  -5.891  1.00 95.24 377 A 1 
ATOM 2986 C CG1 . ILE A 1 377 ? -3.394  23.986  -6.954  1.00 94.06 377 A 1 
ATOM 2987 C CG2 . ILE A 1 377 ? -3.284  26.456  -6.454  1.00 93.88 377 A 1 
ATOM 2988 C CD1 . ILE A 1 377 ? -4.331  24.014  -8.162  1.00 90.58 377 A 1 
ATOM 2989 N N   . GLY A 1 378 ? -4.250  25.985  -2.873  1.00 93.27 378 A 1 
ATOM 2990 C CA  . GLY A 1 378 ? -4.509  26.970  -1.825  1.00 92.35 378 A 1 
ATOM 2991 C C   . GLY A 1 378 ? -3.545  26.870  -0.653  1.00 92.16 378 A 1 
ATOM 2992 O O   . GLY A 1 378 ? -2.944  27.871  -0.258  1.00 90.68 378 A 1 
ATOM 2993 N N   . ARG A 1 379 ? -3.301  25.667  -0.160  1.00 92.38 379 A 1 
ATOM 2994 C CA  . ARG A 1 379 ? -2.300  25.447  0.889   1.00 91.42 379 A 1 
ATOM 2995 C C   . ARG A 1 379 ? -0.898  25.873  0.456   1.00 91.59 379 A 1 
ATOM 2996 O O   . ARG A 1 379 ? -0.152  26.419  1.264   1.00 89.81 379 A 1 
ATOM 2997 C CB  . ARG A 1 379 ? -2.286  23.979  1.340   1.00 89.65 379 A 1 
ATOM 2998 C CG  . ARG A 1 379 ? -3.577  23.534  2.039   1.00 82.00 379 A 1 
ATOM 2999 C CD  . ARG A 1 379 ? -3.349  22.167  2.694   1.00 74.26 379 A 1 
ATOM 3000 N NE  . ARG A 1 379 ? -4.554  21.336  2.726   1.00 67.61 379 A 1 
ATOM 3001 C CZ  . ARG A 1 379 ? -4.623  20.091  3.170   1.00 61.41 379 A 1 
ATOM 3002 N NH1 . ARG A 1 379 ? -3.628  19.481  3.756   1.00 54.77 379 A 1 
ATOM 3003 N NH2 . ARG A 1 379 ? -5.709  19.404  3.022   1.00 53.65 379 A 1 
ATOM 3004 N N   . CYS A 1 380 ? -0.544  25.676  -0.812  1.00 91.71 380 A 1 
ATOM 3005 C CA  . CYS A 1 380 ? 0.719   26.160  -1.352  1.00 91.73 380 A 1 
ATOM 3006 C C   . CYS A 1 380 ? 0.808   27.691  -1.315  1.00 91.98 380 A 1 
ATOM 3007 O O   . CYS A 1 380 ? 1.825   28.208  -0.858  1.00 90.92 380 A 1 
ATOM 3008 C CB  . CYS A 1 380 ? 0.919   25.631  -2.782  1.00 91.56 380 A 1 
ATOM 3009 S SG  . CYS A 1 380 ? 1.305   23.855  -2.754  1.00 89.47 380 A 1 
ATOM 3010 N N   . ALA A 1 381 ? -0.238  28.403  -1.702  1.00 92.16 381 A 1 
ATOM 3011 C CA  . ALA A 1 381 ? -0.290  29.866  -1.654  1.00 92.03 381 A 1 
ATOM 3012 C C   . ALA A 1 381 ? -0.153  30.409  -0.222  1.00 91.77 381 A 1 
ATOM 3013 O O   . ALA A 1 381 ? 0.536   31.392  0.013   1.00 90.00 381 A 1 
ATOM 3014 C CB  . ALA A 1 381 ? -1.608  30.335  -2.281  1.00 91.84 381 A 1 
ATOM 3015 N N   . ILE A 1 382 ? -0.776  29.735  0.743   1.00 90.82 382 A 1 
ATOM 3016 C CA  . ILE A 1 382 ? -0.713  30.118  2.162   1.00 89.53 382 A 1 
ATOM 3017 C C   . ILE A 1 382 ? 0.670   29.840  2.754   1.00 89.26 382 A 1 
ATOM 3018 O O   . ILE A 1 382 ? 1.204   30.640  3.525   1.00 87.35 382 A 1 
ATOM 3019 C CB  . ILE A 1 382 ? -1.842  29.402  2.923   1.00 87.78 382 A 1 
ATOM 3020 C CG1 . ILE A 1 382 ? -3.220  29.962  2.461   1.00 84.73 382 A 1 
ATOM 3021 C CG2 . ILE A 1 382 ? -1.692  29.555  4.445   1.00 83.08 382 A 1 
ATOM 3022 C CD1 . ILE A 1 382 ? -4.411  29.128  2.921   1.00 75.32 382 A 1 
ATOM 3023 N N   . LYS A 1 383 ? 1.265   28.696  2.387   1.00 89.06 383 A 1 
ATOM 3024 C CA  . LYS A 1 383 ? 2.554   28.248  2.917   1.00 88.48 383 A 1 
ATOM 3025 C C   . LYS A 1 383 ? 3.742   28.997  2.309   1.00 88.30 383 A 1 
ATOM 3026 O O   . LYS A 1 383 ? 4.740   29.220  2.998   1.00 86.25 383 A 1 
ATOM 3027 C CB  . LYS A 1 383 ? 2.654   26.733  2.683   1.00 86.82 383 A 1 
ATOM 3028 C CG  . LYS A 1 383 ? 3.878   26.109  3.363   1.00 82.34 383 A 1 
ATOM 3029 C CD  . LYS A 1 383 ? 3.918   24.602  3.099   1.00 81.38 383 A 1 
ATOM 3030 C CE  . LYS A 1 383 ? 5.161   24.008  3.765   1.00 76.56 383 A 1 
ATOM 3031 N NZ  . LYS A 1 383 ? 5.280   22.569  3.479   1.00 72.40 383 A 1 
ATOM 3032 N N   . VAL A 1 384 ? 3.666   29.341  1.025   1.00 89.38 384 A 1 
ATOM 3033 C CA  . VAL A 1 384 ? 4.760   29.952  0.265   1.00 89.61 384 A 1 
ATOM 3034 C C   . VAL A 1 384 ? 4.263   31.255  -0.356  1.00 90.29 384 A 1 
ATOM 3035 O O   . VAL A 1 384 ? 3.734   31.253  -1.466  1.00 88.66 384 A 1 
ATOM 3036 C CB  . VAL A 1 384 ? 5.314   28.987  -0.806  1.00 88.75 384 A 1 
ATOM 3037 C CG1 . VAL A 1 384 ? 6.550   29.578  -1.475  1.00 83.72 384 A 1 
ATOM 3038 C CG2 . VAL A 1 384 ? 5.728   27.625  -0.217  1.00 84.17 384 A 1 
ATOM 3039 N N   . GLU A 1 385 ? 4.447   32.372  0.339   1.00 89.13 385 A 1 
ATOM 3040 C CA  . GLU A 1 385 ? 3.908   33.678  -0.062  1.00 89.26 385 A 1 
ATOM 3041 C C   . GLU A 1 385 ? 4.298   34.074  -1.492  1.00 89.28 385 A 1 
ATOM 3042 O O   . GLU A 1 385 ? 3.459   34.524  -2.272  1.00 87.07 385 A 1 
ATOM 3043 C CB  . GLU A 1 385 ? 4.343   34.748  0.946   1.00 87.04 385 A 1 
ATOM 3044 C CG  . GLU A 1 385 ? 3.821   36.143  0.578   1.00 80.92 385 A 1 
ATOM 3045 C CD  . GLU A 1 385 ? 3.980   37.203  1.680   1.00 76.52 385 A 1 
ATOM 3046 O OE1 . GLU A 1 385 ? 3.361   38.273  1.514   1.00 70.17 385 A 1 
ATOM 3047 O OE2 . GLU A 1 385 ? 4.679   36.924  2.683   1.00 71.29 385 A 1 
ATOM 3048 N N   . GLN A 1 386 ? 5.550   33.837  -1.888  1.00 90.07 386 A 1 
ATOM 3049 C CA  . GLN A 1 386 ? 6.044   34.172  -3.227  1.00 89.19 386 A 1 
ATOM 3050 C C   . GLN A 1 386 ? 5.359   33.361  -4.337  1.00 89.91 386 A 1 
ATOM 3051 O O   . GLN A 1 386 ? 5.487   33.690  -5.509  1.00 87.68 386 A 1 
ATOM 3052 C CB  . GLN A 1 386 ? 7.560   33.960  -3.312  1.00 87.91 386 A 1 
ATOM 3053 C CG  . GLN A 1 386 ? 8.401   34.709  -2.254  1.00 80.70 386 A 1 
ATOM 3054 C CD  . GLN A 1 386 ? 8.560   33.956  -0.935  1.00 74.10 386 A 1 
ATOM 3055 O OE1 . GLN A 1 386 ? 8.032   32.874  -0.717  1.00 65.26 386 A 1 
ATOM 3056 N NE2 . GLN A 1 386 ? 9.296   34.502  -0.006  1.00 63.20 386 A 1 
ATOM 3057 N N   . SER A 1 387 ? 4.647   32.299  -3.991  1.00 91.36 387 A 1 
ATOM 3058 C CA  . SER A 1 387 ? 3.874   31.500  -4.945  1.00 91.56 387 A 1 
ATOM 3059 C C   . SER A 1 387 ? 2.412   31.923  -5.056  1.00 92.81 387 A 1 
ATOM 3060 O O   . SER A 1 387 ? 1.723   31.426  -5.945  1.00 91.59 387 A 1 
ATOM 3061 C CB  . SER A 1 387 ? 3.965   30.016  -4.600  1.00 89.64 387 A 1 
ATOM 3062 O OG  . SER A 1 387 ? 3.195   29.681  -3.469  1.00 83.63 387 A 1 
ATOM 3063 N N   . ALA A 1 388 ? 1.930   32.803  -4.184  1.00 92.32 388 A 1 
ATOM 3064 C CA  . ALA A 1 388 ? 0.512   33.097  -4.055  1.00 92.67 388 A 1 
ATOM 3065 C C   . ALA A 1 388 ? -0.104  33.594  -5.373  1.00 93.17 388 A 1 
ATOM 3066 O O   . ALA A 1 388 ? -1.139  33.079  -5.787  1.00 92.25 388 A 1 
ATOM 3067 C CB  . ALA A 1 388 ? 0.313   34.106  -2.922  1.00 91.48 388 A 1 
ATOM 3068 N N   . GLU A 1 389 ? 0.576   34.501  -6.074  1.00 92.18 389 A 1 
ATOM 3069 C CA  . GLU A 1 389 ? 0.122   35.015  -7.368  1.00 91.72 389 A 1 
ATOM 3070 C C   . GLU A 1 389 ? -0.023  33.906  -8.415  1.00 92.02 389 A 1 
ATOM 3071 O O   . GLU A 1 389 ? -1.058  33.765  -9.066  1.00 90.68 389 A 1 
ATOM 3072 C CB  . GLU A 1 389 ? 1.117   36.082  -7.826  1.00 90.18 389 A 1 
ATOM 3073 C CG  . GLU A 1 389 ? 0.635   36.813  -9.079  1.00 80.43 389 A 1 
ATOM 3074 C CD  . GLU A 1 389 ? 1.550   37.995  -9.434  1.00 73.21 389 A 1 
ATOM 3075 O OE1 . GLU A 1 389 ? 1.081   38.836  -10.230 1.00 65.55 389 A 1 
ATOM 3076 O OE2 . GLU A 1 389 ? 2.671   38.044  -8.879  1.00 65.07 389 A 1 
ATOM 3077 N N   . ARG A 1 390 ? 0.976   33.025  -8.506  1.00 92.12 390 A 1 
ATOM 3078 C CA  . ARG A 1 390 ? 0.955   31.886  -9.429  1.00 91.70 390 A 1 
ATOM 3079 C C   . ARG A 1 390 ? -0.129  30.866  -9.055  1.00 92.71 390 A 1 
ATOM 3080 O O   . ARG A 1 390 ? -0.746  30.272  -9.937  1.00 91.51 390 A 1 
ATOM 3081 C CB  . ARG A 1 390 ? 2.356   31.268  -9.474  1.00 90.12 390 A 1 
ATOM 3082 C CG  . ARG A 1 390 ? 2.581   30.460  -10.764 1.00 79.47 390 A 1 
ATOM 3083 C CD  . ARG A 1 390 ? 4.038   29.988  -10.833 1.00 76.09 390 A 1 
ATOM 3084 N NE  . ARG A 1 390 ? 4.380   29.475  -12.176 1.00 67.32 390 A 1 
ATOM 3085 C CZ  . ARG A 1 390 ? 5.604   29.284  -12.650 1.00 60.94 390 A 1 
ATOM 3086 N NH1 . ARG A 1 390 ? 6.658   29.433  -11.900 1.00 54.75 390 A 1 
ATOM 3087 N NH2 . ARG A 1 390 ? 5.785   28.945  -13.894 1.00 52.64 390 A 1 
ATOM 3088 N N   . CYS A 1 391 ? -0.387  30.677  -7.762  1.00 93.26 391 A 1 
ATOM 3089 C CA  . CYS A 1 391 ? -1.488  29.852  -7.273  1.00 93.79 391 A 1 
ATOM 3090 C C   . CYS A 1 391 ? -2.839  30.452  -7.659  1.00 94.35 391 A 1 
ATOM 3091 O O   . CYS A 1 391 ? -3.689  29.730  -8.183  1.00 93.75 391 A 1 
ATOM 3092 C CB  . CYS A 1 391 ? -1.399  29.675  -5.758  1.00 93.39 391 A 1 
ATOM 3093 S SG  . CYS A 1 391 ? 0.099   28.753  -5.268  1.00 91.62 391 A 1 
ATOM 3094 N N   . VAL A 1 392 ? -3.036  31.766  -7.472  1.00 94.14 392 A 1 
ATOM 3095 C CA  . VAL A 1 392 ? -4.261  32.472  -7.859  1.00 94.14 392 A 1 
ATOM 3096 C C   . VAL A 1 392 ? -4.495  32.369  -9.370  1.00 94.29 392 A 1 
ATOM 3097 O O   . VAL A 1 392 ? -5.579  31.974  -9.781  1.00 93.47 392 A 1 
ATOM 3098 C CB  . VAL A 1 392 ? -4.221  33.941  -7.389  1.00 93.33 392 A 1 
ATOM 3099 C CG1 . VAL A 1 392 ? -5.350  34.779  -7.985  1.00 88.38 392 A 1 
ATOM 3100 C CG2 . VAL A 1 392 ? -4.364  34.011  -5.862  1.00 89.02 392 A 1 
ATOM 3101 N N   . SER A 1 393 ? -3.477  32.597  -10.185 1.00 93.23 393 A 1 
ATOM 3102 C CA  . SER A 1 393 ? -3.561  32.412  -11.641 1.00 92.17 393 A 1 
ATOM 3103 C C   . SER A 1 393 ? -3.958  30.977  -12.015 1.00 92.14 393 A 1 
ATOM 3104 O O   . SER A 1 393 ? -4.851  30.758  -12.831 1.00 90.97 393 A 1 
ATOM 3105 C CB  . SER A 1 393 ? -2.225  32.783  -12.278 1.00 90.59 393 A 1 
ATOM 3106 O OG  . SER A 1 393 ? -2.240  32.543  -13.672 1.00 79.41 393 A 1 
ATOM 3107 N N   . THR A 1 394 ? -3.373  29.985  -11.358 1.00 92.68 394 A 1 
ATOM 3108 C CA  . THR A 1 394 ? -3.721  28.570  -11.582 1.00 91.99 394 A 1 
ATOM 3109 C C   . THR A 1 394 ? -5.172  28.269  -11.189 1.00 92.49 394 A 1 
ATOM 3110 O O   . THR A 1 394 ? -5.858  27.547  -11.902 1.00 91.45 394 A 1 
ATOM 3111 C CB  . THR A 1 394 ? -2.773  27.642  -10.812 1.00 91.22 394 A 1 
ATOM 3112 O OG1 . THR A 1 394 ? -1.428  27.900  -11.150 1.00 85.74 394 A 1 
ATOM 3113 C CG2 . THR A 1 394 ? -3.010  26.167  -11.129 1.00 85.27 394 A 1 
ATOM 3114 N N   . LEU A 1 395 ? -5.657  28.841  -10.092 1.00 94.11 395 A 1 
ATOM 3115 C CA  . LEU A 1 395 ? -7.043  28.681  -9.655  1.00 94.21 395 A 1 
ATOM 3116 C C   . LEU A 1 395 ? -8.023  29.346  -10.630 1.00 94.16 395 A 1 
ATOM 3117 O O   . LEU A 1 395 ? -9.060  28.762  -10.926 1.00 93.28 395 A 1 
ATOM 3118 C CB  . LEU A 1 395 ? -7.209  29.247  -8.239  1.00 94.48 395 A 1 
ATOM 3119 C CG  . LEU A 1 395 ? -6.515  28.408  -7.146  1.00 94.18 395 A 1 
ATOM 3120 C CD1 . LEU A 1 395 ? -6.422  29.219  -5.855  1.00 91.80 395 A 1 
ATOM 3121 C CD2 . LEU A 1 395 ? -7.261  27.116  -6.849  1.00 91.50 395 A 1 
ATOM 3122 N N   . LEU A 1 396 ? -7.685  30.516  -11.186 1.00 94.13 396 A 1 
ATOM 3123 C CA  . LEU A 1 396 ? -8.484  31.164  -12.226 1.00 93.02 396 A 1 
ATOM 3124 C C   . LEU A 1 396 ? -8.558  30.311  -13.490 1.00 92.46 396 A 1 
ATOM 3125 O O   . LEU A 1 396 ? -9.650  30.127  -14.029 1.00 90.78 396 A 1 
ATOM 3126 C CB  . LEU A 1 396 ? -7.894  32.549  -12.550 1.00 92.34 396 A 1 
ATOM 3127 C CG  . LEU A 1 396 ? -8.090  33.601  -11.454 1.00 89.51 396 A 1 
ATOM 3128 C CD1 . LEU A 1 396 ? -7.317  34.855  -11.845 1.00 84.67 396 A 1 
ATOM 3129 C CD2 . LEU A 1 396 ? -9.551  33.963  -11.256 1.00 84.60 396 A 1 
ATOM 3130 N N   . ASP A 1 397 ? -7.459  29.704  -13.927 1.00 91.67 397 A 1 
ATOM 3131 C CA  . ASP A 1 397 ? -7.464  28.758  -15.046 1.00 89.70 397 A 1 
ATOM 3132 C C   . ASP A 1 397 ? -8.400  27.569  -14.784 1.00 89.47 397 A 1 
ATOM 3133 O O   . ASP A 1 397 ? -9.103  27.113  -15.683 1.00 88.01 397 A 1 
ATOM 3134 C CB  . ASP A 1 397 ? -6.058  28.202  -15.298 1.00 88.50 397 A 1 
ATOM 3135 C CG  . ASP A 1 397 ? -5.068  29.145  -15.975 1.00 85.06 397 A 1 
ATOM 3136 O OD1 . ASP A 1 397 ? -5.487  30.173  -16.532 1.00 80.33 397 A 1 
ATOM 3137 O OD2 . ASP A 1 397 ? -3.886  28.718  -16.044 1.00 79.95 397 A 1 
ATOM 3138 N N   . LEU A 1 398 ? -8.431  27.066  -13.556 1.00 91.47 398 A 1 
ATOM 3139 C CA  . LEU A 1 398 ? -9.328  25.983  -13.166 1.00 90.97 398 A 1 
ATOM 3140 C C   . LEU A 1 398 ? -10.794 26.428  -13.142 1.00 90.70 398 A 1 
ATOM 3141 O O   . LEU A 1 398 ? -11.658 25.677  -13.607 1.00 89.51 398 A 1 
ATOM 3142 C CB  . LEU A 1 398 ? -8.897  25.405  -11.808 1.00 91.16 398 A 1 
ATOM 3143 C CG  . LEU A 1 398 ? -7.556  24.644  -11.836 1.00 90.33 398 A 1 
ATOM 3144 C CD1 . LEU A 1 398 ? -7.187  24.220  -10.410 1.00 87.09 398 A 1 
ATOM 3145 C CD2 . LEU A 1 398 ? -7.613  23.391  -12.711 1.00 87.01 398 A 1 
ATOM 3146 N N   . ILE A 1 399 ? -11.089 27.646  -12.697 1.00 91.73 399 A 1 
ATOM 3147 C CA  . ILE A 1 399 ? -12.434 28.234  -12.756 1.00 91.20 399 A 1 
ATOM 3148 C C   . ILE A 1 399 ? -12.923 28.336  -14.203 1.00 90.07 399 A 1 
ATOM 3149 O O   . ILE A 1 399 ? -14.071 27.987  -14.498 1.00 87.97 399 A 1 
ATOM 3150 C CB  . ILE A 1 399 ? -12.454 29.589  -12.010 1.00 91.62 399 A 1 
ATOM 3151 C CG1 . ILE A 1 399 ? -12.349 29.336  -10.492 1.00 89.94 399 A 1 
ATOM 3152 C CG2 . ILE A 1 399 ? -13.729 30.391  -12.317 1.00 89.34 399 A 1 
ATOM 3153 C CD1 . ILE A 1 399 ? -12.069 30.594  -9.671  1.00 85.55 399 A 1 
ATOM 3154 N N   . GLN A 1 400 ? -12.054 28.701  -15.136 1.00 90.54 400 A 1 
ATOM 3155 C CA  . GLN A 1 400 ? -12.385 28.775  -16.559 1.00 88.55 400 A 1 
ATOM 3156 C C   . GLN A 1 400 ? -12.740 27.416  -17.194 1.00 87.33 400 A 1 
ATOM 3157 O O   . GLN A 1 400 ? -13.357 27.372  -18.255 1.00 84.12 400 A 1 
ATOM 3158 C CB  . GLN A 1 400 ? -11.228 29.440  -17.329 1.00 86.54 400 A 1 
ATOM 3159 C CG  . GLN A 1 400 ? -11.071 30.950  -17.009 1.00 78.52 400 A 1 
ATOM 3160 C CD  . GLN A 1 400 ? -12.272 31.801  -17.430 1.00 72.04 400 A 1 
ATOM 3161 O OE1 . GLN A 1 400 ? -13.117 31.405  -18.218 1.00 63.25 400 A 1 
ATOM 3162 N NE2 . GLN A 1 400 ? -12.393 32.997  -16.911 1.00 60.89 400 A 1 
ATOM 3163 N N   . THR A 1 401 ? -12.420 26.306  -16.544 1.00 87.62 401 A 1 
ATOM 3164 C CA  . THR A 1 401 ? -12.858 24.970  -17.009 1.00 85.42 401 A 1 
ATOM 3165 C C   . THR A 1 401 ? -14.368 24.754  -16.880 1.00 84.62 401 A 1 
ATOM 3166 O O   . THR A 1 401 ? -14.910 23.853  -17.525 1.00 81.45 401 A 1 
ATOM 3167 C CB  . THR A 1 401 ? -12.141 23.824  -16.296 1.00 84.20 401 A 1 
ATOM 3168 O OG1 . THR A 1 401 ? -12.588 23.689  -14.963 1.00 78.92 401 A 1 
ATOM 3169 C CG2 . THR A 1 401 ? -10.627 23.929  -16.314 1.00 77.02 401 A 1 
ATOM 3170 N N   . LYS A 1 402 ? -15.066 25.564  -16.076 1.00 86.67 402 A 1 
ATOM 3171 C CA  . LYS A 1 402 ? -16.505 25.468  -15.787 1.00 86.46 402 A 1 
ATOM 3172 C C   . LYS A 1 402 ? -16.950 24.103  -15.225 1.00 86.96 402 A 1 
ATOM 3173 O O   . LYS A 1 402 ? -18.105 23.739  -15.326 1.00 83.63 402 A 1 
ATOM 3174 C CB  . LYS A 1 402 ? -17.337 25.922  -17.006 1.00 84.51 402 A 1 
ATOM 3175 C CG  . LYS A 1 402 ? -17.036 27.349  -17.516 1.00 80.56 402 A 1 
ATOM 3176 C CD  . LYS A 1 402 ? -17.504 28.419  -16.526 1.00 71.93 402 A 1 
ATOM 3177 C CE  . LYS A 1 402 ? -17.285 29.826  -17.093 1.00 66.15 402 A 1 
ATOM 3178 N NZ  . LYS A 1 402 ? -17.724 30.893  -16.140 1.00 57.88 402 A 1 
ATOM 3179 N N   . VAL A 1 403 ? -16.050 23.363  -14.630 1.00 87.58 403 A 1 
ATOM 3180 C CA  . VAL A 1 403 ? -16.373 22.102  -13.950 1.00 87.96 403 A 1 
ATOM 3181 C C   . VAL A 1 403 ? -16.861 22.437  -12.536 1.00 89.41 403 A 1 
ATOM 3182 O O   . VAL A 1 403 ? -16.047 22.815  -11.701 1.00 89.01 403 A 1 
ATOM 3183 C CB  . VAL A 1 403 ? -15.166 21.163  -13.917 1.00 86.40 403 A 1 
ATOM 3184 C CG1 . VAL A 1 403 ? -15.478 19.869  -13.162 1.00 82.10 403 A 1 
ATOM 3185 C CG2 . VAL A 1 403 ? -14.734 20.758  -15.336 1.00 81.86 403 A 1 
ATOM 3186 N N   . ASN A 1 404 ? -18.161 22.276  -12.249 1.00 89.72 404 A 1 
ATOM 3187 C CA  . ASN A 1 404 ? -18.778 22.764  -11.011 1.00 90.19 404 A 1 
ATOM 3188 C C   . ASN A 1 404 ? -17.999 22.458  -9.732  1.00 91.38 404 A 1 
ATOM 3189 O O   . ASN A 1 404 ? -17.644 23.378  -9.003  1.00 89.96 404 A 1 
ATOM 3190 C CB  . ASN A 1 404 ? -20.225 22.239  -10.884 1.00 87.48 404 A 1 
ATOM 3191 C CG  . ASN A 1 404 ? -21.232 23.061  -11.676 1.00 80.53 404 A 1 
ATOM 3192 O OD1 . ASN A 1 404 ? -20.876 23.828  -12.543 1.00 68.07 404 A 1 
ATOM 3193 N ND2 . ASN A 1 404 ? -22.506 22.898  -11.399 1.00 69.37 404 A 1 
ATOM 3194 N N   . TYR A 1 405 ? -17.667 21.193  -9.478  1.00 90.69 405 A 1 
ATOM 3195 C CA  . TYR A 1 405 ? -16.948 20.825  -8.252  1.00 91.30 405 A 1 
ATOM 3196 C C   . TYR A 1 405 ? -15.524 21.408  -8.175  1.00 92.66 405 A 1 
ATOM 3197 O O   . TYR A 1 405 ? -14.999 21.584  -7.090  1.00 91.66 405 A 1 
ATOM 3198 C CB  . TYR A 1 405 ? -16.941 19.299  -8.097  1.00 89.87 405 A 1 
ATOM 3199 C CG  . TYR A 1 405 ? -16.215 18.545  -9.198  1.00 88.36 405 A 1 
ATOM 3200 C CD1 . TYR A 1 405 ? -16.930 18.020  -10.287 1.00 83.90 405 A 1 
ATOM 3201 C CD2 . TYR A 1 405 ? -14.823 18.361  -9.132  1.00 83.88 405 A 1 
ATOM 3202 C CE1 . TYR A 1 405 ? -16.262 17.320  -11.304 1.00 81.86 405 A 1 
ATOM 3203 C CE2 . TYR A 1 405 ? -14.149 17.674  -10.144 1.00 81.09 405 A 1 
ATOM 3204 C CZ  . TYR A 1 405 ? -14.869 17.149  -11.234 1.00 82.70 405 A 1 
ATOM 3205 O OH  . TYR A 1 405 ? -14.209 16.473  -12.230 1.00 80.24 405 A 1 
ATOM 3206 N N   . VAL A 1 406 ? -14.916 21.721  -9.314  1.00 92.17 406 A 1 
ATOM 3207 C CA  . VAL A 1 406 ? -13.604 22.389  -9.378  1.00 92.55 406 A 1 
ATOM 3208 C C   . VAL A 1 406 ? -13.756 23.881  -9.109  1.00 93.65 406 A 1 
ATOM 3209 O O   . VAL A 1 406 ? -12.995 24.433  -8.322  1.00 93.24 406 A 1 
ATOM 3210 C CB  . VAL A 1 406 ? -12.925 22.156  -10.746 1.00 91.51 406 A 1 
ATOM 3211 C CG1 . VAL A 1 406 ? -11.582 22.881  -10.863 1.00 87.06 406 A 1 
ATOM 3212 C CG2 . VAL A 1 406 ? -12.674 20.667  -10.998 1.00 87.58 406 A 1 
ATOM 3213 N N   . VAL A 1 407 ? -14.746 24.514  -9.745  1.00 92.89 407 A 1 
ATOM 3214 C CA  . VAL A 1 407 ? -15.030 25.944  -9.562  1.00 92.97 407 A 1 
ATOM 3215 C C   . VAL A 1 407 ? -15.342 26.246  -8.101  1.00 93.69 407 A 1 
ATOM 3216 O O   . VAL A 1 407 ? -14.756 27.162  -7.528  1.00 93.38 407 A 1 
ATOM 3217 C CB  . VAL A 1 407 ? -16.194 26.384  -10.473 1.00 91.78 407 A 1 
ATOM 3218 C CG1 . VAL A 1 407 ? -16.630 27.834  -10.208 1.00 87.30 407 A 1 
ATOM 3219 C CG2 . VAL A 1 407 ? -15.807 26.283  -11.950 1.00 87.42 407 A 1 
ATOM 3220 N N   . GLN A 1 408 ? -16.205 25.458  -7.492  1.00 93.97 408 A 1 
ATOM 3221 C CA  . GLN A 1 408 ? -16.623 25.642  -6.108  1.00 94.00 408 A 1 
ATOM 3222 C C   . GLN A 1 408 ? -15.463 25.466  -5.125  1.00 94.48 408 A 1 
ATOM 3223 O O   . GLN A 1 408 ? -15.234 26.326  -4.277  1.00 93.83 408 A 1 
ATOM 3224 C CB  . GLN A 1 408 ? -17.788 24.698  -5.805  1.00 93.08 408 A 1 
ATOM 3225 C CG  . GLN A 1 408 ? -19.028 25.113  -6.605  1.00 90.68 408 A 1 
ATOM 3226 C CD  . GLN A 1 408 ? -20.273 24.334  -6.195  1.00 91.22 408 A 1 
ATOM 3227 O OE1 . GLN A 1 408 ? -20.968 24.748  -5.303  1.00 81.45 408 A 1 
ATOM 3228 N NE2 . GLN A 1 408 ? -20.569 23.235  -6.831  1.00 79.59 408 A 1 
ATOM 3229 N N   . GLU A 1 409 ? -14.675 24.415  -5.296  1.00 94.11 409 A 1 
ATOM 3230 C CA  . GLU A 1 409 ? -13.488 24.215  -4.460  1.00 94.14 409 A 1 
ATOM 3231 C C   . GLU A 1 409 ? -12.464 25.352  -4.661  1.00 94.58 409 A 1 
ATOM 3232 O O   . GLU A 1 409 ? -11.883 25.845  -3.696  1.00 93.64 409 A 1 
ATOM 3233 C CB  . GLU A 1 409 ? -12.872 22.844  -4.798  1.00 93.12 409 A 1 
ATOM 3234 C CG  . GLU A 1 409 ? -11.928 22.326  -3.705  1.00 86.42 409 A 1 
ATOM 3235 C CD  . GLU A 1 409 ? -12.638 21.757  -2.456  1.00 87.88 409 A 1 
ATOM 3236 O OE1 . GLU A 1 409 ? -12.129 21.978  -1.338  1.00 80.75 409 A 1 
ATOM 3237 O OE2 . GLU A 1 409 ? -13.621 20.999  -2.594  1.00 81.91 409 A 1 
ATOM 3238 N N   . ALA A 1 410 ? -12.283 25.828  -5.890  1.00 94.71 410 A 1 
ATOM 3239 C CA  . ALA A 1 410 ? -11.389 26.947  -6.181  1.00 94.82 410 A 1 
ATOM 3240 C C   . ALA A 1 410 ? -11.852 28.249  -5.514  1.00 95.05 410 A 1 
ATOM 3241 O O   . ALA A 1 410 ? -11.019 28.991  -4.997  1.00 94.25 410 A 1 
ATOM 3242 C CB  . ALA A 1 410 ? -11.252 27.100  -7.698  1.00 94.47 410 A 1 
ATOM 3243 N N   . ILE A 1 411 ? -13.163 28.532  -5.460  1.00 94.91 411 A 1 
ATOM 3244 C CA  . ILE A 1 411 ? -13.713 29.717  -4.786  1.00 94.75 411 A 1 
ATOM 3245 C C   . ILE A 1 411 ? -13.493 29.649  -3.270  1.00 94.59 411 A 1 
ATOM 3246 O O   . ILE A 1 411 ? -13.057 30.633  -2.677  1.00 93.59 411 A 1 
ATOM 3247 C CB  . ILE A 1 411 ? -15.204 29.909  -5.169  1.00 94.32 411 A 1 
ATOM 3248 C CG1 . ILE A 1 411 ? -15.262 30.387  -6.642  1.00 91.52 411 A 1 
ATOM 3249 C CG2 . ILE A 1 411 ? -15.907 30.915  -4.246  1.00 91.01 411 A 1 
ATOM 3250 C CD1 . ILE A 1 411 ? -16.674 30.396  -7.233  1.00 81.68 411 A 1 
ATOM 3251 N N   . VAL A 1 412 ? -13.700 28.480  -2.650  1.00 94.25 412 A 1 
ATOM 3252 C CA  . VAL A 1 412 ? -13.407 28.273  -1.221  1.00 93.75 412 A 1 
ATOM 3253 C C   . VAL A 1 412 ? -11.928 28.547  -0.931  1.00 93.64 412 A 1 
ATOM 3254 O O   . VAL A 1 412 ? -11.591 29.274  0.005   1.00 92.89 412 A 1 
ATOM 3255 C CB  . VAL A 1 412 ? -13.803 26.850  -0.777  1.00 93.07 412 A 1 
ATOM 3256 C CG1 . VAL A 1 412 ? -13.369 26.547  0.659   1.00 89.78 412 A 1 
ATOM 3257 C CG2 . VAL A 1 412 ? -15.325 26.664  -0.841  1.00 89.54 412 A 1 
ATOM 3258 N N   . VAL A 1 413 ? -11.049 28.027  -1.776  1.00 94.31 413 A 1 
ATOM 3259 C CA  . VAL A 1 413 ? -9.605  28.228  -1.657  1.00 93.91 413 A 1 
ATOM 3260 C C   . VAL A 1 413 ? -9.214  29.693  -1.871  1.00 94.01 413 A 1 
ATOM 3261 O O   . VAL A 1 413 ? -8.361  30.213  -1.144  1.00 93.15 413 A 1 
ATOM 3262 C CB  . VAL A 1 413 ? -8.893  27.295  -2.646  1.00 92.75 413 A 1 
ATOM 3263 C CG1 . VAL A 1 413 ? -7.425  27.629  -2.793  1.00 86.70 413 A 1 
ATOM 3264 C CG2 . VAL A 1 413 ? -8.972  25.836  -2.157  1.00 86.70 413 A 1 
ATOM 3265 N N   . ILE A 1 414 ? -9.828  30.394  -2.821  1.00 94.10 414 A 1 
ATOM 3266 C CA  . ILE A 1 414 ? -9.582  31.825  -3.061  1.00 93.88 414 A 1 
ATOM 3267 C C   . ILE A 1 414 ? -10.013 32.664  -1.861  1.00 93.58 414 A 1 
ATOM 3268 O O   . ILE A 1 414 ? -9.281  33.575  -1.482  1.00 92.60 414 A 1 
ATOM 3269 C CB  . ILE A 1 414 ? -10.236 32.281  -4.380  1.00 93.71 414 A 1 
ATOM 3270 C CG1 . ILE A 1 414 ? -9.414  31.729  -5.567  1.00 91.36 414 A 1 
ATOM 3271 C CG2 . ILE A 1 414 ? -10.318 33.812  -4.468  1.00 90.94 414 A 1 
ATOM 3272 C CD1 . ILE A 1 414 ? -10.107 31.860  -6.925  1.00 84.31 414 A 1 
ATOM 3273 N N   . ARG A 1 415 ? -11.143 32.345  -1.224  1.00 93.05 415 A 1 
ATOM 3274 C CA  . ARG A 1 415 ? -11.532 32.991  0.043   1.00 92.27 415 A 1 
ATOM 3275 C C   . ARG A 1 415 ? -10.418 32.874  1.080   1.00 91.84 415 A 1 
ATOM 3276 O O   . ARG A 1 415 ? -10.088 33.857  1.735   1.00 90.85 415 A 1 
ATOM 3277 C CB  . ARG A 1 415 ? -12.828 32.357  0.570   1.00 91.25 415 A 1 
ATOM 3278 C CG  . ARG A 1 415 ? -13.291 32.945  1.914   1.00 88.17 415 A 1 
ATOM 3279 C CD  . ARG A 1 415 ? -14.195 31.968  2.686   1.00 85.87 415 A 1 
ATOM 3280 N NE  . ARG A 1 415 ? -13.472 30.762  3.086   1.00 80.99 415 A 1 
ATOM 3281 C CZ  . ARG A 1 415 ? -13.999 29.591  3.438   1.00 79.87 415 A 1 
ATOM 3282 N NH1 . ARG A 1 415 ? -15.300 29.438  3.560   1.00 69.78 415 A 1 
ATOM 3283 N NH2 . ARG A 1 415 ? -13.229 28.574  3.669   1.00 71.16 415 A 1 
ATOM 3284 N N   . ASP A 1 416 ? -9.820  31.706  1.223   1.00 91.92 416 A 1 
ATOM 3285 C CA  . ASP A 1 416 ? -8.754  31.488  2.202   1.00 90.95 416 A 1 
ATOM 3286 C C   . ASP A 1 416 ? -7.488  32.278  1.845   1.00 90.90 416 A 1 
ATOM 3287 O O   . ASP A 1 416 ? -6.865  32.885  2.720   1.00 89.63 416 A 1 
ATOM 3288 C CB  . ASP A 1 416 ? -8.479  29.977  2.339   1.00 90.18 416 A 1 
ATOM 3289 C CG  . ASP A 1 416 ? -9.651  29.190  2.949   1.00 88.55 416 A 1 
ATOM 3290 O OD1 . ASP A 1 416 ? -10.594 29.803  3.499   1.00 85.04 416 A 1 
ATOM 3291 O OD2 . ASP A 1 416 ? -9.592  27.939  2.907   1.00 84.60 416 A 1 
ATOM 3292 N N   . ILE A 1 417 ? -7.156  32.372  0.555   1.00 91.70 417 A 1 
ATOM 3293 C CA  . ILE A 1 417 ? -6.057  33.221  0.062   1.00 91.71 417 A 1 
ATOM 3294 C C   . ILE A 1 417 ? -6.337  34.698  0.363   1.00 91.43 417 A 1 
ATOM 3295 O O   . ILE A 1 417 ? -5.455  35.386  0.879   1.00 90.38 417 A 1 
ATOM 3296 C CB  . ILE A 1 417 ? -5.805  32.968  -1.442  1.00 92.18 417 A 1 
ATOM 3297 C CG1 . ILE A 1 417 ? -5.256  31.545  -1.644  1.00 91.27 417 A 1 
ATOM 3298 C CG2 . ILE A 1 417 ? -4.820  34.005  -2.018  1.00 91.26 417 A 1 
ATOM 3299 C CD1 . ILE A 1 417 ? -5.221  31.089  -3.119  1.00 88.70 417 A 1 
ATOM 3300 N N   . PHE A 1 418 ? -7.542  35.183  0.114   1.00 91.70 418 A 1 
ATOM 3301 C CA  . PHE A 1 418 ? -7.944  36.556  0.403   1.00 91.51 418 A 1 
ATOM 3302 C C   . PHE A 1 418 ? -7.879  36.882  1.903   1.00 90.73 418 A 1 
ATOM 3303 O O   . PHE A 1 418 ? -7.491  37.980  2.280   1.00 88.75 418 A 1 
ATOM 3304 C CB  . PHE A 1 418 ? -9.360  36.803  -0.123  1.00 91.53 418 A 1 
ATOM 3305 C CG  . PHE A 1 418 ? -9.502  37.077  -1.602  1.00 92.01 418 A 1 
ATOM 3306 C CD1 . PHE A 1 418 ? -8.467  36.848  -2.525  1.00 87.25 418 A 1 
ATOM 3307 C CD2 . PHE A 1 418 ? -10.714 37.629  -2.072  1.00 87.23 418 A 1 
ATOM 3308 C CE1 . PHE A 1 418 ? -8.628  37.175  -3.881  1.00 86.65 418 A 1 
ATOM 3309 C CE2 . PHE A 1 418 ? -10.882 37.953  -3.417  1.00 86.61 418 A 1 
ATOM 3310 C CZ  . PHE A 1 418 ? -9.841  37.726  -4.320  1.00 89.13 418 A 1 
ATOM 3311 N N   . ARG A 1 419 ? -8.207  35.923  2.760   1.00 89.94 419 A 1 
ATOM 3312 C CA  . ARG A 1 419 ? -8.046  36.099  4.202   1.00 88.39 419 A 1 
ATOM 3313 C C   . ARG A 1 419 ? -6.578  36.178  4.620   1.00 87.86 419 A 1 
ATOM 3314 O O   . ARG A 1 419 ? -6.259  36.927  5.540   1.00 85.15 419 A 1 
ATOM 3315 C CB  . ARG A 1 419 ? -8.720  34.961  4.956   1.00 86.33 419 A 1 
ATOM 3316 C CG  . ARG A 1 419 ? -10.248 35.098  4.922   1.00 78.19 419 A 1 
ATOM 3317 C CD  . ARG A 1 419 ? -10.873 34.127  5.911   1.00 74.20 419 A 1 
ATOM 3318 N NE  . ARG A 1 419 ? -10.541 34.499  7.301   1.00 69.09 419 A 1 
ATOM 3319 C CZ  . ARG A 1 419 ? -10.124 33.693  8.261   1.00 64.41 419 A 1 
ATOM 3320 N NH1 . ARG A 1 419 ? -10.038 32.414  8.094   1.00 58.50 419 A 1 
ATOM 3321 N NH2 . ARG A 1 419 ? -9.784  34.179  9.402   1.00 57.39 419 A 1 
ATOM 3322 N N   . LYS A 1 420 ? -5.707  35.411  3.966   1.00 88.28 420 A 1 
ATOM 3323 C CA  . LYS A 1 420 ? -4.275  35.424  4.254   1.00 87.88 420 A 1 
ATOM 3324 C C   . LYS A 1 420 ? -3.588  36.676  3.709   1.00 88.09 420 A 1 
ATOM 3325 O O   . LYS A 1 420 ? -2.725  37.238  4.378   1.00 86.45 420 A 1 
ATOM 3326 C CB  . LYS A 1 420 ? -3.641  34.149  3.682   1.00 86.63 420 A 1 
ATOM 3327 C CG  . LYS A 1 420 ? -2.159  33.988  4.045   1.00 82.77 420 A 1 
ATOM 3328 C CD  . LYS A 1 420 ? -1.934  33.781  5.546   1.00 78.84 420 A 1 
ATOM 3329 C CE  . LYS A 1 420 ? -0.471  33.434  5.810   1.00 74.21 420 A 1 
ATOM 3330 N NZ  . LYS A 1 420 ? -0.279  32.809  7.139   1.00 67.73 420 A 1 
ATOM 3331 N N   . TYR A 1 421 ? -3.987  37.088  2.526   1.00 89.34 421 A 1 
ATOM 3332 C CA  . TYR A 1 421 ? -3.406  38.207  1.786   1.00 89.49 421 A 1 
ATOM 3333 C C   . TYR A 1 421 ? -4.490  39.231  1.415   1.00 89.33 421 A 1 
ATOM 3334 O O   . TYR A 1 421 ? -4.859  39.354  0.247   1.00 86.59 421 A 1 
ATOM 3335 C CB  . TYR A 1 421 ? -2.686  37.669  0.544   1.00 88.92 421 A 1 
ATOM 3336 C CG  . TYR A 1 421 ? -1.676  36.580  0.833   1.00 88.96 421 A 1 
ATOM 3337 C CD1 . TYR A 1 421 ? -0.516  36.856  1.574   1.00 85.17 421 A 1 
ATOM 3338 C CD2 . TYR A 1 421 ? -1.891  35.275  0.350   1.00 85.99 421 A 1 
ATOM 3339 C CE1 . TYR A 1 421 ? 0.417   35.850  1.832   1.00 84.98 421 A 1 
ATOM 3340 C CE2 . TYR A 1 421 ? -0.960  34.260  0.598   1.00 84.80 421 A 1 
ATOM 3341 C CZ  . TYR A 1 421 ? 0.199   34.547  1.339   1.00 86.67 421 A 1 
ATOM 3342 O OH  . TYR A 1 421 ? 1.114   33.563  1.581   1.00 84.97 421 A 1 
ATOM 3343 N N   . PRO A 1 422 ? -5.032  39.968  2.398   1.00 88.04 422 A 1 
ATOM 3344 C CA  . PRO A 1 422 ? -6.094  40.928  2.150   1.00 86.23 422 A 1 
ATOM 3345 C C   . PRO A 1 422 ? -5.628  42.011  1.170   1.00 84.67 422 A 1 
ATOM 3346 O O   . PRO A 1 422 ? -4.479  42.450  1.215   1.00 77.87 422 A 1 
ATOM 3347 C CB  . PRO A 1 422 ? -6.461  41.502  3.523   1.00 83.44 422 A 1 
ATOM 3348 C CG  . PRO A 1 422 ? -5.186  41.300  4.351   1.00 81.83 422 A 1 
ATOM 3349 C CD  . PRO A 1 422 ? -4.619  40.000  3.789   1.00 85.54 422 A 1 
ATOM 3350 N N   . ASN A 1 423 ? -6.525  42.416  0.296   1.00 82.20 423 A 1 
ATOM 3351 C CA  . ASN A 1 423 ? -6.354  43.496  -0.682  1.00 81.34 423 A 1 
ATOM 3352 C C   . ASN A 1 423 ? -5.276  43.259  -1.766  1.00 81.83 423 A 1 
ATOM 3353 O O   . ASN A 1 423 ? -5.018  44.152  -2.564  1.00 76.11 423 A 1 
ATOM 3354 C CB  . ASN A 1 423 ? -6.195  44.840  0.038   1.00 76.57 423 A 1 
ATOM 3355 C CG  . ASN A 1 423 ? -7.278  45.103  1.086   1.00 71.35 423 A 1 
ATOM 3356 O OD1 . ASN A 1 423 ? -8.383  44.597  1.043   1.00 63.15 423 A 1 
ATOM 3357 N ND2 . ASN A 1 423 ? -6.969  45.896  2.079   1.00 62.20 423 A 1 
ATOM 3358 N N   . LYS A 1 424 ? -4.651  42.089  -1.837  1.00 84.06 424 A 1 
ATOM 3359 C CA  . LYS A 1 424 ? -3.613  41.826  -2.856  1.00 82.71 424 A 1 
ATOM 3360 C C   . LYS A 1 424 ? -4.171  41.372  -4.207  1.00 82.31 424 A 1 
ATOM 3361 O O   . LYS A 1 424 ? -3.560  41.659  -5.233  1.00 74.68 424 A 1 
ATOM 3362 C CB  . LYS A 1 424 ? -2.575  40.812  -2.344  1.00 78.06 424 A 1 
ATOM 3363 C CG  . LYS A 1 424 ? -1.610  41.400  -1.301  1.00 71.88 424 A 1 
ATOM 3364 C CD  . LYS A 1 424 ? -0.441  40.439  -1.052  1.00 67.70 424 A 1 
ATOM 3365 C CE  . LYS A 1 424 ? 0.610   41.013  -0.093  1.00 58.35 424 A 1 
ATOM 3366 N NZ  . LYS A 1 424 ? 1.766   40.097  0.092   1.00 51.30 424 A 1 
ATOM 3367 N N   . TYR A 1 425 ? -5.289  40.661  -4.219  1.00 82.36 425 A 1 
ATOM 3368 C CA  . TYR A 1 425 ? -5.812  39.998  -5.427  1.00 82.21 425 A 1 
ATOM 3369 C C   . TYR A 1 425 ? -7.231  40.460  -5.799  1.00 83.85 425 A 1 
ATOM 3370 O O   . TYR A 1 425 ? -7.994  39.717  -6.404  1.00 79.29 425 A 1 
ATOM 3371 C CB  . TYR A 1 425 ? -5.697  38.475  -5.264  1.00 79.91 425 A 1 
ATOM 3372 C CG  . TYR A 1 425 ? -4.297  37.999  -4.965  1.00 81.59 425 A 1 
ATOM 3373 C CD1 . TYR A 1 425 ? -3.294  38.052  -5.959  1.00 76.70 425 A 1 
ATOM 3374 C CD2 . TYR A 1 425 ? -3.952  37.530  -3.675  1.00 78.03 425 A 1 
ATOM 3375 C CE1 . TYR A 1 425 ? -1.978  37.664  -5.673  1.00 75.45 425 A 1 
ATOM 3376 C CE2 . TYR A 1 425 ? -2.642  37.146  -3.378  1.00 74.99 425 A 1 
ATOM 3377 C CZ  . TYR A 1 425 ? -1.648  37.219  -4.375  1.00 78.89 425 A 1 
ATOM 3378 O OH  . TYR A 1 425 ? -0.357  36.880  -4.086  1.00 76.16 425 A 1 
ATOM 3379 N N   . GLU A 1 426 ? -7.589  41.692  -5.470  1.00 83.78 426 A 1 
ATOM 3380 C CA  . GLU A 1 426 ? -8.937  42.229  -5.698  1.00 82.67 426 A 1 
ATOM 3381 C C   . GLU A 1 426 ? -9.354  42.249  -7.176  1.00 83.49 426 A 1 
ATOM 3382 O O   . GLU A 1 426 ? -10.536 42.170  -7.498  1.00 80.31 426 A 1 
ATOM 3383 C CB  . GLU A 1 426 ? -9.018  43.666  -5.139  1.00 79.02 426 A 1 
ATOM 3384 C CG  . GLU A 1 426 ? -8.859  43.719  -3.615  1.00 73.93 426 A 1 
ATOM 3385 C CD  . GLU A 1 426 ? -8.802  45.151  -3.055  1.00 71.48 426 A 1 
ATOM 3386 O OE1 . GLU A 1 426 ? -8.609  45.291  -1.831  1.00 63.16 426 A 1 
ATOM 3387 O OE2 . GLU A 1 426 ? -8.921  46.126  -3.826  1.00 65.72 426 A 1 
ATOM 3388 N N   . SER A 1 427 ? -8.392  42.310  -8.096  1.00 85.63 427 A 1 
ATOM 3389 C CA  . SER A 1 427 ? -8.639  42.308  -9.537  1.00 85.09 427 A 1 
ATOM 3390 C C   . SER A 1 427 ? -9.387  41.065  -10.041 1.00 86.30 427 A 1 
ATOM 3391 O O   . SER A 1 427 ? -10.033 41.126  -11.077 1.00 83.62 427 A 1 
ATOM 3392 C CB  . SER A 1 427 ? -7.309  42.425  -10.285 1.00 82.57 427 A 1 
ATOM 3393 O OG  . SER A 1 427 ? -6.426  41.394  -9.884  1.00 74.86 427 A 1 
ATOM 3394 N N   . ILE A 1 428 ? -9.334  39.952  -9.321  1.00 87.62 428 A 1 
ATOM 3395 C CA  . ILE A 1 428 ? -9.975  38.698  -9.741  1.00 88.35 428 A 1 
ATOM 3396 C C   . ILE A 1 428 ? -11.451 38.605  -9.333  1.00 89.68 428 A 1 
ATOM 3397 O O   . ILE A 1 428 ? -12.146 37.717  -9.812  1.00 87.73 428 A 1 
ATOM 3398 C CB  . ILE A 1 428 ? -9.167  37.460  -9.294  1.00 86.49 428 A 1 
ATOM 3399 C CG1 . ILE A 1 428 ? -9.306  37.170  -7.796  1.00 80.45 428 A 1 
ATOM 3400 C CG2 . ILE A 1 428 ? -7.693  37.617  -9.705  1.00 77.03 428 A 1 
ATOM 3401 C CD1 . ILE A 1 428 ? -8.707  35.820  -7.361  1.00 75.91 428 A 1 
ATOM 3402 N N   . ILE A 1 429 ? -11.925 39.501  -8.486  1.00 89.69 429 A 1 
ATOM 3403 C CA  . ILE A 1 429 ? -13.284 39.442  -7.927  1.00 89.27 429 A 1 
ATOM 3404 C C   . ILE A 1 429 ? -14.343 39.431  -9.034  1.00 88.79 429 A 1 
ATOM 3405 O O   . ILE A 1 429 ? -15.271 38.630  -8.971  1.00 86.96 429 A 1 
ATOM 3406 C CB  . ILE A 1 429 ? -13.514 40.597  -6.927  1.00 87.96 429 A 1 
ATOM 3407 C CG1 . ILE A 1 429 ? -12.594 40.424  -5.694  1.00 83.96 429 A 1 
ATOM 3408 C CG2 . ILE A 1 429 ? -14.982 40.651  -6.482  1.00 83.14 429 A 1 
ATOM 3409 C CD1 . ILE A 1 429 ? -12.584 41.633  -4.749  1.00 77.73 429 A 1 
ATOM 3410 N N   . ALA A 1 430 ? -14.165 40.230  -10.069 1.00 89.00 430 A 1 
ATOM 3411 C CA  . ALA A 1 430 ? -15.090 40.254  -11.202 1.00 87.48 430 A 1 
ATOM 3412 C C   . ALA A 1 430 ? -15.247 38.866  -11.848 1.00 87.81 430 A 1 
ATOM 3413 O O   . ALA A 1 430 ? -16.354 38.389  -12.062 1.00 85.44 430 A 1 
ATOM 3414 C CB  . ALA A 1 430 ? -14.589 41.298  -12.208 1.00 84.70 430 A 1 
ATOM 3415 N N   . THR A 1 431 ? -14.134 38.158  -12.065 1.00 87.00 431 A 1 
ATOM 3416 C CA  . THR A 1 431 ? -14.146 36.791  -12.624 1.00 86.83 431 A 1 
ATOM 3417 C C   . THR A 1 431 ? -14.825 35.787  -11.694 1.00 87.76 431 A 1 
ATOM 3418 O O   . THR A 1 431 ? -15.441 34.832  -12.158 1.00 86.07 431 A 1 
ATOM 3419 C CB  . THR A 1 431 ? -12.714 36.319  -12.908 1.00 85.73 431 A 1 
ATOM 3420 O OG1 . THR A 1 431 ? -12.006 37.288  -13.644 1.00 78.52 431 A 1 
ATOM 3421 C CG2 . THR A 1 431 ? -12.665 35.031  -13.729 1.00 76.54 431 A 1 
ATOM 3422 N N   . LEU A 1 432 ? -14.738 35.969  -10.379 1.00 89.11 432 A 1 
ATOM 3423 C CA  . LEU A 1 432 ? -15.449 35.121  -9.426  1.00 88.73 432 A 1 
ATOM 3424 C C   . LEU A 1 432 ? -16.963 35.356  -9.505  1.00 89.05 432 A 1 
ATOM 3425 O O   . LEU A 1 432 ? -17.718 34.385  -9.532  1.00 87.26 432 A 1 
ATOM 3426 C CB  . LEU A 1 432 ? -14.935 35.357  -7.991  1.00 88.64 432 A 1 
ATOM 3427 C CG  . LEU A 1 432 ? -13.433 35.112  -7.777  1.00 88.45 432 A 1 
ATOM 3428 C CD1 . LEU A 1 432 ? -13.070 35.427  -6.332  1.00 83.15 432 A 1 
ATOM 3429 C CD2 . LEU A 1 432 ? -13.031 33.676  -8.081  1.00 82.78 432 A 1 
ATOM 3430 N N   . CYS A 1 433 ? -17.389 36.603  -9.612  1.00 89.29 433 A 1 
ATOM 3431 C CA  . CYS A 1 433 ? -18.803 36.979  -9.714  1.00 87.09 433 A 1 
ATOM 3432 C C   . CYS A 1 433 ? -19.479 36.386  -10.957 1.00 85.75 433 A 1 
ATOM 3433 O O   . CYS A 1 433 ? -20.641 35.991  -10.881 1.00 84.05 433 A 1 
ATOM 3434 C CB  . CYS A 1 433 ? -18.928 38.507  -9.691  1.00 85.99 433 A 1 
ATOM 3435 S SG  . CYS A 1 433 ? -18.409 39.167  -8.067  1.00 81.88 433 A 1 
ATOM 3436 N N   . GLU A 1 434 ? -18.756 36.184  -12.056 1.00 87.49 434 A 1 
ATOM 3437 C CA  . GLU A 1 434 ? -19.276 35.498  -13.255 1.00 86.05 434 A 1 
ATOM 3438 C C   . GLU A 1 434 ? -19.698 34.030  -13.014 1.00 86.02 434 A 1 
ATOM 3439 O O   . GLU A 1 434 ? -20.340 33.423  -13.870 1.00 82.52 434 A 1 
ATOM 3440 C CB  . GLU A 1 434 ? -18.213 35.488  -14.357 1.00 83.69 434 A 1 
ATOM 3441 C CG  . GLU A 1 434 ? -17.904 36.870  -14.955 1.00 77.70 434 A 1 
ATOM 3442 C CD  . GLU A 1 434 ? -16.814 36.808  -16.038 1.00 72.92 434 A 1 
ATOM 3443 O OE1 . GLU A 1 434 ? -16.508 37.872  -16.614 1.00 65.45 434 A 1 
ATOM 3444 O OE2 . GLU A 1 434 ? -16.293 35.691  -16.317 1.00 66.47 434 A 1 
ATOM 3445 N N   . ASN A 1 435 ? -19.303 33.437  -11.900 1.00 86.78 435 A 1 
ATOM 3446 C CA  . ASN A 1 435 ? -19.580 32.030  -11.583 1.00 85.32 435 A 1 
ATOM 3447 C C   . ASN A 1 435 ? -20.631 31.850  -10.483 1.00 85.22 435 A 1 
ATOM 3448 O O   . ASN A 1 435 ? -20.912 30.705  -10.130 1.00 81.42 435 A 1 
ATOM 3449 C CB  . ASN A 1 435 ? -18.269 31.299  -11.269 1.00 83.87 435 A 1 
ATOM 3450 C CG  . ASN A 1 435 ? -17.349 31.274  -12.476 1.00 81.61 435 A 1 
ATOM 3451 O OD1 . ASN A 1 435 ? -17.469 30.463  -13.376 1.00 72.29 435 A 1 
ATOM 3452 N ND2 . ASN A 1 435 ? -16.407 32.184  -12.542 1.00 72.38 435 A 1 
ATOM 3453 N N   . LEU A 1 436 ? -21.245 32.931  -9.980  1.00 84.70 436 A 1 
ATOM 3454 C CA  . LEU A 1 436 ? -22.223 32.889  -8.881  1.00 82.89 436 A 1 
ATOM 3455 C C   . LEU A 1 436 ? -23.361 31.905  -9.123  1.00 83.71 436 A 1 
ATOM 3456 O O   . LEU A 1 436 ? -23.647 31.076  -8.268  1.00 79.70 436 A 1 
ATOM 3457 C CB  . LEU A 1 436 ? -22.789 34.310  -8.665  1.00 79.04 436 A 1 
ATOM 3458 C CG  . LEU A 1 436 ? -21.913 35.151  -7.735  1.00 72.67 436 A 1 
ATOM 3459 C CD1 . LEU A 1 436 ? -22.236 36.634  -7.915  1.00 65.76 436 A 1 
ATOM 3460 C CD2 . LEU A 1 436 ? -22.170 34.797  -6.278  1.00 65.99 436 A 1 
ATOM 3461 N N   . ASP A 1 437 ? -23.947 31.911  -10.313 1.00 81.95 437 A 1 
ATOM 3462 C CA  . ASP A 1 437 ? -25.084 31.069  -10.688 1.00 80.26 437 A 1 
ATOM 3463 C C   . ASP A 1 437 ? -24.769 29.560  -10.677 1.00 81.62 437 A 1 
ATOM 3464 O O   . ASP A 1 437 ? -25.665 28.722  -10.708 1.00 77.15 437 A 1 
ATOM 3465 C CB  . ASP A 1 437 ? -25.558 31.438  -12.099 1.00 75.25 437 A 1 
ATOM 3466 C CG  . ASP A 1 437 ? -26.024 32.884  -12.252 1.00 67.68 437 A 1 
ATOM 3467 O OD1 . ASP A 1 437 ? -26.368 33.515  -11.238 1.00 59.10 437 A 1 
ATOM 3468 O OD2 . ASP A 1 437 ? -26.030 33.343  -13.422 1.00 59.04 437 A 1 
ATOM 3469 N N   . SER A 1 438 ? -23.496 29.190  -10.665 1.00 84.29 438 A 1 
ATOM 3470 C CA  . SER A 1 438 ? -23.053 27.798  -10.667 1.00 84.29 438 A 1 
ATOM 3471 C C   . SER A 1 438 ? -22.767 27.233  -9.271  1.00 87.08 438 A 1 
ATOM 3472 O O   . SER A 1 438 ? -22.413 26.058  -9.150  1.00 83.12 438 A 1 
ATOM 3473 C CB  . SER A 1 438 ? -21.853 27.625  -11.599 1.00 79.56 438 A 1 
ATOM 3474 O OG  . SER A 1 438 ? -20.658 28.186  -11.085 1.00 71.42 438 A 1 
ATOM 3475 N N   . LEU A 1 439 ? -22.905 28.049  -8.228  1.00 87.74 439 A 1 
ATOM 3476 C CA  . LEU A 1 439 ? -22.582 27.661  -6.858  1.00 88.91 439 A 1 
ATOM 3477 C C   . LEU A 1 439 ? -23.803 27.040  -6.190  1.00 89.67 439 A 1 
ATOM 3478 O O   . LEU A 1 439 ? -24.772 27.732  -5.890  1.00 87.18 439 A 1 
ATOM 3479 C CB  . LEU A 1 439 ? -22.075 28.873  -6.066  1.00 87.81 439 A 1 
ATOM 3480 C CG  . LEU A 1 439 ? -20.902 29.636  -6.715  1.00 87.43 439 A 1 
ATOM 3481 C CD1 . LEU A 1 439 ? -20.462 30.779  -5.793  1.00 83.13 439 A 1 
ATOM 3482 C CD2 . LEU A 1 439 ? -19.709 28.732  -6.993  1.00 83.41 439 A 1 
ATOM 3483 N N   . ASP A 1 440 ? -23.741 25.742  -5.916  1.00 91.81 440 A 1 
ATOM 3484 C CA  . ASP A 1 440 ? -24.783 24.982  -5.225  1.00 91.00 440 A 1 
ATOM 3485 C C   . ASP A 1 440 ? -24.309 24.393  -3.881  1.00 92.14 440 A 1 
ATOM 3486 O O   . ASP A 1 440 ? -25.125 24.072  -3.024  1.00 88.67 440 A 1 
ATOM 3487 C CB  . ASP A 1 440 ? -25.365 23.918  -6.173  1.00 87.47 440 A 1 
ATOM 3488 C CG  . ASP A 1 440 ? -24.373 22.868  -6.691  1.00 84.12 440 A 1 
ATOM 3489 O OD1 . ASP A 1 440 ? -23.158 22.976  -6.438  1.00 75.07 440 A 1 
ATOM 3490 O OD2 . ASP A 1 440 ? -24.829 21.936  -7.400  1.00 77.41 440 A 1 
ATOM 3491 N N   . GLU A 1 441 ? -23.010 24.322  -3.654  1.00 93.04 441 A 1 
ATOM 3492 C CA  . GLU A 1 441 ? -22.466 23.833  -2.387  1.00 93.27 441 A 1 
ATOM 3493 C C   . GLU A 1 441 ? -22.421 24.928  -1.313  1.00 93.82 441 A 1 
ATOM 3494 O O   . GLU A 1 441 ? -21.922 26.026  -1.562  1.00 92.70 441 A 1 
ATOM 3495 C CB  . GLU A 1 441 ? -21.079 23.227  -2.590  1.00 92.05 441 A 1 
ATOM 3496 C CG  . GLU A 1 441 ? -21.171 21.973  -3.461  1.00 88.64 441 A 1 
ATOM 3497 C CD  . GLU A 1 441 ? -19.848 21.235  -3.611  1.00 87.21 441 A 1 
ATOM 3498 O OE1 . GLU A 1 441 ? -19.885 20.056  -4.030  1.00 78.80 441 A 1 
ATOM 3499 O OE2 . GLU A 1 441 ? -18.758 21.793  -3.356  1.00 80.60 441 A 1 
ATOM 3500 N N   . PRO A 1 442 ? -22.860 24.626  -0.075  1.00 93.55 442 A 1 
ATOM 3501 C CA  . PRO A 1 442 ? -22.910 25.604  1.008   1.00 93.49 442 A 1 
ATOM 3502 C C   . PRO A 1 442 ? -21.578 26.307  1.283   1.00 93.85 442 A 1 
ATOM 3503 O O   . PRO A 1 442 ? -21.547 27.521  1.474   1.00 92.77 442 A 1 
ATOM 3504 C CB  . PRO A 1 442 ? -23.381 24.821  2.236   1.00 92.17 442 A 1 
ATOM 3505 C CG  . PRO A 1 442 ? -24.208 23.696  1.640   1.00 88.89 442 A 1 
ATOM 3506 C CD  . PRO A 1 442 ? -23.479 23.379  0.336   1.00 92.11 442 A 1 
ATOM 3507 N N   . ASP A 1 443 ? -20.470 25.581  1.264   1.00 93.32 443 A 1 
ATOM 3508 C CA  . ASP A 1 443 ? -19.143 26.153  1.512   1.00 92.72 443 A 1 
ATOM 3509 C C   . ASP A 1 443 ? -18.738 27.164  0.433   1.00 93.69 443 A 1 
ATOM 3510 O O   . ASP A 1 443 ? -18.188 28.222  0.750   1.00 93.08 443 A 1 
ATOM 3511 C CB  . ASP A 1 443 ? -18.090 25.040  1.598   1.00 90.74 443 A 1 
ATOM 3512 C CG  . ASP A 1 443 ? -18.100 24.297  2.940   1.00 85.49 443 A 1 
ATOM 3513 O OD1 . ASP A 1 443 ? -18.319 24.975  3.969   1.00 77.88 443 A 1 
ATOM 3514 O OD2 . ASP A 1 443 ? -17.828 23.081  2.924   1.00 76.67 443 A 1 
ATOM 3515 N N   . ALA A 1 444 ? -19.020 26.860  -0.826  1.00 93.95 444 A 1 
ATOM 3516 C CA  . ALA A 1 444 ? -18.710 27.753  -1.937  1.00 94.40 444 A 1 
ATOM 3517 C C   . ALA A 1 444 ? -19.616 28.986  -1.943  1.00 94.61 444 A 1 
ATOM 3518 O O   . ALA A 1 444 ? -19.138 30.104  -2.130  1.00 93.83 444 A 1 
ATOM 3519 C CB  . ALA A 1 444 ? -18.820 26.964  -3.249  1.00 94.08 444 A 1 
ATOM 3520 N N   . ARG A 1 445 ? -20.908 28.816  -1.651  1.00 94.57 445 A 1 
ATOM 3521 C CA  . ARG A 1 445 ? -21.859 29.928  -1.509  1.00 94.33 445 A 1 
ATOM 3522 C C   . ARG A 1 445 ? -21.446 30.849  -0.361  1.00 94.78 445 A 1 
ATOM 3523 O O   . ARG A 1 445 ? -21.306 32.051  -0.565  1.00 94.00 445 A 1 
ATOM 3524 C CB  . ARG A 1 445 ? -23.294 29.400  -1.313  1.00 93.29 445 A 1 
ATOM 3525 C CG  . ARG A 1 445 ? -23.816 28.700  -2.586  1.00 89.74 445 A 1 
ATOM 3526 C CD  . ARG A 1 445 ? -25.246 28.141  -2.402  1.00 86.49 445 A 1 
ATOM 3527 N NE  . ARG A 1 445 ? -26.272 29.190  -2.353  1.00 82.05 445 A 1 
ATOM 3528 C CZ  . ARG A 1 445 ? -26.860 29.800  -3.377  1.00 80.94 445 A 1 
ATOM 3529 N NH1 . ARG A 1 445 ? -26.556 29.569  -4.618  1.00 68.75 445 A 1 
ATOM 3530 N NH2 . ARG A 1 445 ? -27.811 30.662  -3.149  1.00 72.58 445 A 1 
ATOM 3531 N N   . ALA A 1 446 ? -21.137 30.294  0.800   1.00 94.11 446 A 1 
ATOM 3532 C CA  . ALA A 1 446 ? -20.655 31.062  1.943   1.00 94.02 446 A 1 
ATOM 3533 C C   . ALA A 1 446 ? -19.321 31.779  1.637   1.00 94.26 446 A 1 
ATOM 3534 O O   . ALA A 1 446 ? -19.145 32.938  2.003   1.00 93.62 446 A 1 
ATOM 3535 C CB  . ALA A 1 446 ? -20.522 30.118  3.143   1.00 93.44 446 A 1 
ATOM 3536 N N   . ALA A 1 447 ? -18.405 31.113  0.934   1.00 94.43 447 A 1 
ATOM 3537 C CA  . ALA A 1 447 ? -17.145 31.727  0.514   1.00 94.48 447 A 1 
ATOM 3538 C C   . ALA A 1 447 ? -17.379 32.930  -0.402  1.00 94.44 447 A 1 
ATOM 3539 O O   . ALA A 1 447 ? -16.802 33.995  -0.171  1.00 93.83 447 A 1 
ATOM 3540 C CB  . ALA A 1 447 ? -16.263 30.673  -0.161  1.00 94.02 447 A 1 
ATOM 3541 N N   . MET A 1 448 ? -18.252 32.799  -1.399  1.00 94.82 448 A 1 
ATOM 3542 C CA  . MET A 1 448 ? -18.548 33.876  -2.326  1.00 94.79 448 A 1 
ATOM 3543 C C   . MET A 1 448 ? -19.264 35.043  -1.639  1.00 94.89 448 A 1 
ATOM 3544 O O   . MET A 1 448 ? -18.864 36.193  -1.807  1.00 94.24 448 A 1 
ATOM 3545 C CB  . MET A 1 448 ? -19.358 33.329  -3.506  1.00 94.00 448 A 1 
ATOM 3546 C CG  . MET A 1 448 ? -19.360 34.324  -4.671  1.00 88.43 448 A 1 
ATOM 3547 S SD  . MET A 1 448 ? -17.718 34.589  -5.398  1.00 86.66 448 A 1 
ATOM 3548 C CE  . MET A 1 448 ? -17.924 36.283  -5.977  1.00 75.93 448 A 1 
ATOM 3549 N N   . ILE A 1 449 ? -20.252 34.762  -0.800  1.00 94.51 449 A 1 
ATOM 3550 C CA  . ILE A 1 449 ? -20.959 35.774  -0.001  1.00 94.56 449 A 1 
ATOM 3551 C C   . ILE A 1 449 ? -19.974 36.552  0.882   1.00 94.32 449 A 1 
ATOM 3552 O O   . ILE A 1 449 ? -20.034 37.779  0.955   1.00 93.34 449 A 1 
ATOM 3553 C CB  . ILE A 1 449 ? -22.060 35.105  0.847   1.00 94.36 449 A 1 
ATOM 3554 C CG1 . ILE A 1 449 ? -23.214 34.598  -0.045  1.00 92.52 449 A 1 
ATOM 3555 C CG2 . ILE A 1 449 ? -22.625 36.079  1.901   1.00 92.33 449 A 1 
ATOM 3556 C CD1 . ILE A 1 449 ? -24.135 33.597  0.667   1.00 88.29 449 A 1 
ATOM 3557 N N   . TRP A 1 450 ? -19.028 35.847  1.516   1.00 94.22 450 A 1 
ATOM 3558 C CA  . TRP A 1 450 ? -18.003 36.507  2.318   1.00 93.75 450 A 1 
ATOM 3559 C C   . TRP A 1 450 ? -17.124 37.429  1.470   1.00 93.58 450 A 1 
ATOM 3560 O O   . TRP A 1 450 ? -16.878 38.559  1.886   1.00 92.63 450 A 1 
ATOM 3561 C CB  . TRP A 1 450 ? -17.169 35.470  3.070   1.00 92.99 450 A 1 
ATOM 3562 C CG  . TRP A 1 450 ? -16.082 36.080  3.905   1.00 91.96 450 A 1 
ATOM 3563 C CD1 . TRP A 1 450 ? -16.215 36.510  5.175   1.00 89.26 450 A 1 
ATOM 3564 C CD2 . TRP A 1 450 ? -14.718 36.416  3.498   1.00 90.80 450 A 1 
ATOM 3565 N NE1 . TRP A 1 450 ? -15.027 37.092  5.594   1.00 88.79 450 A 1 
ATOM 3566 C CE2 . TRP A 1 450 ? -14.092 37.071  4.590   1.00 90.04 450 A 1 
ATOM 3567 C CE3 . TRP A 1 450 ? -13.968 36.252  2.313   1.00 89.10 450 A 1 
ATOM 3568 C CZ2 . TRP A 1 450 ? -12.763 37.561  4.511   1.00 88.21 450 A 1 
ATOM 3569 C CZ3 . TRP A 1 450 ? -12.645 36.733  2.229   1.00 86.70 450 A 1 
ATOM 3570 C CH2 . TRP A 1 450 ? -12.060 37.382  3.318   1.00 86.47 450 A 1 
ATOM 3571 N N   . ILE A 1 451 ? -16.702 36.995  0.287   1.00 93.46 451 A 1 
ATOM 3572 C CA  . ILE A 1 451 ? -15.892 37.811  -0.631  1.00 93.12 451 A 1 
ATOM 3573 C C   . ILE A 1 451 ? -16.662 39.076  -1.024  1.00 92.80 451 A 1 
ATOM 3574 O O   . ILE A 1 451 ? -16.121 40.169  -0.908  1.00 91.92 451 A 1 
ATOM 3575 C CB  . ILE A 1 451 ? -15.446 36.992  -1.863  1.00 93.23 451 A 1 
ATOM 3576 C CG1 . ILE A 1 451 ? -14.426 35.906  -1.457  1.00 91.78 451 A 1 
ATOM 3577 C CG2 . ILE A 1 451 ? -14.820 37.898  -2.939  1.00 91.69 451 A 1 
ATOM 3578 C CD1 . ILE A 1 451 ? -14.179 34.833  -2.543  1.00 88.77 451 A 1 
ATOM 3579 N N   . VAL A 1 452 ? -17.930 38.960  -1.417  1.00 93.13 452 A 1 
ATOM 3580 C CA  . VAL A 1 452 ? -18.764 40.108  -1.798  1.00 92.67 452 A 1 
ATOM 3581 C C   . VAL A 1 452 ? -18.947 41.076  -0.626  1.00 92.33 452 A 1 
ATOM 3582 O O   . VAL A 1 452 ? -18.776 42.284  -0.792  1.00 91.30 452 A 1 
ATOM 3583 C CB  . VAL A 1 452 ? -20.127 39.644  -2.353  1.00 92.21 452 A 1 
ATOM 3584 C CG1 . VAL A 1 452 ? -21.052 40.824  -2.672  1.00 87.66 452 A 1 
ATOM 3585 C CG2 . VAL A 1 452 ? -19.960 38.850  -3.651  1.00 87.98 452 A 1 
ATOM 3586 N N   . GLY A 1 453 ? -19.205 40.568  0.569   1.00 92.53 453 A 1 
ATOM 3587 C CA  . GLY A 1 453 ? -19.339 41.407  1.764   1.00 91.80 453 A 1 
ATOM 3588 C C   . GLY A 1 453 ? -18.034 42.100  2.177   1.00 91.55 453 A 1 
ATOM 3589 O O   . GLY A 1 453 ? -18.048 43.273  2.561   1.00 89.68 453 A 1 
ATOM 3590 N N   . GLU A 1 454 ? -16.909 41.403  2.078   1.00 92.03 454 A 1 
ATOM 3591 C CA  . GLU A 1 454 ? -15.601 41.927  2.478   1.00 90.90 454 A 1 
ATOM 3592 C C   . GLU A 1 454 ? -15.104 43.005  1.507   1.00 90.59 454 A 1 
ATOM 3593 O O   . GLU A 1 454 ? -14.587 44.029  1.948   1.00 88.27 454 A 1 
ATOM 3594 C CB  . GLU A 1 454 ? -14.581 40.779  2.580   1.00 89.53 454 A 1 
ATOM 3595 C CG  . GLU A 1 454 ? -13.287 41.173  3.330   1.00 82.45 454 A 1 
ATOM 3596 C CD  . GLU A 1 454 ? -13.477 41.382  4.845   1.00 83.51 454 A 1 
ATOM 3597 O OE1 . GLU A 1 454 ? -12.500 41.761  5.519   1.00 75.89 454 A 1 
ATOM 3598 O OE2 . GLU A 1 454 ? -14.584 41.114  5.372   1.00 76.87 454 A 1 
ATOM 3599 N N   . TYR A 1 455 ? -15.328 42.820  0.213   1.00 91.10 455 A 1 
ATOM 3600 C CA  . TYR A 1 455 ? -14.868 43.707  -0.854  1.00 90.52 455 A 1 
ATOM 3601 C C   . TYR A 1 455 ? -16.012 44.512  -1.505  1.00 90.03 455 A 1 
ATOM 3602 O O   . TYR A 1 455 ? -15.902 44.906  -2.666  1.00 87.18 455 A 1 
ATOM 3603 C CB  . TYR A 1 455 ? -14.049 42.906  -1.871  1.00 90.06 455 A 1 
ATOM 3604 C CG  . TYR A 1 455 ? -12.787 42.313  -1.289  1.00 89.90 455 A 1 
ATOM 3605 C CD1 . TYR A 1 455 ? -11.613 43.091  -1.210  1.00 84.54 455 A 1 
ATOM 3606 C CD2 . TYR A 1 455 ? -12.766 40.994  -0.801  1.00 85.45 455 A 1 
ATOM 3607 C CE1 . TYR A 1 455 ? -10.438 42.555  -0.658  1.00 83.76 455 A 1 
ATOM 3608 C CE2 . TYR A 1 455 ? -11.600 40.448  -0.237  1.00 83.90 455 A 1 
ATOM 3609 C CZ  . TYR A 1 455 ? -10.434 41.232  -0.169  1.00 86.22 455 A 1 
ATOM 3610 O OH  . TYR A 1 455 ? -9.292  40.713  0.381   1.00 84.64 455 A 1 
ATOM 3611 N N   . ALA A 1 456 ? -17.087 44.757  -0.781  1.00 89.45 456 A 1 
ATOM 3612 C CA  . ALA A 1 456 ? -18.267 45.452  -1.311  1.00 88.61 456 A 1 
ATOM 3613 C C   . ALA A 1 456 ? -17.952 46.838  -1.907  1.00 88.02 456 A 1 
ATOM 3614 O O   . ALA A 1 456 ? -18.625 47.268  -2.833  1.00 85.08 456 A 1 
ATOM 3615 C CB  . ALA A 1 456 ? -19.301 45.555  -0.197  1.00 87.76 456 A 1 
ATOM 3616 N N   . GLU A 1 457 ? -16.905 47.526  -1.429  1.00 87.78 457 A 1 
ATOM 3617 C CA  . GLU A 1 457 ? -16.459 48.809  -1.992  1.00 85.53 457 A 1 
ATOM 3618 C C   . GLU A 1 457 ? -15.904 48.693  -3.412  1.00 84.80 457 A 1 
ATOM 3619 O O   . GLU A 1 457 ? -15.840 49.689  -4.133  1.00 81.08 457 A 1 
ATOM 3620 C CB  . GLU A 1 457 ? -15.357 49.448  -1.122  1.00 83.17 457 A 1 
ATOM 3621 C CG  . GLU A 1 457 ? -15.657 49.567  0.366   1.00 76.10 457 A 1 
ATOM 3622 C CD  . GLU A 1 457 ? -15.225 48.343  1.187   1.00 72.27 457 A 1 
ATOM 3623 O OE1 . GLU A 1 457 ? -15.063 48.497  2.422   1.00 64.11 457 A 1 
ATOM 3624 O OE2 . GLU A 1 457 ? -15.109 47.215  0.656   1.00 65.22 457 A 1 
ATOM 3625 N N   . ARG A 1 458 ? -15.480 47.487  -3.812  1.00 86.89 458 A 1 
ATOM 3626 C CA  . ARG A 1 458 ? -14.923 47.201  -5.143  1.00 85.04 458 A 1 
ATOM 3627 C C   . ARG A 1 458 ? -15.935 46.569  -6.092  1.00 85.56 458 A 1 
ATOM 3628 O O   . ARG A 1 458 ? -15.600 46.315  -7.247  1.00 82.89 458 A 1 
ATOM 3629 C CB  . ARG A 1 458 ? -13.702 46.267  -4.989  1.00 82.84 458 A 1 
ATOM 3630 C CG  . ARG A 1 458 ? -12.554 46.875  -4.168  1.00 77.15 458 A 1 
ATOM 3631 C CD  . ARG A 1 458 ? -11.844 48.004  -4.925  1.00 71.72 458 A 1 
ATOM 3632 N NE  . ARG A 1 458 ? -10.590 48.336  -4.257  1.00 65.84 458 A 1 
ATOM 3633 C CZ  . ARG A 1 458 ? -9.454  48.696  -4.823  1.00 59.44 458 A 1 
ATOM 3634 N NH1 . ARG A 1 458 ? -9.360  49.009  -6.085  1.00 54.50 458 A 1 
ATOM 3635 N NH2 . ARG A 1 458 ? -8.376  48.733  -4.096  1.00 52.91 458 A 1 
ATOM 3636 N N   . ILE A 1 459 ? -17.131 46.292  -5.610  1.00 85.85 459 A 1 
ATOM 3637 C CA  . ILE A 1 459 ? -18.194 45.617  -6.352  1.00 86.24 459 A 1 
ATOM 3638 C C   . ILE A 1 459 ? -19.378 46.570  -6.442  1.00 86.14 459 A 1 
ATOM 3639 O O   . ILE A 1 459 ? -20.101 46.749  -5.462  1.00 83.87 459 A 1 
ATOM 3640 C CB  . ILE A 1 459 ? -18.569 44.275  -5.673  1.00 85.84 459 A 1 
ATOM 3641 C CG1 . ILE A 1 459 ? -17.345 43.340  -5.512  1.00 83.83 459 A 1 
ATOM 3642 C CG2 . ILE A 1 459 ? -19.663 43.576  -6.497  1.00 83.24 459 A 1 
ATOM 3643 C CD1 . ILE A 1 459 ? -17.625 42.100  -4.655  1.00 79.93 459 A 1 
ATOM 3644 N N   . ASP A 1 460 ? -19.576 47.182  -7.605  1.00 86.15 460 A 1 
ATOM 3645 C CA  . ASP A 1 460 ? -20.597 48.220  -7.790  1.00 84.47 460 A 1 
ATOM 3646 C C   . ASP A 1 460 ? -22.018 47.727  -7.500  1.00 84.72 460 A 1 
ATOM 3647 O O   . ASP A 1 460 ? -22.813 48.442  -6.901  1.00 80.11 460 A 1 
ATOM 3648 C CB  . ASP A 1 460 ? -20.513 48.778  -9.224  1.00 81.43 460 A 1 
ATOM 3649 C CG  . ASP A 1 460 ? -19.245 49.598  -9.487  1.00 75.49 460 A 1 
ATOM 3650 O OD1 . ASP A 1 460 ? -18.737 50.222  -8.532  1.00 68.04 460 A 1 
ATOM 3651 O OD2 . ASP A 1 460 ? -18.800 49.602  -10.652 1.00 68.26 460 A 1 
ATOM 3652 N N   . ASN A 1 461 ? -22.302 46.468  -7.859  1.00 87.35 461 A 1 
ATOM 3653 C CA  . ASN A 1 461 ? -23.584 45.799  -7.673  1.00 87.84 461 A 1 
ATOM 3654 C C   . ASN A 1 461 ? -23.584 44.809  -6.500  1.00 89.59 461 A 1 
ATOM 3655 O O   . ASN A 1 461 ? -24.263 43.779  -6.541  1.00 87.45 461 A 1 
ATOM 3656 C CB  . ASN A 1 461 ? -24.010 45.166  -9.012  1.00 84.35 461 A 1 
ATOM 3657 C CG  . ASN A 1 461 ? -23.144 43.984  -9.421  1.00 80.36 461 A 1 
ATOM 3658 O OD1 . ASN A 1 461 ? -21.940 43.944  -9.242  1.00 70.50 461 A 1 
ATOM 3659 N ND2 . ASN A 1 461 ? -23.753 42.983  -10.018 1.00 72.13 461 A 1 
ATOM 3660 N N   . ALA A 1 462 ? -22.803 45.070  -5.463  1.00 89.18 462 A 1 
ATOM 3661 C CA  . ALA A 1 462 ? -22.723 44.177  -4.305  1.00 89.81 462 A 1 
ATOM 3662 C C   . ALA A 1 462 ? -24.071 43.985  -3.592  1.00 90.66 462 A 1 
ATOM 3663 O O   . ALA A 1 462 ? -24.327 42.915  -3.027  1.00 89.06 462 A 1 
ATOM 3664 C CB  . ALA A 1 462 ? -21.680 44.735  -3.325  1.00 89.18 462 A 1 
ATOM 3665 N N   . ASP A 1 463 ? -24.905 45.010  -3.609  1.00 91.22 463 A 1 
ATOM 3666 C CA  . ASP A 1 463 ? -26.270 44.988  -3.099  1.00 90.86 463 A 1 
ATOM 3667 C C   . ASP A 1 463 ? -27.157 44.010  -3.876  1.00 91.26 463 A 1 
ATOM 3668 O O   . ASP A 1 463 ? -27.714 43.103  -3.262  1.00 88.72 463 A 1 
ATOM 3669 C CB  . ASP A 1 463 ? -26.842 46.418  -3.084  1.00 88.20 463 A 1 
ATOM 3670 C CG  . ASP A 1 463 ? -26.754 47.180  -4.418  1.00 83.11 463 A 1 
ATOM 3671 O OD1 . ASP A 1 463 ? -25.823 46.903  -5.210  1.00 72.49 463 A 1 
ATOM 3672 O OD2 . ASP A 1 463 ? -27.565 48.111  -4.585  1.00 74.82 463 A 1 
ATOM 3673 N N   . GLU A 1 464 ? -27.179 44.074  -5.193  1.00 91.78 464 A 1 
ATOM 3674 C CA  . GLU A 1 464 ? -27.925 43.151  -6.053  1.00 90.93 464 A 1 
ATOM 3675 C C   . GLU A 1 464 ? -27.445 41.699  -5.891  1.00 91.10 464 A 1 
ATOM 3676 O O   . GLU A 1 464 ? -28.240 40.760  -5.807  1.00 89.09 464 A 1 
ATOM 3677 C CB  . GLU A 1 464 ? -27.781 43.541  -7.532  1.00 89.18 464 A 1 
ATOM 3678 C CG  . GLU A 1 464 ? -28.391 44.897  -7.916  1.00 81.15 464 A 1 
ATOM 3679 C CD  . GLU A 1 464 ? -28.243 45.225  -9.418  1.00 77.24 464 A 1 
ATOM 3680 O OE1 . GLU A 1 464 ? -28.929 46.157  -9.891  1.00 69.36 464 A 1 
ATOM 3681 O OE2 . GLU A 1 464 ? -27.441 44.559  -10.111 1.00 70.44 464 A 1 
ATOM 3682 N N   . LEU A 1 465 ? -26.138 41.512  -5.800  1.00 91.17 465 A 1 
ATOM 3683 C CA  . LEU A 1 465 ? -25.554 40.183  -5.611  1.00 90.23 465 A 1 
ATOM 3684 C C   . LEU A 1 465 ? -25.986 39.573  -4.272  1.00 90.99 465 A 1 
ATOM 3685 O O   . LEU A 1 465 ? -26.397 38.420  -4.233  1.00 89.74 465 A 1 
ATOM 3686 C CB  . LEU A 1 465 ? -24.020 40.250  -5.704  1.00 88.72 465 A 1 
ATOM 3687 C CG  . LEU A 1 465 ? -23.462 40.568  -7.109  1.00 85.16 465 A 1 
ATOM 3688 C CD1 . LEU A 1 465 ? -21.935 40.644  -7.027  1.00 79.29 465 A 1 
ATOM 3689 C CD2 . LEU A 1 465 ? -23.844 39.532  -8.159  1.00 79.56 465 A 1 
ATOM 3690 N N   . LEU A 1 466 ? -25.925 40.331  -3.194  1.00 90.99 466 A 1 
ATOM 3691 C CA  . LEU A 1 466 ? -26.348 39.840  -1.877  1.00 91.55 466 A 1 
ATOM 3692 C C   . LEU A 1 466 ? -27.865 39.666  -1.791  1.00 91.59 466 A 1 
ATOM 3693 O O   . LEU A 1 466 ? -28.324 38.738  -1.136  1.00 90.21 466 A 1 
ATOM 3694 C CB  . LEU A 1 466 ? -25.812 40.762  -0.775  1.00 91.51 466 A 1 
ATOM 3695 C CG  . LEU A 1 466 ? -24.282 40.728  -0.605  1.00 91.75 466 A 1 
ATOM 3696 C CD1 . LEU A 1 466 ? -23.853 41.736  0.469   1.00 87.31 466 A 1 
ATOM 3697 C CD2 . LEU A 1 466 ? -23.749 39.360  -0.189  1.00 87.33 466 A 1 
ATOM 3698 N N   . GLU A 1 467 ? -28.632 40.501  -2.460  1.00 92.24 467 A 1 
ATOM 3699 C CA  . GLU A 1 467 ? -30.084 40.375  -2.560  1.00 91.67 467 A 1 
ATOM 3700 C C   . GLU A 1 467 ? -30.491 39.066  -3.252  1.00 91.13 467 A 1 
ATOM 3701 O O   . GLU A 1 467 ? -31.364 38.358  -2.749  1.00 88.63 467 A 1 
ATOM 3702 C CB  . GLU A 1 467 ? -30.652 41.607  -3.279  1.00 90.12 467 A 1 
ATOM 3703 C CG  . GLU A 1 467 ? -32.193 41.638  -3.254  1.00 83.36 467 A 1 
ATOM 3704 C CD  . GLU A 1 467 ? -32.783 42.964  -3.776  1.00 78.41 467 A 1 
ATOM 3705 O OE1 . GLU A 1 467 ? -33.882 43.317  -3.303  1.00 69.90 467 A 1 
ATOM 3706 O OE2 . GLU A 1 467 ? -32.138 43.603  -4.625  1.00 70.58 467 A 1 
ATOM 3707 N N   . SER A 1 468 ? -29.786 38.667  -4.308  1.00 91.76 468 A 1 
ATOM 3708 C CA  . SER A 1 468 ? -30.049 37.400  -4.999  1.00 90.19 468 A 1 
ATOM 3709 C C   . SER A 1 468 ? -29.906 36.168  -4.085  1.00 90.50 468 A 1 
ATOM 3710 O O   . SER A 1 468 ? -30.661 35.210  -4.212  1.00 87.85 468 A 1 
ATOM 3711 C CB  . SER A 1 468 ? -29.156 37.269  -6.235  1.00 87.96 468 A 1 
ATOM 3712 O OG  . SER A 1 468 ? -27.827 36.886  -5.915  1.00 73.99 468 A 1 
ATOM 3713 N N   . PHE A 1 469 ? -29.002 36.203  -3.120  1.00 90.68 469 A 1 
ATOM 3714 C CA  . PHE A 1 469 ? -28.883 35.141  -2.117  1.00 89.76 469 A 1 
ATOM 3715 C C   . PHE A 1 469 ? -29.995 35.196  -1.063  1.00 90.04 469 A 1 
ATOM 3716 O O   . PHE A 1 469 ? -30.273 34.195  -0.410  1.00 88.30 469 A 1 
ATOM 3717 C CB  . PHE A 1 469 ? -27.515 35.212  -1.431  1.00 89.18 469 A 1 
ATOM 3718 C CG  . PHE A 1 469 ? -26.348 34.784  -2.289  1.00 89.05 469 A 1 
ATOM 3719 C CD1 . PHE A 1 469 ? -26.112 33.419  -2.538  1.00 83.33 469 A 1 
ATOM 3720 C CD2 . PHE A 1 469 ? -25.470 35.735  -2.832  1.00 84.11 469 A 1 
ATOM 3721 C CE1 . PHE A 1 469 ? -25.019 33.007  -3.318  1.00 82.36 469 A 1 
ATOM 3722 C CE2 . PHE A 1 469 ? -24.373 35.337  -3.612  1.00 82.57 469 A 1 
ATOM 3723 C CZ  . PHE A 1 469 ? -24.154 33.971  -3.854  1.00 85.24 469 A 1 
ATOM 3724 N N   . LEU A 1 470 ? -30.620 36.350  -0.873  1.00 89.88 470 A 1 
ATOM 3725 C CA  . LEU A 1 470 ? -31.689 36.540  0.103   1.00 89.36 470 A 1 
ATOM 3726 C C   . LEU A 1 470 ? -33.004 35.893  -0.333  1.00 88.95 470 A 1 
ATOM 3727 O O   . LEU A 1 470 ? -33.781 35.475  0.523   1.00 85.73 470 A 1 
ATOM 3728 C CB  . LEU A 1 470 ? -31.876 38.050  0.366   1.00 87.62 470 A 1 
ATOM 3729 C CG  . LEU A 1 470 ? -32.046 38.372  1.858   1.00 85.27 470 A 1 
ATOM 3730 C CD1 . LEU A 1 470 ? -30.743 38.920  2.431   1.00 80.31 470 A 1 
ATOM 3731 C CD2 . LEU A 1 470 ? -33.112 39.437  2.066   1.00 80.39 470 A 1 
ATOM 3732 N N   . GLU A 1 471 ? -33.240 35.744  -1.622  1.00 89.46 471 A 1 
ATOM 3733 C CA  . GLU A 1 471 ? -34.469 35.147  -2.171  1.00 87.05 471 A 1 
ATOM 3734 C C   . GLU A 1 471 ? -34.702 33.707  -1.680  1.00 85.34 471 A 1 
ATOM 3735 O O   . GLU A 1 471 ? -35.838 33.308  -1.429  1.00 77.76 471 A 1 
ATOM 3736 C CB  . GLU A 1 471 ? -34.437 35.147  -3.708  1.00 84.22 471 A 1 
ATOM 3737 C CG  . GLU A 1 471 ? -34.490 36.547  -4.339  1.00 76.69 471 A 1 
ATOM 3738 C CD  . GLU A 1 471 ? -34.677 36.520  -5.869  1.00 68.73 471 A 1 
ATOM 3739 O OE1 . GLU A 1 471 ? -35.065 37.571  -6.420  1.00 61.54 471 A 1 
ATOM 3740 O OE2 . GLU A 1 471 ? -34.484 35.452  -6.482  1.00 61.94 471 A 1 
ATOM 3741 N N   . GLY A 1 472 ? -33.636 32.938  -1.512  1.00 86.33 472 A 1 
ATOM 3742 C CA  . GLY A 1 472 ? -33.674 31.553  -1.022  1.00 86.28 472 A 1 
ATOM 3743 C C   . GLY A 1 472 ? -33.265 31.407  0.448   1.00 88.22 472 A 1 
ATOM 3744 O O   . GLY A 1 472 ? -32.841 30.321  0.847   1.00 84.70 472 A 1 
ATOM 3745 N N   . PHE A 1 473 ? -33.344 32.465  1.243   1.00 87.38 473 A 1 
ATOM 3746 C CA  . PHE A 1 473 ? -32.710 32.520  2.569   1.00 87.98 473 A 1 
ATOM 3747 C C   . PHE A 1 473 ? -33.058 31.333  3.478   1.00 88.17 473 A 1 
ATOM 3748 O O   . PHE A 1 473 ? -32.175 30.773  4.122   1.00 86.16 473 A 1 
ATOM 3749 C CB  . PHE A 1 473 ? -33.095 33.835  3.252   1.00 87.71 473 A 1 
ATOM 3750 C CG  . PHE A 1 473 ? -32.391 34.060  4.570   1.00 89.28 473 A 1 
ATOM 3751 C CD1 . PHE A 1 473 ? -33.037 33.766  5.790   1.00 83.60 473 A 1 
ATOM 3752 C CD2 . PHE A 1 473 ? -31.085 34.568  4.593   1.00 83.23 473 A 1 
ATOM 3753 C CE1 . PHE A 1 473 ? -32.384 33.998  7.009   1.00 82.68 473 A 1 
ATOM 3754 C CE2 . PHE A 1 473 ? -30.429 34.800  5.807   1.00 82.65 473 A 1 
ATOM 3755 C CZ  . PHE A 1 473 ? -31.076 34.517  7.014   1.00 87.71 473 A 1 
ATOM 3756 N N   . HIS A 1 474 ? -34.337 30.938  3.538   1.00 86.94 474 A 1 
ATOM 3757 C CA  . HIS A 1 474 ? -34.778 29.851  4.407   1.00 86.04 474 A 1 
ATOM 3758 C C   . HIS A 1 474 ? -34.370 28.456  3.916   1.00 86.83 474 A 1 
ATOM 3759 O O   . HIS A 1 474 ? -34.254 27.541  4.738   1.00 83.44 474 A 1 
ATOM 3760 C CB  . HIS A 1 474 ? -36.297 29.936  4.606   1.00 82.35 474 A 1 
ATOM 3761 C CG  . HIS A 1 474 ? -36.689 31.136  5.422   1.00 76.05 474 A 1 
ATOM 3762 N ND1 . HIS A 1 474 ? -36.206 31.438  6.687   1.00 65.79 474 A 1 
ATOM 3763 C CD2 . HIS A 1 474 ? -37.549 32.131  5.058   1.00 64.24 474 A 1 
ATOM 3764 C CE1 . HIS A 1 474 ? -36.765 32.593  7.059   1.00 62.57 474 A 1 
ATOM 3765 N NE2 . HIS A 1 474 ? -37.588 33.047  6.109   1.00 61.58 474 A 1 
ATOM 3766 N N   . ASP A 1 475 ? -34.102 28.295  2.630   1.00 88.35 475 A 1 
ATOM 3767 C CA  . ASP A 1 475 ? -33.638 27.039  2.037   1.00 87.84 475 A 1 
ATOM 3768 C C   . ASP A 1 475 ? -32.113 26.889  2.131   1.00 88.62 475 A 1 
ATOM 3769 O O   . ASP A 1 475 ? -31.562 25.810  1.884   1.00 85.23 475 A 1 
ATOM 3770 C CB  . ASP A 1 475 ? -34.113 26.958  0.579   1.00 85.39 475 A 1 
ATOM 3771 C CG  . ASP A 1 475 ? -35.645 26.931  0.422   1.00 80.06 475 A 1 
ATOM 3772 O OD1 . ASP A 1 475 ? -36.314 26.242  1.232   1.00 74.03 475 A 1 
ATOM 3773 O OD2 . ASP A 1 475 ? -36.136 27.547  -0.543  1.00 73.29 475 A 1 
ATOM 3774 N N   . GLU A 1 476 ? -31.415 27.955  2.503   1.00 88.71 476 A 1 
ATOM 3775 C CA  . GLU A 1 476 ? -29.969 27.945  2.672   1.00 89.08 476 A 1 
ATOM 3776 C C   . GLU A 1 476 ? -29.533 27.234  3.968   1.00 89.68 476 A 1 
ATOM 3777 O O   . GLU A 1 476 ? -30.243 27.193  4.977   1.00 87.62 476 A 1 
ATOM 3778 C CB  . GLU A 1 476 ? -29.418 29.382  2.655   1.00 87.70 476 A 1 
ATOM 3779 C CG  . GLU A 1 476 ? -29.501 30.053  1.277   1.00 83.84 476 A 1 
ATOM 3780 C CD  . GLU A 1 476 ? -28.521 29.463  0.247   1.00 85.59 476 A 1 
ATOM 3781 O OE1 . GLU A 1 476 ? -28.488 30.004  -0.874  1.00 75.11 476 A 1 
ATOM 3782 O OE2 . GLU A 1 476 ? -27.767 28.511  0.541   1.00 78.31 476 A 1 
ATOM 3783 N N   . SER A 1 477 ? -28.309 26.738  3.966   1.00 90.39 477 A 1 
ATOM 3784 C CA  . SER A 1 477 ? -27.715 26.207  5.191   1.00 90.36 477 A 1 
ATOM 3785 C C   . SER A 1 477 ? -27.523 27.311  6.236   1.00 91.36 477 A 1 
ATOM 3786 O O   . SER A 1 477 ? -27.264 28.469  5.914   1.00 90.16 477 A 1 
ATOM 3787 C CB  . SER A 1 477 ? -26.392 25.495  4.896   1.00 88.56 477 A 1 
ATOM 3788 O OG  . SER A 1 477 ? -25.346 26.423  4.680   1.00 82.04 477 A 1 
ATOM 3789 N N   . THR A 1 478 ? -27.526 26.941  7.513   1.00 90.57 478 A 1 
ATOM 3790 C CA  . THR A 1 478 ? -27.225 27.874  8.612   1.00 89.91 478 A 1 
ATOM 3791 C C   . THR A 1 478 ? -25.920 28.646  8.407   1.00 91.02 478 A 1 
ATOM 3792 O O   . THR A 1 478 ? -25.830 29.824  8.739   1.00 90.16 478 A 1 
ATOM 3793 C CB  . THR A 1 478 ? -27.115 27.091  9.928   1.00 87.60 478 A 1 
ATOM 3794 O OG1 . THR A 1 478 ? -28.327 26.414  10.209  1.00 78.83 478 A 1 
ATOM 3795 C CG2 . THR A 1 478 ? -26.801 27.977  11.131  1.00 76.25 478 A 1 
ATOM 3796 N N   . GLN A 1 479 ? -24.908 28.010  7.839   1.00 90.09 479 A 1 
ATOM 3797 C CA  . GLN A 1 479 ? -23.626 28.649  7.556   1.00 90.14 479 A 1 
ATOM 3798 C C   . GLN A 1 479 ? -23.768 29.762  6.513   1.00 91.52 479 A 1 
ATOM 3799 O O   . GLN A 1 479 ? -23.224 30.854  6.703   1.00 90.81 479 A 1 
ATOM 3800 C CB  . GLN A 1 479 ? -22.642 27.576  7.090   1.00 87.94 479 A 1 
ATOM 3801 C CG  . GLN A 1 479 ? -21.221 28.106  6.787   1.00 81.62 479 A 1 
ATOM 3802 C CD  . GLN A 1 479 ? -20.328 26.975  6.261   1.00 78.44 479 A 1 
ATOM 3803 O OE1 . GLN A 1 479 ? -20.725 25.824  6.260   1.00 71.49 479 A 1 
ATOM 3804 N NE2 . GLN A 1 479 ? -19.141 27.254  5.786   1.00 68.74 479 A 1 
ATOM 3805 N N   . VAL A 1 480 ? -24.518 29.518  5.458   1.00 92.93 480 A 1 
ATOM 3806 C CA  . VAL A 1 480 ? -24.795 30.509  4.414   1.00 93.56 480 A 1 
ATOM 3807 C C   . VAL A 1 480 ? -25.636 31.648  4.984   1.00 94.02 480 A 1 
ATOM 3808 O O   . VAL A 1 480 ? -25.250 32.807  4.839   1.00 93.50 480 A 1 
ATOM 3809 C CB  . VAL A 1 480 ? -25.477 29.869  3.190   1.00 93.01 480 A 1 
ATOM 3810 C CG1 . VAL A 1 480 ? -25.900 30.918  2.160   1.00 88.36 480 A 1 
ATOM 3811 C CG2 . VAL A 1 480 ? -24.514 28.897  2.497   1.00 88.39 480 A 1 
ATOM 3812 N N   . GLN A 1 481 ? -26.694 31.346  5.741   1.00 93.78 481 A 1 
ATOM 3813 C CA  . GLN A 1 481 ? -27.563 32.341  6.382   1.00 93.69 481 A 1 
ATOM 3814 C C   . GLN A 1 481 ? -26.776 33.279  7.316   1.00 93.67 481 A 1 
ATOM 3815 O O   . GLN A 1 481 ? -26.876 34.501  7.222   1.00 93.00 481 A 1 
ATOM 3816 C CB  . GLN A 1 481 ? -28.649 31.615  7.185   1.00 93.16 481 A 1 
ATOM 3817 C CG  . GLN A 1 481 ? -29.677 30.886  6.321   1.00 91.65 481 A 1 
ATOM 3818 C CD  . GLN A 1 481 ? -30.678 30.071  7.158   1.00 91.70 481 A 1 
ATOM 3819 O OE1 . GLN A 1 481 ? -30.436 29.721  8.303   1.00 85.06 481 A 1 
ATOM 3820 N NE2 . GLN A 1 481 ? -31.830 29.744  6.611   1.00 83.32 481 A 1 
ATOM 3821 N N   . LEU A 1 482 ? -25.929 32.726  8.178   1.00 93.17 482 A 1 
ATOM 3822 C CA  . LEU A 1 482 ? -25.093 33.509  9.087   1.00 92.52 482 A 1 
ATOM 3823 C C   . LEU A 1 482 ? -24.073 34.379  8.333   1.00 92.98 482 A 1 
ATOM 3824 O O   . LEU A 1 482 ? -23.832 35.524  8.709   1.00 92.45 482 A 1 
ATOM 3825 C CB  . LEU A 1 482 ? -24.351 32.560  10.041  1.00 91.41 482 A 1 
ATOM 3826 C CG  . LEU A 1 482 ? -25.240 31.927  11.130  1.00 87.90 482 A 1 
ATOM 3827 C CD1 . LEU A 1 482 ? -24.449 30.849  11.874  1.00 83.19 482 A 1 
ATOM 3828 C CD2 . LEU A 1 482 ? -25.697 32.956  12.162  1.00 83.18 482 A 1 
ATOM 3829 N N   . THR A 1 483 ? -23.476 33.817  7.278   1.00 93.19 483 A 1 
ATOM 3830 C CA  . THR A 1 483 ? -22.491 34.534  6.454   1.00 93.13 483 A 1 
ATOM 3831 C C   . THR A 1 483 ? -23.162 35.660  5.673   1.00 93.64 483 A 1 
ATOM 3832 O O   . THR A 1 483 ? -22.628 36.766  5.627   1.00 93.19 483 A 1 
ATOM 3833 C CB  . THR A 1 483 ? -21.762 33.582  5.499   1.00 92.50 483 A 1 
ATOM 3834 O OG1 . THR A 1 483 ? -21.210 32.501  6.216   1.00 85.37 483 A 1 
ATOM 3835 C CG2 . THR A 1 483 ? -20.593 34.272  4.796   1.00 83.92 483 A 1 
ATOM 3836 N N   . LEU A 1 484 ? -24.360 35.435  5.135   1.00 94.23 484 A 1 
ATOM 3837 C CA  . LEU A 1 484 ? -25.149 36.412  4.397   1.00 94.44 484 A 1 
ATOM 3838 C C   . LEU A 1 484 ? -25.594 37.568  5.297   1.00 94.77 484 A 1 
ATOM 3839 O O   . LEU A 1 484 ? -25.380 38.729  4.947   1.00 93.84 484 A 1 
ATOM 3840 C CB  . LEU A 1 484 ? -26.344 35.690  3.743   1.00 93.79 484 A 1 
ATOM 3841 C CG  . LEU A 1 484 ? -27.205 36.597  2.842   1.00 90.95 484 A 1 
ATOM 3842 C CD1 . LEU A 1 484 ? -26.406 37.178  1.672   1.00 85.64 484 A 1 
ATOM 3843 C CD2 . LEU A 1 484 ? -28.358 35.771  2.269   1.00 85.54 484 A 1 
ATOM 3844 N N   . LEU A 1 485 ? -26.111 37.269  6.475   1.00 93.66 485 A 1 
ATOM 3845 C CA  . LEU A 1 485 ? -26.447 38.285  7.471   1.00 93.32 485 A 1 
ATOM 3846 C C   . LEU A 1 485 ? -25.240 39.184  7.769   1.00 93.63 485 A 1 
ATOM 3847 O O   . LEU A 1 485 ? -25.346 40.413  7.746   1.00 92.86 485 A 1 
ATOM 3848 C CB  . LEU A 1 485 ? -26.953 37.567  8.744   1.00 92.82 485 A 1 
ATOM 3849 C CG  . LEU A 1 485 ? -27.204 38.505  9.946   1.00 92.11 485 A 1 
ATOM 3850 C CD1 . LEU A 1 485 ? -28.295 39.529  9.675   1.00 85.76 485 A 1 
ATOM 3851 C CD2 . LEU A 1 485 ? -27.619 37.674  11.161  1.00 85.70 485 A 1 
ATOM 3852 N N   . THR A 1 486 ? -24.082 38.588  8.001   1.00 93.53 486 A 1 
ATOM 3853 C CA  . THR A 1 486 ? -22.847 39.336  8.291   1.00 92.94 486 A 1 
ATOM 3854 C C   . THR A 1 486 ? -22.382 40.162  7.090   1.00 93.27 486 A 1 
ATOM 3855 O O   . THR A 1 486 ? -21.969 41.311  7.261   1.00 92.47 486 A 1 
ATOM 3856 C CB  . THR A 1 486 ? -21.739 38.378  8.751   1.00 91.60 486 A 1 
ATOM 3857 O OG1 . THR A 1 486 ? -22.184 37.611  9.857   1.00 85.45 486 A 1 
ATOM 3858 C CG2 . THR A 1 486 ? -20.490 39.109  9.209   1.00 83.42 486 A 1 
ATOM 3859 N N   . ALA A 1 487 ? -22.471 39.617  5.880   1.00 93.77 487 A 1 
ATOM 3860 C CA  . ALA A 1 487 ? -22.088 40.308  4.650   1.00 94.04 487 A 1 
ATOM 3861 C C   . ALA A 1 487 ? -22.987 41.516  4.362   1.00 94.33 487 A 1 
ATOM 3862 O O   . ALA A 1 487 ? -22.469 42.600  4.073   1.00 93.23 487 A 1 
ATOM 3863 C CB  . ALA A 1 487 ? -22.110 39.296  3.502   1.00 93.79 487 A 1 
ATOM 3864 N N   . ILE A 1 488 ? -24.297 41.380  4.530   1.00 94.21 488 A 1 
ATOM 3865 C CA  . ILE A 1 488 ? -25.250 42.489  4.343   1.00 94.49 488 A 1 
ATOM 3866 C C   . ILE A 1 488 ? -25.029 43.573  5.397   1.00 94.39 488 A 1 
ATOM 3867 O O   . ILE A 1 488 ? -25.028 44.756  5.065   1.00 93.17 488 A 1 
ATOM 3868 C CB  . ILE A 1 488 ? -26.704 41.961  4.331   1.00 94.46 488 A 1 
ATOM 3869 C CG1 . ILE A 1 488 ? -26.926 41.111  3.058   1.00 91.90 488 A 1 
ATOM 3870 C CG2 . ILE A 1 488 ? -27.709 43.122  4.375   1.00 91.70 488 A 1 
ATOM 3871 C CD1 . ILE A 1 488 ? -28.261 40.359  3.024   1.00 87.43 488 A 1 
ATOM 3872 N N   . VAL A 1 489 ? -24.772 43.214  6.641   1.00 93.49 489 A 1 
ATOM 3873 C CA  . VAL A 1 489 ? -24.440 44.202  7.681   1.00 92.97 489 A 1 
ATOM 3874 C C   . VAL A 1 489 ? -23.114 44.908  7.380   1.00 92.87 489 A 1 
ATOM 3875 O O   . VAL A 1 489 ? -23.023 46.124  7.571   1.00 91.62 489 A 1 
ATOM 3876 C CB  . VAL A 1 489 ? -24.457 43.559  9.075   1.00 92.48 489 A 1 
ATOM 3877 C CG1 . VAL A 1 489 ? -23.977 44.536  10.159  1.00 86.34 489 A 1 
ATOM 3878 C CG2 . VAL A 1 489 ? -25.879 43.152  9.469   1.00 86.82 489 A 1 
ATOM 3879 N N   . LYS A 1 490 ? -22.099 44.223  6.847   1.00 93.21 490 A 1 
ATOM 3880 C CA  . LYS A 1 490 ? -20.874 44.868  6.363   1.00 92.40 490 A 1 
ATOM 3881 C C   . LYS A 1 490 ? -21.165 45.859  5.237   1.00 92.19 490 A 1 
ATOM 3882 O O   . LYS A 1 490 ? -20.684 46.989  5.290   1.00 90.46 490 A 1 
ATOM 3883 C CB  . LYS A 1 490 ? -19.839 43.843  5.867   1.00 91.08 490 A 1 
ATOM 3884 C CG  . LYS A 1 490 ? -19.100 43.124  6.995   1.00 86.13 490 A 1 
ATOM 3885 C CD  . LYS A 1 490 ? -18.145 42.083  6.402   1.00 85.60 490 A 1 
ATOM 3886 C CE  . LYS A 1 490 ? -17.416 41.322  7.513   1.00 80.04 490 A 1 
ATOM 3887 N NZ  . LYS A 1 490 ? -16.502 40.300  6.956   1.00 75.72 490 A 1 
ATOM 3888 N N   . LEU A 1 491 ? -21.953 45.449  4.247   1.00 92.87 491 A 1 
ATOM 3889 C CA  . LEU A 1 491 ? -22.346 46.317  3.144   1.00 92.46 491 A 1 
ATOM 3890 C C   . LEU A 1 491 ? -23.092 47.553  3.651   1.00 92.46 491 A 1 
ATOM 3891 O O   . LEU A 1 491 ? -22.765 48.671  3.261   1.00 90.78 491 A 1 
ATOM 3892 C CB  . LEU A 1 491 ? -23.184 45.493  2.151   1.00 91.93 491 A 1 
ATOM 3893 C CG  . LEU A 1 491 ? -23.725 46.319  0.954   1.00 90.06 491 A 1 
ATOM 3894 C CD1 . LEU A 1 491 ? -22.609 46.859  0.072   1.00 83.27 491 A 1 
ATOM 3895 C CD2 . LEU A 1 491 ? -24.632 45.443  0.104   1.00 84.14 491 A 1 
ATOM 3896 N N   . PHE A 1 492 ? -24.029 47.374  4.571   1.00 92.31 492 A 1 
ATOM 3897 C CA  . PHE A 1 492 ? -24.774 48.466  5.178   1.00 91.67 492 A 1 
ATOM 3898 C C   . PHE A 1 492 ? -23.866 49.448  5.930   1.00 91.79 492 A 1 
ATOM 3899 O O   . PHE A 1 492 ? -24.008 50.661  5.782   1.00 90.84 492 A 1 
ATOM 3900 C CB  . PHE A 1 492 ? -25.832 47.888  6.127   1.00 91.60 492 A 1 
ATOM 3901 C CG  . PHE A 1 492 ? -26.591 48.948  6.881   1.00 91.61 492 A 1 
ATOM 3902 C CD1 . PHE A 1 492 ? -26.305 49.210  8.228   1.00 84.55 492 A 1 
ATOM 3903 C CD2 . PHE A 1 492 ? -27.569 49.725  6.225   1.00 85.24 492 A 1 
ATOM 3904 C CE1 . PHE A 1 492 ? -26.997 50.220  8.927   1.00 84.56 492 A 1 
ATOM 3905 C CE2 . PHE A 1 492 ? -28.260 50.730  6.903   1.00 84.16 492 A 1 
ATOM 3906 C CZ  . PHE A 1 492 ? -27.976 50.978  8.257   1.00 89.08 492 A 1 
ATOM 3907 N N   . LEU A 1 493 ? -22.905 48.976  6.692   1.00 91.21 493 A 1 
ATOM 3908 C CA  . LEU A 1 493 ? -21.929 49.835  7.369   1.00 89.91 493 A 1 
ATOM 3909 C C   . LEU A 1 493 ? -21.051 50.615  6.387   1.00 89.53 493 A 1 
ATOM 3910 O O   . LEU A 1 493 ? -20.568 51.700  6.735   1.00 87.62 493 A 1 
ATOM 3911 C CB  . LEU A 1 493 ? -21.065 48.976  8.303   1.00 89.44 493 A 1 
ATOM 3912 C CG  . LEU A 1 493 ? -21.763 48.551  9.608   1.00 87.96 493 A 1 
ATOM 3913 C CD1 . LEU A 1 493 ? -20.875 47.540  10.344  1.00 83.11 493 A 1 
ATOM 3914 C CD2 . LEU A 1 493 ? -21.996 49.731  10.553  1.00 83.80 493 A 1 
ATOM 3915 N N   . LYS A 1 494 ? -20.843 50.103  5.178   1.00 90.32 494 A 1 
ATOM 3916 C CA  . LYS A 1 494 ? -20.094 50.773  4.104   1.00 88.26 494 A 1 
ATOM 3917 C C   . LYS A 1 494 ? -20.961 51.772  3.339   1.00 87.76 494 A 1 
ATOM 3918 O O   . LYS A 1 494 ? -20.522 52.893  3.090   1.00 85.73 494 A 1 
ATOM 3919 C CB  . LYS A 1 494 ? -19.511 49.707  3.152   1.00 86.77 494 A 1 
ATOM 3920 C CG  . LYS A 1 494 ? -18.400 48.871  3.814   1.00 84.71 494 A 1 
ATOM 3921 C CD  . LYS A 1 494 ? -18.000 47.681  2.932   1.00 82.91 494 A 1 
ATOM 3922 C CE  . LYS A 1 494 ? -16.917 46.840  3.610   1.00 79.01 494 A 1 
ATOM 3923 N NZ  . LYS A 1 494 ? -16.209 45.942  2.651   1.00 72.77 494 A 1 
ATOM 3924 N N   . LYS A 1 495 ? -22.196 51.383  3.016   1.00 88.53 495 A 1 
ATOM 3925 C CA  . LYS A 1 495 ? -23.140 52.162  2.197   1.00 87.78 495 A 1 
ATOM 3926 C C   . LYS A 1 495 ? -24.532 52.253  2.853   1.00 88.67 495 A 1 
ATOM 3927 O O   . LYS A 1 495 ? -25.516 51.765  2.298   1.00 85.22 495 A 1 
ATOM 3928 C CB  . LYS A 1 495 ? -23.228 51.560  0.786   1.00 84.56 495 A 1 
ATOM 3929 C CG  . LYS A 1 495 ? -21.925 51.614  -0.025  1.00 80.12 495 A 1 
ATOM 3930 C CD  . LYS A 1 495 ? -22.241 51.085  -1.425  1.00 74.67 495 A 1 
ATOM 3931 C CE  . LYS A 1 495 ? -21.062 51.133  -2.399  1.00 66.99 495 A 1 
ATOM 3932 N NZ  . LYS A 1 495 ? -21.516 50.680  -3.743  1.00 60.35 495 A 1 
ATOM 3933 N N   . PRO A 1 496 ? -24.666 52.888  4.023   1.00 89.40 496 A 1 
ATOM 3934 C CA  . PRO A 1 496 ? -25.904 52.832  4.795   1.00 88.16 496 A 1 
ATOM 3935 C C   . PRO A 1 496 ? -27.109 53.457  4.081   1.00 88.41 496 A 1 
ATOM 3936 O O   . PRO A 1 496 ? -28.221 52.953  4.202   1.00 86.22 496 A 1 
ATOM 3937 C CB  . PRO A 1 496 ? -25.589 53.544  6.118   1.00 86.22 496 A 1 
ATOM 3938 C CG  . PRO A 1 496 ? -24.368 54.399  5.806   1.00 84.30 496 A 1 
ATOM 3939 C CD  . PRO A 1 496 ? -23.634 53.610  4.730   1.00 87.28 496 A 1 
ATOM 3940 N N   . SER A 1 497 ? -26.890 54.506  3.305   1.00 87.42 497 A 1 
ATOM 3941 C CA  . SER A 1 497 ? -27.974 55.199  2.592   1.00 86.16 497 A 1 
ATOM 3942 C C   . SER A 1 497 ? -28.590 54.387  1.453   1.00 87.02 497 A 1 
ATOM 3943 O O   . SER A 1 497 ? -29.735 54.635  1.087   1.00 83.06 497 A 1 
ATOM 3944 C CB  . SER A 1 497 ? -27.459 56.518  2.017   1.00 83.11 497 A 1 
ATOM 3945 O OG  . SER A 1 497 ? -26.816 57.291  3.020   1.00 74.87 497 A 1 
ATOM 3946 N N   . GLU A 1 498 ? -27.839 53.442  0.894   1.00 88.60 498 A 1 
ATOM 3947 C CA  . GLU A 1 498 ? -28.231 52.670  -0.297  1.00 87.76 498 A 1 
ATOM 3948 C C   . GLU A 1 498 ? -28.780 51.283  0.052   1.00 89.15 498 A 1 
ATOM 3949 O O   . GLU A 1 498 ? -29.415 50.645  -0.778  1.00 85.48 498 A 1 
ATOM 3950 C CB  . GLU A 1 498 ? -27.017 52.550  -1.240  1.00 84.17 498 A 1 
ATOM 3951 C CG  . GLU A 1 498 ? -26.538 53.906  -1.786  1.00 78.52 498 A 1 
ATOM 3952 C CD  . GLU A 1 498 ? -25.186 53.851  -2.518  1.00 73.88 498 A 1 
ATOM 3953 O OE1 . GLU A 1 498 ? -24.543 54.921  -2.636  1.00 66.14 498 A 1 
ATOM 3954 O OE2 . GLU A 1 498 ? -24.723 52.749  -2.909  1.00 67.03 498 A 1 
ATOM 3955 N N   . THR A 1 499 ? -28.551 50.817  1.289   1.00 89.23 499 A 1 
ATOM 3956 C CA  . THR A 1 499 ? -28.793 49.413  1.673   1.00 90.13 499 A 1 
ATOM 3957 C C   . THR A 1 499 ? -29.770 49.248  2.837   1.00 90.60 499 A 1 
ATOM 3958 O O   . THR A 1 499 ? -29.830 48.202  3.469   1.00 88.04 499 A 1 
ATOM 3959 C CB  . THR A 1 499 ? -27.463 48.696  1.947   1.00 88.53 499 A 1 
ATOM 3960 O OG1 . THR A 1 499 ? -26.745 49.385  2.935   1.00 81.72 499 A 1 
ATOM 3961 C CG2 . THR A 1 499 ? -26.586 48.631  0.699   1.00 80.26 499 A 1 
ATOM 3962 N N   . GLN A 1 500 ? -30.561 50.277  3.135   1.00 90.47 500 A 1 
ATOM 3963 C CA  . GLN A 1 500 ? -31.510 50.259  4.247   1.00 89.69 500 A 1 
ATOM 3964 C C   . GLN A 1 500 ? -32.559 49.143  4.104   1.00 89.49 500 A 1 
ATOM 3965 O O   . GLN A 1 500 ? -32.835 48.429  5.068   1.00 87.32 500 A 1 
ATOM 3966 C CB  . GLN A 1 500 ? -32.181 51.632  4.361   1.00 87.24 500 A 1 
ATOM 3967 C CG  . GLN A 1 500 ? -33.094 51.717  5.598   1.00 84.30 500 A 1 
ATOM 3968 C CD  . GLN A 1 500 ? -33.766 53.080  5.771   1.00 81.85 500 A 1 
ATOM 3969 O OE1 . GLN A 1 500 ? -33.713 53.965  4.933   1.00 75.37 500 A 1 
ATOM 3970 N NE2 . GLN A 1 500 ? -34.450 53.287  6.874   1.00 70.63 500 A 1 
ATOM 3971 N N   . GLU A 1 501 ? -33.142 48.991  2.917   1.00 90.85 501 A 1 
ATOM 3972 C CA  . GLU A 1 501 ? -34.137 47.942  2.654   1.00 90.44 501 A 1 
ATOM 3973 C C   . GLU A 1 501 ? -33.514 46.551  2.779   1.00 90.92 501 A 1 
ATOM 3974 O O   . GLU A 1 501 ? -34.085 45.696  3.458   1.00 88.59 501 A 1 
ATOM 3975 C CB  . GLU A 1 501 ? -34.780 48.124  1.268   1.00 88.47 501 A 1 
ATOM 3976 C CG  . GLU A 1 501 ? -35.810 49.259  1.284   1.00 78.19 501 A 1 
ATOM 3977 C CD  . GLU A 1 501 ? -36.607 49.386  -0.018  1.00 69.55 501 A 1 
ATOM 3978 O OE1 . GLU A 1 501 ? -37.712 49.977  0.040   1.00 60.94 501 A 1 
ATOM 3979 O OE2 . GLU A 1 501 ? -36.111 48.927  -1.065  1.00 61.89 501 A 1 
ATOM 3980 N N   . LEU A 1 502 ? -32.318 46.345  2.248   1.00 91.08 502 A 1 
ATOM 3981 C CA  . LEU A 1 502 ? -31.614 45.070  2.310   1.00 91.38 502 A 1 
ATOM 3982 C C   . LEU A 1 502 ? -31.326 44.637  3.755   1.00 92.02 502 A 1 
ATOM 3983 O O   . LEU A 1 502 ? -31.557 43.497  4.137   1.00 90.30 502 A 1 
ATOM 3984 C CB  . LEU A 1 502 ? -30.313 45.214  1.487   1.00 90.03 502 A 1 
ATOM 3985 C CG  . LEU A 1 502 ? -29.715 43.855  1.089   1.00 87.11 502 A 1 
ATOM 3986 C CD1 . LEU A 1 502 ? -30.503 43.205  -0.036  1.00 80.01 502 A 1 
ATOM 3987 C CD2 . LEU A 1 502 ? -28.283 44.041  0.604   1.00 80.54 502 A 1 
ATOM 3988 N N   . VAL A 1 503 ? -30.901 45.578  4.602   1.00 92.19 503 A 1 
ATOM 3989 C CA  . VAL A 1 503 ? -30.687 45.309  6.035   1.00 92.09 503 A 1 
ATOM 3990 C C   . VAL A 1 503 ? -31.997 45.020  6.754   1.00 91.89 503 A 1 
ATOM 3991 O O   . VAL A 1 503 ? -32.045 44.111  7.580   1.00 90.07 503 A 1 
ATOM 3992 C CB  . VAL A 1 503 ? -29.892 46.456  6.706   1.00 90.82 503 A 1 
ATOM 3993 C CG1 . VAL A 1 503 ? -30.379 46.864  8.095   1.00 79.63 503 A 1 
ATOM 3994 C CG2 . VAL A 1 503 ? -28.442 46.004  6.870   1.00 79.52 503 A 1 
ATOM 3995 N N   . GLN A 1 504 ? -33.066 45.758  6.460   1.00 91.30 504 A 1 
ATOM 3996 C CA  . GLN A 1 504 ? -34.380 45.500  7.049   1.00 89.79 504 A 1 
ATOM 3997 C C   . GLN A 1 504 ? -34.865 44.090  6.703   1.00 89.76 504 A 1 
ATOM 3998 O O   . GLN A 1 504 ? -35.390 43.389  7.569   1.00 88.40 504 A 1 
ATOM 3999 C CB  . GLN A 1 504 ? -35.367 46.574  6.559   1.00 88.57 504 A 1 
ATOM 4000 C CG  . GLN A 1 504 ? -36.819 46.383  7.022   1.00 85.55 504 A 1 
ATOM 4001 C CD  . GLN A 1 504 ? -36.976 46.490  8.539   1.00 82.16 504 A 1 
ATOM 4002 O OE1 . GLN A 1 504 ? -37.036 47.567  9.102   1.00 74.88 504 A 1 
ATOM 4003 N NE2 . GLN A 1 504 ? -37.074 45.386  9.244   1.00 70.91 504 A 1 
ATOM 4004 N N   . GLN A 1 505 ? -34.669 43.672  5.480   1.00 91.72 505 A 1 
ATOM 4005 C CA  . GLN A 1 505 ? -35.110 42.379  4.969   1.00 90.98 505 A 1 
ATOM 4006 C C   . GLN A 1 505 ? -34.330 41.240  5.618   1.00 91.31 505 A 1 
ATOM 4007 O O   . GLN A 1 505 ? -34.933 40.351  6.218   1.00 89.73 505 A 1 
ATOM 4008 C CB  . GLN A 1 505 ? -35.002 42.404  3.443   1.00 89.82 505 A 1 
ATOM 4009 C CG  . GLN A 1 505 ? -35.973 41.432  2.753   1.00 81.65 505 A 1 
ATOM 4010 C CD  . GLN A 1 505 ? -35.903 41.558  1.228   1.00 78.38 505 A 1 
ATOM 4011 O OE1 . GLN A 1 505 ? -35.082 42.250  0.677   1.00 71.18 505 A 1 
ATOM 4012 N NE2 . GLN A 1 505 ? -36.759 40.891  0.493   1.00 68.16 505 A 1 
ATOM 4013 N N   . VAL A 1 506 ? -33.002 41.290  5.630   1.00 91.55 506 A 1 
ATOM 4014 C CA  . VAL A 1 506 ? -32.185 40.228  6.238   1.00 91.82 506 A 1 
ATOM 4015 C C   . VAL A 1 506 ? -32.393 40.135  7.752   1.00 91.78 506 A 1 
ATOM 4016 O O   . VAL A 1 506 ? -32.459 39.034  8.291   1.00 90.68 506 A 1 
ATOM 4017 C CB  . VAL A 1 506 ? -30.695 40.360  5.884   1.00 91.73 506 A 1 
ATOM 4018 C CG1 . VAL A 1 506 ? -29.948 41.441  6.658   1.00 86.37 506 A 1 
ATOM 4019 C CG2 . VAL A 1 506 ? -29.974 39.023  6.093   1.00 87.03 506 A 1 
ATOM 4020 N N   . LEU A 1 507 ? -32.556 41.256  8.449   1.00 91.54 507 A 1 
ATOM 4021 C CA  . LEU A 1 507 ? -32.835 41.247  9.883   1.00 89.71 507 A 1 
ATOM 4022 C C   . LEU A 1 507 ? -34.216 40.670  10.179  1.00 88.99 507 A 1 
ATOM 4023 O O   . LEU A 1 507 ? -34.362 39.930  11.145  1.00 87.11 507 A 1 
ATOM 4024 C CB  . LEU A 1 507 ? -32.695 42.654  10.462  1.00 89.45 507 A 1 
ATOM 4025 C CG  . LEU A 1 507 ? -31.245 43.177  10.564  1.00 88.41 507 A 1 
ATOM 4026 C CD1 . LEU A 1 507 ? -31.271 44.620  11.054  1.00 83.91 507 A 1 
ATOM 4027 C CD2 . LEU A 1 507 ? -30.407 42.371  11.553  1.00 84.63 507 A 1 
ATOM 4028 N N   . SER A 1 508 ? -35.207 40.955  9.349   1.00 90.35 508 A 1 
ATOM 4029 C CA  . SER A 1 508 ? -36.539 40.374  9.489   1.00 88.39 508 A 1 
ATOM 4030 C C   . SER A 1 508 ? -36.513 38.864  9.273   1.00 88.05 508 A 1 
ATOM 4031 O O   . SER A 1 508 ? -36.973 38.130  10.142  1.00 86.31 508 A 1 
ATOM 4032 C CB  . SER A 1 508 ? -37.540 41.033  8.534   1.00 86.73 508 A 1 
ATOM 4033 O OG  . SER A 1 508 ? -37.596 42.421  8.788   1.00 76.65 508 A 1 
ATOM 4034 N N   . LEU A 1 509 ? -35.877 38.389  8.211   1.00 89.58 509 A 1 
ATOM 4035 C CA  . LEU A 1 509 ? -35.720 36.959  7.921   1.00 88.42 509 A 1 
ATOM 4036 C C   . LEU A 1 509 ? -34.943 36.228  9.016   1.00 88.39 509 A 1 
ATOM 4037 O O   . LEU A 1 509 ? -35.362 35.170  9.485   1.00 86.27 509 A 1 
ATOM 4038 C CB  . LEU A 1 509 ? -35.019 36.804  6.562   1.00 88.29 509 A 1 
ATOM 4039 C CG  . LEU A 1 509 ? -35.878 37.200  5.340   1.00 87.03 509 A 1 
ATOM 4040 C CD1 . LEU A 1 509 ? -34.988 37.290  4.101   1.00 81.33 509 A 1 
ATOM 4041 C CD2 . LEU A 1 509 ? -36.977 36.193  5.057   1.00 82.37 509 A 1 
ATOM 4042 N N   . ALA A 1 510 ? -33.856 36.815  9.512   1.00 89.33 510 A 1 
ATOM 4043 C CA  . ALA A 1 510 ? -33.028 36.189  10.536  1.00 87.96 510 A 1 
ATOM 4044 C C   . ALA A 1 510 ? -33.707 36.110  11.914  1.00 87.41 510 A 1 
ATOM 4045 O O   . ALA A 1 510 ? -33.411 35.211  12.705  1.00 84.55 510 A 1 
ATOM 4046 C CB  . ALA A 1 510 ? -31.710 36.967  10.628  1.00 87.83 510 A 1 
ATOM 4047 N N   . THR A 1 511 ? -34.602 37.059  12.237  1.00 88.89 511 A 1 
ATOM 4048 C CA  . THR A 1 511 ? -35.177 37.181  13.588  1.00 85.92 511 A 1 
ATOM 4049 C C   . THR A 1 511 ? -36.616 36.699  13.692  1.00 84.02 511 A 1 
ATOM 4050 O O   . THR A 1 511 ? -36.965 36.096  14.708  1.00 79.43 511 A 1 
ATOM 4051 C CB  . THR A 1 511 ? -35.057 38.603  14.137  1.00 84.01 511 A 1 
ATOM 4052 O OG1 . THR A 1 511 ? -35.753 39.519  13.333  1.00 77.75 511 A 1 
ATOM 4053 C CG2 . THR A 1 511 ? -33.603 39.065  14.258  1.00 76.67 511 A 1 
ATOM 4054 N N   . GLN A 1 512 ? -37.456 36.934  12.691  1.00 85.25 512 A 1 
ATOM 4055 C CA  . GLN A 1 512 ? -38.868 36.537  12.700  1.00 81.79 512 A 1 
ATOM 4056 C C   . GLN A 1 512 ? -39.089 35.133  12.172  1.00 80.88 512 A 1 
ATOM 4057 O O   . GLN A 1 512 ? -39.828 34.370  12.792  1.00 74.44 512 A 1 
ATOM 4058 C CB  . GLN A 1 512 ? -39.718 37.513  11.886  1.00 77.21 512 A 1 
ATOM 4059 C CG  . GLN A 1 512 ? -40.226 38.664  12.730  1.00 69.68 512 A 1 
ATOM 4060 C CD  . GLN A 1 512 ? -41.277 39.484  11.981  1.00 65.71 512 A 1 
ATOM 4061 O OE1 . GLN A 1 512 ? -41.098 39.901  10.860  1.00 59.03 512 A 1 
ATOM 4062 N NE2 . GLN A 1 512 ? -42.418 39.722  12.562  1.00 56.37 512 A 1 
ATOM 4063 N N   . ASP A 1 513 ? -38.491 34.813  11.044  1.00 79.37 513 A 1 
ATOM 4064 C CA  . ASP A 1 513 ? -38.862 33.641  10.256  1.00 76.68 513 A 1 
ATOM 4065 C C   . ASP A 1 513 ? -37.856 32.495  10.405  1.00 77.68 513 A 1 
ATOM 4066 O O   . ASP A 1 513 ? -38.060 31.400  9.873   1.00 71.66 513 A 1 
ATOM 4067 C CB  . ASP A 1 513 ? -39.083 34.063  8.798   1.00 71.98 513 A 1 
ATOM 4068 C CG  . ASP A 1 513 ? -40.153 35.151  8.649   1.00 67.23 513 A 1 
ATOM 4069 O OD1 . ASP A 1 513 ? -41.183 35.074  9.345   1.00 61.95 513 A 1 
ATOM 4070 O OD2 . ASP A 1 513 ? -39.927 36.082  7.840   1.00 61.36 513 A 1 
ATOM 4071 N N   . SER A 1 514 ? -36.789 32.697  11.166  1.00 77.92 514 A 1 
ATOM 4072 C CA  . SER A 1 514 ? -35.807 31.653  11.448  1.00 77.61 514 A 1 
ATOM 4073 C C   . SER A 1 514 ? -36.133 30.856  12.707  1.00 79.61 514 A 1 
ATOM 4074 O O   . SER A 1 514 ? -36.324 31.402  13.790  1.00 75.75 514 A 1 
ATOM 4075 C CB  . SER A 1 514 ? -34.411 32.245  11.563  1.00 73.77 514 A 1 
ATOM 4076 O OG  . SER A 1 514 ? -33.469 31.193  11.699  1.00 66.83 514 A 1 
ATOM 4077 N N   . ASP A 1 515 ? -36.087 29.528  12.592  1.00 80.91 515 A 1 
ATOM 4078 C CA  . ASP A 1 515 ? -36.132 28.623  13.740  1.00 80.52 515 A 1 
ATOM 4079 C C   . ASP A 1 515 ? -34.781 28.496  14.457  1.00 82.80 515 A 1 
ATOM 4080 O O   . ASP A 1 515 ? -34.715 28.037  15.598  1.00 77.65 515 A 1 
ATOM 4081 C CB  . ASP A 1 515 ? -36.644 27.247  13.292  1.00 75.62 515 A 1 
ATOM 4082 C CG  . ASP A 1 515 ? -38.152 27.235  13.018  1.00 68.38 515 A 1 
ATOM 4083 O OD1 . ASP A 1 515 ? -38.867 27.972  13.732  1.00 60.45 515 A 1 
ATOM 4084 O OD2 . ASP A 1 515 ? -38.568 26.409  12.181  1.00 60.77 515 A 1 
ATOM 4085 N N   . ASN A 1 516 ? -33.695 28.929  13.820  1.00 84.61 516 A 1 
ATOM 4086 C CA  . ASN A 1 516 ? -32.350 28.815  14.366  1.00 85.68 516 A 1 
ATOM 4087 C C   . ASN A 1 516 ? -32.100 29.874  15.467  1.00 86.73 516 A 1 
ATOM 4088 O O   . ASN A 1 516 ? -32.088 31.070  15.177  1.00 85.00 516 A 1 
ATOM 4089 C CB  . ASN A 1 516 ? -31.334 28.876  13.225  1.00 83.17 516 A 1 
ATOM 4090 C CG  . ASN A 1 516 ? -29.931 28.538  13.707  1.00 81.32 516 A 1 
ATOM 4091 O OD1 . ASN A 1 516 ? -29.545 28.786  14.829  1.00 73.96 516 A 1 
ATOM 4092 N ND2 . ASN A 1 516 ? -29.135 27.933  12.858  1.00 72.96 516 A 1 
ATOM 4093 N N   . PRO A 1 517 ? -31.868 29.474  16.734  1.00 86.54 517 A 1 
ATOM 4094 C CA  . PRO A 1 517 ? -31.626 30.415  17.820  1.00 86.54 517 A 1 
ATOM 4095 C C   . PRO A 1 517 ? -30.366 31.260  17.601  1.00 87.67 517 A 1 
ATOM 4096 O O   . PRO A 1 517 ? -30.417 32.461  17.845  1.00 85.56 517 A 1 
ATOM 4097 C CB  . PRO A 1 517 ? -31.547 29.562  19.086  1.00 84.57 517 A 1 
ATOM 4098 C CG  . PRO A 1 517 ? -31.122 28.186  18.578  1.00 80.83 517 A 1 
ATOM 4099 C CD  . PRO A 1 517 ? -31.783 28.102  17.201  1.00 83.77 517 A 1 
ATOM 4100 N N   . ASP A 1 518 ? -29.287 30.693  17.076  1.00 86.91 518 A 1 
ATOM 4101 C CA  . ASP A 1 518 ? -28.041 31.424  16.855  1.00 86.54 518 A 1 
ATOM 4102 C C   . ASP A 1 518 ? -28.205 32.527  15.808  1.00 87.68 518 A 1 
ATOM 4103 O O   . ASP A 1 518 ? -27.663 33.629  15.961  1.00 86.58 518 A 1 
ATOM 4104 C CB  . ASP A 1 518 ? -26.932 30.469  16.390  1.00 84.96 518 A 1 
ATOM 4105 C CG  . ASP A 1 518 ? -26.477 29.458  17.451  1.00 79.53 518 A 1 
ATOM 4106 O OD1 . ASP A 1 518 ? -26.676 29.738  18.649  1.00 73.29 518 A 1 
ATOM 4107 O OD2 . ASP A 1 518 ? -25.903 28.428  17.035  1.00 72.28 518 A 1 
ATOM 4108 N N   . LEU A 1 519 ? -28.990 32.270  14.767  1.00 88.47 519 A 1 
ATOM 4109 C CA  . LEU A 1 519 ? -29.288 33.254  13.740  1.00 89.64 519 A 1 
ATOM 4110 C C   . LEU A 1 519 ? -30.150 34.393  14.298  1.00 90.39 519 A 1 
ATOM 4111 O O   . LEU A 1 519 ? -29.841 35.562  14.070  1.00 89.06 519 A 1 
ATOM 4112 C CB  . LEU A 1 519 ? -29.952 32.545  12.548  1.00 88.96 519 A 1 
ATOM 4113 C CG  . LEU A 1 519 ? -30.135 33.457  11.320  1.00 87.06 519 A 1 
ATOM 4114 C CD1 . LEU A 1 519 ? -28.813 33.830  10.672  1.00 81.36 519 A 1 
ATOM 4115 C CD2 . LEU A 1 519 ? -30.969 32.728  10.270  1.00 81.65 519 A 1 
ATOM 4116 N N   . ARG A 1 520 ? -31.182 34.072  15.078  1.00 89.73 520 A 1 
ATOM 4117 C CA  . ARG A 1 520 ? -32.036 35.067  15.742  1.00 88.80 520 A 1 
ATOM 4118 C C   . ARG A 1 520 ? -31.251 35.942  16.714  1.00 89.34 520 A 1 
ATOM 4119 O O   . ARG A 1 520 ? -31.393 37.163  16.697  1.00 87.67 520 A 1 
ATOM 4120 C CB  . ARG A 1 520 ? -33.184 34.379  16.486  1.00 87.11 520 A 1 
ATOM 4121 C CG  . ARG A 1 520 ? -34.271 33.898  15.521  1.00 80.72 520 A 1 
ATOM 4122 C CD  . ARG A 1 520 ? -35.481 33.363  16.283  1.00 77.93 520 A 1 
ATOM 4123 N NE  . ARG A 1 520 ? -35.165 32.116  16.997  1.00 69.68 520 A 1 
ATOM 4124 C CZ  . ARG A 1 520 ? -35.998 31.114  17.228  1.00 64.89 520 A 1 
ATOM 4125 N NH1 . ARG A 1 520 ? -37.260 31.194  16.933  1.00 58.29 520 A 1 
ATOM 4126 N NH2 . ARG A 1 520 ? -35.561 30.013  17.753  1.00 56.98 520 A 1 
ATOM 4127 N N   . ASP A 1 521 ? -30.420 35.312  17.524  1.00 88.33 521 A 1 
ATOM 4128 C CA  . ASP A 1 521 ? -29.604 36.021  18.494  1.00 87.37 521 A 1 
ATOM 4129 C C   . ASP A 1 521 ? -28.628 36.971  17.792  1.00 87.92 521 A 1 
ATOM 4130 O O   . ASP A 1 521 ? -28.529 38.143  18.151  1.00 87.27 521 A 1 
ATOM 4131 C CB  . ASP A 1 521 ? -28.855 35.007  19.377  1.00 86.03 521 A 1 
ATOM 4132 C CG  . ASP A 1 521 ? -29.756 34.308  20.407  1.00 83.24 521 A 1 
ATOM 4133 O OD1 . ASP A 1 521 ? -30.941 34.684  20.538  1.00 78.90 521 A 1 
ATOM 4134 O OD2 . ASP A 1 521 ? -29.230 33.447  21.145  1.00 78.89 521 A 1 
ATOM 4135 N N   . ARG A 1 522 ? -27.972 36.504  16.733  1.00 88.63 522 A 1 
ATOM 4136 C CA  . ARG A 1 522 ? -27.054 37.336  15.957  1.00 88.90 522 A 1 
ATOM 4137 C C   . ARG A 1 522 ? -27.763 38.488  15.243  1.00 89.90 522 A 1 
ATOM 4138 O O   . ARG A 1 522 ? -27.266 39.610  15.282  1.00 89.41 522 A 1 
ATOM 4139 C CB  . ARG A 1 522 ? -26.277 36.453  14.982  1.00 87.91 522 A 1 
ATOM 4140 C CG  . ARG A 1 522 ? -25.111 37.235  14.372  1.00 81.83 522 A 1 
ATOM 4141 C CD  . ARG A 1 522 ? -24.255 36.328  13.482  1.00 79.22 522 A 1 
ATOM 4142 N NE  . ARG A 1 522 ? -23.579 35.279  14.266  1.00 74.84 522 A 1 
ATOM 4143 C CZ  . ARG A 1 522 ? -22.772 34.357  13.752  1.00 71.25 522 A 1 
ATOM 4144 N NH1 . ARG A 1 522 ? -22.528 34.305  12.478  1.00 64.03 522 A 1 
ATOM 4145 N NH2 . ARG A 1 522 ? -22.199 33.488  14.518  1.00 64.23 522 A 1 
ATOM 4146 N N   . GLY A 1 523 ? -28.914 38.222  14.660  1.00 89.34 523 A 1 
ATOM 4147 C CA  . GLY A 1 523 ? -29.747 39.255  14.039  1.00 89.44 523 A 1 
ATOM 4148 C C   . GLY A 1 523 ? -30.150 40.342  15.036  1.00 90.38 523 A 1 
ATOM 4149 O O   . GLY A 1 523 ? -29.978 41.535  14.771  1.00 89.05 523 A 1 
ATOM 4150 N N   . TYR A 1 524 ? -30.600 39.950  16.233  1.00 89.20 524 A 1 
ATOM 4151 C CA  . TYR A 1 524 ? -30.941 40.899  17.288  1.00 88.77 524 A 1 
ATOM 4152 C C   . TYR A 1 524 ? -29.727 41.696  17.776  1.00 89.21 524 A 1 
ATOM 4153 O O   . TYR A 1 524 ? -29.809 42.916  17.935  1.00 88.69 524 A 1 
ATOM 4154 C CB  . TYR A 1 524 ? -31.595 40.156  18.456  1.00 88.10 524 A 1 
ATOM 4155 C CG  . TYR A 1 524 ? -31.960 41.094  19.585  1.00 87.35 524 A 1 
ATOM 4156 C CD1 . TYR A 1 524 ? -31.114 41.239  20.696  1.00 81.57 524 A 1 
ATOM 4157 C CD2 . TYR A 1 524 ? -33.124 41.877  19.491  1.00 81.87 524 A 1 
ATOM 4158 C CE1 . TYR A 1 524 ? -31.423 42.157  21.709  1.00 80.67 524 A 1 
ATOM 4159 C CE2 . TYR A 1 524 ? -33.444 42.803  20.503  1.00 79.36 524 A 1 
ATOM 4160 C CZ  . TYR A 1 524 ? -32.593 42.936  21.609  1.00 83.53 524 A 1 
ATOM 4161 O OH  . TYR A 1 524 ? -32.901 43.840  22.594  1.00 82.74 524 A 1 
ATOM 4162 N N   . ILE A 1 525 ? -28.587 41.033  17.999  1.00 88.90 525 A 1 
ATOM 4163 C CA  . ILE A 1 525 ? -27.337 41.692  18.404  1.00 88.23 525 A 1 
ATOM 4164 C C   . ILE A 1 525 ? -26.934 42.739  17.372  1.00 88.84 525 A 1 
ATOM 4165 O O   . ILE A 1 525 ? -26.649 43.876  17.743  1.00 88.22 525 A 1 
ATOM 4166 C CB  . ILE A 1 525 ? -26.230 40.644  18.656  1.00 87.28 525 A 1 
ATOM 4167 C CG1 . ILE A 1 525 ? -26.527 39.852  19.945  1.00 84.58 525 A 1 
ATOM 4168 C CG2 . ILE A 1 525 ? -24.842 41.294  18.769  1.00 83.82 525 A 1 
ATOM 4169 C CD1 . ILE A 1 525 ? -25.687 38.570  20.106  1.00 77.45 525 A 1 
ATOM 4170 N N   . TYR A 1 526 ? -26.963 42.388  16.083  1.00 90.16 526 A 1 
ATOM 4171 C CA  . TYR A 1 526 ? -26.646 43.332  15.021  1.00 90.92 526 A 1 
ATOM 4172 C C   . TYR A 1 526 ? -27.623 44.501  14.975  1.00 91.00 526 A 1 
ATOM 4173 O O   . TYR A 1 526 ? -27.181 45.643  14.962  1.00 89.64 526 A 1 
ATOM 4174 C CB  . TYR A 1 526 ? -26.587 42.618  13.665  1.00 90.66 526 A 1 
ATOM 4175 C CG  . TYR A 1 526 ? -25.393 41.714  13.423  1.00 90.90 526 A 1 
ATOM 4176 C CD1 . TYR A 1 526 ? -24.222 41.775  14.214  1.00 84.90 526 A 1 
ATOM 4177 C CD2 . TYR A 1 526 ? -25.434 40.827  12.330  1.00 85.36 526 A 1 
ATOM 4178 C CE1 . TYR A 1 526 ? -23.116 40.972  13.916  1.00 84.48 526 A 1 
ATOM 4179 C CE2 . TYR A 1 526 ? -24.332 40.021  12.029  1.00 84.13 526 A 1 
ATOM 4180 C CZ  . TYR A 1 526 ? -23.172 40.095  12.817  1.00 87.84 526 A 1 
ATOM 4181 O OH  . TYR A 1 526 ? -22.087 39.316  12.506  1.00 86.38 526 A 1 
ATOM 4182 N N   . TRP A 1 527 ? -28.930 44.243  15.040  1.00 91.02 527 A 1 
ATOM 4183 C CA  . TRP A 1 527 ? -29.931 45.309  15.034  1.00 90.05 527 A 1 
ATOM 4184 C C   . TRP A 1 527 ? -29.712 46.295  16.181  1.00 90.26 527 A 1 
ATOM 4185 O O   . TRP A 1 527 ? -29.676 47.508  15.967  1.00 89.23 527 A 1 
ATOM 4186 C CB  . TRP A 1 527 ? -31.325 44.705  15.103  1.00 88.81 527 A 1 
ATOM 4187 C CG  . TRP A 1 527 ? -32.396 45.742  15.219  1.00 85.95 527 A 1 
ATOM 4188 C CD1 . TRP A 1 527 ? -32.868 46.497  14.206  1.00 79.77 527 A 1 
ATOM 4189 C CD2 . TRP A 1 527 ? -33.084 46.201  16.427  1.00 83.92 527 A 1 
ATOM 4190 N NE1 . TRP A 1 527 ? -33.815 47.397  14.688  1.00 77.60 527 A 1 
ATOM 4191 C CE2 . TRP A 1 527 ? -33.973 47.245  16.046  1.00 80.83 527 A 1 
ATOM 4192 C CE3 . TRP A 1 527 ? -33.038 45.837  17.789  1.00 78.82 527 A 1 
ATOM 4193 C CZ2 . TRP A 1 527 ? -34.788 47.907  16.993  1.00 80.65 527 A 1 
ATOM 4194 C CZ3 . TRP A 1 527 ? -33.856 46.489  18.721  1.00 74.68 527 A 1 
ATOM 4195 C CH2 . TRP A 1 527 ? -34.713 47.514  18.330  1.00 74.23 527 A 1 
ATOM 4196 N N   . ARG A 1 528 ? -29.516 45.796  17.398  1.00 89.39 528 A 1 
ATOM 4197 C CA  . ARG A 1 528 ? -29.333 46.641  18.572  1.00 89.18 528 A 1 
ATOM 4198 C C   . ARG A 1 528 ? -28.026 47.427  18.503  1.00 88.92 528 A 1 
ATOM 4199 O O   . ARG A 1 528 ? -28.046 48.632  18.764  1.00 87.44 528 A 1 
ATOM 4200 C CB  . ARG A 1 528 ? -29.466 45.803  19.845  1.00 88.14 528 A 1 
ATOM 4201 C CG  . ARG A 1 528 ? -29.462 46.684  21.103  1.00 86.36 528 A 1 
ATOM 4202 C CD  . ARG A 1 528 ? -29.900 45.881  22.331  1.00 83.49 528 A 1 
ATOM 4203 N NE  . ARG A 1 528 ? -29.809 46.676  23.567  1.00 79.79 528 A 1 
ATOM 4204 C CZ  . ARG A 1 528 ? -30.209 46.309  24.778  1.00 74.75 528 A 1 
ATOM 4205 N NH1 . ARG A 1 528 ? -30.794 45.160  25.005  1.00 70.61 528 A 1 
ATOM 4206 N NH2 . ARG A 1 528 ? -30.009 47.077  25.793  1.00 69.26 528 A 1 
ATOM 4207 N N   . LEU A 1 529 ? -26.923 46.794  18.104  1.00 89.02 529 A 1 
ATOM 4208 C CA  . LEU A 1 529 ? -25.628 47.462  17.964  1.00 88.46 529 A 1 
ATOM 4209 C C   . LEU A 1 529 ? -25.643 48.524  16.861  1.00 89.34 529 A 1 
ATOM 4210 O O   . LEU A 1 529 ? -25.240 49.652  17.117  1.00 87.79 529 A 1 
ATOM 4211 C CB  . LEU A 1 529 ? -24.521 46.439  17.698  1.00 87.24 529 A 1 
ATOM 4212 C CG  . LEU A 1 529 ? -24.101 45.624  18.927  1.00 85.19 529 A 1 
ATOM 4213 C CD1 . LEU A 1 529 ? -23.086 44.565  18.505  1.00 79.84 529 A 1 
ATOM 4214 C CD2 . LEU A 1 529 ? -23.442 46.498  20.001  1.00 81.34 529 A 1 
ATOM 4215 N N   . LEU A 1 530 ? -26.161 48.208  15.685  1.00 88.63 530 A 1 
ATOM 4216 C CA  . LEU A 1 530 ? -26.262 49.176  14.587  1.00 87.37 530 A 1 
ATOM 4217 C C   . LEU A 1 530 ? -27.110 50.391  14.974  1.00 88.10 530 A 1 
ATOM 4218 O O   . LEU A 1 530 ? -26.800 51.515  14.593  1.00 86.23 530 A 1 
ATOM 4219 C CB  . LEU A 1 530 ? -26.871 48.478  13.359  1.00 86.42 530 A 1 
ATOM 4220 C CG  . LEU A 1 530 ? -25.946 47.452  12.672  1.00 86.20 530 A 1 
ATOM 4221 C CD1 . LEU A 1 530 ? -26.748 46.662  11.647  1.00 80.87 530 A 1 
ATOM 4222 C CD2 . LEU A 1 530 ? -24.776 48.121  11.960  1.00 81.96 530 A 1 
ATOM 4223 N N   . SER A 1 531 ? -28.156 50.183  15.786  1.00 89.39 531 A 1 
ATOM 4224 C CA  . SER A 1 531 ? -29.055 51.254  16.233  1.00 87.23 531 A 1 
ATOM 4225 C C   . SER A 1 531 ? -28.451 52.135  17.332  1.00 87.03 531 A 1 
ATOM 4226 O O   . SER A 1 531 ? -28.802 53.311  17.448  1.00 84.33 531 A 1 
ATOM 4227 C CB  . SER A 1 531 ? -30.360 50.655  16.741  1.00 85.43 531 A 1 
ATOM 4228 O OG  . SER A 1 531 ? -30.979 49.878  15.736  1.00 78.13 531 A 1 
ATOM 4229 N N   . THR A 1 532 ? -27.561 51.580  18.172  1.00 88.89 532 A 1 
ATOM 4230 C CA  . THR A 1 532 ? -27.089 52.253  19.399  1.00 87.22 532 A 1 
ATOM 4231 C C   . THR A 1 532 ? -25.590 52.562  19.401  1.00 87.92 532 A 1 
ATOM 4232 O O   . THR A 1 532 ? -25.198 53.639  19.841  1.00 83.68 532 A 1 
ATOM 4233 C CB  . THR A 1 532 ? -27.444 51.438  20.646  1.00 84.50 532 A 1 
ATOM 4234 O OG1 . THR A 1 532 ? -26.884 50.144  20.600  1.00 76.36 532 A 1 
ATOM 4235 C CG2 . THR A 1 532 ? -28.954 51.284  20.816  1.00 73.70 532 A 1 
ATOM 4236 N N   . ASP A 1 533 ? -24.767 51.624  18.884  1.00 86.30 533 A 1 
ATOM 4237 C CA  . ASP A 1 533 ? -23.317 51.696  18.877  1.00 86.01 533 A 1 
ATOM 4238 C C   . ASP A 1 533 ? -22.729 51.078  17.594  1.00 87.11 533 A 1 
ATOM 4239 O O   . ASP A 1 533 ? -22.235 49.943  17.589  1.00 83.50 533 A 1 
ATOM 4240 C CB  . ASP A 1 533 ? -22.767 51.033  20.151  1.00 83.05 533 A 1 
ATOM 4241 C CG  . ASP A 1 533 ? -21.257 51.216  20.280  1.00 80.50 533 A 1 
ATOM 4242 O OD1 . ASP A 1 533 ? -20.654 51.889  19.414  1.00 74.12 533 A 1 
ATOM 4243 O OD2 . ASP A 1 533 ? -20.705 50.659  21.245  1.00 73.83 533 A 1 
ATOM 4244 N N   . PRO A 1 534 ? -22.771 51.837  16.473  1.00 88.55 534 A 1 
ATOM 4245 C CA  . PRO A 1 534 ? -22.209 51.378  15.209  1.00 87.40 534 A 1 
ATOM 4246 C C   . PRO A 1 534 ? -20.712 51.054  15.261  1.00 88.07 534 A 1 
ATOM 4247 O O   . PRO A 1 534 ? -20.246 50.235  14.468  1.00 86.56 534 A 1 
ATOM 4248 C CB  . PRO A 1 534 ? -22.476 52.516  14.218  1.00 85.73 534 A 1 
ATOM 4249 C CG  . PRO A 1 534 ? -23.703 53.215  14.793  1.00 84.29 534 A 1 
ATOM 4250 C CD  . PRO A 1 534 ? -23.487 53.087  16.296  1.00 86.40 534 A 1 
ATOM 4251 N N   . VAL A 1 535 ? -19.951 51.646  16.173  1.00 87.93 535 A 1 
ATOM 4252 C CA  . VAL A 1 535 ? -18.515 51.382  16.326  1.00 86.35 535 A 1 
ATOM 4253 C C   . VAL A 1 535 ? -18.304 49.956  16.823  1.00 86.60 535 A 1 
ATOM 4254 O O   . VAL A 1 535 ? -17.575 49.185  16.197  1.00 84.75 535 A 1 
ATOM 4255 C CB  . VAL A 1 535 ? -17.841 52.403  17.256  1.00 84.49 535 A 1 
ATOM 4256 C CG1 . VAL A 1 535 ? -16.335 52.140  17.383  1.00 77.19 535 A 1 
ATOM 4257 C CG2 . VAL A 1 535 ? -18.017 53.833  16.738  1.00 77.68 535 A 1 
ATOM 4258 N N   . THR A 1 536 ? -19.015 49.571  17.876  1.00 86.83 536 A 1 
ATOM 4259 C CA  . THR A 1 536 ? -18.974 48.196  18.382  1.00 85.48 536 A 1 
ATOM 4260 C C   . THR A 1 536 ? -19.595 47.214  17.382  1.00 86.05 536 A 1 
ATOM 4261 O O   . THR A 1 536 ? -19.090 46.101  17.224  1.00 84.90 536 A 1 
ATOM 4262 C CB  . THR A 1 536 ? -19.671 48.107  19.744  1.00 84.03 536 A 1 
ATOM 4263 O OG1 . THR A 1 536 ? -19.072 49.017  20.650  1.00 78.01 536 A 1 
ATOM 4264 C CG2 . THR A 1 536 ? -19.516 46.736  20.380  1.00 76.28 536 A 1 
ATOM 4265 N N   . ALA A 1 537 ? -20.617 47.622  16.630  1.00 87.44 537 A 1 
ATOM 4266 C CA  . ALA A 1 537 ? -21.171 46.806  15.548  1.00 86.20 537 A 1 
ATOM 4267 C C   . ALA A 1 537 ? -20.107 46.441  14.502  1.00 86.89 537 A 1 
ATOM 4268 O O   . ALA A 1 537 ? -19.989 45.276  14.128  1.00 85.52 537 A 1 
ATOM 4269 C CB  . ALA A 1 537 ? -22.352 47.538  14.893  1.00 85.79 537 A 1 
ATOM 4270 N N   . LYS A 1 538 ? -19.288 47.421  14.092  1.00 87.59 538 A 1 
ATOM 4271 C CA  . LYS A 1 538 ? -18.159 47.183  13.184  1.00 86.14 538 A 1 
ATOM 4272 C C   . LYS A 1 538 ? -17.183 46.164  13.764  1.00 85.85 538 A 1 
ATOM 4273 O O   . LYS A 1 538 ? -16.784 45.244  13.053  1.00 84.43 538 A 1 
ATOM 4274 C CB  . LYS A 1 538 ? -17.470 48.519  12.867  1.00 84.62 538 A 1 
ATOM 4275 C CG  . LYS A 1 538 ? -16.182 48.352  12.041  1.00 83.72 538 A 1 
ATOM 4276 C CD  . LYS A 1 538 ? -15.493 49.712  11.854  1.00 81.24 538 A 1 
ATOM 4277 C CE  . LYS A 1 538 ? -14.158 49.538  11.136  1.00 73.34 538 A 1 
ATOM 4278 N NZ  . LYS A 1 538 ? -13.497 50.843  10.883  1.00 66.63 538 A 1 
ATOM 4279 N N   . GLU A 1 539 ? -16.794 46.287  15.022  1.00 86.41 539 A 1 
ATOM 4280 C CA  . GLU A 1 539 ? -15.866 45.346  15.665  1.00 84.99 539 A 1 
ATOM 4281 C C   . GLU A 1 539 ? -16.433 43.919  15.694  1.00 84.90 539 A 1 
ATOM 4282 O O   . GLU A 1 539 ? -15.737 42.971  15.326  1.00 82.67 539 A 1 
ATOM 4283 C CB  . GLU A 1 539 ? -15.534 45.790  17.090  1.00 83.60 539 A 1 
ATOM 4284 C CG  . GLU A 1 539 ? -14.642 47.029  17.122  1.00 76.66 539 A 1 
ATOM 4285 C CD  . GLU A 1 539 ? -14.136 47.353  18.537  1.00 69.45 539 A 1 
ATOM 4286 O OE1 . GLU A 1 539 ? -13.156 48.124  18.614  1.00 61.20 539 A 1 
ATOM 4287 O OE2 . GLU A 1 539 ? -14.703 46.829  19.503  1.00 61.94 539 A 1 
ATOM 4288 N N   . VAL A 1 540 ? -17.702 43.772  16.063  1.00 86.37 540 A 1 
ATOM 4289 C CA  . VAL A 1 540 ? -18.364 42.470  16.097  1.00 84.58 540 A 1 
ATOM 4290 C C   . VAL A 1 540 ? -18.423 41.846  14.702  1.00 84.46 540 A 1 
ATOM 4291 O O   . VAL A 1 540 ? -18.061 40.685  14.534  1.00 83.07 540 A 1 
ATOM 4292 C CB  . VAL A 1 540 ? -19.765 42.581  16.730  1.00 83.74 540 A 1 
ATOM 4293 C CG1 . VAL A 1 540 ? -20.547 41.278  16.653  1.00 76.70 540 A 1 
ATOM 4294 C CG2 . VAL A 1 540 ? -19.673 42.931  18.215  1.00 77.83 540 A 1 
ATOM 4295 N N   . VAL A 1 541 ? -18.805 42.609  13.695  1.00 85.08 541 A 1 
ATOM 4296 C CA  . VAL A 1 541 ? -18.927 42.135  12.303  1.00 83.40 541 A 1 
ATOM 4297 C C   . VAL A 1 541 ? -17.567 41.766  11.704  1.00 82.72 541 A 1 
ATOM 4298 O O   . VAL A 1 541 ? -17.447 40.730  11.042  1.00 80.07 541 A 1 
ATOM 4299 C CB  . VAL A 1 541 ? -19.640 43.194  11.455  1.00 82.47 541 A 1 
ATOM 4300 C CG1 . VAL A 1 541 ? -19.595 42.898  9.961   1.00 72.64 541 A 1 
ATOM 4301 C CG2 . VAL A 1 541 ? -21.117 43.281  11.838  1.00 74.41 541 A 1 
ATOM 4302 N N   . LEU A 1 542 ? -16.535 42.572  11.942  1.00 83.50 542 A 1 
ATOM 4303 C CA  . LEU A 1 542 ? -15.190 42.313  11.430  1.00 80.01 542 A 1 
ATOM 4304 C C   . LEU A 1 542 ? -14.472 41.171  12.163  1.00 79.27 542 A 1 
ATOM 4305 O O   . LEU A 1 542 ? -13.574 40.557  11.592  1.00 75.68 542 A 1 
ATOM 4306 C CB  . LEU A 1 542 ? -14.345 43.597  11.501  1.00 77.40 542 A 1 
ATOM 4307 C CG  . LEU A 1 542 ? -14.772 44.708  10.522  1.00 74.51 542 A 1 
ATOM 4308 C CD1 . LEU A 1 542 ? -13.855 45.913  10.722  1.00 70.12 542 A 1 
ATOM 4309 C CD2 . LEU A 1 542 ? -14.671 44.268  9.063   1.00 69.87 542 A 1 
ATOM 4310 N N   . SER A 1 543 ? -14.879 40.860  13.390  1.00 78.62 543 A 1 
ATOM 4311 C CA  . SER A 1 543 ? -14.340 39.723  14.140  1.00 74.43 543 A 1 
ATOM 4312 C C   . SER A 1 543 ? -14.837 38.363  13.635  1.00 74.48 543 A 1 
ATOM 4313 O O   . SER A 1 543 ? -14.176 37.358  13.859  1.00 70.24 543 A 1 
ATOM 4314 C CB  . SER A 1 543 ? -14.609 39.903  15.635  1.00 70.72 543 A 1 
ATOM 4315 O OG  . SER A 1 543 ? -15.978 39.719  15.942  1.00 64.79 543 A 1 
ATOM 4316 N N   . GLU A 1 544 ? -15.953 38.320  12.898  1.00 75.61 544 A 1 
ATOM 4317 C CA  . GLU A 1 544 ? -16.389 37.113  12.193  1.00 73.06 544 A 1 
ATOM 4318 C C   . GLU A 1 544 ? -15.576 36.874  10.926  1.00 72.96 544 A 1 
ATOM 4319 O O   . GLU A 1 544 ? -16.026 37.047  9.803   1.00 68.21 544 A 1 
ATOM 4320 C CB  . GLU A 1 544 ? -17.888 37.116  11.878  1.00 68.71 544 A 1 
ATOM 4321 C CG  . GLU A 1 544 ? -18.644 36.655  13.104  1.00 63.52 544 A 1 
ATOM 4322 C CD  . GLU A 1 544 ? -20.040 36.150  12.787  1.00 58.10 544 A 1 
ATOM 4323 O OE1 . GLU A 1 544 ? -20.554 35.418  13.658  1.00 51.79 544 A 1 
ATOM 4324 O OE2 . GLU A 1 544 ? -20.624 36.520  11.760  1.00 54.74 544 A 1 
ATOM 4325 N N   . LYS A 1 545 ? -14.356 36.401  11.129  1.00 74.19 545 A 1 
ATOM 4326 C CA  . LYS A 1 545 ? -13.552 35.870  10.038  1.00 72.18 545 A 1 
ATOM 4327 C C   . LYS A 1 545 ? -13.894 34.397  9.874   1.00 72.39 545 A 1 
ATOM 4328 O O   . LYS A 1 545 ? -13.782 33.657  10.851  1.00 67.20 545 A 1 
ATOM 4329 C CB  . LYS A 1 545 ? -12.073 36.146  10.280  1.00 66.64 545 A 1 
ATOM 4330 C CG  . LYS A 1 545 ? -11.836 37.663  10.282  1.00 62.87 545 A 1 
ATOM 4331 C CD  . LYS A 1 545 ? -10.357 38.049  10.359  1.00 59.36 545 A 1 
ATOM 4332 C CE  . LYS A 1 545 ? -10.292 39.572  10.343  1.00 52.42 545 A 1 
ATOM 4333 N NZ  . LYS A 1 545 ? -8.910  40.099  10.282  1.00 48.62 545 A 1 
ATOM 4334 N N   . PRO A 1 546 ? -14.303 33.955  8.670   1.00 71.39 546 A 1 
ATOM 4335 C CA  . PRO A 1 546 ? -14.433 32.531  8.408   1.00 69.70 546 A 1 
ATOM 4336 C C   . PRO A 1 546 ? -13.103 31.866  8.737   1.00 71.32 546 A 1 
ATOM 4337 O O   . PRO A 1 546 ? -12.049 32.446  8.455   1.00 67.91 546 A 1 
ATOM 4338 C CB  . PRO A 1 546 ? -14.810 32.408  6.924   1.00 65.34 546 A 1 
ATOM 4339 C CG  . PRO A 1 546 ? -14.341 33.721  6.310   1.00 65.19 546 A 1 
ATOM 4340 C CD  . PRO A 1 546 ? -14.460 34.726  7.454   1.00 67.79 546 A 1 
ATOM 4341 N N   . LEU A 1 547 ? -13.116 30.716  9.377   1.00 65.18 547 A 1 
ATOM 4342 C CA  . LEU A 1 547 ? -11.866 30.029  9.683   1.00 63.31 547 A 1 
ATOM 4343 C C   . LEU A 1 547 ? -11.171 29.715  8.367   1.00 64.37 547 A 1 
ATOM 4344 O O   . LEU A 1 547 ? -11.813 29.209  7.454   1.00 60.68 547 A 1 
ATOM 4345 C CB  . LEU A 1 547 ? -12.152 28.783  10.523  1.00 57.99 547 A 1 
ATOM 4346 C CG  . LEU A 1 547 ? -12.586 29.151  11.959  1.00 52.81 547 A 1 
ATOM 4347 C CD1 . LEU A 1 547 ? -13.436 28.053  12.569  1.00 47.34 547 A 1 
ATOM 4348 C CD2 . LEU A 1 547 ? -11.384 29.411  12.860  1.00 48.02 547 A 1 
ATOM 4349 N N   . ILE A 1 548 ? -9.893  30.062  8.245   1.00 69.99 548 A 1 
ATOM 4350 C CA  . ILE A 1 548 ? -9.102  29.498  7.157   1.00 68.30 548 A 1 
ATOM 4351 C C   . ILE A 1 548 ? -9.078  28.017  7.469   1.00 68.16 548 A 1 
ATOM 4352 O O   . ILE A 1 548 ? -8.664  27.625  8.561   1.00 63.29 548 A 1 
ATOM 4353 C CB  . ILE A 1 548 ? -7.681  30.091  7.048   1.00 63.49 548 A 1 
ATOM 4354 C CG1 . ILE A 1 548 ? -7.768  31.601  6.760   1.00 58.79 548 A 1 
ATOM 4355 C CG2 . ILE A 1 548 ? -6.900  29.395  5.929   1.00 57.07 548 A 1 
ATOM 4356 C CD1 . ILE A 1 548 ? -6.415  32.331  6.728   1.00 52.29 548 A 1 
ATOM 4357 N N   . SER A 1 549 ? -9.565  27.223  6.533   1.00 59.14 549 A 1 
ATOM 4358 C CA  . SER A 1 549 ? -9.300  25.795  6.557   1.00 56.76 549 A 1 
ATOM 4359 C C   . SER A 1 549 ? -7.803  25.600  6.308   1.00 57.15 549 A 1 
ATOM 4360 O O   . SER A 1 549 ? -7.364  25.247  5.227   1.00 53.44 549 A 1 
ATOM 4361 C CB  . SER A 1 549 ? -10.194 25.074  5.550   1.00 51.93 549 A 1 
ATOM 4362 O OG  . SER A 1 549 ? -10.003 23.684  5.657   1.00 47.58 549 A 1 
ATOM 4363 N N   . GLU A 1 550 ? -6.997  25.907  7.321   1.00 56.75 550 A 1 
ATOM 4364 C CA  . GLU A 1 550 ? -5.779  25.171  7.506   1.00 54.67 550 A 1 
ATOM 4365 C C   . GLU A 1 550 ? -6.214  23.754  7.870   1.00 55.44 550 A 1 
ATOM 4366 O O   . GLU A 1 550 ? -6.136  23.320  9.006   1.00 51.09 550 A 1 
ATOM 4367 C CB  . GLU A 1 550 ? -4.847  25.777  8.571   1.00 49.15 550 A 1 
ATOM 4368 C CG  . GLU A 1 550 ? -4.040  26.967  8.056   1.00 43.92 550 A 1 
ATOM 4369 C CD  . GLU A 1 550 ? -2.860  27.337  8.972   1.00 40.46 550 A 1 
ATOM 4370 O OE1 . GLU A 1 550 ? -1.998  28.120  8.515   1.00 36.07 550 A 1 
ATOM 4371 O OE2 . GLU A 1 550 ? -2.790  26.870  10.129  1.00 36.58 550 A 1 
ATOM 4372 N N   . GLU A 1 551 ? -6.633  23.005  6.870   1.00 56.27 551 A 1 
ATOM 4373 C CA  . GLU A 1 551 ? -6.399  21.573  6.851   1.00 53.81 551 A 1 
ATOM 4374 C C   . GLU A 1 551 ? -4.882  21.324  6.765   1.00 55.60 551 A 1 
ATOM 4375 O O   . GLU A 1 551 ? -4.399  20.535  5.959   1.00 50.69 551 A 1 
ATOM 4376 C CB  . GLU A 1 551 ? -7.118  20.896  5.673   1.00 46.87 551 A 1 
ATOM 4377 C CG  . GLU A 1 551 ? -8.644  20.800  5.734   1.00 40.56 551 A 1 
ATOM 4378 C CD  . GLU A 1 551 ? -9.178  20.017  4.518   1.00 37.03 551 A 1 
ATOM 4379 O OE1 . GLU A 1 551 ? -10.353 19.599  4.553   1.00 32.90 551 A 1 
ATOM 4380 O OE2 . GLU A 1 551 ? -8.437  19.832  3.521   1.00 33.65 551 A 1 
ATOM 4381 N N   . THR A 1 552 ? -4.091  22.021  7.567   1.00 60.46 552 A 1 
ATOM 4382 C CA  . THR A 1 552 ? -2.865  21.419  8.007   1.00 58.64 552 A 1 
ATOM 4383 C C   . THR A 1 552 ? -3.327  20.245  8.854   1.00 61.90 552 A 1 
ATOM 4384 O O   . THR A 1 552 ? -3.598  20.394  10.040  1.00 56.73 552 A 1 
ATOM 4385 C CB  . THR A 1 552 ? -1.955  22.390  8.766   1.00 51.33 552 A 1 
ATOM 4386 O OG1 . THR A 1 552 ? -2.651  23.221  9.649   1.00 45.32 552 A 1 
ATOM 4387 C CG2 . THR A 1 552 ? -1.195  23.289  7.787   1.00 42.79 552 A 1 
ATOM 4388 N N   . ASP A 1 553 ? -3.409  19.072  8.222   1.00 68.33 553 A 1 
ATOM 4389 C CA  . ASP A 1 553 ? -3.514  17.766  8.885   1.00 69.62 553 A 1 
ATOM 4390 C C   . ASP A 1 553 ? -2.279  17.516  9.770   1.00 74.16 553 A 1 
ATOM 4391 O O   . ASP A 1 553 ? -1.604  16.490  9.698   1.00 69.95 553 A 1 
ATOM 4392 C CB  . ASP A 1 553 ? -3.650  16.650  7.828   1.00 61.89 553 A 1 
ATOM 4393 C CG  . ASP A 1 553 ? -4.948  16.678  7.024   1.00 54.76 553 A 1 
ATOM 4394 O OD1 . ASP A 1 553 ? -6.012  16.781  7.662   1.00 49.22 553 A 1 
ATOM 4395 O OD2 . ASP A 1 553 ? -4.843  16.568  5.784   1.00 47.98 553 A 1 
ATOM 4396 N N   . LEU A 1 554 ? -1.897  18.530  10.541  1.00 79.76 554 A 1 
ATOM 4397 C CA  . LEU A 1 554 ? -0.852  18.485  11.528  1.00 82.95 554 A 1 
ATOM 4398 C C   . LEU A 1 554 ? -1.408  17.690  12.687  1.00 86.81 554 A 1 
ATOM 4399 O O   . LEU A 1 554 ? -2.365  18.077  13.343  1.00 85.08 554 A 1 
ATOM 4400 C CB  . LEU A 1 554 ? -0.407  19.888  11.953  1.00 77.16 554 A 1 
ATOM 4401 C CG  . LEU A 1 554 ? 0.467   20.601  10.897  1.00 71.73 554 A 1 
ATOM 4402 C CD1 . LEU A 1 554 ? 0.652   22.072  11.280  1.00 67.60 554 A 1 
ATOM 4403 C CD2 . LEU A 1 554 ? 1.856   19.977  10.770  1.00 66.81 554 A 1 
ATOM 4404 N N   . ILE A 1 555 ? -0.778  16.560  12.890  1.00 88.81 555 A 1 
ATOM 4405 C CA  . ILE A 1 555 ? -1.034  15.753  14.068  1.00 91.19 555 A 1 
ATOM 4406 C C   . ILE A 1 555 ? -0.538  16.543  15.280  1.00 92.06 555 A 1 
ATOM 4407 O O   . ILE A 1 555 ? 0.555   17.114  15.248  1.00 90.66 555 A 1 
ATOM 4408 C CB  . ILE A 1 555 ? -0.388  14.371  13.902  1.00 90.75 555 A 1 
ATOM 4409 C CG1 . ILE A 1 555 ? -1.029  13.656  12.684  1.00 88.32 555 A 1 
ATOM 4410 C CG2 . ILE A 1 555 ? -0.564  13.527  15.161  1.00 87.66 555 A 1 
ATOM 4411 C CD1 . ILE A 1 555 ? -0.345  12.344  12.299  1.00 83.36 555 A 1 
ATOM 4412 N N   . GLU A 1 556 ? -1.346  16.592  16.324  1.00 92.72 556 A 1 
ATOM 4413 C CA  . GLU A 1 556 ? -0.978  17.228  17.585  1.00 92.64 556 A 1 
ATOM 4414 C C   . GLU A 1 556 ? 0.384   16.687  18.060  1.00 93.88 556 A 1 
ATOM 4415 O O   . GLU A 1 556 ? 0.609   15.480  17.975  1.00 93.46 556 A 1 
ATOM 4416 C CB  . GLU A 1 556 ? -2.128  16.990  18.583  1.00 90.77 556 A 1 
ATOM 4417 C CG  . GLU A 1 556 ? -2.010  17.780  19.895  1.00 81.60 556 A 1 
ATOM 4418 C CD  . GLU A 1 556 ? -1.029  17.142  20.881  1.00 73.06 556 A 1 
ATOM 4419 O OE1 . GLU A 1 556 ? -0.259  17.874  21.533  1.00 64.63 556 A 1 
ATOM 4420 O OE2 . GLU A 1 556 ? -1.008  15.895  20.975  1.00 66.70 556 A 1 
ATOM 4421 N N   . PRO A 1 557 ? 1.315   17.539  18.522  1.00 92.73 557 A 1 
ATOM 4422 C CA  . PRO A 1 557 ? 2.692   17.123  18.802  1.00 93.14 557 A 1 
ATOM 4423 C C   . PRO A 1 557 ? 2.832   15.922  19.730  1.00 94.45 557 A 1 
ATOM 4424 O O   . PRO A 1 557 ? 3.677   15.060  19.489  1.00 93.66 557 A 1 
ATOM 4425 C CB  . PRO A 1 557 ? 3.357   18.361  19.395  1.00 91.25 557 A 1 
ATOM 4426 C CG  . PRO A 1 557 ? 2.616   19.516  18.722  1.00 87.30 557 A 1 
ATOM 4427 C CD  . PRO A 1 557 ? 1.190   18.984  18.602  1.00 89.60 557 A 1 
ATOM 4428 N N   . THR A 1 558 ? 1.987   15.813  20.756  1.00 95.21 558 A 1 
ATOM 4429 C CA  . THR A 1 558 ? 2.011   14.687  21.700  1.00 95.35 558 A 1 
ATOM 4430 C C   . THR A 1 558 ? 1.583   13.396  21.018  1.00 95.78 558 A 1 
ATOM 4431 O O   . THR A 1 558 ? 2.238   12.363  21.164  1.00 94.23 558 A 1 
ATOM 4432 C CB  . THR A 1 558 ? 1.083   14.945  22.897  1.00 94.40 558 A 1 
ATOM 4433 O OG1 . THR A 1 558 ? 1.128   16.285  23.329  1.00 83.82 558 A 1 
ATOM 4434 C CG2 . THR A 1 558 ? 1.464   14.081  24.095  1.00 80.55 558 A 1 
ATOM 4435 N N   . LEU A 1 559 ? 0.517   13.452  20.212  1.00 95.61 559 A 1 
ATOM 4436 C CA  . LEU A 1 559 ? 0.071   12.320  19.417  1.00 95.90 559 A 1 
ATOM 4437 C C   . LEU A 1 559 ? 1.101   11.956  18.346  1.00 96.35 559 A 1 
ATOM 4438 O O   . LEU A 1 559 ? 1.344   10.779  18.117  1.00 95.58 559 A 1 
ATOM 4439 C CB  . LEU A 1 559 ? -1.305  12.639  18.807  1.00 95.38 559 A 1 
ATOM 4440 C CG  . LEU A 1 559 ? -1.870  11.513  17.922  1.00 94.40 559 A 1 
ATOM 4441 C CD1 . LEU A 1 559 ? -2.076  10.208  18.688  1.00 92.19 559 A 1 
ATOM 4442 C CD2 . LEU A 1 559 ? -3.220  11.931  17.345  1.00 91.88 559 A 1 
ATOM 4443 N N   . LEU A 1 560 ? 1.742   12.942  17.713  1.00 96.52 560 A 1 
ATOM 4444 C CA  . LEU A 1 560 ? 2.795   12.694  16.740  1.00 96.53 560 A 1 
ATOM 4445 C C   . LEU A 1 560 ? 3.961   11.922  17.362  1.00 96.66 560 A 1 
ATOM 4446 O O   . LEU A 1 560 ? 4.416   10.939  16.778  1.00 96.10 560 A 1 
ATOM 4447 C CB  . LEU A 1 560 ? 3.257   14.030  16.128  1.00 95.86 560 A 1 
ATOM 4448 C CG  . LEU A 1 560 ? 4.366   13.879  15.072  1.00 95.26 560 A 1 
ATOM 4449 C CD1 . LEU A 1 560 ? 3.919   13.062  13.860  1.00 93.47 560 A 1 
ATOM 4450 C CD2 . LEU A 1 560 ? 4.778   15.263  14.576  1.00 92.94 560 A 1 
ATOM 4451 N N   . ASP A 1 561 ? 4.393   12.309  18.546  1.00 96.50 561 A 1 
ATOM 4452 C CA  . ASP A 1 561 ? 5.461   11.619  19.277  1.00 96.11 561 A 1 
ATOM 4453 C C   . ASP A 1 561 ? 5.071   10.183  19.656  1.00 96.23 561 A 1 
ATOM 4454 O O   . ASP A 1 561 ? 5.894   9.273   19.544  1.00 95.09 561 A 1 
ATOM 4455 C CB  . ASP A 1 561 ? 5.838   12.426  20.529  1.00 95.27 561 A 1 
ATOM 4456 C CG  . ASP A 1 561 ? 6.666   13.666  20.223  1.00 92.82 561 A 1 
ATOM 4457 O OD1 . ASP A 1 561 ? 7.149   13.810  19.077  1.00 88.60 561 A 1 
ATOM 4458 O OD2 . ASP A 1 561 ? 6.968   14.439  21.158  1.00 88.42 561 A 1 
ATOM 4459 N N   . GLU A 1 562 ? 3.823   9.975   20.038  1.00 96.88 562 A 1 
ATOM 4460 C CA  . GLU A 1 562 ? 3.293   8.632   20.284  1.00 96.60 562 A 1 
ATOM 4461 C C   . GLU A 1 562 ? 3.291   7.791   18.995  1.00 97.01 562 A 1 
ATOM 4462 O O   . GLU A 1 562 ? 3.809   6.675   18.975  1.00 96.10 562 A 1 
ATOM 4463 C CB  . GLU A 1 562 ? 1.891   8.731   20.904  1.00 95.75 562 A 1 
ATOM 4464 C CG  . GLU A 1 562 ? 1.362   7.355   21.342  1.00 90.01 562 A 1 
ATOM 4465 C CD  . GLU A 1 562 ? -0.044  7.374   21.964  1.00 87.95 562 A 1 
ATOM 4466 O OE1 . GLU A 1 562 ? -0.517  6.269   22.334  1.00 81.18 562 A 1 
ATOM 4467 O OE2 . GLU A 1 562 ? -0.665  8.452   22.070  1.00 83.89 562 A 1 
ATOM 4468 N N   . LEU A 1 563 ? 2.791   8.341   17.893  1.00 97.25 563 A 1 
ATOM 4469 C CA  . LEU A 1 563 ? 2.717   7.634   16.616  1.00 97.40 563 A 1 
ATOM 4470 C C   . LEU A 1 563 ? 4.096   7.317   16.025  1.00 97.66 563 A 1 
ATOM 4471 O O   . LEU A 1 563 ? 4.272   6.240   15.444  1.00 96.95 563 A 1 
ATOM 4472 C CB  . LEU A 1 563 ? 1.862   8.442   15.627  1.00 97.22 563 A 1 
ATOM 4473 C CG  . LEU A 1 563 ? 0.371   8.535   15.989  1.00 96.47 563 A 1 
ATOM 4474 C CD1 . LEU A 1 563 ? -0.343  9.397   14.947  1.00 95.30 563 A 1 
ATOM 4475 C CD2 . LEU A 1 563 ? -0.321  7.171   16.020  1.00 94.91 563 A 1 
ATOM 4476 N N   . ILE A 1 564 ? 5.093   8.179   16.207  1.00 97.43 564 A 1 
ATOM 4477 C CA  . ILE A 1 564 ? 6.486   7.897   15.841  1.00 97.39 564 A 1 
ATOM 4478 C C   . ILE A 1 564 ? 7.026   6.676   16.602  1.00 97.26 564 A 1 
ATOM 4479 O O   . ILE A 1 564 ? 7.768   5.870   16.043  1.00 96.57 564 A 1 
ATOM 4480 C CB  . ILE A 1 564 ? 7.365   9.152   16.065  1.00 96.75 564 A 1 
ATOM 4481 C CG1 . ILE A 1 564 ? 7.050   10.266  15.041  1.00 94.72 564 A 1 
ATOM 4482 C CG2 . ILE A 1 564 ? 8.876   8.848   16.062  1.00 95.49 564 A 1 
ATOM 4483 C CD1 . ILE A 1 564 ? 7.479   10.017  13.592  1.00 90.90 564 A 1 
ATOM 4484 N N   . CYS A 1 565 ? 6.613   6.487   17.858  1.00 97.22 565 A 1 
ATOM 4485 C CA  . CYS A 1 565 ? 6.944   5.276   18.612  1.00 96.77 565 A 1 
ATOM 4486 C C   . CYS A 1 565 ? 6.264   4.008   18.073  1.00 96.90 565 A 1 
ATOM 4487 O O   . CYS A 1 565 ? 6.694   2.910   18.400  1.00 95.48 565 A 1 
ATOM 4488 C CB  . CYS A 1 565 ? 6.614   5.484   20.096  1.00 95.26 565 A 1 
ATOM 4489 S SG  . CYS A 1 565 ? 7.673   6.776   20.806  1.00 90.84 565 A 1 
ATOM 4490 N N   . HIS A 1 566 ? 5.251   4.173   17.215  1.00 97.42 566 A 1 
ATOM 4491 C CA  . HIS A 1 566 ? 4.476   3.107   16.604  1.00 97.62 566 A 1 
ATOM 4492 C C   . HIS A 1 566 ? 4.693   2.969   15.086  1.00 98.08 566 A 1 
ATOM 4493 O O   . HIS A 1 566 ? 3.869   2.354   14.412  1.00 97.23 566 A 1 
ATOM 4494 C CB  . HIS A 1 566 ? 2.999   3.287   16.976  1.00 96.93 566 A 1 
ATOM 4495 C CG  . HIS A 1 566 ? 2.727   3.000   18.431  1.00 96.01 566 A 1 
ATOM 4496 N ND1 . HIS A 1 566 ? 2.874   1.774   19.043  1.00 86.26 566 A 1 
ATOM 4497 C CD2 . HIS A 1 566 ? 2.309   3.883   19.388  1.00 86.84 566 A 1 
ATOM 4498 C CE1 . HIS A 1 566 ? 2.546   1.917   20.339  1.00 87.36 566 A 1 
ATOM 4499 N NE2 . HIS A 1 566 ? 2.196   3.179   20.584  1.00 89.53 566 A 1 
ATOM 4500 N N   . ILE A 1 567 ? 5.796   3.494   14.533  1.00 98.15 567 A 1 
ATOM 4501 C CA  . ILE A 1 567 ? 6.129   3.324   13.106  1.00 98.22 567 A 1 
ATOM 4502 C C   . ILE A 1 567 ? 6.031   1.844   12.699  1.00 98.18 567 A 1 
ATOM 4503 O O   . ILE A 1 567 ? 6.465   0.950   13.426  1.00 97.46 567 A 1 
ATOM 4504 C CB  . ILE A 1 567 ? 7.510   3.932   12.777  1.00 97.94 567 A 1 
ATOM 4505 C CG1 . ILE A 1 567 ? 7.413   5.472   12.762  1.00 96.28 567 A 1 
ATOM 4506 C CG2 . ILE A 1 567 ? 8.060   3.444   11.416  1.00 96.74 567 A 1 
ATOM 4507 C CD1 . ILE A 1 567 ? 8.769   6.193   12.705  1.00 92.42 567 A 1 
ATOM 4508 N N   . GLY A 1 568 ? 5.460   1.591   11.533  1.00 97.36 568 A 1 
ATOM 4509 C CA  . GLY A 1 568 ? 5.211   0.255   10.992  1.00 97.09 568 A 1 
ATOM 4510 C C   . GLY A 1 568 ? 3.938   -0.428  11.512  1.00 97.55 568 A 1 
ATOM 4511 O O   . GLY A 1 568 ? 3.417   -1.310  10.833  1.00 95.95 568 A 1 
ATOM 4512 N N   . SER A 1 569 ? 3.409   -0.025  12.670  1.00 97.91 569 A 1 
ATOM 4513 C CA  . SER A 1 569 ? 2.200   -0.627  13.243  1.00 97.85 569 A 1 
ATOM 4514 C C   . SER A 1 569 ? 0.903   -0.059  12.645  1.00 98.20 569 A 1 
ATOM 4515 O O   . SER A 1 569 ? 0.896   0.948   11.933  1.00 97.48 569 A 1 
ATOM 4516 C CB  . SER A 1 569 ? 2.204   -0.464  14.764  1.00 96.43 569 A 1 
ATOM 4517 O OG  . SER A 1 569 ? 1.808   0.843   15.116  1.00 91.63 569 A 1 
ATOM 4518 N N   . LEU A 1 570 ? -0.233  -0.666  12.970  1.00 98.15 570 A 1 
ATOM 4519 C CA  . LEU A 1 570 ? -1.551  -0.154  12.585  1.00 98.10 570 A 1 
ATOM 4520 C C   . LEU A 1 570 ? -1.833  1.257   13.119  1.00 98.17 570 A 1 
ATOM 4521 O O   . LEU A 1 570 ? -2.501  2.025   12.434  1.00 97.28 570 A 1 
ATOM 4522 C CB  . LEU A 1 570 ? -2.649  -1.102  13.081  1.00 97.88 570 A 1 
ATOM 4523 C CG  . LEU A 1 570 ? -2.854  -2.331  12.188  1.00 97.08 570 A 1 
ATOM 4524 C CD1 . LEU A 1 570 ? -3.825  -3.294  12.874  1.00 96.16 570 A 1 
ATOM 4525 C CD2 . LEU A 1 570 ? -3.438  -1.942  10.827  1.00 95.86 570 A 1 
ATOM 4526 N N   . ALA A 1 571 ? -1.317  1.618   14.279  1.00 98.17 571 A 1 
ATOM 4527 C CA  . ALA A 1 571 ? -1.463  2.966   14.827  1.00 98.03 571 A 1 
ATOM 4528 C C   . ALA A 1 571 ? -0.877  4.024   13.877  1.00 97.98 571 A 1 
ATOM 4529 O O   . ALA A 1 571 ? -1.526  5.037   13.596  1.00 97.18 571 A 1 
ATOM 4530 C CB  . ALA A 1 571 ? -0.802  3.005   16.204  1.00 97.62 571 A 1 
ATOM 4531 N N   . SER A 1 572 ? 0.298   3.758   13.300  1.00 98.11 572 A 1 
ATOM 4532 C CA  . SER A 1 572 ? 0.922   4.648   12.320  1.00 98.02 572 A 1 
ATOM 4533 C C   . SER A 1 572 ? 0.190   4.680   10.971  1.00 97.91 572 A 1 
ATOM 4534 O O   . SER A 1 572 ? 0.277   5.661   10.253  1.00 96.92 572 A 1
[truncated: 383,651 more chars]
