# Supplementary material for: Regulation of AP1 adaptor assembly by the bi-handed chaperone MEA1
Source: Nat Commun. 2026 Jan 20;17:1876. doi: 10.1038/s41467-026-68662-3 (PMC12923701; doi:10.1038/s41467-026-68662-3)
Supplement: Supplementary file 8 — Supplementary Data 6 [file 41467_2026_68662_MOESM8_ESM.cif]

# By using this file you agree to the legally binding terms of use found at alphafoldserver.com/output-terms
data_333540bbcc2f23ea
#
_entry.id 333540bbcc2f23ea
#
loop_
_atom_type.symbol
C 
N 
O 
S 
#
loop_
_audit_author.name
_audit_author.pdbx_ordinal
"Google DeepMind" 1 
"Isomorphic Labs" 2 
#
_audit_conform.dict_location https://raw.githubusercontent.com/ihmwg/ModelCIF/master/dist/mmcif_ma.dic
_audit_conform.dict_name     mmcif_ma.dic
_audit_conform.dict_version  1.4.5
#
loop_
_chem_comp.formula
_chem_comp.formula_weight
_chem_comp.id
_chem_comp.mon_nstd_flag
_chem_comp.name
_chem_comp.pdbx_smiles
_chem_comp.pdbx_synonyms
_chem_comp.type
"C3 H7 N O2"    89.093  ALA y ALANINE         C[C@H](N)C(O)=O                  ? "L-PEPTIDE LINKING" 
"C6 H15 N4 O2"  175.209 ARG y ARGININE        N[C@@H](CCCNC(N)=[NH2+])C(O)=O   ? "L-PEPTIDE LINKING" 
"C4 H8 N2 O3"   132.118 ASN y ASPARAGINE      N[C@@H](CC(N)=O)C(O)=O           ? "L-PEPTIDE LINKING" 
"C4 H7 N O4"    133.103 ASP y "ASPARTIC ACID" N[C@@H](CC(O)=O)C(O)=O           ? "L-PEPTIDE LINKING" 
"C3 H7 N O2 S"  121.158 CYS y CYSTEINE        N[C@@H](CS)C(O)=O                ? "L-PEPTIDE LINKING" 
"C5 H10 N2 O3"  146.144 GLN y GLUTAMINE       N[C@@H](CCC(N)=O)C(O)=O          ? "L-PEPTIDE LINKING" 
"C5 H9 N O4"    147.129 GLU y "GLUTAMIC ACID" N[C@@H](CCC(O)=O)C(O)=O          ? "L-PEPTIDE LINKING" 
"C2 H5 N O2"    75.067  GLY y GLYCINE         NCC(O)=O                         ? "PEPTIDE LINKING"   
"C6 H10 N3 O2"  156.162 HIS y HISTIDINE       N[C@@H](Cc1c[nH]c[nH+]1)C(O)=O   ? "L-PEPTIDE LINKING" 
"C6 H13 N O2"   131.173 ILE y ISOLEUCINE      CC[C@H](C)[C@H](N)C(O)=O         ? "L-PEPTIDE LINKING" 
"C6 H13 N O2"   131.173 LEU y LEUCINE         CC(C)C[C@H](N)C(O)=O             ? "L-PEPTIDE LINKING" 
"C6 H15 N2 O2"  147.195 LYS y LYSINE          N[C@@H](CCCC[NH3+])C(O)=O        ? "L-PEPTIDE LINKING" 
"C5 H11 N O2 S" 149.211 MET y METHIONINE      CSCC[C@H](N)C(O)=O               ? "L-PEPTIDE LINKING" 
"C9 H11 N O2"   165.189 PHE y PHENYLALANINE   N[C@@H](Cc1ccccc1)C(O)=O         ? "L-PEPTIDE LINKING" 
"C5 H9 N O2"    115.130 PRO y PROLINE         OC(=O)[C@@H]1CCCN1               ? "L-PEPTIDE LINKING" 
"C3 H7 N O3"    105.093 SER y SERINE          N[C@@H](CO)C(O)=O                ? "L-PEPTIDE LINKING" 
"C4 H9 N O3"    119.119 THR y THREONINE       C[C@@H](O)[C@H](N)C(O)=O         ? "L-PEPTIDE LINKING" 
"C11 H12 N2 O2" 204.225 TRP y TRYPTOPHAN      N[C@@H](Cc1c[nH]c2ccccc12)C(O)=O ? "L-PEPTIDE LINKING" 
"C9 H11 N O3"   181.189 TYR y TYROSINE        N[C@@H](Cc1ccc(O)cc1)C(O)=O      ? "L-PEPTIDE LINKING" 
"C5 H11 N O2"   117.146 VAL y VALINE          CC(C)[C@H](N)C(O)=O              ? "L-PEPTIDE LINKING" 
#
_citation.book_publisher          ?
_citation.country                 UK
_citation.id                      primary
_citation.journal_full            Nature
_citation.journal_id_ASTM         NATUAS
_citation.journal_id_CSD          0006
_citation.journal_id_ISSN         0028-0836
_citation.journal_volume          630
_citation.page_first              493
_citation.page_last               500
_citation.pdbx_database_id_DOI    10.1038/s41586-024-07487-w
_citation.pdbx_database_id_PubMed 38718835
_citation.title                   "Accurate structure prediction of biomolecular interactions with AlphaFold 3"
_citation.year                    2024
#
loop_
_citation_author.citation_id
_citation_author.name
_citation_author.ordinal
primary "Google DeepMind" 1 
primary "Isomorphic Labs" 2 
#
loop_
_entity.id
_entity.pdbx_description
_entity.type
1 . polymer 
2 . polymer 
#
loop_
_entity_poly.entity_id
_entity_poly.pdbx_strand_id
_entity_poly.type
1 A polypeptide(L) 
2 B polypeptide(L) 
#
loop_
_entity_poly_seq.entity_id
_entity_poly_seq.hetero
_entity_poly_seq.mon_id
_entity_poly_seq.num
1 n ARG 1   
1 n ASN 2   
1 n GLU 3   
1 n LEU 4   
1 n PHE 5   
1 n LEU 6   
1 n ASP 7   
1 n VAL 8   
1 n LEU 9   
1 n GLU 10  
1 n SER 11  
1 n VAL 12  
1 n ASN 13  
1 n LEU 14  
1 n LEU 15  
1 n MET 16  
1 n SER 17  
1 n PRO 18  
1 n GLN 19  
1 n GLY 20  
1 n GLN 21  
1 n VAL 22  
1 n LEU 23  
1 n SER 24  
1 n ALA 25  
1 n HIS 26  
1 n VAL 27  
1 n SER 28  
1 n GLY 29  
1 n ARG 30  
1 n VAL 31  
1 n VAL 32  
1 n MET 33  
1 n LYS 34  
1 n SER 35  
1 n TYR 36  
1 n LEU 37  
1 n SER 38  
1 n GLY 39  
1 n MET 40  
1 n PRO 41  
1 n GLU 42  
1 n CYS 43  
1 n LYS 44  
1 n PHE 45  
1 n GLY 46  
1 n MET 47  
1 n ASN 48  
1 n ASP 49  
1 n LYS 50  
1 n ILE 51  
1 n VAL 52  
1 n ILE 53  
1 n GLU 54  
1 n LYS 55  
1 n GLN 56  
1 n GLY 57  
1 n LYS 58  
1 n GLY 59  
1 n THR 60  
1 n ALA 61  
1 n ASP 62  
1 n GLU 63  
1 n THR 64  
1 n SER 65  
1 n LYS 66  
1 n SER 67  
1 n GLY 68  
1 n LYS 69  
1 n GLN 70  
1 n SER 71  
1 n ILE 72  
1 n ALA 73  
1 n ILE 74  
1 n ASP 75  
1 n ASP 76  
1 n CYS 77  
1 n THR 78  
1 n PHE 79  
1 n HIS 80  
1 n GLN 81  
1 n CYS 82  
1 n VAL 83  
1 n ARG 84  
1 n LEU 85  
1 n SER 86  
1 n LYS 87  
1 n PHE 88  
1 n ASP 89  
1 n SER 90  
1 n GLU 91  
1 n ARG 92  
1 n SER 93  
1 n ILE 94  
1 n SER 95  
1 n PHE 96  
1 n ILE 97  
1 n PRO 98  
1 n PRO 99  
1 n ASP 100 
1 n GLY 101 
1 n GLU 102 
1 n PHE 103 
1 n GLU 104 
1 n LEU 105 
1 n MET 106 
1 n ARG 107 
1 n TYR 108 
1 n ARG 109 
1 n THR 110 
1 n THR 111 
1 n LYS 112 
1 n ASP 113 
1 n ILE 114 
1 n ILE 115 
1 n LEU 116 
1 n PRO 117 
1 n PHE 118 
1 n ARG 119 
1 n VAL 120 
1 n ILE 121 
1 n PRO 122 
1 n LEU 123 
1 n VAL 124 
1 n ARG 125 
1 n GLU 126 
1 n VAL 127 
1 n GLY 128 
1 n ARG 129 
1 n THR 130 
1 n LYS 131 
1 n LEU 132 
1 n GLU 133 
1 n VAL 134 
1 n LYS 135 
1 n VAL 136 
1 n VAL 137 
1 n ILE 138 
1 n LYS 139 
1 n SER 140 
1 n ASN 141 
1 n PHE 142 
1 n LYS 143 
1 n PRO 144 
1 n SER 145 
1 n LEU 146 
1 n LEU 147 
1 n ALA 148 
1 n GLN 149 
1 n LYS 150 
1 n ILE 151 
1 n GLU 152 
1 n VAL 153 
1 n ARG 154 
1 n ILE 155 
1 n PRO 156 
1 n THR 157 
1 n PRO 158 
1 n LEU 159 
1 n ASN 160 
1 n THR 161 
1 n SER 162 
1 n GLY 163 
1 n VAL 164 
1 n GLN 165 
1 n VAL 166 
1 n ILE 167 
1 n CYS 168 
1 n MET 169 
1 n LYS 170 
1 n GLY 171 
1 n LYS 172 
1 n ALA 173 
1 n LYS 174 
1 n TYR 175 
1 n LYS 176 
1 n ALA 177 
1 n SER 178 
1 n GLU 179 
1 n ASN 180 
1 n ALA 181 
1 n ILE 182 
1 n VAL 183 
1 n TRP 184 
1 n LYS 185 
1 n ILE 186 
1 n LYS 187 
1 n ARG 188 
1 n MET 189 
1 n ALA 190 
1 n GLY 191 
1 n MET 192 
1 n LYS 193 
1 n GLU 194 
1 n SER 195 
1 n GLN 196 
1 n ILE 197 
1 n SER 198 
1 n ALA 199 
1 n GLU 200 
1 n ILE 201 
1 n GLU 202 
1 n LEU 203 
1 n LEU 204 
1 n PRO 205 
1 n THR 206 
1 n ASN 207 
1 n ASP 208 
1 n LYS 209 
1 n LYS 210 
1 n LYS 211 
1 n TRP 212 
1 n ALA 213 
1 n ARG 214 
1 n PRO 215 
1 n PRO 216 
1 n ILE 217 
1 n SER 218 
1 n MET 219 
1 n ASN 220 
1 n PHE 221 
1 n GLU 222 
1 n VAL 223 
1 n PRO 224 
1 n PHE 225 
1 n ALA 226 
1 n PRO 227 
1 n SER 228 
1 n GLY 229 
1 n LEU 230 
1 n LYS 231 
1 n VAL 232 
1 n ARG 233 
1 n TYR 234 
1 n LEU 235 
1 n LYS 236 
1 n VAL 237 
1 n PHE 238 
1 n GLU 239 
1 n PRO 240 
1 n LYS 241 
1 n LEU 242 
1 n ASN 243 
1 n TYR 244 
1 n SER 245 
1 n ASP 246 
1 n HIS 247 
1 n ASP 248 
1 n VAL 249 
1 n ILE 250 
1 n LYS 251 
1 n TRP 252 
1 n VAL 253 
1 n ARG 254 
1 n TYR 255 
1 n ILE 256 
1 n GLY 257 
1 n ARG 258 
1 n SER 259 
1 n GLY 260 
1 n ILE 261 
1 n TYR 262 
1 n GLU 263 
1 n THR 264 
1 n ARG 265 
1 n CYS 266 
2 n MET 1   
2 n GLY 2   
2 n PRO 3   
2 n GLU 4   
2 n ARG 5   
2 n HIS 6   
2 n LEU 7   
2 n SER 8   
2 n GLY 9   
2 n ALA 10  
2 n PRO 11  
2 n ALA 12  
2 n ARG 13  
2 n MET 14  
2 n ALA 15  
2 n THR 16  
2 n VAL 17  
2 n VAL 18  
2 n LEU 19  
2 n GLY 20  
2 n GLY 21  
2 n ASP 22  
2 n THR 23  
2 n MET 24  
2 n GLY 25  
2 n PRO 26  
2 n GLU 27  
2 n ARG 28  
2 n ILE 29  
2 n PHE 30  
2 n PRO 31  
2 n ASN 32  
2 n GLN 33  
2 n THR 34  
2 n GLU 35  
2 n GLU 36  
2 n LEU 37  
2 n GLY 38  
2 n HIS 39  
2 n GLN 40  
2 n GLY 41  
2 n PRO 42  
2 n SER 43  
2 n GLU 44  
2 n GLY 45  
2 n THR 46  
2 n GLY 47  
2 n ASP 48  
2 n TRP 49  
2 n SER 50  
2 n SER 51  
2 n GLU 52  
2 n GLU 53  
2 n PRO 54  
2 n GLU 55  
2 n GLU 56  
2 n GLU 57  
2 n GLN 58  
2 n GLU 59  
2 n GLU 60  
2 n THR 61  
2 n GLY 62  
2 n SER 63  
2 n GLY 64  
2 n PRO 65  
2 n ALA 66  
2 n GLY 67  
2 n TYR 68  
2 n SER 69  
2 n TYR 70  
2 n GLN 71  
2 n PRO 72  
2 n LEU 73  
2 n ASN 74  
2 n GLN 75  
2 n ASP 76  
2 n PRO 77  
2 n GLU 78  
2 n GLN 79  
2 n GLU 80  
2 n GLU 81  
2 n VAL 82  
2 n GLU 83  
2 n LEU 84  
2 n ALA 85  
2 n PRO 86  
2 n VAL 87  
2 n GLY 88  
2 n ASP 89  
2 n GLY 90  
#
_ma_data.content_type "model coordinates"
_ma_data.id           1
_ma_data.name         Model
#
_ma_model_list.data_id          1
_ma_model_list.model_group_id   1
_ma_model_list.model_group_name "AlphaFold-beta-20231127 (52ceabbc-a146-4d20-8f14-848cbf63912f @ 2025-11-26 08:49:55)"
_ma_model_list.model_id         1
_ma_model_list.model_name       "Top ranked model"
_ma_model_list.model_type       "Ab initio model"
_ma_model_list.ordinal_id       1
#
loop_
_ma_protocol_step.method_type
_ma_protocol_step.ordinal_id
_ma_protocol_step.protocol_id
_ma_protocol_step.step_id
"coevolution MSA" 1 1 1 
"template search" 2 1 2 
modeling          3 1 3 
#
loop_
_ma_qa_metric.id
_ma_qa_metric.mode
_ma_qa_metric.name
_ma_qa_metric.software_group_id
_ma_qa_metric.type
1 global pLDDT 1 pLDDT 
2 local  pLDDT 1 pLDDT 
#
_ma_qa_metric_global.metric_id    1
_ma_qa_metric_global.metric_value 75.88
_ma_qa_metric_global.model_id     1
_ma_qa_metric_global.ordinal_id   1
#
_ma_software_group.group_id    1
_ma_software_group.ordinal_id  1
_ma_software_group.software_id 1
#
loop_
_ma_target_entity.data_id
_ma_target_entity.entity_id
_ma_target_entity.origin
1 1 . 
1 2 . 
#
loop_
_ma_target_entity_instance.asym_id
_ma_target_entity_instance.details
_ma_target_entity_instance.entity_id
A . 1 
B . 2 
#
loop_
_pdbx_data_usage.details
_pdbx_data_usage.id
_pdbx_data_usage.type
_pdbx_data_usage.url
;NON-COMMERCIAL USE ONLY, BY USING THIS FILE YOU AGREE TO THE TERMS OF USE FOUND
AT alphafoldserver.com/output-terms.
;
1 license    ? 
;THE INFORMATION IS NOT INTENDED FOR, HAS NOT BEEN VALIDATED FOR, AND IS NOT
APPROVED FOR CLINICAL USE. IT SHOULD NOT BE USED FOR CLINICAL PURPOSE OR RELIED
ON FOR MEDICAL OR OTHER PROFESSIONAL ADVICE. IT IS THEORETICAL MODELLING ONLY
AND CAUTION SHOULD BE EXERCISED IN ITS USE. IT IS PROVIDED "AS-IS" WITHOUT ANY
WARRANTY OF ANY KIND, WHETHER EXPRESSED OR IMPLIED. NO WARRANTY IS GIVEN THAT
USE OF THE INFORMATION SHALL NOT INFRINGE THE RIGHTS OF ANY THIRD PARTY.
;
2 disclaimer ? 
#
loop_
_pdbx_poly_seq_scheme.asym_id
_pdbx_poly_seq_scheme.auth_seq_num
_pdbx_poly_seq_scheme.entity_id
_pdbx_poly_seq_scheme.hetero
_pdbx_poly_seq_scheme.mon_id
_pdbx_poly_seq_scheme.pdb_ins_code
_pdbx_poly_seq_scheme.pdb_seq_num
_pdbx_poly_seq_scheme.pdb_strand_id
_pdbx_poly_seq_scheme.seq_id
A 1   1 n ARG . 1   A 1   
A 2   1 n ASN . 2   A 2   
A 3   1 n GLU . 3   A 3   
A 4   1 n LEU . 4   A 4   
A 5   1 n PHE . 5   A 5   
A 6   1 n LEU . 6   A 6   
A 7   1 n ASP . 7   A 7   
A 8   1 n VAL . 8   A 8   
A 9   1 n LEU . 9   A 9   
A 10  1 n GLU . 10  A 10  
A 11  1 n SER . 11  A 11  
A 12  1 n VAL . 12  A 12  
A 13  1 n ASN . 13  A 13  
A 14  1 n LEU . 14  A 14  
A 15  1 n LEU . 15  A 15  
A 16  1 n MET . 16  A 16  
A 17  1 n SER . 17  A 17  
A 18  1 n PRO . 18  A 18  
A 19  1 n GLN . 19  A 19  
A 20  1 n GLY . 20  A 20  
A 21  1 n GLN . 21  A 21  
A 22  1 n VAL . 22  A 22  
A 23  1 n LEU . 23  A 23  
A 24  1 n SER . 24  A 24  
A 25  1 n ALA . 25  A 25  
A 26  1 n HIS . 26  A 26  
A 27  1 n VAL . 27  A 27  
A 28  1 n SER . 28  A 28  
A 29  1 n GLY . 29  A 29  
A 30  1 n ARG . 30  A 30  
A 31  1 n VAL . 31  A 31  
A 32  1 n VAL . 32  A 32  
A 33  1 n MET . 33  A 33  
A 34  1 n LYS . 34  A 34  
A 35  1 n SER . 35  A 35  
A 36  1 n TYR . 36  A 36  
A 37  1 n LEU . 37  A 37  
A 38  1 n SER . 38  A 38  
A 39  1 n GLY . 39  A 39  
A 40  1 n MET . 40  A 40  
A 41  1 n PRO . 41  A 41  
A 42  1 n GLU . 42  A 42  
A 43  1 n CYS . 43  A 43  
A 44  1 n LYS . 44  A 44  
A 45  1 n PHE . 45  A 45  
A 46  1 n GLY . 46  A 46  
A 47  1 n MET . 47  A 47  
A 48  1 n ASN . 48  A 48  
A 49  1 n ASP . 49  A 49  
A 50  1 n LYS . 50  A 50  
A 51  1 n ILE . 51  A 51  
A 52  1 n VAL . 52  A 52  
A 53  1 n ILE . 53  A 53  
A 54  1 n GLU . 54  A 54  
A 55  1 n LYS . 55  A 55  
A 56  1 n GLN . 56  A 56  
A 57  1 n GLY . 57  A 57  
A 58  1 n LYS . 58  A 58  
A 59  1 n GLY . 59  A 59  
A 60  1 n THR . 60  A 60  
A 61  1 n ALA . 61  A 61  
A 62  1 n ASP . 62  A 62  
A 63  1 n GLU . 63  A 63  
A 64  1 n THR . 64  A 64  
A 65  1 n SER . 65  A 65  
A 66  1 n LYS . 66  A 66  
A 67  1 n SER . 67  A 67  
A 68  1 n GLY . 68  A 68  
A 69  1 n LYS . 69  A 69  
A 70  1 n GLN . 70  A 70  
A 71  1 n SER . 71  A 71  
A 72  1 n ILE . 72  A 72  
A 73  1 n ALA . 73  A 73  
A 74  1 n ILE . 74  A 74  
A 75  1 n ASP . 75  A 75  
A 76  1 n ASP . 76  A 76  
A 77  1 n CYS . 77  A 77  
A 78  1 n THR . 78  A 78  
A 79  1 n PHE . 79  A 79  
A 80  1 n HIS . 80  A 80  
A 81  1 n GLN . 81  A 81  
A 82  1 n CYS . 82  A 82  
A 83  1 n VAL . 83  A 83  
A 84  1 n ARG . 84  A 84  
A 85  1 n LEU . 85  A 85  
A 86  1 n SER . 86  A 86  
A 87  1 n LYS . 87  A 87  
A 88  1 n PHE . 88  A 88  
A 89  1 n ASP . 89  A 89  
A 90  1 n SER . 90  A 90  
A 91  1 n GLU . 91  A 91  
A 92  1 n ARG . 92  A 92  
A 93  1 n SER . 93  A 93  
A 94  1 n ILE . 94  A 94  
A 95  1 n SER . 95  A 95  
A 96  1 n PHE . 96  A 96  
A 97  1 n ILE . 97  A 97  
A 98  1 n PRO . 98  A 98  
A 99  1 n PRO . 99  A 99  
A 100 1 n ASP . 100 A 100 
A 101 1 n GLY . 101 A 101 
A 102 1 n GLU . 102 A 102 
A 103 1 n PHE . 103 A 103 
A 104 1 n GLU . 104 A 104 
A 105 1 n LEU . 105 A 105 
A 106 1 n MET . 106 A 106 
A 107 1 n ARG . 107 A 107 
A 108 1 n TYR . 108 A 108 
A 109 1 n ARG . 109 A 109 
A 110 1 n THR . 110 A 110 
A 111 1 n THR . 111 A 111 
A 112 1 n LYS . 112 A 112 
A 113 1 n ASP . 113 A 113 
A 114 1 n ILE . 114 A 114 
A 115 1 n ILE . 115 A 115 
A 116 1 n LEU . 116 A 116 
A 117 1 n PRO . 117 A 117 
A 118 1 n PHE . 118 A 118 
A 119 1 n ARG . 119 A 119 
A 120 1 n VAL . 120 A 120 
A 121 1 n ILE . 121 A 121 
A 122 1 n PRO . 122 A 122 
A 123 1 n LEU . 123 A 123 
A 124 1 n VAL . 124 A 124 
A 125 1 n ARG . 125 A 125 
A 126 1 n GLU . 126 A 126 
A 127 1 n VAL . 127 A 127 
A 128 1 n GLY . 128 A 128 
A 129 1 n ARG . 129 A 129 
A 130 1 n THR . 130 A 130 
A 131 1 n LYS . 131 A 131 
A 132 1 n LEU . 132 A 132 
A 133 1 n GLU . 133 A 133 
A 134 1 n VAL . 134 A 134 
A 135 1 n LYS . 135 A 135 
A 136 1 n VAL . 136 A 136 
A 137 1 n VAL . 137 A 137 
A 138 1 n ILE . 138 A 138 
A 139 1 n LYS . 139 A 139 
A 140 1 n SER . 140 A 140 
A 141 1 n ASN . 141 A 141 
A 142 1 n PHE . 142 A 142 
A 143 1 n LYS . 143 A 143 
A 144 1 n PRO . 144 A 144 
A 145 1 n SER . 145 A 145 
A 146 1 n LEU . 146 A 146 
A 147 1 n LEU . 147 A 147 
A 148 1 n ALA . 148 A 148 
A 149 1 n GLN . 149 A 149 
A 150 1 n LYS . 150 A 150 
A 151 1 n ILE . 151 A 151 
A 152 1 n GLU . 152 A 152 
A 153 1 n VAL . 153 A 153 
A 154 1 n ARG . 154 A 154 
A 155 1 n ILE . 155 A 155 
A 156 1 n PRO . 156 A 156 
A 157 1 n THR . 157 A 157 
A 158 1 n PRO . 158 A 158 
A 159 1 n LEU . 159 A 159 
A 160 1 n ASN . 160 A 160 
A 161 1 n THR . 161 A 161 
A 162 1 n SER . 162 A 162 
A 163 1 n GLY . 163 A 163 
A 164 1 n VAL . 164 A 164 
A 165 1 n GLN . 165 A 165 
A 166 1 n VAL . 166 A 166 
A 167 1 n ILE . 167 A 167 
A 168 1 n CYS . 168 A 168 
A 169 1 n MET . 169 A 169 
A 170 1 n LYS . 170 A 170 
A 171 1 n GLY . 171 A 171 
A 172 1 n LYS . 172 A 172 
A 173 1 n ALA . 173 A 173 
A 174 1 n LYS . 174 A 174 
A 175 1 n TYR . 175 A 175 
A 176 1 n LYS . 176 A 176 
A 177 1 n ALA . 177 A 177 
A 178 1 n SER . 178 A 178 
A 179 1 n GLU . 179 A 179 
A 180 1 n ASN . 180 A 180 
A 181 1 n ALA . 181 A 181 
A 182 1 n ILE . 182 A 182 
A 183 1 n VAL . 183 A 183 
A 184 1 n TRP . 184 A 184 
A 185 1 n LYS . 185 A 185 
A 186 1 n ILE . 186 A 186 
A 187 1 n LYS . 187 A 187 
A 188 1 n ARG . 188 A 188 
A 189 1 n MET . 189 A 189 
A 190 1 n ALA . 190 A 190 
A 191 1 n GLY . 191 A 191 
A 192 1 n MET . 192 A 192 
A 193 1 n LYS . 193 A 193 
A 194 1 n GLU . 194 A 194 
A 195 1 n SER . 195 A 195 
A 196 1 n GLN . 196 A 196 
A 197 1 n ILE . 197 A 197 
A 198 1 n SER . 198 A 198 
A 199 1 n ALA . 199 A 199 
A 200 1 n GLU . 200 A 200 
A 201 1 n ILE . 201 A 201 
A 202 1 n GLU . 202 A 202 
A 203 1 n LEU . 203 A 203 
A 204 1 n LEU . 204 A 204 
A 205 1 n PRO . 205 A 205 
A 206 1 n THR . 206 A 206 
A 207 1 n ASN . 207 A 207 
A 208 1 n ASP . 208 A 208 
A 209 1 n LYS . 209 A 209 
A 210 1 n LYS . 210 A 210 
A 211 1 n LYS . 211 A 211 
A 212 1 n TRP . 212 A 212 
A 213 1 n ALA . 213 A 213 
A 214 1 n ARG . 214 A 214 
A 215 1 n PRO . 215 A 215 
A 216 1 n PRO . 216 A 216 
A 217 1 n ILE . 217 A 217 
A 218 1 n SER . 218 A 218 
A 219 1 n MET . 219 A 219 
A 220 1 n ASN . 220 A 220 
A 221 1 n PHE . 221 A 221 
A 222 1 n GLU . 222 A 222 
A 223 1 n VAL . 223 A 223 
A 224 1 n PRO . 224 A 224 
A 225 1 n PHE . 225 A 225 
A 226 1 n ALA . 226 A 226 
A 227 1 n PRO . 227 A 227 
A 228 1 n SER . 228 A 228 
A 229 1 n GLY . 229 A 229 
A 230 1 n LEU . 230 A 230 
A 231 1 n LYS . 231 A 231 
A 232 1 n VAL . 232 A 232 
A 233 1 n ARG . 233 A 233 
A 234 1 n TYR . 234 A 234 
A 235 1 n LEU . 235 A 235 
A 236 1 n LYS . 236 A 236 
A 237 1 n VAL . 237 A 237 
A 238 1 n PHE . 238 A 238 
A 239 1 n GLU . 239 A 239 
A 240 1 n PRO . 240 A 240 
A 241 1 n LYS . 241 A 241 
A 242 1 n LEU . 242 A 242 
A 243 1 n ASN . 243 A 243 
A 244 1 n TYR . 244 A 244 
A 245 1 n SER . 245 A 245 
A 246 1 n ASP . 246 A 246 
A 247 1 n HIS . 247 A 247 
A 248 1 n ASP . 248 A 248 
A 249 1 n VAL . 249 A 249 
A 250 1 n ILE . 250 A 250 
A 251 1 n LYS . 251 A 251 
A 252 1 n TRP . 252 A 252 
A 253 1 n VAL . 253 A 253 
A 254 1 n ARG . 254 A 254 
A 255 1 n TYR . 255 A 255 
A 256 1 n ILE . 256 A 256 
A 257 1 n GLY . 257 A 257 
A 258 1 n ARG . 258 A 258 
A 259 1 n SER . 259 A 259 
A 260 1 n GLY . 260 A 260 
A 261 1 n ILE . 261 A 261 
A 262 1 n TYR . 262 A 262 
A 263 1 n GLU . 263 A 263 
A 264 1 n THR . 264 A 264 
A 265 1 n ARG . 265 A 265 
A 266 1 n CYS . 266 A 266 
B 1   2 n MET . 1   B 1   
B 2   2 n GLY . 2   B 2   
B 3   2 n PRO . 3   B 3   
B 4   2 n GLU . 4   B 4   
B 5   2 n ARG . 5   B 5   
B 6   2 n HIS . 6   B 6   
B 7   2 n LEU . 7   B 7   
B 8   2 n SER . 8   B 8   
B 9   2 n GLY . 9   B 9   
B 10  2 n ALA . 10  B 10  
B 11  2 n PRO . 11  B 11  
B 12  2 n ALA . 12  B 12  
B 13  2 n ARG . 13  B 13  
B 14  2 n MET . 14  B 14  
B 15  2 n ALA . 15  B 15  
B 16  2 n THR . 16  B 16  
B 17  2 n VAL . 17  B 17  
B 18  2 n VAL . 18  B 18  
B 19  2 n LEU . 19  B 19  
B 20  2 n GLY . 20  B 20  
B 21  2 n GLY . 21  B 21  
B 22  2 n ASP . 22  B 22  
B 23  2 n THR . 23  B 23  
B 24  2 n MET . 24  B 24  
B 25  2 n GLY . 25  B 25  
B 26  2 n PRO . 26  B 26  
B 27  2 n GLU . 27  B 27  
B 28  2 n ARG . 28  B 28  
B 29  2 n ILE . 29  B 29  
B 30  2 n PHE . 30  B 30  
B 31  2 n PRO . 31  B 31  
B 32  2 n ASN . 32  B 32  
B 33  2 n GLN . 33  B 33  
B 34  2 n THR . 34  B 34  
B 35  2 n GLU . 35  B 35  
B 36  2 n GLU . 36  B 36  
B 37  2 n LEU . 37  B 37  
B 38  2 n GLY . 38  B 38  
B 39  2 n HIS . 39  B 39  
B 40  2 n GLN . 40  B 40  
B 41  2 n GLY . 41  B 41  
B 42  2 n PRO . 42  B 42  
B 43  2 n SER . 43  B 43  
B 44  2 n GLU . 44  B 44  
B 45  2 n GLY . 45  B 45  
B 46  2 n THR . 46  B 46  
B 47  2 n GLY . 47  B 47  
B 48  2 n ASP . 48  B 48  
B 49  2 n TRP . 49  B 49  
B 50  2 n SER . 50  B 50  
B 51  2 n SER . 51  B 51  
B 52  2 n GLU . 52  B 52  
B 53  2 n GLU . 53  B 53  
B 54  2 n PRO . 54  B 54  
B 55  2 n GLU . 55  B 55  
B 56  2 n GLU . 56  B 56  
B 57  2 n GLU . 57  B 57  
B 58  2 n GLN . 58  B 58  
B 59  2 n GLU . 59  B 59  
B 60  2 n GLU . 60  B 60  
B 61  2 n THR . 61  B 61  
B 62  2 n GLY . 62  B 62  
B 63  2 n SER . 63  B 63  
B 64  2 n GLY . 64  B 64  
B 65  2 n PRO . 65  B 65  
B 66  2 n ALA . 66  B 66  
B 67  2 n GLY . 67  B 67  
B 68  2 n TYR . 68  B 68  
B 69  2 n SER . 69  B 69  
B 70  2 n TYR . 70  B 70  
B 71  2 n GLN . 71  B 71  
B 72  2 n PRO . 72  B 72  
B 73  2 n LEU . 73  B 73  
B 74  2 n ASN . 74  B 74  
B 75  2 n GLN . 75  B 75  
B 76  2 n ASP . 76  B 76  
B 77  2 n PRO . 77  B 77  
B 78  2 n GLU . 78  B 78  
B 79  2 n GLN . 79  B 79  
B 80  2 n GLU . 80  B 80  
B 81  2 n GLU . 81  B 81  
B 82  2 n VAL . 82  B 82  
B 83  2 n GLU . 83  B 83  
B 84  2 n LEU . 84  B 84  
B 85  2 n ALA . 85  B 85  
B 86  2 n PRO . 86  B 86  
B 87  2 n VAL . 87  B 87  
B 88  2 n GLY . 88  B 88  
B 89  2 n ASP . 89  B 89  
B 90  2 n GLY . 90  B 90  
#
_software.classification other
_software.date           ?
_software.description    "Structure prediction"
_software.name           AlphaFold
_software.pdbx_ordinal   1
_software.type           package
_software.version        "AlphaFold-beta-20231127 (52ceabbc-a146-4d20-8f14-848cbf63912f @ 2025-11-26 08:49:55)"
#
loop_
_struct_asym.entity_id
_struct_asym.id
1 A 
2 B 
#
loop_
_atom_site.group_PDB
_atom_site.id
_atom_site.type_symbol
_atom_site.label_atom_id
_atom_site.label_alt_id
_atom_site.label_comp_id
_atom_site.label_asym_id
_atom_site.label_entity_id
_atom_site.label_seq_id
_atom_site.pdbx_PDB_ins_code
_atom_site.Cartn_x
_atom_site.Cartn_y
_atom_site.Cartn_z
_atom_site.occupancy
_atom_site.B_iso_or_equiv
_atom_site.auth_seq_id
_atom_site.auth_asym_id
_atom_site.pdbx_PDB_model_num
ATOM 1    N N   . ARG A 1 1   ? 10.221  -13.055 26.859  1.00 82.85 1   A 1 
ATOM 2    C CA  . ARG A 1 1   ? 10.790  -12.323 25.704  1.00 90.36 1   A 1 
ATOM 3    C C   . ARG A 1 1   ? 9.747   -11.324 25.273  1.00 93.22 1   A 1 
ATOM 4    O O   . ARG A 1 1   ? 8.646   -11.746 24.964  1.00 90.76 1   A 1 
ATOM 5    C CB  . ARG A 1 1   ? 11.171  -13.291 24.571  1.00 80.81 1   A 1 
ATOM 6    C CG  . ARG A 1 1   ? 11.684  -12.602 23.295  1.00 70.46 1   A 1 
ATOM 7    C CD  . ARG A 1 1   ? 12.128  -13.650 22.269  1.00 67.76 1   A 1 
ATOM 8    N NE  . ARG A 1 1   ? 12.477  -13.049 20.971  1.00 60.42 1   A 1 
ATOM 9    C CZ  . ARG A 1 1   ? 13.074  -13.647 19.955  1.00 55.30 1   A 1 
ATOM 10   N NH1 . ARG A 1 1   ? 13.495  -14.869 20.029  1.00 53.70 1   A 1 
ATOM 11   N NH2 . ARG A 1 1   ? 13.233  -13.014 18.846  1.00 47.39 1   A 1 
ATOM 12   N N   . ASN A 1 2   ? 10.090  -10.033 25.288  1.00 95.67 2   A 1 
ATOM 13   C CA  . ASN A 1 2   ? 9.206   -8.975  24.829  1.00 97.11 2   A 1 
ATOM 14   C C   . ASN A 1 2   ? 9.483   -8.724  23.348  1.00 97.57 2   A 1 
ATOM 15   O O   . ASN A 1 2   ? 10.610  -8.415  22.964  1.00 96.52 2   A 1 
ATOM 16   C CB  . ASN A 1 2   ? 9.409   -7.728  25.698  1.00 96.79 2   A 1 
ATOM 17   C CG  . ASN A 1 2   ? 8.936   -7.968  27.119  1.00 96.49 2   A 1 
ATOM 18   O OD1 . ASN A 1 2   ? 7.868   -8.502  27.352  1.00 90.98 2   A 1 
ATOM 19   N ND2 . ASN A 1 2   ? 9.743   -7.634  28.104  1.00 90.33 2   A 1 
ATOM 20   N N   . GLU A 1 3   ? 8.479   -8.923  22.515  1.00 97.82 3   A 1 
ATOM 21   C CA  . GLU A 1 3   ? 8.613   -8.841  21.067  1.00 97.97 3   A 1 
ATOM 22   C C   . GLU A 1 3   ? 7.340   -8.267  20.463  1.00 98.16 3   A 1 
ATOM 23   O O   . GLU A 1 3   ? 6.232   -8.515  20.941  1.00 97.61 3   A 1 
ATOM 24   C CB  . GLU A 1 3   ? 8.955   -10.229 20.515  1.00 96.58 3   A 1 
ATOM 25   C CG  . GLU A 1 3   ? 9.310   -10.234 19.022  1.00 92.93 3   A 1 
ATOM 26   C CD  . GLU A 1 3   ? 9.998   -11.554 18.607  1.00 93.83 3   A 1 
ATOM 27   O OE1 . GLU A 1 3   ? 10.961  -11.519 17.812  1.00 88.97 3   A 1 
ATOM 28   O OE2 . GLU A 1 3   ? 9.655   -12.627 19.154  1.00 90.01 3   A 1 
ATOM 29   N N   . LEU A 1 4   ? 7.486   -7.466  19.400  1.00 98.27 4   A 1 
ATOM 30   C CA  . LEU A 1 4   ? 6.368   -6.930  18.649  1.00 98.12 4   A 1 
ATOM 31   C C   . LEU A 1 4   ? 6.648   -6.920  17.155  1.00 98.26 4   A 1 
ATOM 32   O O   . LEU A 1 4   ? 7.793   -6.804  16.702  1.00 97.90 4   A 1 
ATOM 33   C CB  . LEU A 1 4   ? 5.964   -5.555  19.206  1.00 97.58 4   A 1 
ATOM 34   C CG  . LEU A 1 4   ? 7.034   -4.450  19.042  1.00 96.94 4   A 1 
ATOM 35   C CD1 . LEU A 1 4   ? 6.951   -3.749  17.679  1.00 95.37 4   A 1 
ATOM 36   C CD2 . LEU A 1 4   ? 6.856   -3.401  20.136  1.00 95.38 4   A 1 
ATOM 37   N N   . PHE A 1 5   ? 5.570   -7.010  16.390  1.00 98.21 5   A 1 
ATOM 38   C CA  . PHE A 1 5   ? 5.596   -6.995  14.941  1.00 98.26 5   A 1 
ATOM 39   C C   . PHE A 1 5   ? 4.613   -5.950  14.437  1.00 98.29 5   A 1 
ATOM 40   O O   . PHE A 1 5   ? 3.491   -5.862  14.931  1.00 97.97 5   A 1 
ATOM 41   C CB  . PHE A 1 5   ? 5.246   -8.382  14.406  1.00 98.03 5   A 1 
ATOM 42   C CG  . PHE A 1 5   ? 6.143   -9.505  14.896  1.00 97.97 5   A 1 
ATOM 43   C CD1 . PHE A 1 5   ? 7.218   -9.954  14.110  1.00 97.23 5   A 1 
ATOM 44   C CD2 . PHE A 1 5   ? 5.903   -10.101 16.149  1.00 97.36 5   A 1 
ATOM 45   C CE1 . PHE A 1 5   ? 8.058   -10.986 14.560  1.00 96.76 5   A 1 
ATOM 46   C CE2 . PHE A 1 5   ? 6.746   -11.131 16.615  1.00 96.80 5   A 1 
ATOM 47   C CZ  . PHE A 1 5   ? 7.819   -11.563 15.823  1.00 96.92 5   A 1 
ATOM 48   N N   . LEU A 1 6   ? 5.018   -5.180  13.429  1.00 98.26 6   A 1 
ATOM 49   C CA  . LEU A 1 6   ? 4.166   -4.243  12.718  1.00 98.10 6   A 1 
ATOM 50   C C   . LEU A 1 6   ? 4.061   -4.644  11.254  1.00 98.14 6   A 1 
ATOM 51   O O   . LEU A 1 6   ? 5.074   -4.754  10.553  1.00 97.46 6   A 1 
ATOM 52   C CB  . LEU A 1 6   ? 4.706   -2.817  12.853  1.00 97.93 6   A 1 
ATOM 53   C CG  . LEU A 1 6   ? 4.650   -2.246  14.274  1.00 97.16 6   A 1 
ATOM 54   C CD1 . LEU A 1 6   ? 5.373   -0.903  14.295  1.00 96.04 6   A 1 
ATOM 55   C CD2 . LEU A 1 6   ? 3.212   -2.026  14.745  1.00 95.65 6   A 1 
ATOM 56   N N   . ASP A 1 7   ? 2.842   -4.816  10.774  1.00 98.36 7   A 1 
ATOM 57   C CA  . ASP A 1 7   ? 2.544   -4.980  9.364   1.00 98.21 7   A 1 
ATOM 58   C C   . ASP A 1 7   ? 1.883   -3.716  8.832   1.00 98.48 7   A 1 
ATOM 59   O O   . ASP A 1 7   ? 0.777   -3.366  9.250   1.00 98.04 7   A 1 
ATOM 60   C CB  . ASP A 1 7   ? 1.649   -6.207  9.148   1.00 97.91 7   A 1 
ATOM 61   C CG  . ASP A 1 7   ? 2.406   -7.530  9.228   1.00 96.91 7   A 1 
ATOM 62   O OD1 . ASP A 1 7   ? 3.503   -7.619  8.631   1.00 93.68 7   A 1 
ATOM 63   O OD2 . ASP A 1 7   ? 1.889   -8.529  9.749   1.00 92.87 7   A 1 
ATOM 64   N N   . VAL A 1 8   ? 2.527   -3.041  7.878   1.00 98.24 8   A 1 
ATOM 65   C CA  . VAL A 1 8   ? 1.925   -1.970  7.086   1.00 98.12 8   A 1 
ATOM 66   C C   . VAL A 1 8   ? 1.410   -2.585  5.792   1.00 98.21 8   A 1 
ATOM 67   O O   . VAL A 1 8   ? 2.191   -2.928  4.900   1.00 97.83 8   A 1 
ATOM 68   C CB  . VAL A 1 8   ? 2.907   -0.823  6.828   1.00 97.85 8   A 1 
ATOM 69   C CG1 . VAL A 1 8   ? 2.231   0.299   6.030   1.00 97.17 8   A 1 
ATOM 70   C CG2 . VAL A 1 8   ? 3.436   -0.235  8.136   1.00 97.12 8   A 1 
ATOM 71   N N   . LEU A 1 9   ? 0.100   -2.754  5.704   1.00 98.29 9   A 1 
ATOM 72   C CA  . LEU A 1 9   ? -0.580  -3.416  4.602   1.00 98.38 9   A 1 
ATOM 73   C C   . LEU A 1 9   ? -1.357  -2.386  3.795   1.00 98.45 9   A 1 
ATOM 74   O O   . LEU A 1 9   ? -2.306  -1.793  4.297   1.00 97.96 9   A 1 
ATOM 75   C CB  . LEU A 1 9   ? -1.518  -4.508  5.146   1.00 98.04 9   A 1 
ATOM 76   C CG  . LEU A 1 9   ? -0.863  -5.540  6.085   1.00 97.49 9   A 1 
ATOM 77   C CD1 . LEU A 1 9   ? -1.913  -6.537  6.559   1.00 96.56 9   A 1 
ATOM 78   C CD2 . LEU A 1 9   ? 0.254   -6.317  5.390   1.00 96.21 9   A 1 
ATOM 79   N N   . GLU A 1 10  ? -0.979  -2.183  2.522   1.00 98.41 10  A 1 
ATOM 80   C CA  . GLU A 1 10  ? -1.611  -1.199  1.662   1.00 98.45 10  A 1 
ATOM 81   C C   . GLU A 1 10  ? -2.147  -1.817  0.366   1.00 98.54 10  A 1 
ATOM 82   O O   . GLU A 1 10  ? -1.521  -2.678  -0.248  1.00 98.23 10  A 1 
ATOM 83   C CB  . GLU A 1 10  ? -0.661  -0.054  1.338   1.00 98.26 10  A 1 
ATOM 84   C CG  . GLU A 1 10  ? -0.337  0.787   2.576   1.00 97.88 10  A 1 
ATOM 85   C CD  . GLU A 1 10  ? 0.396   2.080   2.238   1.00 98.00 10  A 1 
ATOM 86   O OE1 . GLU A 1 10  ? 0.605   2.904   3.157   1.00 96.46 10  A 1 
ATOM 87   O OE2 . GLU A 1 10  ? 0.765   2.307   1.064   1.00 96.90 10  A 1 
ATOM 88   N N   . SER A 1 11  ? -3.296  -1.319  -0.077  1.00 98.68 11  A 1 
ATOM 89   C CA  . SER A 1 11  ? -3.838  -1.573  -1.401  1.00 98.62 11  A 1 
ATOM 90   C C   . SER A 1 11  ? -3.787  -0.280  -2.210  1.00 98.77 11  A 1 
ATOM 91   O O   . SER A 1 11  ? -4.443  0.695   -1.856  1.00 98.38 11  A 1 
ATOM 92   C CB  . SER A 1 11  ? -5.276  -2.099  -1.320  1.00 98.23 11  A 1 
ATOM 93   O OG  . SER A 1 11  ? -5.300  -3.319  -0.603  1.00 85.92 11  A 1 
ATOM 94   N N   . VAL A 1 12  ? -3.015  -0.276  -3.299  1.00 98.68 12  A 1 
ATOM 95   C CA  . VAL A 1 12  ? -2.916  0.866   -4.216  1.00 98.65 12  A 1 
ATOM 96   C C   . VAL A 1 12  ? -3.856  0.675   -5.400  1.00 98.70 12  A 1 
ATOM 97   O O   . VAL A 1 12  ? -3.823  -0.356  -6.077  1.00 98.56 12  A 1 
ATOM 98   C CB  . VAL A 1 12  ? -1.458  1.145   -4.636  1.00 98.12 12  A 1 
ATOM 99   C CG1 . VAL A 1 12  ? -0.772  -0.005  -5.363  1.00 96.35 12  A 1 
ATOM 100  C CG2 . VAL A 1 12  ? -1.366  2.413   -5.506  1.00 96.32 12  A 1 
ATOM 101  N N   . ASN A 1 13  ? -4.681  1.687   -5.653  1.00 98.61 13  A 1 
ATOM 102  C CA  . ASN A 1 13  ? -5.660  1.722   -6.724  1.00 98.62 13  A 1 
ATOM 103  C C   . ASN A 1 13  ? -5.290  2.824   -7.713  1.00 98.57 13  A 1 
ATOM 104  O O   . ASN A 1 13  ? -4.933  3.929   -7.304  1.00 98.12 13  A 1 
ATOM 105  C CB  . ASN A 1 13  ? -7.053  1.938   -6.130  1.00 98.43 13  A 1 
ATOM 106  C CG  . ASN A 1 13  ? -7.432  0.849   -5.143  1.00 97.88 13  A 1 
ATOM 107  O OD1 . ASN A 1 13  ? -7.941  -0.197  -5.503  1.00 91.08 13  A 1 
ATOM 108  N ND2 . ASN A 1 13  ? -7.179  1.059   -3.868  1.00 90.90 13  A 1 
ATOM 109  N N   . LEU A 1 14  ? -5.405  2.516   -9.007  1.00 98.65 14  A 1 
ATOM 110  C CA  . LEU A 1 14  ? -5.054  3.422   -10.094 1.00 98.60 14  A 1 
ATOM 111  C C   . LEU A 1 14  ? -6.046  3.267   -11.247 1.00 98.62 14  A 1 
ATOM 112  O O   . LEU A 1 14  ? -6.323  2.155   -11.679 1.00 98.38 14  A 1 
ATOM 113  C CB  . LEU A 1 14  ? -3.619  3.097   -10.548 1.00 98.30 14  A 1 
ATOM 114  C CG  . LEU A 1 14  ? -3.163  3.832   -11.824 1.00 97.89 14  A 1 
ATOM 115  C CD1 . LEU A 1 14  ? -3.026  5.339   -11.597 1.00 96.58 14  A 1 
ATOM 116  C CD2 . LEU A 1 14  ? -1.806  3.303   -12.288 1.00 96.59 14  A 1 
ATOM 117  N N   . LEU A 1 15  ? -6.461  4.406   -11.808 1.00 98.58 15  A 1 
ATOM 118  C CA  . LEU A 1 15  ? -6.993  4.487   -13.158 1.00 98.44 15  A 1 
ATOM 119  C C   . LEU A 1 15  ? -6.123  5.455   -13.958 1.00 98.35 15  A 1 
ATOM 120  O O   . LEU A 1 15  ? -6.038  6.640   -13.631 1.00 97.78 15  A 1 
ATOM 121  C CB  . LEU A 1 15  ? -8.470  4.904   -13.100 1.00 98.16 15  A 1 
ATOM 122  C CG  . LEU A 1 15  ? -9.142  4.982   -14.481 1.00 95.93 15  A 1 
ATOM 123  C CD1 . LEU A 1 15  ? -9.218  3.618   -15.169 1.00 93.60 15  A 1 
ATOM 124  C CD2 . LEU A 1 15  ? -10.566 5.516   -14.315 1.00 93.56 15  A 1 
ATOM 125  N N   . MET A 1 16  ? -5.477  4.955   -15.008 1.00 98.46 16  A 1 
ATOM 126  C CA  . MET A 1 16  ? -4.633  5.739   -15.898 1.00 98.31 16  A 1 
ATOM 127  C C   . MET A 1 16  ? -5.278  5.872   -17.284 1.00 98.44 16  A 1 
ATOM 128  O O   . MET A 1 16  ? -5.889  4.941   -17.800 1.00 98.09 16  A 1 
ATOM 129  C CB  . MET A 1 16  ? -3.224  5.126   -15.938 1.00 97.62 16  A 1 
ATOM 130  C CG  . MET A 1 16  ? -2.223  6.028   -16.653 1.00 94.86 16  A 1 
ATOM 131  S SD  . MET A 1 16  ? -0.479  5.517   -16.527 1.00 90.81 16  A 1 
ATOM 132  C CE  . MET A 1 16  ? -0.124  5.958   -14.813 1.00 82.31 16  A 1 
ATOM 133  N N   . SER A 1 17  ? -5.131  7.057   -17.890 1.00 97.25 17  A 1 
ATOM 134  C CA  . SER A 1 17  ? -5.558  7.299   -19.262 1.00 97.03 17  A 1 
ATOM 135  C C   . SER A 1 17  ? -4.615  6.628   -20.275 1.00 96.62 17  A 1 
ATOM 136  O O   . SER A 1 17  ? -3.466  6.348   -19.942 1.00 95.84 17  A 1 
ATOM 137  C CB  . SER A 1 17  ? -5.663  8.808   -19.534 1.00 96.47 17  A 1 
ATOM 138  O OG  . SER A 1 17  ? -4.414  9.367   -19.895 1.00 92.97 17  A 1 
ATOM 139  N N   . PRO A 1 18  ? -5.034  6.454   -21.550 1.00 95.36 18  A 1 
ATOM 140  C CA  . PRO A 1 18  ? -4.151  5.947   -22.600 1.00 94.05 18  A 1 
ATOM 141  C C   . PRO A 1 18  ? -2.915  6.812   -22.825 1.00 93.62 18  A 1 
ATOM 142  O O   . PRO A 1 18  ? -1.862  6.319   -23.228 1.00 91.95 18  A 1 
ATOM 143  C CB  . PRO A 1 18  ? -5.023  5.898   -23.867 1.00 92.66 18  A 1 
ATOM 144  C CG  . PRO A 1 18  ? -6.446  5.874   -23.354 1.00 91.24 18  A 1 
ATOM 145  C CD  . PRO A 1 18  ? -6.372  6.679   -22.057 1.00 93.84 18  A 1 
ATOM 146  N N   . GLN A 1 19  ? -2.997  8.112   -22.528 1.00 94.02 19  A 1 
ATOM 147  C CA  . GLN A 1 19  ? -1.899  9.083   -22.656 1.00 93.70 19  A 1 
ATOM 148  C C   . GLN A 1 19  ? -0.948  9.068   -21.444 1.00 94.06 19  A 1 
ATOM 149  O O   . GLN A 1 19  ? 0.030   9.822   -21.416 1.00 91.41 19  A 1 
ATOM 150  C CB  . GLN A 1 19  ? -2.460  10.492  -22.899 1.00 92.21 19  A 1 
ATOM 151  C CG  . GLN A 1 19  ? -3.311  10.619  -24.178 1.00 88.08 19  A 1 
ATOM 152  C CD  . GLN A 1 19  ? -4.727  10.047  -24.038 1.00 81.41 19  A 1 
ATOM 153  O OE1 . GLN A 1 19  ? -5.248  9.856   -22.954 1.00 72.45 19  A 1 
ATOM 154  N NE2 . GLN A 1 19  ? -5.379  9.747   -25.137 1.00 70.47 19  A 1 
ATOM 155  N N   . GLY A 1 20  ? -1.204  8.230   -20.442 1.00 94.90 20  A 1 
ATOM 156  C CA  . GLY A 1 20  ? -0.378  8.131   -19.242 1.00 94.94 20  A 1 
ATOM 157  C C   . GLY A 1 20  ? -0.676  9.189   -18.180 1.00 95.93 20  A 1 
ATOM 158  O O   . GLY A 1 20  ? 0.174   9.448   -17.326 1.00 94.35 20  A 1 
ATOM 159  N N   . GLN A 1 21  ? -1.866  9.802   -18.219 1.00 96.77 21  A 1 
ATOM 160  C CA  . GLN A 1 21  ? -2.342  10.702  -17.164 1.00 97.11 21  A 1 
ATOM 161  C C   . GLN A 1 21  ? -3.054  9.898   -16.077 1.00 97.66 21  A 1 
ATOM 162  O O   . GLN A 1 21  ? -3.895  9.052   -16.378 1.00 96.86 21  A 1 
ATOM 163  C CB  . GLN A 1 21  ? -3.280  11.768  -17.740 1.00 96.27 21  A 1 
ATOM 164  C CG  . GLN A 1 21  ? -2.579  12.696  -18.745 1.00 86.66 21  A 1 
ATOM 165  C CD  . GLN A 1 21  ? -3.542  13.701  -19.367 1.00 80.38 21  A 1 
ATOM 166  O OE1 . GLN A 1 21  ? -4.751  13.594  -19.274 1.00 71.77 21  A 1 
ATOM 167  N NE2 . GLN A 1 21  ? -3.036  14.701  -20.053 1.00 67.39 21  A 1 
ATOM 168  N N   . VAL A 1 22  ? -2.755  10.192  -14.818 1.00 97.75 22  A 1 
ATOM 169  C CA  . VAL A 1 22  ? -3.484  9.625   -13.682 1.00 97.90 22  A 1 
ATOM 170  C C   . VAL A 1 22  ? -4.869  10.267  -13.614 1.00 97.99 22  A 1 
ATOM 171  O O   . VAL A 1 22  ? -4.990  11.465  -13.406 1.00 97.08 22  A 1 
ATOM 172  C CB  . VAL A 1 22  ? -2.708  9.825   -12.364 1.00 97.37 22  A 1 
ATOM 173  C CG1 . VAL A 1 22  ? -3.475  9.248   -11.178 1.00 95.93 22  A 1 
ATOM 174  C CG2 . VAL A 1 22  ? -1.340  9.136   -12.433 1.00 96.10 22  A 1 
ATOM 175  N N   . LEU A 1 23  ? -5.916  9.468   -13.834 1.00 97.94 23  A 1 
ATOM 176  C CA  . LEU A 1 23  ? -7.309  9.906   -13.734 1.00 97.70 23  A 1 
ATOM 177  C C   . LEU A 1 23  ? -7.815  9.813   -12.294 1.00 97.77 23  A 1 
ATOM 178  O O   . LEU A 1 23  ? -8.533  10.690  -11.824 1.00 96.88 23  A 1 
ATOM 179  C CB  . LEU A 1 23  ? -8.191  9.044   -14.654 1.00 97.58 23  A 1 
ATOM 180  C CG  . LEU A 1 23  ? -7.835  9.124   -16.155 1.00 96.94 23  A 1 
ATOM 181  C CD1 . LEU A 1 23  ? -8.723  8.159   -16.933 1.00 95.33 23  A 1 
ATOM 182  C CD2 . LEU A 1 23  ? -8.035  10.526  -16.717 1.00 95.00 23  A 1 
ATOM 183  N N   . SER A 1 24  ? -7.428  8.762   -11.608 1.00 98.11 24  A 1 
ATOM 184  C CA  . SER A 1 24  ? -7.658  8.602   -10.179 1.00 98.07 24  A 1 
ATOM 185  C C   . SER A 1 24  ? -6.603  7.687   -9.578  1.00 98.38 24  A 1 
ATOM 186  O O   . SER A 1 24  ? -6.177  6.721   -10.213 1.00 97.88 24  A 1 
ATOM 187  C CB  . SER A 1 24  ? -9.063  8.053   -9.890  1.00 96.61 24  A 1 
ATOM 188  O OG  . SER A 1 24  ? -9.231  6.751   -10.424 1.00 87.07 24  A 1 
ATOM 189  N N   . ALA A 1 25  ? -6.199  7.978   -8.355  1.00 98.25 25  A 1 
ATOM 190  C CA  . ALA A 1 25  ? -5.361  7.093   -7.569  1.00 98.15 25  A 1 
ATOM 191  C C   . ALA A 1 25  ? -5.697  7.259   -6.089  1.00 98.30 25  A 1 
ATOM 192  O O   . ALA A 1 25  ? -5.982  8.364   -5.635  1.00 97.76 25  A 1 
ATOM 193  C CB  . ALA A 1 25  ? -3.880  7.379   -7.856  1.00 97.54 25  A 1 
ATOM 194  N N   . HIS A 1 26  ? -5.667  6.167   -5.348  1.00 98.14 26  A 1 
ATOM 195  C CA  . HIS A 1 26  ? -5.743  6.200   -3.902  1.00 98.29 26  A 1 
ATOM 196  C C   . HIS A 1 26  ? -5.112  4.953   -3.290  1.00 98.46 26  A 1 
ATOM 197  O O   . HIS A 1 26  ? -5.051  3.899   -3.922  1.00 98.21 26  A 1 
ATOM 198  C CB  . HIS A 1 26  ? -7.196  6.361   -3.419  1.00 97.48 26  A 1 
ATOM 199  C CG  . HIS A 1 26  ? -8.076  5.169   -3.680  1.00 95.82 26  A 1 
ATOM 200  N ND1 . HIS A 1 26  ? -8.771  4.910   -4.845  1.00 83.59 26  A 1 
ATOM 201  C CD2 . HIS A 1 26  ? -8.397  4.166   -2.796  1.00 85.61 26  A 1 
ATOM 202  C CE1 . HIS A 1 26  ? -9.491  3.797   -4.667  1.00 86.65 26  A 1 
ATOM 203  N NE2 . HIS A 1 26  ? -9.297  3.317   -3.434  1.00 89.04 26  A 1 
ATOM 204  N N   . VAL A 1 27  ? -4.688  5.084   -2.051  1.00 98.34 27  A 1 
ATOM 205  C CA  . VAL A 1 27  ? -4.232  3.987   -1.207  1.00 98.37 27  A 1 
ATOM 206  C C   . VAL A 1 27  ? -5.209  3.815   -0.055  1.00 98.30 27  A 1 
ATOM 207  O O   . VAL A 1 27  ? -5.603  4.796   0.572   1.00 97.89 27  A 1 
ATOM 208  C CB  . VAL A 1 27  ? -2.800  4.233   -0.711  1.00 97.91 27  A 1 
ATOM 209  C CG1 . VAL A 1 27  ? -2.371  3.201   0.325   1.00 96.43 27  A 1 
ATOM 210  C CG2 . VAL A 1 27  ? -1.811  4.167   -1.880  1.00 96.66 27  A 1 
ATOM 211  N N   . SER A 1 28  ? -5.578  2.577   0.210   1.00 98.30 28  A 1 
ATOM 212  C CA  . SER A 1 28  ? -6.218  2.182   1.459   1.00 98.31 28  A 1 
ATOM 213  C C   . SER A 1 28  ? -5.227  1.323   2.233   1.00 98.58 28  A 1 
ATOM 214  O O   . SER A 1 28  ? -4.761  0.306   1.716   1.00 98.14 28  A 1 
ATOM 215  C CB  . SER A 1 28  ? -7.504  1.402   1.200   1.00 97.78 28  A 1 
ATOM 216  O OG  . SER A 1 28  ? -8.441  2.209   0.503   1.00 86.77 28  A 1 
ATOM 217  N N   . GLY A 1 29  ? -4.886  1.740   3.443   1.00 98.30 29  A 1 
ATOM 218  C CA  . GLY A 1 29  ? -3.880  1.099   4.267   1.00 98.13 29  A 1 
ATOM 219  C C   . GLY A 1 29  ? -4.377  0.734   5.651   1.00 98.09 29  A 1 
ATOM 220  O O   . GLY A 1 29  ? -5.363  1.277   6.157   1.00 97.37 29  A 1 
ATOM 221  N N   . ARG A 1 30  ? -3.682  -0.197  6.272   1.00 98.19 30  A 1 
ATOM 222  C CA  . ARG A 1 30  ? -3.859  -0.540  7.676   1.00 98.11 30  A 1 
ATOM 223  C C   . ARG A 1 30  ? -2.517  -0.879  8.312   1.00 98.20 30  A 1 
ATOM 224  O O   . ARG A 1 30  ? -1.640  -1.425  7.649   1.00 97.81 30  A 1 
ATOM 225  C CB  . ARG A 1 30  ? -4.896  -1.672  7.847   1.00 97.02 30  A 1 
ATOM 226  C CG  . ARG A 1 30  ? -4.534  -2.959  7.094   1.00 92.09 30  A 1 
ATOM 227  C CD  . ARG A 1 30  ? -5.603  -4.031  7.307   1.00 90.86 30  A 1 
ATOM 228  N NE  . ARG A 1 30  ? -5.294  -5.268  6.574   1.00 83.70 30  A 1 
ATOM 229  C CZ  . ARG A 1 30  ? -5.835  -6.459  6.798   1.00 78.22 30  A 1 
ATOM 230  N NH1 . ARG A 1 30  ? -6.725  -6.640  7.728   1.00 71.14 30  A 1 
ATOM 231  N NH2 . ARG A 1 30  ? -5.474  -7.486  6.085   1.00 68.81 30  A 1 
ATOM 232  N N   . VAL A 1 31  ? -2.380  -0.568  9.587   1.00 98.10 31  A 1 
ATOM 233  C CA  . VAL A 1 31  ? -1.263  -1.008  10.416  1.00 98.16 31  A 1 
ATOM 234  C C   . VAL A 1 31  ? -1.791  -2.083  11.343  1.00 98.38 31  A 1 
ATOM 235  O O   . VAL A 1 31  ? -2.680  -1.822  12.156  1.00 97.99 31  A 1 
ATOM 236  C CB  . VAL A 1 31  ? -0.607  0.145   11.183  1.00 97.80 31  A 1 
ATOM 237  C CG1 . VAL A 1 31  ? 0.605   -0.350  11.974  1.00 97.02 31  A 1 
ATOM 238  C CG2 . VAL A 1 31  ? -0.139  1.253   10.236  1.00 96.95 31  A 1 
ATOM 239  N N   . VAL A 1 32  ? -1.266  -3.287  11.216  1.00 98.51 32  A 1 
ATOM 240  C CA  . VAL A 1 32  ? -1.559  -4.406  12.099  1.00 98.52 32  A 1 
ATOM 241  C C   . VAL A 1 32  ? -0.381  -4.577  13.041  1.00 98.47 32  A 1 
ATOM 242  O O   . VAL A 1 32  ? 0.764   -4.641  12.593  1.00 98.15 32  A 1 
ATOM 243  C CB  . VAL A 1 32  ? -1.861  -5.693  11.313  1.00 98.33 32  A 1 
ATOM 244  C CG1 . VAL A 1 32  ? -2.133  -6.882  12.236  1.00 97.47 32  A 1 
ATOM 245  C CG2 . VAL A 1 32  ? -3.086  -5.502  10.411  1.00 97.54 32  A 1 
ATOM 246  N N   . MET A 1 33  ? -0.648  -4.643  14.336  1.00 98.46 33  A 1 
ATOM 247  C CA  . MET A 1 33  ? 0.350   -4.915  15.356  1.00 98.52 33  A 1 
ATOM 248  C C   . MET A 1 33  ? 0.144   -6.315  15.920  1.00 98.54 33  A 1 
ATOM 249  O O   . MET A 1 33  ? -0.989  -6.727  16.160  1.00 98.17 33  A 1 
ATOM 250  C CB  . MET A 1 33  ? 0.299   -3.834  16.435  1.00 98.14 33  A 1 
ATOM 251  C CG  . MET A 1 33  ? 1.377   -4.012  17.511  1.00 97.10 33  A 1 
ATOM 252  S SD  . MET A 1 33  ? 1.518   -2.589  18.613  1.00 96.11 33  A 1 
ATOM 253  C CE  . MET A 1 33  ? 2.669   -3.221  19.842  1.00 92.15 33  A 1 
ATOM 254  N N   . LYS A 1 34  ? 1.250   -7.021  16.173  1.00 98.35 34  A 1 
ATOM 255  C CA  . LYS A 1 34  ? 1.276   -8.244  16.972  1.00 98.11 34  A 1 
ATOM 256  C C   . LYS A 1 34  ? 2.112   -7.959  18.211  1.00 98.15 34  A 1 
ATOM 257  O O   . LYS A 1 34  ? 3.314   -7.723  18.088  1.00 97.66 34  A 1 
ATOM 258  C CB  . LYS A 1 34  ? 1.836   -9.434  16.175  1.00 97.54 34  A 1 
ATOM 259  C CG  . LYS A 1 34  ? 1.110   -9.621  14.847  1.00 93.53 34  A 1 
ATOM 260  C CD  . LYS A 1 34  ? 1.635   -10.842 14.069  1.00 89.63 34  A 1 
ATOM 261  C CE  . LYS A 1 34  ? 0.886   -10.827 12.743  1.00 82.73 34  A 1 
ATOM 262  N NZ  . LYS A 1 34  ? 0.757   -12.164 12.125  1.00 75.88 34  A 1 
ATOM 263  N N   . SER A 1 35  ? 1.481   -7.917  19.366  1.00 98.12 35  A 1 
ATOM 264  C CA  . SER A 1 35  ? 2.093   -7.554  20.638  1.00 98.11 35  A 1 
ATOM 265  C C   . SER A 1 35  ? 2.293   -8.787  21.512  1.00 98.27 35  A 1 
ATOM 266  O O   . SER A 1 35  ? 1.331   -9.452  21.870  1.00 97.56 35  A 1 
ATOM 267  C CB  . SER A 1 35  ? 1.213   -6.529  21.348  1.00 97.03 35  A 1 
ATOM 268  O OG  . SER A 1 35  ? 1.804   -6.146  22.562  1.00 91.56 35  A 1 
ATOM 269  N N   . TYR A 1 36  ? 3.542   -9.052  21.862  1.00 98.22 36  A 1 
ATOM 270  C CA  . TYR A 1 36  ? 3.948   -10.078 22.812  1.00 98.00 36  A 1 
ATOM 271  C C   . TYR A 1 36  ? 4.776   -9.408  23.918  1.00 97.90 36  A 1 
ATOM 272  O O   . TYR A 1 36  ? 5.982   -9.643  24.058  1.00 96.91 36  A 1 
ATOM 273  C CB  . TYR A 1 36  ? 4.698   -11.205 22.085  1.00 97.63 36  A 1 
ATOM 274  C CG  . TYR A 1 36  ? 3.934   -11.821 20.935  1.00 97.03 36  A 1 
ATOM 275  C CD1 . TYR A 1 36  ? 2.876   -12.724 21.183  1.00 95.26 36  A 1 
ATOM 276  C CD2 . TYR A 1 36  ? 4.258   -11.486 19.607  1.00 95.55 36  A 1 
ATOM 277  C CE1 . TYR A 1 36  ? 2.161   -13.287 20.116  1.00 94.55 36  A 1 
ATOM 278  C CE2 . TYR A 1 36  ? 3.546   -12.043 18.538  1.00 94.58 36  A 1 
ATOM 279  C CZ  . TYR A 1 36  ? 2.497   -12.943 18.794  1.00 95.01 36  A 1 
ATOM 280  O OH  . TYR A 1 36  ? 1.794   -13.487 17.742  1.00 93.37 36  A 1 
ATOM 281  N N   . LEU A 1 37  ? 4.135   -8.493  24.639  1.00 97.62 37  A 1 
ATOM 282  C CA  . LEU A 1 37  ? 4.742   -7.653  25.657  1.00 97.56 37  A 1 
ATOM 283  C C   . LEU A 1 37  ? 4.220   -8.055  27.035  1.00 97.39 37  A 1 
ATOM 284  O O   . LEU A 1 37  ? 3.040   -8.349  27.203  1.00 96.13 37  A 1 
ATOM 285  C CB  . LEU A 1 37  ? 4.460   -6.170  25.365  1.00 97.30 37  A 1 
ATOM 286  C CG  . LEU A 1 37  ? 4.955   -5.663  23.989  1.00 97.27 37  A 1 
ATOM 287  C CD1 . LEU A 1 37  ? 4.539   -4.213  23.790  1.00 96.30 37  A 1 
ATOM 288  C CD2 . LEU A 1 37  ? 6.473   -5.745  23.857  1.00 96.12 37  A 1 
ATOM 289  N N   . SER A 1 38  ? 5.104   -8.028  28.017  1.00 97.42 38  A 1 
ATOM 290  C CA  . SER A 1 38  ? 4.722   -8.312  29.401  1.00 97.17 38  A 1 
ATOM 291  C C   . SER A 1 38  ? 4.007   -7.115  30.035  1.00 97.24 38  A 1 
ATOM 292  O O   . SER A 1 38  ? 4.373   -5.970  29.781  1.00 96.08 38  A 1 
ATOM 293  C CB  . SER A 1 38  ? 5.949   -8.698  30.225  1.00 95.98 38  A 1 
ATOM 294  O OG  . SER A 1 38  ? 6.616   -9.803  29.635  1.00 90.29 38  A 1 
ATOM 295  N N   . GLY A 1 39  ? 3.036   -7.386  30.902  1.00 96.48 39  A 1 
ATOM 296  C CA  . GLY A 1 39  ? 2.312   -6.357  31.639  1.00 96.38 39  A 1 
ATOM 297  C C   . GLY A 1 39  ? 1.304   -5.593  30.787  1.00 96.73 39  A 1 
ATOM 298  O O   . GLY A 1 39  ? 0.684   -6.152  29.884  1.00 94.73 39  A 1 
ATOM 299  N N   . MET A 1 40  ? 1.137   -4.305  31.107  1.00 96.83 40  A 1 
ATOM 300  C CA  . MET A 1 40  ? 0.233   -3.376  30.419  1.00 96.70 40  A 1 
ATOM 301  C C   . MET A 1 40  ? 1.012   -2.141  29.943  1.00 97.14 40  A 1 
ATOM 302  O O   . MET A 1 40  ? 0.783   -1.039  30.455  1.00 95.59 40  A 1 
ATOM 303  C CB  . MET A 1 40  ? -0.934  -2.990  31.336  1.00 95.08 40  A 1 
ATOM 304  C CG  . MET A 1 40  ? -1.877  -4.159  31.610  1.00 90.79 40  A 1 
ATOM 305  S SD  . MET A 1 40  ? -3.353  -3.671  32.545  1.00 82.50 40  A 1 
ATOM 306  C CE  . MET A 1 40  ? -4.218  -5.255  32.575  1.00 71.77 40  A 1 
ATOM 307  N N   . PRO A 1 41  ? 1.947   -2.285  29.000  1.00 97.05 41  A 1 
ATOM 308  C CA  . PRO A 1 41  ? 2.813   -1.201  28.582  1.00 97.10 41  A 1 
ATOM 309  C C   . PRO A 1 41  ? 2.029   -0.107  27.847  1.00 97.11 41  A 1 
ATOM 310  O O   . PRO A 1 41  ? 1.160   -0.386  27.012  1.00 96.07 41  A 1 
ATOM 311  C CB  . PRO A 1 41  ? 3.863   -1.834  27.682  1.00 96.40 41  A 1 
ATOM 312  C CG  . PRO A 1 41  ? 3.125   -3.025  27.080  1.00 94.76 41  A 1 
ATOM 313  C CD  . PRO A 1 41  ? 2.244   -3.489  28.230  1.00 96.37 41  A 1 
ATOM 314  N N   . GLU A 1 42  ? 2.390   1.150   28.080  1.00 96.55 42  A 1 
ATOM 315  C CA  . GLU A 1 42  ? 1.979   2.246   27.220  1.00 96.18 42  A 1 
ATOM 316  C C   . GLU A 1 42  ? 2.880   2.273   25.981  1.00 96.40 42  A 1 
ATOM 317  O O   . GLU A 1 42  ? 4.098   2.403   26.070  1.00 95.30 42  A 1 
ATOM 318  C CB  . GLU A 1 42  ? 1.952   3.585   27.980  1.00 94.42 42  A 1 
ATOM 319  C CG  . GLU A 1 42  ? 1.463   4.736   27.089  1.00 80.55 42  A 1 
ATOM 320  C CD  . GLU A 1 42  ? 0.955   5.987   27.828  1.00 73.31 42  A 1 
ATOM 321  O OE1 . GLU A 1 42  ? 0.565   6.958   27.143  1.00 67.01 42  A 1 
ATOM 322  O OE2 . GLU A 1 42  ? 0.739   5.975   29.054  1.00 66.71 42  A 1 
ATOM 323  N N   . CYS A 1 43  ? 2.269   2.165   24.822  1.00 96.29 43  A 1 
ATOM 324  C CA  . CYS A 1 43  ? 2.945   2.238   23.539  1.00 96.38 43  A 1 
ATOM 325  C C   . CYS A 1 43  ? 2.691   3.579   22.855  1.00 96.09 43  A 1 
ATOM 326  O O   . CYS A 1 43  ? 1.585   4.129   22.927  1.00 95.48 43  A 1 
ATOM 327  C CB  . CYS A 1 43  ? 2.513   1.065   22.664  1.00 96.54 43  A 1 
ATOM 328  S SG  . CYS A 1 43  ? 3.144   -0.501  23.333  1.00 96.26 43  A 1 
ATOM 329  N N   . LYS A 1 44  ? 3.693   4.087   22.141  1.00 95.27 44  A 1 
ATOM 330  C CA  . LYS A 1 44  ? 3.583   5.275   21.293  1.00 94.76 44  A 1 
ATOM 331  C C   . LYS A 1 44  ? 4.070   4.957   19.890  1.00 94.67 44  A 1 
ATOM 332  O O   . LYS A 1 44  ? 5.257   4.706   19.678  1.00 93.69 44  A 1 
ATOM 333  C CB  . LYS A 1 44  ? 4.325   6.437   21.961  1.00 93.42 44  A 1 
ATOM 334  C CG  . LYS A 1 44  ? 4.074   7.760   21.219  1.00 82.26 44  A 1 
ATOM 335  C CD  . LYS A 1 44  ? 4.696   8.931   21.992  1.00 78.71 44  A 1 
ATOM 336  C CE  . LYS A 1 44  ? 4.431   10.245  21.262  1.00 68.87 44  A 1 
ATOM 337  N NZ  . LYS A 1 44  ? 4.933   11.412  22.022  1.00 62.61 44  A 1 
ATOM 338  N N   . PHE A 1 45  ? 3.153   4.998   18.926  1.00 94.46 45  A 1 
ATOM 339  C CA  . PHE A 1 45  ? 3.436   4.756   17.515  1.00 94.50 45  A 1 
ATOM 340  C C   . PHE A 1 45  ? 3.719   6.064   16.782  1.00 94.06 45  A 1 
ATOM 341  O O   . PHE A 1 45  ? 2.945   7.018   16.873  1.00 93.24 45  A 1 
ATOM 342  C CB  . PHE A 1 45  ? 2.256   4.003   16.889  1.00 94.76 45  A 1 
ATOM 343  C CG  . PHE A 1 45  ? 2.402   3.764   15.399  1.00 95.33 45  A 1 
ATOM 344  C CD1 . PHE A 1 45  ? 1.604   4.476   14.480  1.00 94.36 45  A 1 
ATOM 345  C CD2 . PHE A 1 45  ? 3.329   2.830   14.928  1.00 94.65 45  A 1 
ATOM 346  C CE1 . PHE A 1 45  ? 1.726   4.235   13.097  1.00 94.36 45  A 1 
ATOM 347  C CE2 . PHE A 1 45  ? 3.458   2.591   13.551  1.00 94.36 45  A 1 
ATOM 348  C CZ  . PHE A 1 45  ? 2.651   3.291   12.634  1.00 94.84 45  A 1 
ATOM 349  N N   . GLY A 1 46  ? 4.828   6.113   16.046  1.00 93.83 46  A 1 
ATOM 350  C CA  . GLY A 1 46  ? 5.239   7.242   15.238  1.00 92.63 46  A 1 
ATOM 351  C C   . GLY A 1 46  ? 5.444   6.852   13.780  1.00 92.81 46  A 1 
ATOM 352  O O   . GLY A 1 46  ? 6.111   5.869   13.465  1.00 91.97 46  A 1 
ATOM 353  N N   . MET A 1 47  ? 4.881   7.670   12.875  1.00 93.07 47  A 1 
ATOM 354  C CA  . MET A 1 47  ? 5.035   7.541   11.432  1.00 93.05 47  A 1 
ATOM 355  C C   . MET A 1 47  ? 5.423   8.887   10.818  1.00 92.60 47  A 1 
ATOM 356  O O   . MET A 1 47  ? 5.410   9.921   11.487  1.00 91.45 47  A 1 
ATOM 357  C CB  . MET A 1 47  ? 3.757   6.946   10.813  1.00 92.44 47  A 1 
ATOM 358  C CG  . MET A 1 47  ? 2.512   7.801   11.073  1.00 92.08 47  A 1 
ATOM 359  S SD  . MET A 1 47  ? 0.977   7.071   10.436  1.00 91.24 47  A 1 
ATOM 360  C CE  . MET A 1 47  ? -0.209  8.243   11.123  1.00 85.98 47  A 1 
ATOM 361  N N   . ASN A 1 48  ? 5.769   8.896   9.532   1.00 91.73 48  A 1 
ATOM 362  C CA  . ASN A 1 48  ? 6.118   10.107  8.798   1.00 91.65 48  A 1 
ATOM 363  C C   . ASN A 1 48  ? 4.886   10.921  8.355   1.00 91.34 48  A 1 
ATOM 364  O O   . ASN A 1 48  ? 4.796   11.345  7.199   1.00 88.53 48  A 1 
ATOM 365  C CB  . ASN A 1 48  ? 7.087   9.748   7.649   1.00 90.97 48  A 1 
ATOM 366  C CG  . ASN A 1 48  ? 6.454   8.877   6.579   1.00 91.79 48  A 1 
ATOM 367  O OD1 . ASN A 1 48  ? 5.628   8.025   6.830   1.00 89.07 48  A 1 
ATOM 368  N ND2 . ASN A 1 48  ? 6.875   9.051   5.347   1.00 89.05 48  A 1 
ATOM 369  N N   . ASP A 1 49  ? 3.945   11.152  9.245   1.00 87.48 49  A 1 
ATOM 370  C CA  . ASP A 1 49  ? 2.793   12.023  9.013   1.00 85.21 49  A 1 
ATOM 371  C C   . ASP A 1 49  ? 3.250   13.484  8.875   1.00 84.45 49  A 1 
ATOM 372  O O   . ASP A 1 49  ? 3.921   14.033  9.743   1.00 79.47 49  A 1 
ATOM 373  C CB  . ASP A 1 49  ? 1.776   11.835  10.156  1.00 80.89 49  A 1 
ATOM 374  C CG  . ASP A 1 49  ? 0.514   12.709  10.059  1.00 76.10 49  A 1 
ATOM 375  O OD1 . ASP A 1 49  ? 0.430   13.635  9.232   1.00 67.77 49  A 1 
ATOM 376  O OD2 . ASP A 1 49  ? -0.397  12.474  10.875  1.00 69.68 49  A 1 
ATOM 377  N N   . LYS A 1 50  ? 2.857   14.120  7.767   1.00 81.38 50  A 1 
ATOM 378  C CA  . LYS A 1 50  ? 3.197   15.497  7.441   1.00 78.97 50  A 1 
ATOM 379  C C   . LYS A 1 50  ? 2.830   16.473  8.554   1.00 77.95 50  A 1 
ATOM 380  O O   . LYS A 1 50  ? 3.627   17.350  8.878   1.00 73.82 50  A 1 
ATOM 381  C CB  . LYS A 1 50  ? 2.505   15.863  6.118   1.00 72.07 50  A 1 
ATOM 382  C CG  . LYS A 1 50  ? 2.865   17.275  5.661   1.00 65.22 50  A 1 
ATOM 383  C CD  . LYS A 1 50  ? 2.324   17.556  4.254   1.00 59.98 50  A 1 
ATOM 384  C CE  . LYS A 1 50  ? 2.679   19.002  3.904   1.00 52.88 50  A 1 
ATOM 385  N NZ  . LYS A 1 50  ? 2.299   19.346  2.530   1.00 46.16 50  A 1 
ATOM 386  N N   . ILE A 1 51  ? 1.656   16.318  9.168   1.00 72.89 51  A 1 
ATOM 387  C CA  . ILE A 1 51  ? 1.187   17.222  10.219  1.00 70.00 51  A 1 
ATOM 388  C C   . ILE A 1 51  ? 2.082   17.142  11.455  1.00 70.32 51  A 1 
ATOM 389  O O   . ILE A 1 51  ? 2.378   18.162  12.073  1.00 66.32 51  A 1 
ATOM 390  C CB  . ILE A 1 51  ? -0.284  16.918  10.564  1.00 64.87 51  A 1 
ATOM 391  C CG1 . ILE A 1 51  ? -1.179  17.108  9.316   1.00 61.93 51  A 1 
ATOM 392  C CG2 . ILE A 1 51  ? -0.765  17.805  11.725  1.00 60.17 51  A 1 
ATOM 393  C CD1 . ILE A 1 51  ? -2.646  16.726  9.521   1.00 54.28 51  A 1 
ATOM 394  N N   . VAL A 1 52  ? 2.555   15.947  11.802  1.00 66.61 52  A 1 
ATOM 395  C CA  . VAL A 1 52  ? 3.479   15.758  12.923  1.00 66.80 52  A 1 
ATOM 396  C C   . VAL A 1 52  ? 4.817   16.422  12.628  1.00 67.66 52  A 1 
ATOM 397  O O   . VAL A 1 52  ? 5.321   17.179  13.455  1.00 66.08 52  A 1 
ATOM 398  C CB  . VAL A 1 52  ? 3.694   14.270  13.238  1.00 62.43 52  A 1 
ATOM 399  C CG1 . VAL A 1 52  ? 4.700   14.060  14.373  1.00 57.12 52  A 1 
ATOM 400  C CG2 . VAL A 1 52  ? 2.382   13.616  13.660  1.00 61.27 52  A 1 
ATOM 401  N N   . ILE A 1 53  ? 5.372   16.192  11.434  1.00 65.28 53  A 1 
ATOM 402  C CA  . ILE A 1 53  ? 6.673   16.744  11.033  1.00 63.90 53  A 1 
ATOM 403  C C   . ILE A 1 53  ? 6.616   18.278  10.983  1.00 62.66 53  A 1 
ATOM 404  O O   . ILE A 1 53  ? 7.510   18.937  11.493  1.00 61.13 53  A 1 
ATOM 405  C CB  . ILE A 1 53  ? 7.124   16.121  9.698   1.00 61.45 53  A 1 
ATOM 406  C CG1 . ILE A 1 53  ? 7.386   14.606  9.903   1.00 59.94 53  A 1 
ATOM 407  C CG2 . ILE A 1 53  ? 8.388   16.812  9.163   1.00 59.13 53  A 1 
ATOM 408  C CD1 . ILE A 1 53  ? 7.645   13.830  8.609   1.00 53.94 53  A 1 
ATOM 409  N N   . GLU A 1 54  ? 5.539   18.872  10.446  1.00 61.10 54  A 1 
ATOM 410  C CA  . GLU A 1 54  ? 5.358   20.324  10.409  1.00 61.27 54  A 1 
ATOM 411  C C   . GLU A 1 54  ? 5.213   20.935  11.813  1.00 59.48 54  A 1 
ATOM 412  O O   . GLU A 1 54  ? 5.720   22.027  12.065  1.00 56.99 54  A 1 
ATOM 413  C CB  . GLU A 1 54  ? 4.124   20.678  9.564   1.00 58.69 54  A 1 
ATOM 414  C CG  . GLU A 1 54  ? 4.363   20.514  8.059   1.00 53.17 54  A 1 
ATOM 415  C CD  . GLU A 1 54  ? 3.116   20.813  7.205   1.00 47.49 54  A 1 
ATOM 416  O OE1 . GLU A 1 54  ? 3.233   20.762  5.962   1.00 42.92 54  A 1 
ATOM 417  O OE2 . GLU A 1 54  ? 2.032   21.082  7.770   1.00 49.32 54  A 1 
ATOM 418  N N   . LYS A 1 55  ? 4.537   20.255  12.733  1.00 59.99 55  A 1 
ATOM 419  C CA  . LYS A 1 55  ? 4.422   20.705  14.129  1.00 57.45 55  A 1 
ATOM 420  C C   . LYS A 1 55  ? 5.769   20.678  14.847  1.00 55.69 55  A 1 
ATOM 421  O O   . LYS A 1 55  ? 6.075   21.630  15.564  1.00 53.48 55  A 1 
ATOM 422  C CB  . LYS A 1 55  ? 3.396   19.865  14.896  1.00 54.33 55  A 1 
ATOM 423  C CG  . LYS A 1 55  ? 1.939   20.288  14.629  1.00 51.94 55  A 1 
ATOM 424  C CD  . LYS A 1 55  ? 0.997   19.443  15.497  1.00 48.28 55  A 1 
ATOM 425  C CE  . LYS A 1 55  ? -0.468  19.862  15.366  1.00 44.42 55  A 1 
ATOM 426  N NZ  . LYS A 1 55  ? -1.332  19.132  16.332  1.00 40.17 55  A 1 
ATOM 427  N N   . GLN A 1 56  ? 6.559   19.640  14.650  1.00 56.56 56  A 1 
ATOM 428  C CA  . GLN A 1 56  ? 7.888   19.523  15.260  1.00 55.26 56  A 1 
ATOM 429  C C   . GLN A 1 56  ? 8.881   20.541  14.674  1.00 52.24 56  A 1 
ATOM 430  O O   . GLN A 1 56  ? 9.600   21.198  15.427  1.00 49.62 56  A 1 
ATOM 431  C CB  . GLN A 1 56  ? 8.409   18.090  15.084  1.00 54.16 56  A 1 
ATOM 432  C CG  . GLN A 1 56  ? 7.662   17.104  15.990  1.00 51.42 56  A 1 
ATOM 433  C CD  . GLN A 1 56  ? 8.124   15.651  15.823  1.00 46.93 56  A 1 
ATOM 434  O OE1 . GLN A 1 56  ? 8.733   15.261  14.840  1.00 46.17 56  A 1 
ATOM 435  N NE2 . GLN A 1 56  ? 7.824   14.800  16.774  1.00 44.59 56  A 1 
ATOM 436  N N   . GLY A 1 57  ? 8.871   20.735  13.354  1.00 58.83 57  A 1 
ATOM 437  C CA  . GLY A 1 57  ? 9.787   21.651  12.664  1.00 56.25 57  A 1 
ATOM 438  C C   . GLY A 1 57  ? 9.531   23.140  12.927  1.00 54.68 57  A 1 
ATOM 439  O O   . GLY A 1 57  ? 10.425  23.955  12.724  1.00 50.63 57  A 1 
ATOM 440  N N   . LYS A 1 58  ? 8.348   23.537  13.410  1.00 46.29 58  A 1 
ATOM 441  C CA  . LYS A 1 58  ? 8.060   24.944  13.752  1.00 43.71 58  A 1 
ATOM 442  C C   . LYS A 1 58  ? 8.861   25.488  14.940  1.00 41.42 58  A 1 
ATOM 443  O O   . LYS A 1 58  ? 8.857   26.704  15.124  1.00 39.12 58  A 1 
ATOM 444  C CB  . LYS A 1 58  ? 6.561   25.135  14.016  1.00 41.02 58  A 1 
ATOM 445  C CG  . LYS A 1 58  ? 5.810   25.488  12.735  1.00 37.90 58  A 1 
ATOM 446  C CD  . LYS A 1 58  ? 4.351   25.822  13.065  1.00 37.55 58  A 1 
ATOM 447  C CE  . LYS A 1 58  ? 3.636   26.214  11.787  1.00 33.10 58  A 1 
ATOM 448  N NZ  . LYS A 1 58  ? 2.249   26.675  12.059  1.00 31.85 58  A 1 
ATOM 449  N N   . GLY A 1 59  ? 9.493   24.653  15.743  1.00 44.21 59  A 1 
ATOM 450  C CA  . GLY A 1 59  ? 10.316  25.114  16.867  1.00 41.49 59  A 1 
ATOM 451  C C   . GLY A 1 59  ? 11.583  25.826  16.394  1.00 40.54 59  A 1 
ATOM 452  O O   . GLY A 1 59  ? 11.750  27.022  16.610  1.00 37.77 59  A 1 
ATOM 453  N N   . THR A 1 60  ? 12.457  25.127  15.697  1.00 40.79 60  A 1 
ATOM 454  C CA  . THR A 1 60  ? 13.674  25.687  15.094  1.00 40.36 60  A 1 
ATOM 455  C C   . THR A 1 60  ? 13.376  26.128  13.663  1.00 38.98 60  A 1 
ATOM 456  O O   . THR A 1 60  ? 13.283  25.309  12.754  1.00 35.75 60  A 1 
ATOM 457  C CB  . THR A 1 60  ? 14.831  24.690  15.155  1.00 35.63 60  A 1 
ATOM 458  O OG1 . THR A 1 60  ? 14.380  23.377  14.915  1.00 31.18 60  A 1 
ATOM 459  C CG2 . THR A 1 60  ? 15.480  24.691  16.540  1.00 32.66 60  A 1 
ATOM 460  N N   . ALA A 1 61  ? 13.225  27.451  13.461  1.00 36.74 61  A 1 
ATOM 461  C CA  . ALA A 1 61  ? 12.905  28.058  12.168  1.00 35.35 61  A 1 
ATOM 462  C C   . ALA A 1 61  ? 14.013  27.932  11.102  1.00 34.09 61  A 1 
ATOM 463  O O   . ALA A 1 61  ? 13.827  28.426  9.983   1.00 32.69 61  A 1 
ATOM 464  C CB  . ALA A 1 61  ? 12.561  29.531  12.427  1.00 33.47 61  A 1 
ATOM 465  N N   . ASP A 1 62  ? 15.165  27.360  11.429  1.00 37.80 62  A 1 
ATOM 466  C CA  . ASP A 1 62  ? 16.369  27.445  10.604  1.00 36.38 62  A 1 
ATOM 467  C C   . ASP A 1 62  ? 16.362  26.533  9.349   1.00 34.28 62  A 1 
ATOM 468  O O   . ASP A 1 62  ? 15.463  25.706  9.154   1.00 32.32 62  A 1 
ATOM 469  C CB  . ASP A 1 62  ? 17.600  27.248  11.511  1.00 33.79 62  A 1 
ATOM 470  C CG  . ASP A 1 62  ? 18.846  27.993  11.014  1.00 30.37 62  A 1 
ATOM 471  O OD1 . ASP A 1 62  ? 18.731  28.728  10.005  1.00 31.14 62  A 1 
ATOM 472  O OD2 . ASP A 1 62  ? 19.887  27.822  11.667  1.00 31.09 62  A 1 
ATOM 473  N N   . GLU A 1 63  ? 17.373  26.691  8.489   1.00 30.94 63  A 1 
ATOM 474  C CA  . GLU A 1 63  ? 17.481  26.263  7.079   1.00 30.60 63  A 1 
ATOM 475  C C   . GLU A 1 63  ? 17.174  24.792  6.749   1.00 29.21 63  A 1 
ATOM 476  O O   . GLU A 1 63  ? 17.000  24.455  5.562   1.00 27.24 63  A 1 
ATOM 477  C CB  . GLU A 1 63  ? 18.927  26.498  6.607   1.00 29.77 63  A 1 
ATOM 478  C CG  . GLU A 1 63  ? 19.374  27.964  6.537   1.00 27.12 63  A 1 
ATOM 479  C CD  . GLU A 1 63  ? 20.753  28.075  5.872   1.00 26.36 63  A 1 
ATOM 480  O OE1 . GLU A 1 63  ? 20.968  29.063  5.137   1.00 23.73 63  A 1 
ATOM 481  O OE2 . GLU A 1 63  ? 21.579  27.150  6.022   1.00 27.89 63  A 1 
ATOM 482  N N   . THR A 1 64  ? 17.187  23.888  7.691   1.00 33.79 64  A 1 
ATOM 483  C CA  . THR A 1 64  ? 17.210  22.432  7.450   1.00 33.11 64  A 1 
ATOM 484  C C   . THR A 1 64  ? 15.914  21.840  6.884   1.00 32.73 64  A 1 
ATOM 485  O O   . THR A 1 64  ? 15.787  20.612  6.788   1.00 30.37 64  A 1 
ATOM 486  C CB  . THR A 1 64  ? 17.661  21.653  8.695   1.00 29.91 64  A 1 
ATOM 487  O OG1 . THR A 1 64  ? 17.138  22.231  9.867   1.00 26.60 64  A 1 
ATOM 488  C CG2 . THR A 1 64  ? 19.171  21.629  8.822   1.00 28.01 64  A 1 
ATOM 489  N N   . SER A 1 65  ? 14.989  22.656  6.399   1.00 37.30 65  A 1 
ATOM 490  C CA  . SER A 1 65  ? 13.813  22.236  5.630   1.00 35.54 65  A 1 
ATOM 491  C C   . SER A 1 65  ? 14.147  21.435  4.361   1.00 34.67 65  A 1 
ATOM 492  O O   . SER A 1 65  ? 13.296  20.693  3.863   1.00 32.63 65  A 1 
ATOM 493  C CB  . SER A 1 65  ? 13.003  23.474  5.230   1.00 33.39 65  A 1 
ATOM 494  O OG  . SER A 1 65  ? 13.749  24.304  4.356   1.00 31.04 65  A 1 
ATOM 495  N N   . LYS A 1 66  ? 15.378  21.569  3.832   1.00 34.90 66  A 1 
ATOM 496  C CA  . LYS A 1 66  ? 15.813  20.893  2.600   1.00 35.12 66  A 1 
ATOM 497  C C   . LYS A 1 66  ? 16.013  19.390  2.739   1.00 34.59 66  A 1 
ATOM 498  O O   . LYS A 1 66  ? 16.087  18.716  1.707   1.00 32.23 66  A 1 
ATOM 499  C CB  . LYS A 1 66  ? 17.115  21.503  2.073   1.00 32.62 66  A 1 
ATOM 500  C CG  . LYS A 1 66  ? 16.887  22.799  1.291   1.00 29.08 66  A 1 
ATOM 501  C CD  . LYS A 1 66  ? 18.221  23.292  0.741   1.00 28.83 66  A 1 
ATOM 502  C CE  . LYS A 1 66  ? 18.031  24.584  -0.023  1.00 25.36 66  A 1 
ATOM 503  N NZ  . LYS A 1 66  ? 19.340  25.226  -0.345  1.00 24.43 66  A 1 
ATOM 504  N N   . SER A 1 67  ? 16.152  18.847  3.933   1.00 43.53 67  A 1 
ATOM 505  C CA  . SER A 1 67  ? 16.260  17.397  4.086   1.00 41.80 67  A 1 
ATOM 506  C C   . SER A 1 67  ? 14.941  16.788  3.637   1.00 42.69 67  A 1 
ATOM 507  O O   . SER A 1 67  ? 13.934  16.888  4.334   1.00 40.01 67  A 1 
ATOM 508  C CB  . SER A 1 67  ? 16.624  16.996  5.515   1.00 37.60 67  A 1 
ATOM 509  O OG  . SER A 1 67  ? 16.814  15.590  5.554   1.00 33.06 67  A 1 
ATOM 510  N N   . GLY A 1 68  ? 14.929  16.204  2.433   1.00 46.93 68  A 1 
ATOM 511  C CA  . GLY A 1 68  ? 13.748  15.692  1.742   1.00 47.03 68  A 1 
ATOM 512  C C   . GLY A 1 68  ? 13.143  14.449  2.406   1.00 50.30 68  A 1 
ATOM 513  O O   . GLY A 1 68  ? 12.864  13.459  1.726   1.00 47.45 68  A 1 
ATOM 514  N N   . LYS A 1 69  ? 12.980  14.482  3.728   1.00 54.47 69  A 1 
ATOM 515  C CA  . LYS A 1 69  ? 12.287  13.473  4.503   1.00 55.84 69  A 1 
ATOM 516  C C   . LYS A 1 69  ? 10.848  13.448  4.012   1.00 60.33 69  A 1 
ATOM 517  O O   . LYS A 1 69  ? 10.065  14.343  4.309   1.00 56.01 69  A 1 
ATOM 518  C CB  . LYS A 1 69  ? 12.390  13.734  6.013   1.00 49.79 69  A 1 
ATOM 519  C CG  . LYS A 1 69  ? 13.791  13.389  6.538   1.00 44.21 69  A 1 
ATOM 520  C CD  . LYS A 1 69  ? 13.878  13.523  8.069   1.00 41.48 69  A 1 
ATOM 521  C CE  . LYS A 1 69  ? 15.281  13.148  8.534   1.00 36.02 69  A 1 
ATOM 522  N NZ  . LYS A 1 69  ? 15.436  13.249  10.002  1.00 33.04 69  A 1 
ATOM 523  N N   . GLN A 1 70  ? 10.545  12.439  3.210   1.00 73.80 70  A 1 
ATOM 524  C CA  . GLN A 1 70  ? 9.228   12.229  2.651   1.00 79.69 70  A 1 
ATOM 525  C C   . GLN A 1 70  ? 8.233   12.048  3.800   1.00 84.68 70  A 1 
ATOM 526  O O   . GLN A 1 70  ? 8.337   11.097  4.574   1.00 80.06 70  A 1 
ATOM 527  C CB  . GLN A 1 70  ? 9.229   11.019  1.712   1.00 70.63 70  A 1 
ATOM 528  C CG  . GLN A 1 70  ? 9.943   11.308  0.379   1.00 60.56 70  A 1 
ATOM 529  C CD  . GLN A 1 70  ? 10.006  10.082  -0.541  1.00 54.94 70  A 1 
ATOM 530  O OE1 . GLN A 1 70  ? 9.916   8.940   -0.130  1.00 49.07 70  A 1 
ATOM 531  N NE2 . GLN A 1 70  ? 10.204  10.290  -1.823  1.00 46.21 70  A 1 
ATOM 532  N N   . SER A 1 71  ? 7.283   12.986  3.901   1.00 83.86 71  A 1 
ATOM 533  C CA  . SER A 1 71  ? 6.122   12.896  4.775   1.00 87.64 71  A 1 
ATOM 534  C C   . SER A 1 71  ? 4.896   12.542  3.948   1.00 89.94 71  A 1 
ATOM 535  O O   . SER A 1 71  ? 4.819   12.889  2.770   1.00 87.12 71  A 1 
ATOM 536  C CB  . SER A 1 71  ? 5.913   14.205  5.524   1.00 82.74 71  A 1 
ATOM 537  O OG  . SER A 1 71  ? 5.773   15.297  4.638   1.00 74.34 71  A 1 
ATOM 538  N N   . ILE A 1 72  ? 3.935   11.881  4.555   1.00 88.84 72  A 1 
ATOM 539  C CA  . ILE A 1 72  ? 2.687   11.508  3.897   1.00 90.14 72  A 1 
ATOM 540  C C   . ILE A 1 72  ? 1.527   12.370  4.390   1.00 90.75 72  A 1 
ATOM 541  O O   . ILE A 1 72  ? 1.477   12.773  5.554   1.00 89.51 72  A 1 
ATOM 542  C CB  . ILE A 1 72  ? 2.392   10.001  4.024   1.00 88.72 72  A 1 
ATOM 543  C CG1 . ILE A 1 72  ? 2.077   9.569   5.465   1.00 81.34 72  A 1 
ATOM 544  C CG2 . ILE A 1 72  ? 3.574   9.198   3.459   1.00 79.17 72  A 1 
ATOM 545  C CD1 . ILE A 1 72  ? 1.361   8.214   5.525   1.00 79.19 72  A 1 
ATOM 546  N N   . ALA A 1 73  ? 0.578   12.633  3.490   1.00 89.24 73  A 1 
ATOM 547  C CA  . ALA A 1 73  ? -0.680  13.275  3.837   1.00 89.73 73  A 1 
ATOM 548  C C   . ALA A 1 73  ? -1.769  12.198  3.925   1.00 90.96 73  A 1 
ATOM 549  O O   . ALA A 1 73  ? -2.128  11.598  2.915   1.00 88.95 73  A 1 
ATOM 550  C CB  . ALA A 1 73  ? -0.986  14.353  2.795   1.00 86.27 73  A 1 
ATOM 551  N N   . ILE A 1 74  ? -2.266  11.971  5.130   1.00 90.94 74  A 1 
ATOM 552  C CA  . ILE A 1 74  ? -3.394  11.071  5.378   1.00 90.88 74  A 1 
ATOM 553  C C   . ILE A 1 74  ? -4.685  11.889  5.251   1.00 91.01 74  A 1 
ATOM 554  O O   . ILE A 1 74  ? -4.802  12.938  5.879   1.00 89.60 74  A 1 
ATOM 555  C CB  . ILE A 1 74  ? -3.242  10.374  6.743   1.00 88.88 74  A 1 
ATOM 556  C CG1 . ILE A 1 74  ? -1.995  9.463   6.720   1.00 86.72 74  A 1 
ATOM 557  C CG2 . ILE A 1 74  ? -4.504  9.561   7.091   1.00 85.71 74  A 1 
ATOM 558  C CD1 . ILE A 1 74  ? -1.680  8.784   8.063   1.00 80.10 74  A 1 
ATOM 559  N N   . ASP A 1 75  ? -5.624  11.421  4.429   1.00 91.99 75  A 1 
ATOM 560  C CA  . ASP A 1 75  ? -6.908  12.095  4.212   1.00 91.23 75  A 1 
ATOM 561  C C   . ASP A 1 75  ? -7.890  11.775  5.343   1.00 90.24 75  A 1 
ATOM 562  O O   . ASP A 1 75  ? -8.521  12.670  5.888   1.00 86.87 75  A 1 
ATOM 563  C CB  . ASP A 1 75  ? -7.496  11.684  2.858   1.00 90.37 75  A 1 
ATOM 564  C CG  . ASP A 1 75  ? -6.626  12.064  1.661   1.00 88.98 75  A 1 
ATOM 565  O OD1 . ASP A 1 75  ? -6.228  13.241  1.513   1.00 83.31 75  A 1 
ATOM 566  O OD2 . ASP A 1 75  ? -6.376  11.186  0.810   1.00 84.34 75  A 1 
ATOM 567  N N   . ASP A 1 76  ? -7.990  10.508  5.701   1.00 92.40 76  A 1 
ATOM 568  C CA  . ASP A 1 76  ? -8.799  10.017  6.805   1.00 92.13 76  A 1 
ATOM 569  C C   . ASP A 1 76  ? -8.125  8.813   7.475   1.00 93.19 76  A 1 
ATOM 570  O O   . ASP A 1 76  ? -7.343  8.084   6.861   1.00 90.99 76  A 1 
ATOM 571  C CB  . ASP A 1 76  ? -10.229 9.681   6.327   1.00 88.03 76  A 1 
ATOM 572  C CG  . ASP A 1 76  ? -10.266 8.624   5.225   1.00 78.66 76  A 1 
ATOM 573  O OD1 . ASP A 1 76  ? -10.163 7.420   5.558   1.00 72.74 76  A 1 
ATOM 574  O OD2 . ASP A 1 76  ? -10.416 8.992   4.042   1.00 72.45 76  A 1 
ATOM 575  N N   . CYS A 1 77  ? -8.395  8.623   8.755   1.00 92.90 77  A 1 
ATOM 576  C CA  . CYS A 1 77  ? -7.942  7.463   9.500   1.00 92.83 77  A 1 
ATOM 577  C C   . CYS A 1 77  ? -8.900  7.104   10.628  1.00 94.33 77  A 1 
ATOM 578  O O   . CYS A 1 77  ? -9.571  7.958   11.211  1.00 93.43 77  A 1 
ATOM 579  C CB  . CYS A 1 77  ? -6.502  7.655   10.000  1.00 89.00 77  A 1 
ATOM 580  S SG  . CYS A 1 77  ? -6.349  9.089   11.109  1.00 83.10 77  A 1 
ATOM 581  N N   . THR A 1 78  ? -8.922  5.829   10.956  1.00 93.64 78  A 1 
ATOM 582  C CA  . THR A 1 78  ? -9.608  5.275   12.118  1.00 94.17 78  A 1 
ATOM 583  C C   . THR A 1 78  ? -8.615  4.487   12.961  1.00 94.44 78  A 1 
ATOM 584  O O   . THR A 1 78  ? -7.624  3.975   12.433  1.00 93.65 78  A 1 
ATOM 585  C CB  . THR A 1 78  ? -10.805 4.389   11.720  1.00 92.70 78  A 1 
ATOM 586  O OG1 . THR A 1 78  ? -10.395 3.313   10.904  1.00 80.84 78  A 1 
ATOM 587  C CG2 . THR A 1 78  ? -11.863 5.174   10.945  1.00 80.36 78  A 1 
ATOM 588  N N   . PHE A 1 79  ? -8.873  4.398   14.248  1.00 94.76 79  A 1 
ATOM 589  C CA  . PHE A 1 79  ? -7.983  3.744   15.195  1.00 94.89 79  A 1 
ATOM 590  C C   . PHE A 1 79  ? -8.705  2.633   15.947  1.00 95.50 79  A 1 
ATOM 591  O O   . PHE A 1 79  ? -9.918  2.680   16.154  1.00 94.63 79  A 1 
ATOM 592  C CB  . PHE A 1 79  ? -7.423  4.772   16.170  1.00 93.67 79  A 1 
ATOM 593  C CG  . PHE A 1 79  ? -6.535  5.808   15.514  1.00 93.44 79  A 1 
ATOM 594  C CD1 . PHE A 1 79  ? -5.225  5.468   15.150  1.00 91.09 79  A 1 
ATOM 595  C CD2 . PHE A 1 79  ? -7.021  7.098   15.246  1.00 91.36 79  A 1 
ATOM 596  C CE1 . PHE A 1 79  ? -4.389  6.408   14.527  1.00 90.53 79  A 1 
ATOM 597  C CE2 . PHE A 1 79  ? -6.198  8.045   14.622  1.00 90.45 79  A 1 
ATOM 598  C CZ  . PHE A 1 79  ? -4.881  7.701   14.265  1.00 90.65 79  A 1 
ATOM 599  N N   . HIS A 1 80  ? -7.932  1.676   16.418  1.00 96.00 80  A 1 
ATOM 600  C CA  . HIS A 1 80  ? -8.407  0.708   17.385  1.00 96.46 80  A 1 
ATOM 601  C C   . HIS A 1 80  ? -8.843  1.416   18.683  1.00 96.34 80  A 1 
ATOM 602  O O   . HIS A 1 80  ? -8.256  2.430   19.078  1.00 95.69 80  A 1 
ATOM 603  C CB  . HIS A 1 80  ? -7.296  -0.313  17.654  1.00 96.61 80  A 1 
ATOM 604  C CG  . HIS A 1 80  ? -7.762  -1.468  18.499  1.00 96.77 80  A 1 
ATOM 605  N ND1 . HIS A 1 80  ? -7.590  -1.602  19.856  1.00 90.95 80  A 1 
ATOM 606  C CD2 . HIS A 1 80  ? -8.468  -2.566  18.083  1.00 91.67 80  A 1 
ATOM 607  C CE1 . HIS A 1 80  ? -8.180  -2.755  20.243  1.00 92.46 80  A 1 
ATOM 608  N NE2 . HIS A 1 80  ? -8.725  -3.364  19.191  1.00 93.30 80  A 1 
ATOM 609  N N   . GLN A 1 81  ? -9.820  0.857   19.370  1.00 96.43 81  A 1 
ATOM 610  C CA  . GLN A 1 81  ? -10.394 1.437   20.598  1.00 96.29 81  A 1 
ATOM 611  C C   . GLN A 1 81  ? -9.378  1.673   21.730  1.00 96.58 81  A 1 
ATOM 612  O O   . GLN A 1 81  ? -9.626  2.480   22.616  1.00 94.67 81  A 1 
ATOM 613  C CB  . GLN A 1 81  ? -11.535 0.527   21.087  1.00 94.90 81  A 1 
ATOM 614  C CG  . GLN A 1 81  ? -11.046 -0.862  21.547  1.00 83.92 81  A 1 
ATOM 615  C CD  . GLN A 1 81  ? -12.172 -1.797  21.998  1.00 77.86 81  A 1 
ATOM 616  O OE1 . GLN A 1 81  ? -13.343 -1.475  21.928  1.00 69.88 81  A 1 
ATOM 617  N NE2 . GLN A 1 81  ? -11.854 -2.974  22.475  1.00 66.75 81  A 1 
ATOM 618  N N   . CYS A 1 82  ? -8.235  0.997   21.708  1.00 95.28 82  A 1 
ATOM 619  C CA  . CYS A 1 82  ? -7.185  1.216   22.702  1.00 95.38 82  A 1 
ATOM 620  C C   . CYS A 1 82  ? -6.438  2.546   22.515  1.00 95.31 82  A 1 
ATOM 621  O O   . CYS A 1 82  ? -5.764  3.000   23.443  1.00 94.06 82  A 1 
ATOM 622  C CB  . CYS A 1 82  ? -6.217  0.018   22.711  1.00 94.38 82  A 1 
ATOM 623  S SG  . CYS A 1 82  ? -5.222  -0.075  21.187  1.00 94.68 82  A 1 
ATOM 624  N N   . VAL A 1 83  ? -6.540  3.190   21.346  1.00 95.24 83  A 1 
ATOM 625  C CA  . VAL A 1 83  ? -5.841  4.445   21.044  1.00 94.40 83  A 1 
ATOM 626  C C   . VAL A 1 83  ? -6.523  5.619   21.743  1.00 93.49 83  A 1 
ATOM 627  O O   . VAL A 1 83  ? -7.731  5.827   21.639  1.00 91.09 83  A 1 
ATOM 628  C CB  . VAL A 1 83  ? -5.723  4.688   19.531  1.00 93.89 83  A 1 
ATOM 629  C CG1 . VAL A 1 83  ? -5.039  6.026   19.212  1.00 90.28 83  A 1 
ATOM 630  C CG2 . VAL A 1 83  ? -4.883  3.579   18.874  1.00 90.65 83  A 1 
ATOM 631  N N   . ARG A 1 84  ? -5.727  6.451   22.406  1.00 92.55 84  A 1 
ATOM 632  C CA  . ARG A 1 84  ? -6.189  7.669   23.072  1.00 90.65 84  A 1 
ATOM 633  C C   . ARG A 1 84  ? -6.393  8.786   22.042  1.00 88.63 84  A 1 
ATOM 634  O O   . ARG A 1 84  ? -5.468  9.554   21.776  1.00 84.44 84  A 1 
ATOM 635  C CB  . ARG A 1 84  ? -5.206  8.077   24.183  1.00 87.70 84  A 1 
ATOM 636  C CG  . ARG A 1 84  ? -5.092  7.024   25.297  1.00 79.80 84  A 1 
ATOM 637  C CD  . ARG A 1 84  ? -4.122  7.514   26.378  1.00 73.92 84  A 1 
ATOM 638  N NE  . ARG A 1 84  ? -3.876  6.498   27.416  1.00 66.02 84  A 1 
ATOM 639  C CZ  . ARG A 1 84  ? -2.844  6.476   28.245  1.00 58.75 84  A 1 
ATOM 640  N NH1 . ARG A 1 84  ? -1.995  7.459   28.328  1.00 54.08 84  A 1 
ATOM 641  N NH2 . ARG A 1 84  ? -2.619  5.452   29.000  1.00 51.93 84  A 1 
ATOM 642  N N   . LEU A 1 85  ? -7.606  8.915   21.520  1.00 85.87 85  A 1 
ATOM 643  C CA  . LEU A 1 85  ? -7.966  9.891   20.482  1.00 82.41 85  A 1 
ATOM 644  C C   . LEU A 1 85  ? -7.657  11.332  20.885  1.00 82.21 85  A 1 
ATOM 645  O O   . LEU A 1 85  ? -7.132  12.092  20.071  1.00 77.74 85  A 1 
ATOM 646  C CB  . LEU A 1 85  ? -9.456  9.753   20.124  1.00 77.48 85  A 1 
ATOM 647  C CG  . LEU A 1 85  ? -9.851  8.399   19.494  1.00 73.46 85  A 1 
ATOM 648  C CD1 . LEU A 1 85  ? -11.352 8.396   19.193  1.00 68.64 85  A 1 
ATOM 649  C CD2 . LEU A 1 85  ? -9.102  8.123   18.195  1.00 68.56 85  A 1 
ATOM 650  N N   . SER A 1 86  ? -7.854  11.713  22.149  1.00 77.43 86  A 1 
ATOM 651  C CA  . SER A 1 86  ? -7.550  13.067  22.638  1.00 75.34 86  A 1 
ATOM 652  C C   . SER A 1 86  ? -6.089  13.472  22.438  1.00 76.60 86  A 1 
ATOM 653  O O   . SER A 1 86  ? -5.803  14.615  22.091  1.00 71.35 86  A 1 
ATOM 654  C CB  . SER A 1 86  ? -7.911  13.169  24.120  1.00 71.19 86  A 1 
ATOM 655  O OG  . SER A 1 86  ? -7.227  12.181  24.880  1.00 65.41 86  A 1 
ATOM 656  N N   . LYS A 1 87  ? -5.149  12.553  22.598  1.00 73.14 87  A 1 
ATOM 657  C CA  . LYS A 1 87  ? -3.723  12.793  22.324  1.00 71.38 87  A 1 
ATOM 658  C C   . LYS A 1 87  ? -3.456  12.899  20.823  1.00 72.39 87  A 1 
ATOM 659  O O   . LYS A 1 87  ? -2.610  13.675  20.407  1.00 70.86 87  A 1 
ATOM 660  C CB  . LYS A 1 87  ? -2.834  11.704  22.935  1.00 66.81 87  A 1 
ATOM 661  C CG  . LYS A 1 87  ? -2.729  11.750  24.471  1.00 64.47 87  A 1 
ATOM 662  C CD  . LYS A 1 87  ? -1.608  10.790  24.922  1.00 62.07 87  A 1 
ATOM 663  C CE  . LYS A 1 87  ? -1.309  10.870  26.427  1.00 57.61 87  A 1 
ATOM 664  N NZ  . LYS A 1 87  ? -0.141  10.011  26.784  1.00 50.93 87  A 1 
ATOM 665  N N   . PHE A 1 88  ? -4.183  12.151  20.014  1.00 73.07 88  A 1 
ATOM 666  C CA  . PHE A 1 88  ? -4.060  12.255  18.568  1.00 71.56 88  A 1 
ATOM 667  C C   . PHE A 1 88  ? -4.566  13.610  18.059  1.00 72.45 88  A 1 
ATOM 668  O O   . PHE A 1 88  ? -3.876  14.272  17.281  1.00 70.51 88  A 1 
ATOM 669  C CB  . PHE A 1 88  ? -4.786  11.098  17.887  1.00 69.97 88  A 1 
ATOM 670  C CG  . PHE A 1 88  ? -4.639  11.132  16.382  1.00 69.93 88  A 1 
ATOM 671  C CD1 . PHE A 1 88  ? -5.719  11.526  15.568  1.00 66.36 88  A 1 
ATOM 672  C CD2 . PHE A 1 88  ? -3.403  10.822  15.783  1.00 64.98 88  A 1 
ATOM 673  C CE1 . PHE A 1 88  ? -5.575  11.589  14.175  1.00 62.00 88  A 1 
ATOM 674  C CE2 . PHE A 1 88  ? -3.251  10.886  14.396  1.00 64.11 88  A 1 
ATOM 675  C CZ  . PHE A 1 88  ? -4.340  11.266  13.592  1.00 65.64 88  A 1 
ATOM 676  N N   . ASP A 1 89  ? -5.702  14.075  18.531  1.00 75.91 89  A 1 
ATOM 677  C CA  . ASP A 1 89  ? -6.305  15.339  18.104  1.00 73.63 89  A 1 
ATOM 678  C C   . ASP A 1 89  ? -5.461  16.555  18.519  1.00 73.73 89  A 1 
ATOM 679  O O   . ASP A 1 89  ? -5.262  17.484  17.728  1.00 72.15 89  A 1 
ATOM 680  C CB  . ASP A 1 89  ? -7.725  15.447  18.687  1.00 71.03 89  A 1 
ATOM 681  C CG  . ASP A 1 89  ? -8.694  14.402  18.116  1.00 67.24 89  A 1 
ATOM 682  O OD1 . ASP A 1 89  ? -8.464  13.939  16.974  1.00 62.31 89  A 1 
ATOM 683  O OD2 . ASP A 1 89  ? -9.674  14.092  18.830  1.00 62.23 89  A 1 
ATOM 684  N N   . SER A 1 90  ? -4.901  16.541  19.731  1.00 73.97 90  A 1 
ATOM 685  C CA  . SER A 1 90  ? -4.089  17.645  20.251  1.00 73.46 90  A 1 
ATOM 686  C C   . SER A 1 90  ? -2.648  17.633  19.748  1.00 73.62 90  A 1 
ATOM 687  O O   . SER A 1 90  ? -2.126  18.670  19.317  1.00 69.51 90  A 1 
ATOM 688  C CB  . SER A 1 90  ? -4.123  17.661  21.784  1.00 70.83 90  A 1 
ATOM 689  O OG  . SER A 1 90  ? -3.683  16.432  22.334  1.00 66.09 90  A 1 
ATOM 690  N N   . GLU A 1 91  ? -2.004  16.479  19.748  1.00 78.06 91  A 1 
ATOM 691  C CA  . GLU A 1 91  ? -0.554  16.321  19.548  1.00 76.58 91  A 1 
ATOM 692  C C   . GLU A 1 91  ? -0.184  15.502  18.302  1.00 76.76 91  A 1 
ATOM 693  O O   . GLU A 1 91  ? 0.993   15.435  17.954  1.00 71.28 91  A 1 
ATOM 694  C CB  . GLU A 1 91  ? 0.061   15.659  20.788  1.00 72.33 91  A 1 
ATOM 695  C CG  . GLU A 1 91  ? -0.115  16.467  22.080  1.00 66.46 91  A 1 
ATOM 696  C CD  . GLU A 1 91  ? 0.285   15.676  23.329  1.00 63.58 91  A 1 
ATOM 697  O OE1 . GLU A 1 91  ? -0.185  16.057  24.423  1.00 56.94 91  A 1 
ATOM 698  O OE2 . GLU A 1 91  ? 0.987   14.645  23.183  1.00 61.63 91  A 1 
ATOM 699  N N   . ARG A 1 92  ? -1.163  14.887  17.626  1.00 77.86 92  A 1 
ATOM 700  C CA  . ARG A 1 92  ? -0.956  13.853  16.598  1.00 77.43 92  A 1 
ATOM 701  C C   . ARG A 1 92  ? -0.149  12.655  17.131  1.00 78.94 92  A 1 
ATOM 702  O O   . ARG A 1 92  ? 0.569   11.996  16.389  1.00 75.48 92  A 1 
ATOM 703  C CB  . ARG A 1 92  ? -0.356  14.455  15.312  1.00 72.61 92  A 1 
ATOM 704  C CG  . ARG A 1 92  ? -1.214  15.559  14.677  1.00 66.28 92  A 1 
ATOM 705  C CD  . ARG A 1 92  ? -2.495  15.021  14.017  1.00 62.20 92  A 1 
ATOM 706  N NE  . ARG A 1 92  ? -2.191  14.264  12.779  1.00 60.88 92  A 1 
ATOM 707  C CZ  . ARG A 1 92  ? -3.078  13.819  11.899  1.00 55.72 92  A 1 
ATOM 708  N NH1 . ARG A 1 92  ? -4.355  13.988  12.075  1.00 52.89 92  A 1 
ATOM 709  N NH2 . ARG A 1 92  ? -2.687  13.213  10.814  1.00 52.16 92  A 1 
ATOM 710  N N   . SER A 1 93  ? -0.284  12.374  18.422  1.00 80.98 93  A 1 
ATOM 711  C CA  . SER A 1 93  ? 0.360   11.250  19.096  1.00 82.43 93  A 1 
ATOM 712  C C   . SER A 1 93  ? -0.577  10.045  19.151  1.00 85.82 93  A 1 
ATOM 713  O O   . SER A 1 93  ? -1.702  10.142  19.629  1.00 83.81 93  A 1 
ATOM 714  C CB  . SER A 1 93  ? 0.790   11.674  20.492  1.00 76.58 93  A 1 
ATOM 715  O OG  . SER A 1 93  ? 1.469   10.623  21.152  1.00 67.13 93  A 1 
ATOM 716  N N   . ILE A 1 94  ? -0.111  8.907   18.666  1.00 89.02 94  A 1 
ATOM 717  C CA  . ILE A 1 94  ? -0.853  7.647   18.691  1.00 91.89 94  A 1 
ATOM 718  C C   . ILE A 1 94  ? -0.379  6.850   19.908  1.00 93.29 94  A 1 
ATOM 719  O O   . ILE A 1 94  ? 0.556   6.059   19.822  1.00 92.60 94  A 1 
ATOM 720  C CB  . ILE A 1 94  ? -0.706  6.897   17.351  1.00 91.69 94  A 1 
ATOM 721  C CG1 . ILE A 1 94  ? -1.183  7.769   16.170  1.00 90.02 94  A 1 
ATOM 722  C CG2 . ILE A 1 94  ? -1.498  5.579   17.395  1.00 89.27 94  A 1 
ATOM 723  C CD1 . ILE A 1 94  ? -0.810  7.206   14.793  1.00 86.01 94  A 1 
ATOM 724  N N   . SER A 1 95  ? -1.004  7.108   21.048  1.00 93.24 95  A 1 
ATOM 725  C CA  . SER A 1 95  ? -0.694  6.463   22.323  1.00 93.92 95  A 1 
ATOM 726  C C   . SER A 1 95  ? -1.765  5.445   22.695  1.00 94.80 95  A 1 
ATOM 727  O O   . SER A 1 95  ? -2.958  5.743   22.599  1.00 94.17 95  A 1 
ATOM 728  C CB  . SER A 1 95  ? -0.560  7.489   23.448  1.00 92.36 95  A 1 
ATOM 729  O OG  . SER A 1 95  ? 0.462   8.423   23.180  1.00 82.88 95  A 1 
ATOM 730  N N   . PHE A 1 96  ? -1.358  4.276   23.145  1.00 95.84 96  A 1 
ATOM 731  C CA  . PHE A 1 96  ? -2.269  3.178   23.461  1.00 96.58 96  A 1 
ATOM 732  C C   . PHE A 1 96  ? -1.613  2.148   24.382  1.00 96.86 96  A 1 
ATOM 733  O O   . PHE A 1 96  ? -0.398  2.044   24.436  1.00 96.49 96  A 1 
ATOM 734  C CB  . PHE A 1 96  ? -2.723  2.497   22.160  1.00 96.49 96  A 1 
ATOM 735  C CG  . PHE A 1 96  ? -1.616  1.927   21.294  1.00 97.00 96  A 1 
ATOM 736  C CD1 . PHE A 1 96  ? -0.849  2.769   20.469  1.00 96.44 96  A 1 
ATOM 737  C CD2 . PHE A 1 96  ? -1.328  0.554   21.317  1.00 96.53 96  A 1 
ATOM 738  C CE1 . PHE A 1 96  ? 0.187   2.252   19.686  1.00 96.13 96  A 1 
ATOM 739  C CE2 . PHE A 1 96  ? -0.295  0.029   20.532  1.00 96.03 96  A 1 
ATOM 740  C CZ  . PHE A 1 96  ? 0.474   0.881   19.718  1.00 96.28 96  A 1 
ATOM 741  N N   . ILE A 1 97  ? -2.440  1.374   25.069  1.00 97.22 97  A 1 
ATOM 742  C CA  . ILE A 1 97  ? -2.028  0.113   25.691  1.00 97.30 97  A 1 
ATOM 743  C C   . ILE A 1 97  ? -2.516  -0.996  24.763  1.00 97.54 97  A 1 
ATOM 744  O O   . ILE A 1 97  ? -3.732  -1.102  24.566  1.00 96.77 97  A 1 
ATOM 745  C CB  . ILE A 1 97  ? -2.573  -0.020  27.132  1.00 96.91 97  A 1 
ATOM 746  C CG1 . ILE A 1 97  ? -2.022  1.120   28.015  1.00 94.99 97  A 1 
ATOM 747  C CG2 . ILE A 1 97  ? -2.201  -1.397  27.707  1.00 94.87 97  A 1 
ATOM 748  C CD1 . ILE A 1 97  ? -2.636  1.183   29.418  1.00 89.31 97  A 1 
ATOM 749  N N   . PRO A 1 98  ? -1.621  -1.754  24.111  1.00 97.76 98  A 1 
ATOM 750  C CA  . PRO A 1 98  ? -2.032  -2.762  23.151  1.00 97.75 98  A 1 
ATOM 751  C C   . PRO A 1 98  ? -2.740  -3.932  23.846  1.00 97.74 98  A 1 
ATOM 752  O O   . PRO A 1 98  ? -2.341  -4.312  24.950  1.00 96.98 98  A 1 
ATOM 753  C CB  . PRO A 1 98  ? -0.746  -3.216  22.453  1.00 97.16 98  A 1 
ATOM 754  C CG  . PRO A 1 98  ? 0.322   -3.012  23.530  1.00 96.32 98  A 1 
ATOM 755  C CD  . PRO A 1 98  ? -0.172  -1.772  24.270  1.00 97.17 98  A 1 
ATOM 756  N N   . PRO A 1 99  ? -3.748  -4.538  23.198  1.00 97.84 99  A 1 
ATOM 757  C CA  . PRO A 1 99  ? -4.171  -5.880  23.572  1.00 97.58 99  A 1 
ATOM 758  C C   . PRO A 1 99  ? -3.066  -6.893  23.241  1.00 97.62 99  A 1 
ATOM 759  O O   . PRO A 1 99  ? -2.207  -6.645  22.388  1.00 96.38 99  A 1 
ATOM 760  C CB  . PRO A 1 99  ? -5.449  -6.131  22.757  1.00 96.61 99  A 1 
ATOM 761  C CG  . PRO A 1 99  ? -5.210  -5.326  21.480  1.00 94.75 99  A 1 
ATOM 762  C CD  . PRO A 1 99  ? -4.428  -4.115  21.977  1.00 97.31 99  A 1 
ATOM 763  N N   . ASP A 1 100 ? -3.122  -8.062  23.885  1.00 97.40 100 A 1 
ATOM 764  C CA  . ASP A 1 100 ? -2.207  -9.149  23.568  1.00 97.28 100 A 1 
ATOM 765  C C   . ASP A 1 100 ? -2.508  -9.765  22.197  1.00 97.58 100 A 1 
ATOM 766  O O   . ASP A 1 100 ? -3.660  -9.925  21.790  1.00 96.11 100 A 1 
ATOM 767  C CB  . ASP A 1 100 ? -2.251  -10.230 24.660  1.00 95.31 100 A 1 
ATOM 768  C CG  . ASP A 1 100 ? -1.673  -9.758  25.994  1.00 84.72 100 A 1 
ATOM 769  O OD1 . ASP A 1 100 ? -0.668  -9.012  25.965  1.00 78.02 100 A 1 
ATOM 770  O OD2 . ASP A 1 100 ? -2.236  -10.162 27.038  1.00 77.14 100 A 1 
ATOM 771  N N   . GLY A 1 101 ? -1.450  -10.141 21.485  1.00 96.96 101 A 1 
ATOM 772  C CA  . GLY A 1 101 ? -1.538  -10.779 20.180  1.00 97.17 101 A 1 
ATOM 773  C C   . GLY A 1 101 ? -1.757  -9.796  19.034  1.00 97.80 101 A 1 
ATOM 774  O O   . GLY A 1 101 ? -1.167  -8.719  18.995  1.00 97.08 101 A 1 
ATOM 775  N N   . GLU A 1 102 ? -2.556  -10.203 18.050  1.00 98.19 102 A 1 
ATOM 776  C CA  . GLU A 1 102 ? -2.762  -9.477  16.799  1.00 98.34 102 A 1 
ATOM 777  C C   . GLU A 1 102 ? -3.998  -8.577  16.851  1.00 98.45 102 A 1 
ATOM 778  O O   . GLU A 1 102 ? -5.093  -9.023  17.197  1.00 97.81 102 A 1 
ATOM 779  C CB  . GLU A 1 102 ? -2.819  -10.469 15.625  1.00 97.73 102 A 1 
ATOM 780  C CG  . GLU A 1 102 ? -2.968  -9.791  14.257  1.00 96.28 102 A 1 
ATOM 781  C CD  . GLU A 1 102 ? -2.745  -10.725 13.052  1.00 95.69 102 A 1 
ATOM 782  O OE1 . GLU A 1 102 ? -3.163  -10.355 11.939  1.00 90.42 102 A 1 
ATOM 783  O OE2 . GLU A 1 102 ? -2.039  -11.756 13.173  1.00 91.74 102 A 1 
ATOM 784  N N   . PHE A 1 103 ? -3.840  -7.309  16.441  1.00 98.44 103 A 1 
ATOM 785  C CA  . PHE A 1 103 ? -4.948  -6.361  16.281  1.00 98.42 103 A 1 
ATOM 786  C C   . PHE A 1 103 ? -4.637  -5.320  15.193  1.00 98.56 103 A 1 
ATOM 787  O O   . PHE A 1 103 ? -3.484  -5.010  14.904  1.00 98.36 103 A 1 
ATOM 788  C CB  . PHE A 1 103 ? -5.260  -5.690  17.618  1.00 98.21 103 A 1 
ATOM 789  C CG  . PHE A 1 103 ? -4.213  -4.699  18.100  1.00 98.30 103 A 1 
ATOM 790  C CD1 . PHE A 1 103 ? -2.996  -5.146  18.654  1.00 97.97 103 A 1 
ATOM 791  C CD2 . PHE A 1 103 ? -4.452  -3.318  17.998  1.00 98.03 103 A 1 
ATOM 792  C CE1 . PHE A 1 103 ? -2.044  -4.236  19.100  1.00 97.46 103 A 1 
ATOM 793  C CE2 . PHE A 1 103 ? -3.498  -2.393  18.451  1.00 97.45 103 A 1 
ATOM 794  C CZ  . PHE A 1 103 ? -2.289  -2.851  19.002  1.00 97.44 103 A 1 
ATOM 795  N N   . GLU A 1 104 ? -5.687  -4.740  14.601  1.00 98.37 104 A 1 
ATOM 796  C CA  . GLU A 1 104 ? -5.557  -3.615  13.682  1.00 98.34 104 A 1 
ATOM 797  C C   . GLU A 1 104 ? -5.437  -2.310  14.481  1.00 98.25 104 A 1 
ATOM 798  O O   . GLU A 1 104 ? -6.420  -1.819  15.021  1.00 97.35 104 A 1 
ATOM 799  C CB  . GLU A 1 104 ? -6.738  -3.602  12.691  1.00 98.06 104 A 1 
ATOM 800  C CG  . GLU A 1 104 ? -6.573  -2.542  11.590  1.00 96.58 104 A 1 
ATOM 801  C CD  . GLU A 1 104 ? -7.723  -2.569  10.562  1.00 95.91 104 A 1 
ATOM 802  O OE1 . GLU A 1 104 ? -8.504  -1.597  10.474  1.00 91.39 104 A 1 
ATOM 803  O OE2 . GLU A 1 104 ? -7.850  -3.529  9.774   1.00 92.39 104 A 1 
ATOM 804  N N   . LEU A 1 105 ? -4.230  -1.738  14.557  1.00 97.95 105 A 1 
ATOM 805  C CA  . LEU A 1 105 ? -3.957  -0.496  15.277  1.00 97.70 105 A 1 
ATOM 806  C C   . LEU A 1 105 ? -4.672  0.694   14.635  1.00 97.57 105 A 1 
ATOM 807  O O   . LEU A 1 105 ? -5.291  1.505   15.326  1.00 96.73 105 A 1 
ATOM 808  C CB  . LEU A 1 105 ? -2.433  -0.269  15.320  1.00 97.38 105 A 1 
ATOM 809  C CG  . LEU A 1 105 ? -2.015  1.093   15.921  1.00 96.80 105 A 1 
ATOM 810  C CD1 . LEU A 1 105 ? -2.418  1.221   17.387  1.00 95.57 105 A 1 
ATOM 811  C CD2 . LEU A 1 105 ? -0.493  1.258   15.832  1.00 95.33 105 A 1 
ATOM 812  N N   . MET A 1 106 ? -4.576  0.806   13.316  1.00 97.11 106 A 1 
ATOM 813  C CA  . MET A 1 106 ? -5.202  1.876   12.558  1.00 96.99 106 A 1 
ATOM 814  C C   . MET A 1 106 ? -5.503  1.458   11.125  1.00 97.49 106 A 1 
ATOM 815  O O   . MET A 1 106 ? -4.829  0.606   10.556  1.00 97.04 106 A 1 
ATOM 816  C CB  . MET A 1 106 ? -4.336  3.148   12.591  1.00 95.18 106 A 1 
ATOM 817  C CG  . MET A 1 106 ? -2.990  3.013   11.862  1.00 92.61 106 A 1 
ATOM 818  S SD  . MET A 1 106 ? -1.968  4.513   11.831  1.00 92.00 106 A 1 
ATOM 819  C CE  . MET A 1 106 ? -2.999  5.601   10.824  1.00 86.88 106 A 1 
ATOM 820  N N   . ARG A 1 107 ? -6.480  2.145   10.536  1.00 96.70 107 A 1 
ATOM 821  C CA  . ARG A 1 107 ? -6.805  2.104   9.114   1.00 96.96 107 A 1 
ATOM 822  C C   . ARG A 1 107 ? -6.770  3.520   8.571   1.00 96.52 107 A 1 
ATOM 823  O O   . ARG A 1 107 ? -7.154  4.449   9.276   1.00 95.70 107 A 1 
ATOM 824  C CB  . ARG A 1 107 ? -8.180  1.432   8.958   1.00 96.02 107 A 1 
ATOM 825  C CG  . ARG A 1 107 ? -8.593  1.200   7.510   1.00 87.20 107 A 1 
ATOM 826  C CD  . ARG A 1 107 ? -9.964  0.508   7.442   1.00 88.50 107 A 1 
ATOM 827  N NE  . ARG A 1 107 ? -9.927  -0.812  8.101   1.00 82.15 107 A 1 
ATOM 828  C CZ  . ARG A 1 107 ? -10.260 -1.987  7.597   1.00 77.19 107 A 1 
ATOM 829  N NH1 . ARG A 1 107 ? -10.718 -2.124  6.385   1.00 70.56 107 A 1 
ATOM 830  N NH2 . ARG A 1 107 ? -10.124 -3.063  8.310   1.00 68.12 107 A 1 
ATOM 831  N N   . TYR A 1 108 ? -6.303  3.714   7.353   1.00 96.79 108 A 1 
ATOM 832  C CA  . TYR A 1 108 ? -6.148  5.034   6.759   1.00 96.73 108 A 1 
ATOM 833  C C   . TYR A 1 108 ? -6.356  5.019   5.244   1.00 97.18 108 A 1 
ATOM 834  O O   . TYR A 1 108 ? -6.275  3.971   4.591   1.00 96.93 108 A 1 
ATOM 835  C CB  . TYR A 1 108 ? -4.776  5.618   7.121   1.00 96.33 108 A 1 
ATOM 836  C CG  . TYR A 1 108 ? -3.596  4.783   6.660   1.00 96.68 108 A 1 
ATOM 837  C CD1 . TYR A 1 108 ? -3.125  3.727   7.462   1.00 96.33 108 A 1 
ATOM 838  C CD2 . TYR A 1 108 ? -2.980  5.033   5.417   1.00 96.26 108 A 1 
ATOM 839  C CE1 . TYR A 1 108 ? -2.057  2.924   7.037   1.00 96.03 108 A 1 
ATOM 840  C CE2 . TYR A 1 108 ? -1.904  4.235   4.981   1.00 95.97 108 A 1 
ATOM 841  C CZ  . TYR A 1 108 ? -1.452  3.178   5.795   1.00 96.15 108 A 1 
ATOM 842  O OH  . TYR A 1 108 ? -0.424  2.376   5.379   1.00 95.35 108 A 1 
ATOM 843  N N   . ARG A 1 109 ? -6.571  6.203   4.682   1.00 96.88 109 A 1 
ATOM 844  C CA  . ARG A 1 109 ? -6.673  6.460   3.250   1.00 96.97 109 A 1 
ATOM 845  C C   . ARG A 1 109 ? -5.759  7.613   2.868   1.00 96.81 109 A 1 
ATOM 846  O O   . ARG A 1 109 ? -5.591  8.574   3.609   1.00 96.17 109 A 1 
ATOM 847  C CB  . ARG A 1 109 ? -8.146  6.703   2.906   1.00 96.48 109 A 1 
ATOM 848  C CG  . ARG A 1 109 ? -8.407  6.837   1.405   1.00 86.21 109 A 1 
ATOM 849  C CD  . ARG A 1 109 ? -9.881  7.135   1.164   1.00 84.55 109 A 1 
ATOM 850  N NE  . ARG A 1 109 ? -10.159 7.411   -0.247  1.00 74.77 109 A 1 
ATOM 851  C CZ  . ARG A 1 109 ? -10.671 6.568   -1.124  1.00 67.32 109 A 1 
ATOM 852  N NH1 . ARG A 1 109 ? -10.986 5.342   -0.806  1.00 59.78 109 A 1 
ATOM 853  N NH2 . ARG A 1 109 ? -10.887 6.967   -2.354  1.00 58.65 109 A 1 
ATOM 854  N N   . THR A 1 110 ? -5.163  7.513   1.682   1.00 97.12 110 A 1 
ATOM 855  C CA  . THR A 1 110 ? -4.321  8.566   1.109   1.00 97.24 110 A 1 
ATOM 856  C C   . THR A 1 110 ? -4.635  8.710   -0.376  1.00 97.85 110 A 1 
ATOM 857  O O   . THR A 1 110 ? -4.758  7.709   -1.079  1.00 97.33 110 A 1 
ATOM 858  C CB  . THR A 1 110 ? -2.830  8.249   1.304   1.00 95.32 110 A 1 
ATOM 859  O OG1 . THR A 1 110 ? -2.550  7.988   2.661   1.00 79.64 110 A 1 
ATOM 860  C CG2 . THR A 1 110 ? -1.912  9.390   0.886   1.00 80.04 110 A 1 
ATOM 861  N N   . THR A 1 111 ? -4.742  9.949   -0.867  1.00 96.99 111 A 1 
ATOM 862  C CA  . THR A 1 111 ? -4.985  10.279  -2.277  1.00 96.89 111 A 1 
ATOM 863  C C   . THR A 1 111 ? -3.851  11.102  -2.907  1.00 96.26 111 A 1 
ATOM 864  O O   . THR A 1 111 ? -3.843  11.316  -4.117  1.00 94.52 111 A 1 
ATOM 865  C CB  . THR A 1 111 ? -6.303  11.037  -2.451  1.00 96.38 111 A 1 
ATOM 866  O OG1 . THR A 1 111 ? -6.304  12.227  -1.692  1.00 93.12 111 A 1 
ATOM 867  C CG2 . THR A 1 111 ? -7.520  10.199  -2.040  1.00 92.42 111 A 1 
ATOM 868  N N   . LYS A 1 112 ? -2.900  11.561  -2.116  1.00 96.16 112 A 1 
ATOM 869  C CA  . LYS A 1 112 ? -1.824  12.461  -2.538  1.00 95.21 112 A 1 
ATOM 870  C C   . LYS A 1 112 ? -0.473  11.762  -2.521  1.00 95.46 112 A 1 
ATOM 871  O O   . LYS A 1 112 ? -0.229  10.893  -1.700  1.00 93.32 112 A 1 
ATOM 872  C CB  . LYS A 1 112 ? -1.806  13.699  -1.632  1.00 92.84 112 A 1 
ATOM 873  C CG  . LYS A 1 112 ? -3.100  14.513  -1.774  1.00 85.65 112 A 1 
ATOM 874  C CD  . LYS A 1 112 ? -3.104  15.680  -0.794  1.00 75.21 112 A 1 
ATOM 875  C CE  . LYS A 1 112 ? -4.469  16.370  -0.856  1.00 67.78 112 A 1 
ATOM 876  N NZ  . LYS A 1 112 ? -4.652  17.323  0.252   1.00 58.03 112 A 1 
ATOM 877  N N   . ASP A 1 113 ? 0.396   12.183  -3.436  1.00 95.25 113 A 1 
ATOM 878  C CA  . ASP A 1 113 ? 1.812   11.776  -3.507  1.00 95.12 113 A 1 
ATOM 879  C C   . ASP A 1 113 ? 2.027   10.251  -3.483  1.00 95.86 113 A 1 
ATOM 880  O O   . ASP A 1 113 ? 2.998   9.732   -2.934  1.00 94.10 113 A 1 
ATOM 881  C CB  . ASP A 1 113 ? 2.629   12.549  -2.456  1.00 93.17 113 A 1 
ATOM 882  C CG  . ASP A 1 113 ? 2.447   14.063  -2.622  1.00 89.66 113 A 1 
ATOM 883  O OD1 . ASP A 1 113 ? 2.472   14.534  -3.789  1.00 85.23 113 A 1 
ATOM 884  O OD2 . ASP A 1 113 ? 2.229   14.755  -1.595  1.00 83.45 113 A 1 
ATOM 885  N N   . ILE A 1 114 ? 1.101   9.517   -4.119  1.00 96.65 114 A 1 
ATOM 886  C CA  . ILE A 1 114 ? 1.131   8.061   -4.169  1.00 97.22 114 A 1 
ATOM 887  C C   . ILE A 1 114 ? 2.232   7.589   -5.105  1.00 97.36 114 A 1 
ATOM 888  O O   . ILE A 1 114 ? 2.310   7.979   -6.274  1.00 96.43 114 A 1 
ATOM 889  C CB  . ILE A 1 114 ? -0.251  7.510   -4.579  1.00 96.99 114 A 1 
ATOM 890  C CG1 . ILE A 1 114 ? -1.298  7.874   -3.504  1.00 95.02 114 A 1 
ATOM 891  C CG2 . ILE A 1 114 ? -0.211  5.981   -4.793  1.00 95.18 114 A 1 
ATOM 892  C CD1 . ILE A 1 114 ? -2.731  7.575   -3.937  1.00 92.37 114 A 1 
ATOM 893  N N   . ILE A 1 115 ? 3.049   6.662   -4.626  1.00 97.58 115 A 1 
ATOM 894  C CA  . ILE A 1 115 ? 4.019   5.942   -5.440  1.00 97.49 115 A 1 
ATOM 895  C C   . ILE A 1 115 ? 3.258   4.894   -6.248  1.00 97.80 115 A 1 
ATOM 896  O O   . ILE A 1 115 ? 2.702   3.944   -5.696  1.00 97.61 115 A 1 
ATOM 897  C CB  . ILE A 1 115 ? 5.122   5.318   -4.574  1.00 96.46 115 A 1 
ATOM 898  C CG1 . ILE A 1 115 ? 5.838   6.392   -3.709  1.00 94.12 115 A 1 
ATOM 899  C CG2 . ILE A 1 115 ? 6.136   4.584   -5.477  1.00 93.84 115 A 1 
ATOM 900  C CD1 . ILE A 1 115 ? 6.773   5.803   -2.641  1.00 88.55 115 A 1 
ATOM 901  N N   . LEU A 1 116 ? 3.269   5.033   -7.584  1.00 98.11 116 A 1 
ATOM 902  C CA  . LEU A 1 116 ? 2.698   4.038   -8.485  1.00 98.24 116 A 1 
ATOM 903  C C   . LEU A 1 116 ? 3.787   3.016   -8.832  1.00 98.25 116 A 1 
ATOM 904  O O   . LEU A 1 116 ? 4.689   3.350   -9.607  1.00 97.56 116 A 1 
ATOM 905  C CB  . LEU A 1 116 ? 2.141   4.735   -9.729  1.00 98.02 116 A 1 
ATOM 906  C CG  . LEU A 1 116 ? 1.007   5.738   -9.436  1.00 97.63 116 A 1 
ATOM 907  C CD1 . LEU A 1 116 ? 0.604   6.436   -10.738 1.00 96.80 116 A 1 
ATOM 908  C CD2 . LEU A 1 116 ? -0.222  5.057   -8.829  1.00 96.50 116 A 1 
ATOM 909  N N   . PRO A 1 117 ? 3.736   1.772   -8.287  1.00 98.52 117 A 1 
ATOM 910  C CA  . PRO A 1 117 ? 4.854   0.838   -8.405  1.00 98.67 117 A 1 
ATOM 911  C C   . PRO A 1 117 ? 5.141   0.391   -9.836  1.00 98.55 117 A 1 
ATOM 912  O O   . PRO A 1 117 ? 6.276   0.072   -10.170 1.00 97.99 117 A 1 
ATOM 913  C CB  . PRO A 1 117 ? 4.489   -0.357  -7.521  1.00 98.43 117 A 1 
ATOM 914  C CG  . PRO A 1 117 ? 3.508   0.233   -6.514  1.00 97.74 117 A 1 
ATOM 915  C CD  . PRO A 1 117 ? 2.752   1.254   -7.345  1.00 98.41 117 A 1 
ATOM 916  N N   . PHE A 1 118 ? 4.120   0.390   -10.687 1.00 98.66 118 A 1 
ATOM 917  C CA  . PHE A 1 118 ? 4.221   0.023   -12.085 1.00 98.71 118 A 1 
ATOM 918  C C   . PHE A 1 118 ? 3.577   1.058   -12.997 1.00 98.67 118 A 1 
ATOM 919  O O   . PHE A 1 118 ? 2.477   1.550   -12.742 1.00 98.00 118 A 1 
ATOM 920  C CB  . PHE A 1 118 ? 3.607   -1.357  -12.308 1.00 98.72 118 A 1 
ATOM 921  C CG  . PHE A 1 118 ? 4.473   -2.479  -11.779 1.00 98.77 118 A 1 
ATOM 922  C CD1 . PHE A 1 118 ? 5.532   -2.976  -12.557 1.00 98.52 118 A 1 
ATOM 923  C CD2 . PHE A 1 118 ? 4.244   -3.010  -10.499 1.00 98.52 118 A 1 
ATOM 924  C CE1 . PHE A 1 118 ? 6.355   -3.992  -12.078 1.00 98.33 118 A 1 
ATOM 925  C CE2 . PHE A 1 118 ? 5.064   -4.035  -10.007 1.00 98.35 118 A 1 
ATOM 926  C CZ  . PHE A 1 118 ? 6.118   -4.525  -10.797 1.00 98.44 118 A 1 
ATOM 927  N N   . ARG A 1 119 ? 4.247   1.339   -14.111 1.00 98.30 119 A 1 
ATOM 928  C CA  . ARG A 1 119 ? 3.666   2.007   -15.272 1.00 98.26 119 A 1 
ATOM 929  C C   . ARG A 1 119 ? 3.384   0.966   -16.348 1.00 98.48 119 A 1 
ATOM 930  O O   . ARG A 1 119 ? 4.283   0.191   -16.687 1.00 98.07 119 A 1 
ATOM 931  C CB  . ARG A 1 119 ? 4.606   3.113   -15.747 1.00 97.42 119 A 1 
ATOM 932  C CG  . ARG A 1 119 ? 3.983   3.936   -16.873 1.00 91.91 119 A 1 
ATOM 933  C CD  . ARG A 1 119 ? 4.907   5.095   -17.266 1.00 85.28 119 A 1 
ATOM 934  N NE  . ARG A 1 119 ? 4.313   5.902   -18.335 1.00 79.56 119 A 1 
ATOM 935  C CZ  . ARG A 1 119 ? 4.831   7.001   -18.877 1.00 74.16 119 A 1 
ATOM 936  N NH1 . ARG A 1 119 ? 5.987   7.479   -18.485 1.00 68.44 119 A 1 
ATOM 937  N NH2 . ARG A 1 119 ? 4.192   7.631   -19.808 1.00 68.94 119 A 1 
ATOM 938  N N   . VAL A 1 120 ? 2.192   0.985   -16.909 1.00 98.16 120 A 1 
ATOM 939  C CA  . VAL A 1 120 ? 1.795   0.178   -18.061 1.00 98.39 120 A 1 
ATOM 940  C C   . VAL A 1 120 ? 1.720   1.090   -19.281 1.00 98.12 120 A 1 
ATOM 941  O O   . VAL A 1 120 ? 1.106   2.155   -19.223 1.00 97.36 120 A 1 
ATOM 942  C CB  . VAL A 1 120 ? 0.462   -0.544  -17.804 1.00 98.25 120 A 1 
ATOM 943  C CG1 . VAL A 1 120 ? 0.094   -1.453  -18.976 1.00 97.65 120 A 1 
ATOM 944  C CG2 . VAL A 1 120 ? 0.525   -1.403  -16.537 1.00 97.67 120 A 1 
ATOM 945  N N   . ILE A 1 121 ? 2.369   0.694   -20.377 1.00 97.73 121 A 1 
ATOM 946  C CA  . ILE A 1 121 ? 2.377   1.435   -21.634 1.00 97.50 121 A 1 
ATOM 947  C C   . ILE A 1 121 ? 1.828   0.511   -22.722 1.00 97.77 121 A 1 
ATOM 948  O O   . ILE A 1 121 ? 2.580   -0.325  -23.240 1.00 97.32 121 A 1 
ATOM 949  C CB  . ILE A 1 121 ? 3.785   1.972   -21.975 1.00 97.06 121 A 1 
ATOM 950  C CG1 . ILE A 1 121 ? 4.373   2.802   -20.801 1.00 95.73 121 A 1 
ATOM 951  C CG2 . ILE A 1 121 ? 3.717   2.821   -23.262 1.00 95.35 121 A 1 
ATOM 952  C CD1 . ILE A 1 121 ? 5.838   3.241   -21.024 1.00 89.77 121 A 1 
ATOM 953  N N   . PRO A 1 122 ? 0.540   0.623   -23.066 1.00 97.34 122 A 1 
ATOM 954  C CA  . PRO A 1 122 ? -0.049  -0.125  -24.155 1.00 97.19 122 A 1 
ATOM 955  C C   . PRO A 1 122 ? 0.245   0.538   -25.507 1.00 96.91 122 A 1 
ATOM 956  O O   . PRO A 1 122 ? 0.182   1.757   -25.648 1.00 95.77 122 A 1 
ATOM 957  C CB  . PRO A 1 122 ? -1.543  -0.158  -23.848 1.00 96.15 122 A 1 
ATOM 958  C CG  . PRO A 1 122 ? -1.789  1.157   -23.119 1.00 93.37 122 A 1 
ATOM 959  C CD  . PRO A 1 122 ? -0.473  1.407   -22.377 1.00 96.26 122 A 1 
ATOM 960  N N   . LEU A 1 123 ? 0.512   -0.298  -26.513 1.00 96.87 123 A 1 
ATOM 961  C CA  . LEU A 1 123 ? 0.520   0.090   -27.915 1.00 96.78 123 A 1 
ATOM 962  C C   . LEU A 1 123 ? -0.361  -0.902  -28.672 1.00 96.95 123 A 1 
ATOM 963  O O   . LEU A 1 123 ? -0.087  -2.098  -28.679 1.00 96.11 123 A 1 
ATOM 964  C CB  . LEU A 1 123 ? 1.965   0.093   -28.435 1.00 95.53 123 A 1 
ATOM 965  C CG  . LEU A 1 123 ? 2.093   0.551   -29.905 1.00 80.69 123 A 1 
ATOM 966  C CD1 . LEU A 1 123 ? 1.806   2.042   -30.057 1.00 76.86 123 A 1 
ATOM 967  C CD2 . LEU A 1 123 ? 3.502   0.277   -30.416 1.00 76.99 123 A 1 
ATOM 968  N N   . VAL A 1 124 ? -1.402  -0.395  -29.314 1.00 96.00 124 A 1 
ATOM 969  C CA  . VAL A 1 124 ? -2.349  -1.213  -30.067 1.00 95.63 124 A 1 
ATOM 970  C C   . VAL A 1 124 ? -2.405  -0.693  -31.497 1.00 95.82 124 A 1 
ATOM 971  O O   . VAL A 1 124 ? -2.650  0.493   -31.717 1.00 95.02 124 A 1 
ATOM 972  C CB  . VAL A 1 124 ? -3.742  -1.202  -29.422 1.00 94.74 124 A 1 
ATOM 973  C CG1 . VAL A 1 124 ? -4.692  -2.124  -30.182 1.00 92.54 124 A 1 
ATOM 974  C CG2 . VAL A 1 124 ? -3.700  -1.676  -27.964 1.00 92.66 124 A 1 
ATOM 975  N N   . ARG A 1 125 ? -2.194  -1.588  -32.463 1.00 95.44 125 A 1 
ATOM 976  C CA  . ARG A 1 125 ? -2.230  -1.288  -33.893 1.00 95.60 125 A 1 
ATOM 977  C C   . ARG A 1 125 ? -3.194  -2.233  -34.598 1.00 95.58 125 A 1 
ATOM 978  O O   . ARG A 1 125 ? -3.009  -3.439  -34.587 1.00 94.95 125 A 1 
ATOM 979  C CB  . ARG A 1 125 ? -0.799  -1.385  -34.445 1.00 94.75 125 A 1 
ATOM 980  C CG  . ARG A 1 125 ? -0.727  -0.986  -35.915 1.00 85.73 125 A 1 
ATOM 981  C CD  . ARG A 1 125 ? 0.706   -1.186  -36.424 1.00 85.42 125 A 1 
ATOM 982  N NE  . ARG A 1 125 ? 0.836   -0.816  -37.837 1.00 74.78 125 A 1 
ATOM 983  C CZ  . ARG A 1 125 ? 1.821   -1.205  -38.644 1.00 68.35 125 A 1 
ATOM 984  N NH1 . ARG A 1 125 ? 2.785   -1.976  -38.203 1.00 61.62 125 A 1 
ATOM 985  N NH2 . ARG A 1 125 ? 1.837   -0.830  -39.877 1.00 57.58 125 A 1 
ATOM 986  N N   . GLU A 1 126 ? -4.209  -1.679  -35.240 1.00 94.00 126 A 1 
ATOM 987  C CA  . GLU A 1 126 ? -5.113  -2.426  -36.106 1.00 93.22 126 A 1 
ATOM 988  C C   . GLU A 1 126 ? -4.440  -2.656  -37.467 1.00 93.72 126 A 1 
ATOM 989  O O   . GLU A 1 126 ? -4.007  -1.704  -38.122 1.00 92.29 126 A 1 
ATOM 990  C CB  . GLU A 1 126 ? -6.449  -1.684  -36.233 1.00 90.91 126 A 1 
ATOM 991  C CG  . GLU A 1 126 ? -7.219  -1.676  -34.903 1.00 85.74 126 A 1 
ATOM 992  C CD  . GLU A 1 126 ? -8.477  -0.794  -34.895 1.00 82.36 126 A 1 
ATOM 993  O OE1 . GLU A 1 126 ? -8.909  -0.434  -33.763 1.00 76.26 126 A 1 
ATOM 994  O OE2 . GLU A 1 126 ? -8.995  -0.430  -35.976 1.00 76.84 126 A 1 
ATOM 995  N N   . VAL A 1 127 ? -4.346  -3.919  -37.888 1.00 93.12 127 A 1 
ATOM 996  C CA  . VAL A 1 127 ? -3.789  -4.322  -39.184 1.00 92.72 127 A 1 
ATOM 997  C C   . VAL A 1 127 ? -4.937  -4.860  -40.037 1.00 91.68 127 A 1 
ATOM 998  O O   . VAL A 1 127 ? -5.309  -6.031  -39.976 1.00 86.97 127 A 1 
ATOM 999  C CB  . VAL A 1 127 ? -2.645  -5.338  -39.033 1.00 91.76 127 A 1 
ATOM 1000 C CG1 . VAL A 1 127 ? -2.019  -5.653  -40.394 1.00 87.18 127 A 1 
ATOM 1001 C CG2 . VAL A 1 127 ? -1.530  -4.788  -38.129 1.00 88.24 127 A 1 
ATOM 1002 N N   . GLY A 1 128 ? -5.520  -3.982  -40.833 1.00 89.41 128 A 1 
ATOM 1003 C CA  . GLY A 1 128 ? -6.733  -4.297  -41.569 1.00 88.39 128 A 1 
ATOM 1004 C C   . GLY A 1 128 ? -7.917  -4.555  -40.631 1.00 88.48 128 A 1 
ATOM 1005 O O   . GLY A 1 128 ? -8.113  -3.836  -39.652 1.00 85.19 128 A 1 
ATOM 1006 N N   . ARG A 1 129 ? -8.718  -5.580  -40.944 1.00 88.50 129 A 1 
ATOM 1007 C CA  . ARG A 1 129 ? -9.922  -5.956  -40.169 1.00 88.50 129 A 1 
ATOM 1008 C C   . ARG A 1 129 ? -9.797  -7.308  -39.462 1.00 89.95 129 A 1 
ATOM 1009 O O   . ARG A 1 129 ? -10.706 -7.682  -38.731 1.00 86.75 129 A 1 
ATOM 1010 C CB  . ARG A 1 129 ? -11.160 -5.960  -41.067 1.00 84.73 129 A 1 
ATOM 1011 C CG  . ARG A 1 129 ? -11.524 -4.563  -41.585 1.00 77.74 129 A 1 
ATOM 1012 C CD  . ARG A 1 129 ? -12.849 -4.639  -42.340 1.00 68.55 129 A 1 
ATOM 1013 N NE  . ARG A 1 129 ? -13.256 -3.326  -42.872 1.00 61.88 129 A 1 
ATOM 1014 C CZ  . ARG A 1 129 ? -14.356 -3.082  -43.571 1.00 54.81 129 A 1 
ATOM 1015 N NH1 . ARG A 1 129 ? -15.216 -4.026  -43.863 1.00 51.48 129 A 1 
ATOM 1016 N NH2 . ARG A 1 129 ? -14.600 -1.879  -44.008 1.00 49.32 129 A 1 
ATOM 1017 N N   . THR A 1 130 ? -8.709  -8.040  -39.722 1.00 92.77 130 A 1 
ATOM 1018 C CA  . THR A 1 130 ? -8.535  -9.434  -39.297 1.00 93.46 130 A 1 
ATOM 1019 C C   . THR A 1 130 ? -7.364  -9.630  -38.347 1.00 94.79 130 A 1 
ATOM 1020 O O   . THR A 1 130 ? -7.154  -10.745 -37.889 1.00 93.22 130 A 1 
ATOM 1021 C CB  . THR A 1 130 ? -8.352  -10.345 -40.511 1.00 90.70 130 A 1 
ATOM 1022 O OG1 . THR A 1 130 ? -7.290  -9.863  -41.312 1.00 83.36 130 A 1 
ATOM 1023 C CG2 . THR A 1 130 ? -9.606  -10.386 -41.383 1.00 79.55 130 A 1 
ATOM 1024 N N   . LYS A 1 131 ? -6.599  -8.583  -38.062 1.00 95.25 131 A 1 
ATOM 1025 C CA  . LYS A 1 131 ? -5.444  -8.686  -37.180 1.00 95.67 131 A 1 
ATOM 1026 C C   . LYS A 1 131 ? -5.309  -7.457  -36.288 1.00 95.83 131 A 1 
ATOM 1027 O O   . LYS A 1 131 ? -5.524  -6.323  -36.717 1.00 94.71 131 A 1 
ATOM 1028 C CB  . LYS A 1 131 ? -4.189  -8.958  -38.027 1.00 93.80 131 A 1 
ATOM 1029 C CG  . LYS A 1 131 ? -2.987  -9.410  -37.189 1.00 83.83 131 A 1 
ATOM 1030 C CD  . LYS A 1 131 ? -1.808  -9.812  -38.091 1.00 84.07 131 A 1 
ATOM 1031 C CE  . LYS A 1 131 ? -0.649  -10.275 -37.212 1.00 74.68 131 A 1 
ATOM 1032 N NZ  . LYS A 1 131 ? 0.502   -10.811 -37.968 1.00 68.43 131 A 1 
ATOM 1033 N N   . LEU A 1 132 ? -4.911  -7.699  -35.040 1.00 96.44 132 A 1 
ATOM 1034 C CA  . LEU A 1 132 ? -4.586  -6.679  -34.063 1.00 96.48 132 A 1 
ATOM 1035 C C   . LEU A 1 132 ? -3.190  -6.971  -33.503 1.00 97.20 132 A 1 
ATOM 1036 O O   . LEU A 1 132 ? -2.954  -8.040  -32.946 1.00 96.90 132 A 1 
ATOM 1037 C CB  . LEU A 1 132 ? -5.672  -6.684  -32.977 1.00 94.72 132 A 1 
ATOM 1038 C CG  . LEU A 1 132 ? -5.634  -5.475  -32.033 1.00 88.89 132 A 1 
ATOM 1039 C CD1 . LEU A 1 132 ? -6.199  -4.238  -32.723 1.00 86.64 132 A 1 
ATOM 1040 C CD2 . LEU A 1 132 ? -6.500  -5.754  -30.803 1.00 86.13 132 A 1 
ATOM 1041 N N   . GLU A 1 133 ? -2.259  -6.037  -33.659 1.00 97.41 133 A 1 
ATOM 1042 C CA  . GLU A 1 133 ? -0.959  -6.096  -33.009 1.00 97.58 133 A 1 
ATOM 1043 C C   . GLU A 1 133 ? -1.034  -5.363  -31.668 1.00 97.36 133 A 1 
ATOM 1044 O O   . GLU A 1 133 ? -1.426  -4.193  -31.606 1.00 96.47 133 A 1 
ATOM 1045 C CB  . GLU A 1 133 ? 0.125   -5.474  -33.901 1.00 96.92 133 A 1 
ATOM 1046 C CG  . GLU A 1 133 ? 0.425   -6.283  -35.173 1.00 91.68 133 A 1 
ATOM 1047 C CD  . GLU A 1 133 ? 1.367   -5.535  -36.150 1.00 90.57 133 A 1 
ATOM 1048 O OE1 . GLU A 1 133 ? 1.557   -6.025  -37.278 1.00 85.06 133 A 1 
ATOM 1049 O OE2 . GLU A 1 133 ? 1.816   -4.406  -35.830 1.00 86.48 133 A 1 
ATOM 1050 N N   . VAL A 1 134 ? -0.646  -6.042  -30.593 1.00 97.88 134 A 1 
ATOM 1051 C CA  . VAL A 1 134 ? -0.614  -5.463  -29.252 1.00 97.94 134 A 1 
ATOM 1052 C C   . VAL A 1 134 ? 0.789   -5.600  -28.688 1.00 98.18 134 A 1 
ATOM 1053 O O   . VAL A 1 134 ? 1.356   -6.685  -28.647 1.00 97.86 134 A 1 
ATOM 1054 C CB  . VAL A 1 134 ? -1.653  -6.109  -28.317 1.00 97.28 134 A 1 
ATOM 1055 C CG1 . VAL A 1 134 ? -1.619  -5.476  -26.923 1.00 94.87 134 A 1 
ATOM 1056 C CG2 . VAL A 1 134 ? -3.074  -5.937  -28.868 1.00 95.12 134 A 1 
ATOM 1057 N N   . LYS A 1 135 ? 1.336   -4.493  -28.219 1.00 97.99 135 A 1 
ATOM 1058 C CA  . LYS A 1 135 ? 2.553   -4.487  -27.415 1.00 97.91 135 A 1 
ATOM 1059 C C   . LYS A 1 135 ? 2.247   -3.828  -26.083 1.00 98.04 135 A 1 
ATOM 1060 O O   . LYS A 1 135 ? 1.697   -2.728  -26.049 1.00 97.61 135 A 1 
ATOM 1061 C CB  . LYS A 1 135 ? 3.671   -3.792  -28.196 1.00 97.58 135 A 1 
ATOM 1062 C CG  . LYS A 1 135 ? 5.001   -3.771  -27.423 1.00 90.28 135 A 1 
ATOM 1063 C CD  . LYS A 1 135 ? 6.118   -3.166  -28.287 1.00 87.97 135 A 1 
ATOM 1064 C CE  . LYS A 1 135 ? 7.405   -3.177  -27.467 1.00 77.00 135 A 1 
ATOM 1065 N NZ  . LYS A 1 135 ? 8.597   -2.787  -28.257 1.00 71.26 135 A 1 
ATOM 1066 N N   . VAL A 1 136 ? 2.616   -4.475  -24.987 1.00 98.22 136 A 1 
ATOM 1067 C CA  . VAL A 1 136 ? 2.477   -3.905  -23.650 1.00 98.33 136 A 1 
ATOM 1068 C C   . VAL A 1 136 ? 3.837   -3.897  -22.984 1.00 98.31 136 A 1 
ATOM 1069 O O   . VAL A 1 136 ? 4.473   -4.933  -22.849 1.00 98.16 136 A 1 
ATOM 1070 C CB  . VAL A 1 136 ? 1.434   -4.646  -22.795 1.00 98.35 136 A 1 
ATOM 1071 C CG1 . VAL A 1 136 ? 1.294   -4.006  -21.417 1.00 97.86 136 A 1 
ATOM 1072 C CG2 . VAL A 1 136 ? 0.060   -4.618  -23.478 1.00 97.87 136 A 1 
ATOM 1073 N N   . VAL A 1 137 ? 4.280   -2.712  -22.570 1.00 98.21 137 A 1 
ATOM 1074 C CA  . VAL A 1 137 ? 5.494   -2.528  -21.783 1.00 98.20 137 A 1 
ATOM 1075 C C   . VAL A 1 137 ? 5.089   -2.228  -20.349 1.00 98.30 137 A 1 
ATOM 1076 O O   . VAL A 1 137 ? 4.252   -1.359  -20.104 1.00 98.21 137 A 1 
ATOM 1077 C CB  . VAL A 1 137 ? 6.377   -1.407  -22.357 1.00 97.93 137 A 1 
ATOM 1078 C CG1 . VAL A 1 137 ? 7.674   -1.267  -21.568 1.00 96.87 137 A 1 
ATOM 1079 C CG2 . VAL A 1 137 ? 6.735   -1.657  -23.829 1.00 96.89 137 A 1 
ATOM 1080 N N   . ILE A 1 138 ? 5.708   -2.924  -19.401 1.00 98.40 138 A 1 
ATOM 1081 C CA  . ILE A 1 138 ? 5.598   -2.609  -17.976 1.00 98.55 138 A 1 
ATOM 1082 C C   . ILE A 1 138 ? 6.936   -2.089  -17.471 1.00 98.48 138 A 1 
ATOM 1083 O O   . ILE A 1 138 ? 7.997   -2.618  -17.815 1.00 98.13 138 A 1 
ATOM 1084 C CB  . ILE A 1 138 ? 5.058   -3.790  -17.149 1.00 98.42 138 A 1 
ATOM 1085 C CG1 . ILE A 1 138 ? 5.978   -5.032  -17.193 1.00 97.24 138 A 1 
ATOM 1086 C CG2 . ILE A 1 138 ? 3.634   -4.132  -17.611 1.00 96.40 138 A 1 
ATOM 1087 C CD1 . ILE A 1 138 ? 5.575   -6.118  -16.187 1.00 96.39 138 A 1 
ATOM 1088 N N   . LYS A 1 139 ? 6.905   -1.045  -16.645 1.00 98.44 139 A 1 
ATOM 1089 C CA  . LYS A 1 139 ? 8.090   -0.449  -16.019 1.00 98.30 139 A 1 
ATOM 1090 C C   . LYS A 1 139 ? 7.898   -0.420  -14.508 1.00 98.40 139 A 1 
ATOM 1091 O O   . LYS A 1 139 ? 6.909   0.137   -14.037 1.00 98.18 139 A 1 
ATOM 1092 C CB  . LYS A 1 139 ? 8.370   0.957   -16.560 1.00 97.97 139 A 1 
ATOM 1093 C CG  . LYS A 1 139 ? 8.543   0.980   -18.085 1.00 93.88 139 A 1 
ATOM 1094 C CD  . LYS A 1 139 ? 9.131   2.310   -18.584 1.00 90.72 139 A 1 
ATOM 1095 C CE  . LYS A 1 139 ? 9.158   2.272   -20.114 1.00 82.98 139 A 1 
ATOM 1096 N NZ  . LYS A 1 139 ? 10.365  2.916   -20.704 1.00 76.11 139 A 1 
ATOM 1097 N N   . SER A 1 140 ? 8.847   -0.984  -13.769 1.00 98.49 140 A 1 
ATOM 1098 C CA  . SER A 1 140 ? 8.858   -0.911  -12.314 1.00 98.55 140 A 1 
ATOM 1099 C C   . SER A 1 140 ? 9.425   0.435   -11.838 1.00 98.33 140 A 1 
ATOM 1100 O O   . SER A 1 140 ? 10.509  0.840   -12.256 1.00 97.52 140 A 1 
ATOM 1101 C CB  . SER A 1 140 ? 9.634   -2.097  -11.724 1.00 98.21 140 A 1 
ATOM 1102 O OG  . SER A 1 140 ? 10.920  -2.197  -12.290 1.00 97.00 140 A 1 
ATOM 1103 N N   . ASN A 1 141 ? 8.700   1.133   -10.968 1.00 98.45 141 A 1 
ATOM 1104 C CA  . ASN A 1 141 ? 8.991   2.487   -10.506 1.00 98.15 141 A 1 
ATOM 1105 C C   . ASN A 1 141 ? 9.277   2.516   -8.995  1.00 97.90 141 A 1 
ATOM 1106 O O   . ASN A 1 141 ? 8.579   3.149   -8.214  1.00 96.50 141 A 1 
ATOM 1107 C CB  . ASN A 1 141 ? 7.842   3.416   -10.929 1.00 97.37 141 A 1 
ATOM 1108 C CG  . ASN A 1 141 ? 8.106   4.859   -10.559 1.00 92.69 141 A 1 
ATOM 1109 O OD1 . ASN A 1 141 ? 9.202   5.377   -10.733 1.00 85.59 141 A 1 
ATOM 1110 N ND2 . ASN A 1 141 ? 7.116   5.559   -10.050 1.00 84.45 141 A 1 
ATOM 1111 N N   . PHE A 1 142 ? 10.303  1.785   -8.578  1.00 97.81 142 A 1 
ATOM 1112 C CA  . PHE A 1 142 ? 10.756  1.726   -7.187  1.00 97.95 142 A 1 
ATOM 1113 C C   . PHE A 1 142 ? 12.247  1.367   -7.128  1.00 98.01 142 A 1 
ATOM 1114 O O   . PHE A 1 142 ? 12.879  1.118   -8.154  1.00 97.30 142 A 1 
ATOM 1115 C CB  . PHE A 1 142 ? 9.886   0.748   -6.390  1.00 97.96 142 A 1 
ATOM 1116 C CG  . PHE A 1 142 ? 9.712   -0.617  -7.021  1.00 98.32 142 A 1 
ATOM 1117 C CD1 . PHE A 1 142 ? 8.606   -0.863  -7.854  1.00 97.96 142 A 1 
ATOM 1118 C CD2 . PHE A 1 142 ? 10.626  -1.644  -6.764  1.00 97.83 142 A 1 
ATOM 1119 C CE1 . PHE A 1 142 ? 8.425   -2.124  -8.441  1.00 97.60 142 A 1 
ATOM 1120 C CE2 . PHE A 1 142 ? 10.454  -2.914  -7.353  1.00 97.73 142 A 1 
ATOM 1121 C CZ  . PHE A 1 142 ? 9.354   -3.150  -8.186  1.00 97.87 142 A 1 
ATOM 1122 N N   . LYS A 1 143 ? 12.846  1.364   -5.930  1.00 96.88 143 A 1 
ATOM 1123 C CA  . LYS A 1 143 ? 14.283  1.136   -5.754  1.00 96.74 143 A 1 
ATOM 1124 C C   . LYS A 1 143 ? 14.736  -0.188  -6.384  1.00 97.33 143 A 1 
ATOM 1125 O O   . LYS A 1 143 ? 14.097  -1.207  -6.152  1.00 96.91 143 A 1 
ATOM 1126 C CB  . LYS A 1 143 ? 14.655  1.157   -4.265  1.00 94.74 143 A 1 
ATOM 1127 C CG  . LYS A 1 143 ? 14.480  2.546   -3.618  1.00 86.25 143 A 1 
ATOM 1128 C CD  . LYS A 1 143 ? 14.947  2.503   -2.158  1.00 82.84 143 A 1 
ATOM 1129 C CE  . LYS A 1 143 ? 14.825  3.886   -1.507  1.00 72.89 143 A 1 
ATOM 1130 N NZ  . LYS A 1 143 ? 15.349  3.879   -0.115  1.00 65.67 143 A 1 
ATOM 1131 N N   . PRO A 1 144 ? 15.890  -0.211  -7.102  1.00 96.72 144 A 1 
ATOM 1132 C CA  . PRO A 1 144 ? 16.404  -1.431  -7.736  1.00 97.19 144 A 1 
ATOM 1133 C C   . PRO A 1 144 ? 16.682  -2.596  -6.784  1.00 96.83 144 A 1 
ATOM 1134 O O   . PRO A 1 144 ? 16.664  -3.743  -7.210  1.00 95.66 144 A 1 
ATOM 1135 C CB  . PRO A 1 144 ? 17.702  -1.005  -8.435  1.00 96.81 144 A 1 
ATOM 1136 C CG  . PRO A 1 144 ? 17.510  0.486   -8.675  1.00 94.80 144 A 1 
ATOM 1137 C CD  . PRO A 1 144 ? 16.696  0.934   -7.469  1.00 97.14 144 A 1 
ATOM 1138 N N   . SER A 1 145 ? 16.963  -2.297  -5.515  1.00 97.09 145 A 1 
ATOM 1139 C CA  . SER A 1 145 ? 17.208  -3.304  -4.475  1.00 96.59 145 A 1 
ATOM 1140 C C   . SER A 1 145 ? 15.946  -4.016  -3.989  1.00 96.37 145 A 1 
ATOM 1141 O O   . SER A 1 145 ? 16.045  -4.954  -3.203  1.00 94.47 145 A 1 
ATOM 1142 C CB  . SER A 1 145 ? 17.905  -2.636  -3.279  1.00 95.77 145 A 1 
ATOM 1143 O OG  . SER A 1 145 ? 17.098  -1.595  -2.749  1.00 92.94 145 A 1 
ATOM 1144 N N   . LEU A 1 146 ? 14.766  -3.552  -4.397  1.00 97.05 146 A 1 
ATOM 1145 C CA  . LEU A 1 146 ? 13.495  -4.143  -4.002  1.00 97.00 146 A 1 
ATOM 1146 C C   . LEU A 1 146 ? 12.960  -5.033  -5.125  1.00 97.25 146 A 1 
ATOM 1147 O O   . LEU A 1 146 ? 13.135  -4.740  -6.304  1.00 96.69 146 A 1 
ATOM 1148 C CB  . LEU A 1 146 ? 12.488  -3.046  -3.626  1.00 96.69 146 A 1 
ATOM 1149 C CG  . LEU A 1 146 ? 12.939  -2.107  -2.495  1.00 95.88 146 A 1 
ATOM 1150 C CD1 . LEU A 1 146 ? 11.846  -1.064  -2.224  1.00 94.06 146 A 1 
ATOM 1151 C CD2 . LEU A 1 146 ? 13.219  -2.855  -1.184  1.00 93.71 146 A 1 
ATOM 1152 N N   . LEU A 1 147 ? 12.274  -6.103  -4.754  1.00 97.06 147 A 1 
ATOM 1153 C CA  . LEU A 1 147 ? 11.647  -7.041  -5.673  1.00 97.13 147 A 1 
ATOM 1154 C C   . LEU A 1 147 ? 10.128  -6.973  -5.541  1.00 97.41 147 A 1 
ATOM 1155 O O   . LEU A 1 147 ? 9.592   -7.210  -4.459  1.00 96.76 147 A 1 
ATOM 1156 C CB  . LEU A 1 147 ? 12.171  -8.457  -5.422  1.00 95.80 147 A 1 
ATOM 1157 C CG  . LEU A 1 147 ? 13.670  -8.658  -5.737  1.00 91.56 147 A 1 
ATOM 1158 C CD1 . LEU A 1 147 ? 14.104  -10.065 -5.310  1.00 87.55 147 A 1 
ATOM 1159 C CD2 . LEU A 1 147 ? 13.962  -8.501  -7.226  1.00 86.91 147 A 1 
ATOM 1160 N N   . ALA A 1 148 ? 9.435   -6.693  -6.633  1.00 97.87 148 A 1 
ATOM 1161 C CA  . ALA A 1 148 ? 8.023   -6.999  -6.736  1.00 97.93 148 A 1 
ATOM 1162 C C   . ALA A 1 148 ? 7.832   -8.498  -6.997  1.00 97.67 148 A 1 
ATOM 1163 O O   . ALA A 1 148 ? 8.665   -9.135  -7.638  1.00 96.98 148 A 1 
ATOM 1164 C CB  . ALA A 1 148 ? 7.379   -6.162  -7.832  1.00 97.96 148 A 1 
ATOM 1165 N N   . GLN A 1 149 ? 6.708   -9.041  -6.549  1.00 97.99 149 A 1 
ATOM 1166 C CA  . GLN A 1 149 ? 6.339   -10.440 -6.752  1.00 97.87 149 A 1 
ATOM 1167 C C   . GLN A 1 149 ? 4.872   -10.576 -7.172  1.00 98.27 149 A 1 
ATOM 1168 O O   . GLN A 1 149 ? 4.110   -9.609  -7.123  1.00 97.91 149 A 1 
ATOM 1169 C CB  . GLN A 1 149 ? 6.663   -11.240 -5.477  1.00 95.69 149 A 1 
ATOM 1170 C CG  . GLN A 1 149 ? 5.792   -10.852 -4.276  1.00 89.53 149 A 1 
ATOM 1171 C CD  . GLN A 1 149 ? 6.132   -11.627 -3.013  1.00 90.44 149 A 1 
ATOM 1172 O OE1 . GLN A 1 149 ? 7.147   -12.302 -2.918  1.00 83.00 149 A 1 
ATOM 1173 N NE2 . GLN A 1 149 ? 5.301   -11.546 -1.996  1.00 80.53 149 A 1 
ATOM 1174 N N   . LYS A 1 150 ? 4.499   -11.793 -7.592  1.00 97.13 150 A 1 
ATOM 1175 C CA  . LYS A 1 150 ? 3.140   -12.159 -8.003  1.00 97.69 150 A 1 
ATOM 1176 C C   . LYS A 1 150 ? 2.563   -11.201 -9.047  1.00 98.16 150 A 1 
ATOM 1177 O O   . LYS A 1 150 ? 1.429   -10.737 -8.942  1.00 97.81 150 A 1 
ATOM 1178 C CB  . LYS A 1 150 ? 2.223   -12.298 -6.780  1.00 96.91 150 A 1 
ATOM 1179 C CG  . LYS A 1 150 ? 2.708   -13.293 -5.724  1.00 95.26 150 A 1 
ATOM 1180 C CD  . LYS A 1 150 ? 1.699   -13.301 -4.560  1.00 91.63 150 A 1 
ATOM 1181 C CE  . LYS A 1 150 ? 2.215   -14.023 -3.331  1.00 84.81 150 A 1 
ATOM 1182 N NZ  . LYS A 1 150 ? 1.434   -13.596 -2.132  1.00 77.70 150 A 1 
ATOM 1183 N N   . ILE A 1 151 ? 3.381   -10.865 -10.045 1.00 98.20 151 A 1 
ATOM 1184 C CA  . ILE A 1 151 ? 3.001   -9.916  -11.077 1.00 98.51 151 A 1 
ATOM 1185 C C   . ILE A 1 151 ? 2.132   -10.627 -12.098 1.00 98.51 151 A 1 
ATOM 1186 O O   . ILE A 1 151 ? 2.532   -11.635 -12.681 1.00 98.33 151 A 1 
ATOM 1187 C CB  . ILE A 1 151 ? 4.251   -9.283  -11.718 1.00 98.45 151 A 1 
ATOM 1188 C CG1 . ILE A 1 151 ? 5.097   -8.547  -10.650 1.00 97.59 151 A 1 
ATOM 1189 C CG2 . ILE A 1 151 ? 3.865   -8.308  -12.839 1.00 97.87 151 A 1 
ATOM 1190 C CD1 . ILE A 1 151 ? 6.554   -8.391  -11.076 1.00 92.88 151 A 1 
ATOM 1191 N N   . GLU A 1 152 ? 0.950   -10.075 -12.338 1.00 98.79 152 A 1 
ATOM 1192 C CA  . GLU A 1 152 ? 0.033   -10.515 -13.370 1.00 98.72 152 A 1 
ATOM 1193 C C   . GLU A 1 152 ? -0.444  -9.303  -14.170 1.00 98.73 152 A 1 
ATOM 1194 O O   . GLU A 1 152 ? -0.837  -8.291  -13.602 1.00 98.51 152 A 1 
ATOM 1195 C CB  . GLU A 1 152 ? -1.129  -11.311 -12.742 1.00 98.35 152 A 1 
ATOM 1196 C CG  . GLU A 1 152 ? -2.076  -11.902 -13.788 1.00 94.89 152 A 1 
ATOM 1197 C CD  . GLU A 1 152 ? -3.169  -12.802 -13.183 1.00 94.12 152 A 1 
ATOM 1198 O OE1 . GLU A 1 152 ? -4.359  -12.518 -13.412 1.00 87.78 152 A 1 
ATOM 1199 O OE2 . GLU A 1 152 ? -2.839  -13.838 -12.560 1.00 89.05 152 A 1 
ATOM 1200 N N   . VAL A 1 153 ? -0.386  -9.403  -15.499 1.00 98.71 153 A 1 
ATOM 1201 C CA  . VAL A 1 153 ? -0.931  -8.404  -16.421 1.00 98.80 153 A 1 
ATOM 1202 C C   . VAL A 1 153 ? -2.017  -9.072  -17.238 1.00 98.74 153 A 1 
ATOM 1203 O O   . VAL A 1 153 ? -1.771  -10.107 -17.858 1.00 98.59 153 A 1 
ATOM 1204 C CB  . VAL A 1 153 ? 0.160   -7.808  -17.327 1.00 98.69 153 A 1 
ATOM 1205 C CG1 . VAL A 1 153 ? -0.392  -6.680  -18.196 1.00 98.29 153 A 1 
ATOM 1206 C CG2 . VAL A 1 153 ? 1.342   -7.256  -16.524 1.00 98.28 153 A 1 
ATOM 1207 N N   . ARG A 1 154 ? -3.217  -8.501  -17.237 1.00 98.73 154 A 1 
ATOM 1208 C CA  . ARG A 1 154 ? -4.357  -8.977  -18.019 1.00 98.72 154 A 1 
ATOM 1209 C C   . ARG A 1 154 ? -4.645  -8.007  -19.148 1.00 98.76 154 A 1 
ATOM 1210 O O   . ARG A 1 154 ? -4.998  -6.854  -18.906 1.00 98.46 154 A 1 
ATOM 1211 C CB  . ARG A 1 154 ? -5.593  -9.165  -17.129 1.00 98.34 154 A 1 
ATOM 1212 C CG  . ARG A 1 154 ? -5.396  -10.232 -16.041 1.00 90.88 154 A 1 
ATOM 1213 C CD  . ARG A 1 154 ? -6.648  -10.372 -15.171 1.00 90.71 154 A 1 
ATOM 1214 N NE  . ARG A 1 154 ? -7.780  -10.903 -15.933 1.00 84.81 154 A 1 
ATOM 1215 C CZ  . ARG A 1 154 ? -8.144  -12.172 -16.053 1.00 81.34 154 A 1 
ATOM 1216 N NH1 . ARG A 1 154 ? -7.527  -13.150 -15.434 1.00 70.37 154 A 1 
ATOM 1217 N NH2 . ARG A 1 154 ? -9.152  -12.501 -16.793 1.00 74.26 154 A 1 
ATOM 1218 N N   . ILE A 1 155 ? -4.476  -8.490  -20.379 1.00 98.61 155 A 1 
ATOM 1219 C CA  . ILE A 1 155 ? -4.669  -7.721  -21.608 1.00 98.54 155 A 1 
ATOM 1220 C C   . ILE A 1 155 ? -5.963  -8.218  -22.251 1.00 98.56 155 A 1 
ATOM 1221 O O   . ILE A 1 155 ? -5.979  -9.343  -22.753 1.00 98.22 155 A 1 
ATOM 1222 C CB  . ILE A 1 155 ? -3.463  -7.897  -22.547 1.00 98.51 155 A 1 
ATOM 1223 C CG1 . ILE A 1 155 ? -2.134  -7.534  -21.861 1.00 98.15 155 A 1 
ATOM 1224 C CG2 . ILE A 1 155 ? -3.672  -7.041  -23.818 1.00 98.11 155 A 1 
ATOM 1225 C CD1 . ILE A 1 155 ? -0.899  -8.055  -22.622 1.00 97.16 155 A 1 
ATOM 1226 N N   . PRO A 1 156 ? -7.043  -7.435  -22.234 1.00 98.31 156 A 1 
ATOM 1227 C CA  . PRO A 1 156 ? -8.304  -7.850  -22.829 1.00 98.14 156 A 1 
ATOM 1228 C C   . PRO A 1 156 ? -8.180  -8.082  -24.331 1.00 98.18 156 A 1 
ATOM 1229 O O   . PRO A 1 156 ? -7.458  -7.365  -25.022 1.00 97.65 156 A 1 
ATOM 1230 C CB  . PRO A 1 156 ? -9.304  -6.738  -22.512 1.00 97.70 156 A 1 
ATOM 1231 C CG  . PRO A 1 156 ? -8.693  -6.039  -21.308 1.00 96.00 156 A 1 
ATOM 1232 C CD  . PRO A 1 156 ? -7.201  -6.161  -21.567 1.00 97.71 156 A 1 
ATOM 1233 N N   . THR A 1 157 ? -8.914  -9.067  -24.842 1.00 97.83 157 A 1 
ATOM 1234 C CA  . THR A 1 157 ? -8.997  -9.377  -26.270 1.00 97.85 157 A 1 
ATOM 1235 C C   . THR A 1 157 ? -10.421 -9.158  -26.788 1.00 97.37 157 A 1 
ATOM 1236 O O   . THR A 1 157 ? -11.385 -9.271  -26.018 1.00 96.76 157 A 1 
ATOM 1237 C CB  . THR A 1 157 ? -8.513  -10.799 -26.575 1.00 97.80 157 A 1 
ATOM 1238 O OG1 . THR A 1 157 ? -9.282  -11.755 -25.886 1.00 96.46 157 A 1 
ATOM 1239 C CG2 . THR A 1 157 ? -7.053  -11.001 -26.176 1.00 95.71 157 A 1 
ATOM 1240 N N   . PRO A 1 158 ? -10.587 -8.833  -28.090 1.00 96.54 158 A 1 
ATOM 1241 C CA  . PRO A 1 158 ? -11.913 -8.726  -28.684 1.00 96.17 158 A 1 
ATOM 1242 C C   . PRO A 1 158 ? -12.698 -10.039 -28.612 1.00 96.13 158 A 1 
ATOM 1243 O O   . PRO A 1 158 ? -12.118 -11.120 -28.699 1.00 95.65 158 A 1 
ATOM 1244 C CB  . PRO A 1 158 ? -11.681 -8.299  -30.139 1.00 95.48 158 A 1 
ATOM 1245 C CG  . PRO A 1 158 ? -10.288 -7.670  -30.119 1.00 94.26 158 A 1 
ATOM 1246 C CD  . PRO A 1 158 ? -9.567  -8.477  -29.056 1.00 95.73 158 A 1 
ATOM 1247 N N   . LEU A 1 159 ? -14.014 -9.959  -28.538 1.00 94.85 159 A 1 
ATOM 1248 C CA  . LEU A 1 159 ? -14.895 -11.136 -28.504 1.00 94.38 159 A 1 
ATOM 1249 C C   . LEU A 1 159 ? -14.833 -11.983 -29.780 1.00 94.63 159 A 1 
ATOM 1250 O O   . LEU A 1 159 ? -15.123 -13.172 -29.742 1.00 93.40 159 A 1 
ATOM 1251 C CB  . LEU A 1 159 ? -16.345 -10.684 -28.269 1.00 92.94 159 A 1 
ATOM 1252 C CG  . LEU A 1 159 ? -16.611 -9.965  -26.939 1.00 89.60 159 A 1 
ATOM 1253 C CD1 . LEU A 1 159 ? -18.073 -9.524  -26.880 1.00 84.04 159 A 1 
ATOM 1254 C CD2 . LEU A 1 159 ? -16.325 -10.850 -25.730 1.00 83.76 159 A 1 
ATOM 1255 N N   . ASN A 1 160 ? -14.454 -11.381 -30.901 1.00 94.50 160 A 1 
ATOM 1256 C CA  . ASN A 1 160 ? -14.285 -12.052 -32.186 1.00 94.68 160 A 1 
ATOM 1257 C C   . ASN A 1 160 ? -12.851 -12.558 -32.416 1.00 95.50 160 A 1 
ATOM 1258 O O   . ASN A 1 160 ? -12.447 -12.734 -33.562 1.00 95.38 160 A 1 
ATOM 1259 C CB  . ASN A 1 160 ? -14.788 -11.129 -33.302 1.00 94.01 160 A 1 
ATOM 1260 C CG  . ASN A 1 160 ? -13.917 -9.896  -33.485 1.00 93.44 160 A 1 
ATOM 1261 O OD1 . ASN A 1 160 ? -13.622 -9.162  -32.558 1.00 87.81 160 A 1 
ATOM 1262 N ND2 . ASN A 1 160 ? -13.500 -9.614  -34.696 1.00 88.13 160 A 1 
ATOM 1263 N N   . THR A 1 161 ? -12.068 -12.769 -31.359 1.00 96.22 161 A 1 
ATOM 1264 C CA  . THR A 1 161 ? -10.730 -13.354 -31.460 1.00 96.73 161 A 1 
ATOM 1265 C C   . THR A 1 161 ? -10.826 -14.826 -31.863 1.00 96.73 161 A 1 
ATOM 1266 O O   . THR A 1 161 ? -11.537 -15.592 -31.220 1.00 96.01 161 A 1 
ATOM 1267 C CB  . THR A 1 161 ? -9.980  -13.193 -30.133 1.00 96.86 161 A 1 
ATOM 1268 O OG1 . THR A 1 161 ? -9.811  -11.818 -29.867 1.00 95.40 161 A 1 
ATOM 1269 C CG2 . THR A 1 161 ? -8.587  -13.812 -30.154 1.00 95.12 161 A 1 
ATOM 1270 N N   . SER A 1 162 ? -10.094 -15.223 -32.900 1.00 96.79 162 A 1 
ATOM 1271 C CA  . SER A 1 162 ? -9.974  -16.611 -33.350 1.00 96.41 162 A 1 
ATOM 1272 C C   . SER A 1 162 ? -8.716  -17.295 -32.836 1.00 96.65 162 A 1 
ATOM 1273 O O   . SER A 1 162 ? -8.725  -18.497 -32.597 1.00 95.10 162 A 1 
ATOM 1274 C CB  . SER A 1 162 ? -9.984  -16.690 -34.880 1.00 95.11 162 A 1 
ATOM 1275 O OG  . SER A 1 162 ? -8.991  -15.862 -35.443 1.00 90.33 162 A 1 
ATOM 1276 N N   . GLY A 1 163 ? -7.634  -16.531 -32.640 1.00 97.13 163 A 1 
ATOM 1277 C CA  . GLY A 1 163 ? -6.362  -17.033 -32.163 1.00 97.09 163 A 1 
ATOM 1278 C C   . GLY A 1 163 ? -5.463  -15.904 -31.677 1.00 97.56 163 A 1 
ATOM 1279 O O   . GLY A 1 163 ? -5.667  -14.739 -32.003 1.00 96.88 163 A 1 
ATOM 1280 N N   . VAL A 1 164 ? -4.467  -16.269 -30.880 1.00 97.66 164 A 1 
ATOM 1281 C CA  . VAL A 1 164 ? -3.479  -15.323 -30.355 1.00 97.89 164 A 1 
ATOM 1282 C C   . VAL A 1 164 ? -2.102  -15.964 -30.379 1.00 97.66 164 A 1 
ATOM 1283 O O   . VAL A 1 164 ? -1.902  -17.032 -29.804 1.00 96.72 164 A 1 
ATOM 1284 C CB  . VAL A 1 164 ? -3.819  -14.848 -28.932 1.00 97.44 164 A 1 
ATOM 1285 C CG1 . VAL A 1 164 ? -2.793  -13.839 -28.429 1.00 95.79 164 A 1 
ATOM 1286 C CG2 . VAL A 1 164 ? -5.196  -14.178 -28.862 1.00 96.00 164 A 1 
ATOM 1287 N N   . GLN A 1 165 ? -1.136  -15.276 -30.988 1.00 98.01 165 A 1 
ATOM 1288 C CA  . GLN A 1 165 ? 0.282   -15.587 -30.869 1.00 97.77 165 A 1 
ATOM 1289 C C   . GLN A 1 165 ? 0.917   -14.597 -29.895 1.00 97.96 165 A 1 
ATOM 1290 O O   . GLN A 1 165 ? 0.727   -13.392 -30.024 1.00 97.07 165 A 1 
ATOM 1291 C CB  . GLN A 1 165 ? 0.960   -15.535 -32.233 1.00 96.64 165 A 1 
ATOM 1292 C CG  . GLN A 1 165 ? 0.378   -16.584 -33.198 1.00 88.23 165 A 1 
ATOM 1293 C CD  . GLN A 1 165 ? 1.052   -16.568 -34.563 1.00 79.93 165 A 1 
ATOM 1294 O OE1 . GLN A 1 165 ? 2.085   -15.959 -34.770 1.00 70.64 165 A 1 
ATOM 1295 N NE2 . GLN A 1 165 ? 0.494   -17.246 -35.539 1.00 66.75 165 A 1 
ATOM 1296 N N   . VAL A 1 166 ? 1.658   -15.098 -28.920 1.00 97.94 166 A 1 
ATOM 1297 C CA  . VAL A 1 166 ? 2.247   -14.276 -27.862 1.00 97.87 166 A 1 
ATOM 1298 C C   . VAL A 1 166 ? 3.746   -14.533 -27.772 1.00 97.70 166 A 1 
ATOM 1299 O O   . VAL A 1 166 ? 4.180   -15.678 -27.820 1.00 96.64 166 A 1 
ATOM 1300 C CB  . VAL A 1 166 ? 1.574   -14.529 -26.502 1.00 96.29 166 A 1 
ATOM 1301 C CG1 . VAL A 1 166 ? 2.133   -13.595 -25.436 1.00 87.73 166 A 1 
ATOM 1302 C CG2 . VAL A 1 166 ? 0.064   -14.277 -26.556 1.00 88.17 166 A 1 
ATOM 1303 N N   . ILE A 1 167 ? 4.529   -13.472 -27.619 1.00 97.64 167 A 1 
ATOM 1304 C CA  . ILE A 1 167 ? 5.966   -13.515 -27.379 1.00 97.42 167 A 1 
ATOM 1305 C C   . ILE A 1 167 ? 6.282   -12.649 -26.166 1.00 97.71 167 A 1 
ATOM 1306 O O   . ILE A 1 167 ? 5.970   -11.451 -26.140 1.00 97.06 167 A 1 
ATOM 1307 C CB  . ILE A 1 167 ? 6.760   -13.073 -28.626 1.00 95.92 167 A 1 
ATOM 1308 C CG1 . ILE A 1 167 ? 6.398   -13.935 -29.860 1.00 88.56 167 A 1 
ATOM 1309 C CG2 . ILE A 1 167 ? 8.270   -13.134 -28.341 1.00 87.15 167 A 1 
ATOM 1310 C CD1 . ILE A 1 167 ? 7.025   -13.451 -31.175 1.00 78.77 167 A 1 
ATOM 1311 N N   . CYS A 1 168 ? 6.933   -13.228 -25.163 1.00 96.80 168 A 1 
ATOM 1312 C CA  . CYS A 1 168 ? 7.494   -12.493 -24.037 1.00 96.65 168 A 1 
ATOM 1313 C C   . CYS A 1 168 ? 8.845   -13.093 -23.648 1.00 96.03 168 A 1 
ATOM 1314 O O   . CYS A 1 168 ? 8.998   -14.313 -23.592 1.00 93.72 168 A 1 
ATOM 1315 C CB  . CYS A 1 168 ? 6.502   -12.458 -22.866 1.00 95.22 168 A 1 
ATOM 1316 S SG  . CYS A 1 168 ? 6.103   -14.104 -22.213 1.00 95.97 168 A 1 
ATOM 1317 N N   . MET A 1 169 ? 9.831   -12.228 -23.357 1.00 95.02 169 A 1 
ATOM 1318 C CA  . MET A 1 169 ? 11.182  -12.635 -22.942 1.00 94.37 169 A 1 
ATOM 1319 C C   . MET A 1 169 ? 11.299  -12.856 -21.432 1.00 94.51 169 A 1 
ATOM 1320 O O   . MET A 1 169 ? 12.338  -13.287 -20.941 1.00 90.81 169 A 1 
ATOM 1321 C CB  . MET A 1 169 ? 12.195  -11.570 -23.381 1.00 91.94 169 A 1 
ATOM 1322 C CG  . MET A 1 169 ? 12.241  -11.357 -24.895 1.00 85.80 169 A 1 
ATOM 1323 S SD  . MET A 1 169 ? 12.600  -12.813 -25.908 1.00 74.45 169 A 1 
ATOM 1324 C CE  . MET A 1 169 ? 14.258  -13.234 -25.336 1.00 65.55 169 A 1 
ATOM 1325 N N   . LYS A 1 170 ? 10.278  -12.525 -20.677 1.00 95.89 170 A 1 
ATOM 1326 C CA  . LYS A 1 170 ? 10.257  -12.701 -19.239 1.00 96.27 170 A 1 
ATOM 1327 C C   . LYS A 1 170 ? 8.889   -13.197 -18.795 1.00 97.02 170 A 1 
ATOM 1328 O O   . LYS A 1 170 ? 7.882   -12.666 -19.251 1.00 95.10 170 A 1 
ATOM 1329 C CB  . LYS A 1 170 ? 10.651  -11.390 -18.547 1.00 93.57 170 A 1 
ATOM 1330 C CG  . LYS A 1 170 ? 10.796  -11.588 -17.034 1.00 81.96 170 A 1 
ATOM 1331 C CD  . LYS A 1 170 ? 11.320  -10.342 -16.322 1.00 76.59 170 A 1 
ATOM 1332 C CE  . LYS A 1 170 ? 11.474  -10.699 -14.852 1.00 68.35 170 A 1 
ATOM 1333 N NZ  . LYS A 1 170 ? 12.095  -9.614  -14.053 1.00 60.21 170 A 1 
ATOM 1334 N N   . GLY A 1 171 ? 8.898   -14.128 -17.863 1.00 96.33 171 A 1 
ATOM 1335 C CA  . GLY A 1 171 ? 7.681   -14.735 -17.373 1.00 96.88 171 A 1 
ATOM 1336 C C   . GLY A 1 171 ? 7.010   -15.614 -18.423 1.00 97.20 171 A 1 
ATOM 1337 O O   . GLY A 1 171 ? 7.607   -16.007 -19.422 1.00 95.11 171 A 1 
ATOM 1338 N N   . LYS A 1 172 ? 5.730   -15.905 -18.191 1.00 97.50 172 A 1 
ATOM 1339 C CA  . LYS A 1 172 ? 4.911   -16.725 -19.075 1.00 97.58 172 A 1 
ATOM 1340 C C   . LYS A 1 172 ? 3.613   -16.033 -19.417 1.00 98.12 172 A 1 
ATOM 1341 O O   . LYS A 1 172 ? 3.043   -15.321 -18.588 1.00 97.39 172 A 1 
ATOM 1342 C CB  . LYS A 1 172 ? 4.682   -18.100 -18.434 1.00 95.61 172 A 1 
ATOM 1343 C CG  . LYS A 1 172 ? 3.956   -18.037 -17.084 1.00 89.80 172 A 1 
ATOM 1344 C CD  . LYS A 1 172 ? 3.931   -19.441 -16.483 1.00 87.02 172 A 1 
ATOM 1345 C CE  . LYS A 1 172 ? 3.352   -19.465 -15.075 1.00 75.81 172 A 1 
ATOM 1346 N NZ  . LYS A 1 172 ? 3.660   -20.775 -14.462 1.00 68.73 172 A 1 
ATOM 1347 N N   . ALA A 1 173 ? 3.111   -16.259 -20.611 1.00 97.81 173 A 1 
ATOM 1348 C CA  . ALA A 1 173 ? 1.828   -15.724 -21.026 1.00 97.92 173 A 1 
ATOM 1349 C C   . ALA A 1 173 ? 0.966   -16.784 -21.698 1.00 97.81 173 A 1 
ATOM 1350 O O   . ALA A 1 173 ? 1.458   -17.664 -22.399 1.00 96.69 173 A 1 
ATOM 1351 C CB  . ALA A 1 173 ? 2.040   -14.496 -21.896 1.00 97.74 173 A 1 
ATOM 1352 N N   . LYS A 1 174 ? -0.350  -16.680 -21.490 1.00 97.69 174 A 1 
ATOM 1353 C CA  . LYS A 1 174 ? -1.341  -17.545 -22.106 1.00 97.32 174 A 1 
ATOM 1354 C C   . LYS A 1 174 ? -2.557  -16.736 -22.543 1.00 97.97 174 A 1 
ATOM 1355 O O   . LYS A 1 174 ? -3.030  -15.873 -21.805 1.00 97.41 174 A 1 
ATOM 1356 C CB  . LYS A 1 174 ? -1.721  -18.671 -21.125 1.00 94.40 174 A 1 
ATOM 1357 C CG  . LYS A 1 174 ? -2.665  -19.709 -21.757 1.00 83.52 174 A 1 
ATOM 1358 C CD  . LYS A 1 174 ? -2.889  -20.936 -20.865 1.00 81.65 174 A 1 
ATOM 1359 C CE  . LYS A 1 174 ? -3.771  -21.952 -21.601 1.00 69.11 174 A 1 
ATOM 1360 N NZ  . LYS A 1 174 ? -3.851  -23.263 -20.923 1.00 62.03 174 A 1 
ATOM 1361 N N   . TYR A 1 175 ? -3.072  -17.045 -23.725 1.00 97.67 175 A 1 
ATOM 1362 C CA  . TYR A 1 175 ? -4.408  -16.602 -24.107 1.00 97.91 175 A 1 
ATOM 1363 C C   . TYR A 1 175 ? -5.453  -17.488 -23.433 1.00 97.88 175 A 1 
ATOM 1364 O O   . TYR A 1 175 ? -5.454  -18.702 -23.584 1.00 97.32 175 A 1 
ATOM 1365 C CB  . TYR A 1 175 ? -4.555  -16.618 -25.627 1.00 97.77 175 A 1 
ATOM 1366 C CG  . TYR A 1 175 ? -5.962  -16.304 -26.094 1.00 97.83 175 A 1 
ATOM 1367 C CD1 . TYR A 1 175 ? -6.624  -17.174 -26.985 1.00 97.01 175 A 1 
ATOM 1368 C CD2 . TYR A 1 175 ? -6.629  -15.142 -25.645 1.00 97.20 175 A 1 
ATOM 1369 C CE1 . TYR A 1 175 ? -7.911  -16.885 -27.429 1.00 96.98 175 A 1 
ATOM 1370 C CE2 . TYR A 1 175 ? -7.927  -14.852 -26.074 1.00 96.92 175 A 1 
ATOM 1371 C CZ  . TYR A 1 175 ? -8.570  -15.722 -26.977 1.00 97.19 175 A 1 
ATOM 1372 O OH  . TYR A 1 175 ? -9.839  -15.434 -27.408 1.00 96.16 175 A 1 
ATOM 1373 N N   . LYS A 1 176 ? -6.348  -16.875 -22.687 1.00 97.91 176 A 1 
ATOM 1374 C CA  . LYS A 1 176 ? -7.481  -17.525 -22.042 1.00 97.80 176 A 1 
ATOM 1375 C C   . LYS A 1 176 ? -8.765  -17.127 -22.765 1.00 97.99 176 A 1 
ATOM 1376 O O   . LYS A 1 176 ? -9.360  -16.090 -22.456 1.00 97.24 176 A 1 
ATOM 1377 C CB  . LYS A 1 176 ? -7.517  -17.154 -20.569 1.00 97.47 176 A 1 
ATOM 1378 C CG  . LYS A 1 176 ? -6.359  -17.768 -19.756 1.00 94.96 176 A 1 
ATOM 1379 C CD  . LYS A 1 176 ? -6.633  -17.410 -18.305 1.00 90.46 176 A 1 
ATOM 1380 C CE  . LYS A 1 176 ? -5.810  -18.145 -17.268 1.00 84.72 176 A 1 
ATOM 1381 N NZ  . LYS A 1 176 ? -6.483  -17.935 -15.963 1.00 76.79 176 A 1 
ATOM 1382 N N   . ALA A 1 177 ? -9.175  -17.956 -23.716 1.00 97.50 177 A 1 
ATOM 1383 C CA  . ALA A 1 177 ? -10.347 -17.692 -24.545 1.00 97.30 177 A 1 
ATOM 1384 C C   . ALA A 1 177 ? -11.632 -17.498 -23.717 1.00 97.36 177 A 1 
ATOM 1385 O O   . ALA A 1 177 ? -12.407 -16.581 -23.988 1.00 96.35 177 A 1 
ATOM 1386 C CB  . ALA A 1 177 ? -10.496 -18.832 -25.556 1.00 96.31 177 A 1 
ATOM 1387 N N   . SER A 1 178 ? -11.815 -18.297 -22.662 1.00 97.12 178 A 1 
ATOM 1388 C CA  . SER A 1 178 ? -12.966 -18.205 -21.756 1.00 96.96 178 A 1 
ATOM 1389 C C   . SER A 1 178 ? -13.050 -16.879 -20.997 1.00 97.00 178 A 1 
ATOM 1390 O O   . SER A 1 178 ? -14.134 -16.462 -20.602 1.00 95.77 178 A 1 
ATOM 1391 C CB  . SER A 1 178 ? -12.912 -19.349 -20.739 1.00 96.26 178 A 1 
ATOM 1392 O OG  . SER A 1 178 ? -11.662 -19.335 -20.051 1.00 91.10 178 A 1 
ATOM 1393 N N   . GLU A 1 179 ? -11.921 -16.220 -20.794 1.00 97.53 179 A 1 
ATOM 1394 C CA  . GLU A 1 179 ? -11.827 -14.939 -20.077 1.00 97.57 179 A 1 
ATOM 1395 C C   . GLU A 1 179 ? -11.674 -13.740 -21.030 1.00 97.79 179 A 1 
ATOM 1396 O O   . GLU A 1 179 ? -11.607 -12.606 -20.561 1.00 96.86 179 A 1 
ATOM 1397 C CB  . GLU A 1 179 ? -10.663 -14.998 -19.069 1.00 96.90 179 A 1 
ATOM 1398 C CG  . GLU A 1 179 ? -10.838 -16.075 -17.974 1.00 95.72 179 A 1 
ATOM 1399 C CD  . GLU A 1 179 ? -9.621  -16.167 -17.028 1.00 95.34 179 A 1 
ATOM 1400 O OE1 . GLU A 1 179 ? -9.269  -17.281 -16.581 1.00 90.29 179 A 1 
ATOM 1401 O OE2 . GLU A 1 179 ? -8.971  -15.139 -16.744 1.00 91.89 179 A 1 
ATOM 1402 N N   . ASN A 1 180 ? -11.600 -13.962 -22.341 1.00 97.71 180 A 1 
ATOM 1403 C CA  . ASN A 1 180 ? -11.291 -12.959 -23.366 1.00 97.76 180 A 1 
ATOM 1404 C C   . ASN A 1 180 ? -10.102 -12.079 -22.959 1.00 98.14 180 A 1 
ATOM 1405 O O   . ASN A 1 180 ? -10.182 -10.850 -22.961 1.00 97.54 180 A 1 
ATOM 1406 C CB  . ASN A 1 180 ? -12.553 -12.155 -23.734 1.00 96.53 180 A 1 
ATOM 1407 C CG  . ASN A 1 180 ? -13.614 -13.029 -24.349 1.00 92.29 180 A 1 
ATOM 1408 O OD1 . ASN A 1 180 ? -13.530 -13.455 -25.486 1.00 80.57 180 A 1 
ATOM 1409 N ND2 . ASN A 1 180 ? -14.659 -13.334 -23.615 1.00 79.13 180 A 1 
ATOM 1410 N N   . ALA A 1 181 ? -8.998  -12.717 -22.568 1.00 98.27 181 A 1 
ATOM 1411 C CA  . ALA A 1 181 ? -7.809  -12.006 -22.130 1.00 98.41 181 A 1 
ATOM 1412 C C   . ALA A 1 181 ? -6.524  -12.807 -22.371 1.00 98.51 181 A 1 
ATOM 1413 O O   . ALA A 1 181 ? -6.494  -14.031 -22.238 1.00 98.19 181 A 1 
ATOM 1414 C CB  . ALA A 1 181 ? -7.958  -11.642 -20.646 1.00 98.05 181 A 1 
ATOM 1415 N N   . ILE A 1 182 ? -5.441  -12.089 -22.643 1.00 98.32 182 A 1 
ATOM 1416 C CA  . ILE A 1 182 ? -4.085  -12.602 -22.506 1.00 98.49 182 A 1 
ATOM 1417 C C   . ILE A 1 182 ? -3.655  -12.354 -21.061 1.00 98.56 182 A 1 
ATOM 1418 O O   . ILE A 1 182 ? -3.705  -11.224 -20.576 1.00 98.41 182 A 1 
ATOM 1419 C CB  . ILE A 1 182 ? -3.125  -11.938 -23.510 1.00 98.41 182 A 1 
ATOM 1420 C CG1 . ILE A 1 182 ? -3.564  -12.192 -24.967 1.00 98.08 182 A 1 
ATOM 1421 C CG2 . ILE A 1 182 ? -1.688  -12.443 -23.286 1.00 98.01 182 A 1 
ATOM 1422 C CD1 . ILE A 1 182 ? -2.974  -11.172 -25.951 1.00 97.24 182 A 1 
ATOM 1423 N N   . VAL A 1 183 ? -3.230  -13.411 -20.369 1.00 98.66 183 A 1 
ATOM 1424 C CA  . VAL A 1 183 ? -2.740  -13.345 -18.992 1.00 98.58 183 A 1 
ATOM 1425 C C   . VAL A 1 183 ? -1.236  -13.557 -19.010 1.00 98.67 183 A 1 
ATOM 1426 O O   . VAL A 1 183 ? -0.763  -14.637 -19.350 1.00 98.24 183 A 1 
ATOM 1427 C CB  . VAL A 1 183 ? -3.445  -14.366 -18.087 1.00 98.32 183 A 1 
ATOM 1428 C CG1 . VAL A 1 183 ? -2.964  -14.227 -16.645 1.00 97.30 183 A 1 
ATOM 1429 C CG2 . VAL A 1 183 ? -4.958  -14.161 -18.108 1.00 97.35 183 A 1 
ATOM 1430 N N   . TRP A 1 184 ? -0.478  -12.527 -18.646 1.00 98.61 184 A 1 
ATOM 1431 C CA  . TRP A 1 184 ? 0.976   -12.553 -18.536 1.00 98.66 184 A 1 
ATOM 1432 C C   . TRP A 1 184 ? 1.386   -12.574 -17.068 1.00 98.79 184 A 1 
ATOM 1433 O O   . TRP A 1 184 ? 0.991   -11.693 -16.307 1.00 98.47 184 A 1 
ATOM 1434 C CB  . TRP A 1 184 ? 1.559   -11.355 -19.283 1.00 98.59 184 A 1 
ATOM 1435 C CG  . TRP A 1 184 ? 3.050   -11.233 -19.288 1.00 98.59 184 A 1 
ATOM 1436 C CD1 . TRP A 1 184 ? 3.948   -12.249 -19.235 1.00 98.20 184 A 1 
ATOM 1437 C CD2 . TRP A 1 184 ? 3.847   -10.006 -19.395 1.00 98.51 184 A 1 
ATOM 1438 N NE1 . TRP A 1 184 ? 5.233   -11.746 -19.315 1.00 98.09 184 A 1 
ATOM 1439 C CE2 . TRP A 1 184 ? 5.219   -10.378 -19.436 1.00 98.33 184 A 1 
ATOM 1440 C CE3 . TRP A 1 184 ? 3.520   -8.643  -19.502 1.00 98.38 184 A 1 
ATOM 1441 C CZ2 . TRP A 1 184 ? 6.246   -9.427  -19.586 1.00 97.99 184 A 1 
ATOM 1442 C CZ3 . TRP A 1 184 ? 4.547   -7.695  -19.652 1.00 97.82 184 A 1 
ATOM 1443 C CH2 . TRP A 1 184 ? 5.889   -8.084  -19.697 1.00 97.65 184 A 1 
ATOM 1444 N N   . LYS A 1 185 ? 2.168   -13.580 -16.660 1.00 98.40 185 A 1 
ATOM 1445 C CA  . LYS A 1 185 ? 2.610   -13.772 -15.274 1.00 98.44 185 A 1 
ATOM 1446 C C   . LYS A 1 185 ? 4.125   -13.687 -15.178 1.00 98.30 185 A 1 
ATOM 1447 O O   . LYS A 1 185 ? 4.833   -14.311 -15.957 1.00 97.76 185 A 1 
ATOM 1448 C CB  . LYS A 1 185 ? 2.104   -15.100 -14.713 1.00 98.19 185 A 1 
ATOM 1449 C CG  . LYS A 1 185 ? 0.568   -15.138 -14.658 1.00 97.06 185 A 1 
ATOM 1450 C CD  . LYS A 1 185 ? 0.046   -16.360 -13.906 1.00 94.15 185 A 1 
ATOM 1451 C CE  . LYS A 1 185 ? -1.474  -16.247 -13.908 1.00 88.73 185 A 1 
ATOM 1452 N NZ  . LYS A 1 185 ? -2.140  -16.970 -12.806 1.00 81.62 185 A 1 
ATOM 1453 N N   . ILE A 1 186 ? 4.614   -12.951 -14.187 1.00 98.30 186 A 1 
ATOM 1454 C CA  . ILE A 1 186 ? 6.034   -12.814 -13.872 1.00 98.24 186 A 1 
ATOM 1455 C C   . ILE A 1 186 ? 6.188   -13.058 -12.372 1.00 98.06 186 A 1 
ATOM 1456 O O   . ILE A 1 186 ? 5.579   -12.350 -11.570 1.00 97.20 186 A 1 
ATOM 1457 C CB  . ILE A 1 186 ? 6.560   -11.418 -14.279 1.00 98.21 186 A 1 
ATOM 1458 C CG1 . ILE A 1 186 ? 6.340   -11.120 -15.784 1.00 97.74 186 A 1 
ATOM 1459 C CG2 . ILE A 1 186 ? 8.048   -11.290 -13.925 1.00 97.41 186 A 1 
ATOM 1460 C CD1 . ILE A 1 186 ? 6.640   -9.672  -16.178 1.00 96.43 186 A 1 
ATOM 1461 N N   . LYS A 1 187 ? 7.002   -14.046 -11.975 1.00 97.82 187 A 1 
ATOM 1462 C CA  . LYS A 1 187 ? 7.189   -14.387 -10.549 1.00 97.45 187 A 1 
ATOM 1463 C C   . LYS A 1 187 ? 7.739   -13.194 -9.770  1.00 97.56 187 A 1 
ATOM 1464 O O   . LYS A 1 187 ? 7.159   -12.790 -8.763  1.00 96.51 187 A 1 
ATOM 1465 C CB  . LYS A 1 187 ? 8.108   -15.610 -10.390 1.00 96.23 187 A 1 
ATOM 1466 C CG  . LYS A 1 187 ? 7.541   -16.937 -10.921 1.00 89.13 187 A 1 
ATOM 1467 C CD  . LYS A 1 187 ? 8.572   -18.075 -10.741 1.00 82.04 187 A 1 
ATOM 1468 C CE  . LYS A 1 187 ? 8.179   -19.396 -11.400 1.00 69.96 187 A 1 
ATOM 1469 N NZ  . LYS A 1 187 ? 9.347   -20.323 -11.539 1.00 61.54 187 A 1 
ATOM 1470 N N   . ARG A 1 188 ? 8.839   -12.605 -10.264 1.00 97.48 188 A 1 
ATOM 1471 C CA  . ARG A 1 188 ? 9.548   -11.500 -9.601  1.00 97.40 188 A 1 
ATOM 1472 C C   . ARG A 1 188 ? 10.071  -10.470 -10.602 1.00 97.81 188 A 1 
ATOM 1473 O O   . ARG A 1 188 ? 10.472  -10.804 -11.713 1.00 97.14 188 A 1 
ATOM 1474 C CB  . ARG A 1 188 ? 10.704  -12.049 -8.740  1.00 95.80 188 A 1 
ATOM 1475 C CG  . ARG A 1 188 ? 10.223  -12.949 -7.583  1.00 90.80 188 A 1 
ATOM 1476 C CD  . ARG A 1 188 ? 11.419  -13.455 -6.777  1.00 87.53 188 A 1 
ATOM 1477 N NE  . ARG A 1 188 ? 11.014  -14.363 -5.678  1.00 77.89 188 A 1 
ATOM 1478 C CZ  . ARG A 1 188 ? 11.830  -15.187 -5.041  1.00 71.29 188 A 1 
ATOM 1479 N NH1 . ARG A 1 188 ? 13.081  -15.315 -5.364  1.00 64.18 188 A 1 
ATOM 1480 N NH2 . ARG A 1 188 ? 11.407  -15.910 -4.044  1.00 62.12 188 A 1 
ATOM 1481 N N   . MET A 1 189 ? 10.128  -9.193  -10.186 1.00 97.47 189 A 1 
ATOM 1482 C CA  . MET A 1 189 ? 10.739  -8.118  -10.953 1.00 97.80 189 A 1 
ATOM 1483 C C   . MET A 1 189 ? 11.378  -7.096  -10.011 1.00 97.99 189 A 1 
ATOM 1484 O O   . MET A 1 189 ? 10.714  -6.571  -9.118  1.00 97.25 189 A 1 
ATOM 1485 C CB  . MET A 1 189 ? 9.692   -7.466  -11.878 1.00 97.71 189 A 1 
ATOM 1486 C CG  . MET A 1 189 ? 10.295  -6.361  -12.752 1.00 96.39 189 A 1 
ATOM 1487 S SD  . MET A 1 189 ? 9.126   -5.566  -13.904 1.00 96.01 189 A 1 
ATOM 1488 C CE  . MET A 1 189 ? 8.963   -6.851  -15.153 1.00 91.40 189 A 1 
ATOM 1489 N N   . ALA A 1 190 ? 12.662  -6.797  -10.238 1.00 97.62 190 A 1 
ATOM 1490 C CA  . ALA A 1 190 ? 13.356  -5.747  -9.505  1.00 97.91 190 A 1 
ATOM 1491 C C   . ALA A 1 190 ? 12.854  -4.343  -9.897  1.00 98.35 190 A 1 
ATOM 1492 O O   . ALA A 1 190 ? 12.287  -4.134  -10.973 1.00 98.07 190 A 1 
ATOM 1493 C CB  . ALA A 1 190 ? 14.865  -5.890  -9.725  1.00 97.25 190 A 1 
ATOM 1494 N N   . GLY A 1 191 ? 13.099  -3.363  -9.035  1.00 97.50 191 A 1 
ATOM 1495 C CA  . GLY A 1 191 ? 12.842  -1.965  -9.329  1.00 98.06 191 A 1 
ATOM 1496 C C   . GLY A 1 191 ? 13.693  -1.430  -10.489 1.00 98.31 191 A 1 
ATOM 1497 O O   . GLY A 1 191 ? 14.761  -1.953  -10.796 1.00 97.81 191 A 1 
ATOM 1498 N N   . MET A 1 192 ? 13.200  -0.364  -11.133 1.00 98.11 192 A 1 
ATOM 1499 C CA  . MET A 1 192 ? 13.847  0.288   -12.280 1.00 98.31 192 A 1 
ATOM 1500 C C   . MET A 1 192 ? 14.165  -0.673  -13.437 1.00 98.31 192 A 1 
ATOM 1501 O O   . MET A 1 192 ? 15.187  -0.557  -14.106 1.00 97.12 192 A 1 
ATOM 1502 C CB  . MET A 1 192 ? 15.061  1.117   -11.818 1.00 97.90 192 A 1 
ATOM 1503 C CG  . MET A 1 192 ? 14.698  2.162   -10.755 1.00 96.30 192 A 1 
ATOM 1504 S SD  . MET A 1 192 ? 13.480  3.400   -11.268 1.00 91.90 192 A 1 
ATOM 1505 C CE  . MET A 1 192 ? 14.422  4.309   -12.503 1.00 80.14 192 A 1 
ATOM 1506 N N   . LYS A 1 193 ? 13.277  -1.640  -13.677 1.00 98.30 193 A 1 
ATOM 1507 C CA  . LYS A 1 193 ? 13.335  -2.569  -14.805 1.00 98.34 193 A 1 
ATOM 1508 C C   . LYS A 1 193 ? 12.181  -2.326  -15.773 1.00 98.45 193 A 1 
ATOM 1509 O O   . LYS A 1 193 ? 11.184  -1.683  -15.455 1.00 97.79 193 A 1 
ATOM 1510 C CB  . LYS A 1 193 ? 13.384  -4.026  -14.312 1.00 97.84 193 A 1 
ATOM 1511 C CG  . LYS A 1 193 ? 14.645  -4.387  -13.504 1.00 95.65 193 A 1 
ATOM 1512 C CD  . LYS A 1 193 ? 15.931  -4.317  -14.336 1.00 89.72 193 A 1 
ATOM 1513 C CE  . LYS A 1 193 ? 17.125  -4.803  -13.496 1.00 85.05 193 A 1 
ATOM 1514 N NZ  . LYS A 1 193 ? 18.388  -4.857  -14.273 1.00 74.90 193 A 1 
ATOM 1515 N N   . GLU A 1 194 ? 12.362  -2.865  -16.973 1.00 98.13 194 A 1 
ATOM 1516 C CA  . GLU A 1 194 ? 11.368  -2.863  -18.025 1.00 98.03 194 A 1 
ATOM 1517 C C   . GLU A 1 194 ? 11.198  -4.288  -18.543 1.00 98.13 194 A 1 
ATOM 1518 O O   . GLU A 1 194 ? 12.173  -5.030  -18.645 1.00 97.00 194 A 1 
ATOM 1519 C CB  . GLU A 1 194 ? 11.807  -1.869  -19.115 1.00 95.52 194 A 1 
ATOM 1520 C CG  . GLU A 1 194 ? 10.836  -1.771  -20.287 1.00 83.48 194 A 1 
ATOM 1521 C CD  . GLU A 1 194 ? 11.191  -0.632  -21.257 1.00 86.46 194 A 1 
ATOM 1522 O OE1 . GLU A 1 194 ? 11.014  -0.803  -22.477 1.00 81.56 194 A 1 
ATOM 1523 O OE2 . GLU A 1 194 ? 11.567  0.467   -20.792 1.00 83.01 194 A 1 
ATOM 1524 N N   . SER A 1 195 ? 9.978   -4.672  -18.843 1.00 98.47 195 A 1 
ATOM 1525 C CA  . SER A 1 195 ? 9.675   -5.897  -19.563 1.00 98.38 195 A 1 
ATOM 1526 C C   . SER A 1 195 ? 8.530   -5.637  -20.531 1.00 98.54 195 A 1 
ATOM 1527 O O   . SER A 1 195 ? 7.739   -4.714  -20.339 1.00 97.97 195 A 1 
ATOM 1528 C CB  . SER A 1 195 ? 9.356   -7.032  -18.591 1.00 97.80 195 A 1 
ATOM 1529 O OG  . SER A 1 195 ? 9.387   -8.256  -19.286 1.00 91.96 195 A 1 
ATOM 1530 N N   . GLN A 1 196 ? 8.456   -6.435  -21.596 1.00 98.11 196 A 1 
ATOM 1531 C CA  . GLN A 1 196 ? 7.448   -6.274  -22.621 1.00 98.06 196 A 1 
ATOM 1532 C C   . GLN A 1 196 ? 6.872   -7.620  -23.045 1.00 98.39 196 A 1 
ATOM 1533 O O   . GLN A 1 196 ? 7.551   -8.644  -23.020 1.00 97.75 196 A 1 
ATOM 1534 C CB  . GLN A 1 196 ? 8.010   -5.473  -23.814 1.00 95.95 196 A 1 
ATOM 1535 C CG  . GLN A 1 196 ? 9.091   -6.230  -24.604 1.00 88.17 196 A 1 
ATOM 1536 C CD  . GLN A 1 196 ? 9.696   -5.430  -25.762 1.00 88.23 196 A 1 
ATOM 1537 O OE1 . GLN A 1 196 ? 9.452   -4.248  -25.964 1.00 79.31 196 A 1 
ATOM 1538 N NE2 . GLN A 1 196 ? 10.513  -6.056  -26.571 1.00 75.86 196 A 1 
ATOM 1539 N N   . ILE A 1 197 ? 5.637   -7.567  -23.475 1.00 98.06 197 A 1 
ATOM 1540 C CA  . ILE A 1 197 ? 4.953   -8.640  -24.178 1.00 98.24 197 A 1 
ATOM 1541 C C   . ILE A 1 197 ? 4.488   -8.108  -25.531 1.00 98.27 197 A 1 
ATOM 1542 O O   . ILE A 1 197 ? 4.081   -6.948  -25.645 1.00 97.83 197 A 1 
ATOM 1543 C CB  . ILE A 1 197 ? 3.820   -9.216  -23.315 1.00 98.15 197 A 1 
ATOM 1544 C CG1 . ILE A 1 197 ? 3.205   -10.465 -23.949 1.00 97.69 197 A 1 
ATOM 1545 C CG2 . ILE A 1 197 ? 2.733   -8.153  -23.023 1.00 97.12 197 A 1 
ATOM 1546 C CD1 . ILE A 1 197 ? 2.250   -11.212 -23.004 1.00 95.94 197 A 1 
ATOM 1547 N N   . SER A 1 198 ? 4.577   -8.948  -26.547 1.00 98.25 198 A 1 
ATOM 1548 C CA  . SER A 1 198 ? 4.016   -8.687  -27.865 1.00 98.10 198 A 1 
ATOM 1549 C C   . SER A 1 198 ? 3.012   -9.780  -28.195 1.00 98.35 198 A 1 
ATOM 1550 O O   . SER A 1 198 ? 3.277   -10.949 -27.936 1.00 97.78 198 A 1 
ATOM 1551 C CB  . SER A 1 198 ? 5.114   -8.619  -28.928 1.00 97.25 198 A 1 
ATOM 1552 O OG  . SER A 1 198 ? 6.021   -7.567  -28.644 1.00 86.93 198 A 1 
ATOM 1553 N N   . ALA A 1 199 ? 1.876   -9.406  -28.753 1.00 98.00 199 A 1 
ATOM 1554 C CA  . ALA A 1 199 ? 0.851   -10.339 -29.174 1.00 97.96 199 A 1 
ATOM 1555 C C   . ALA A 1 199 ? 0.307   -9.956  -30.544 1.00 97.97 199 A 1 
ATOM 1556 O O   . ALA A 1 199 ? 0.088   -8.780  -30.841 1.00 97.51 199 A 1 
ATOM 1557 C CB  . ALA A 1 199 ? -0.251  -10.395 -28.114 1.00 97.69 199 A 1 
ATOM 1558 N N   . GLU A 1 200 ? 0.054   -10.978 -31.366 1.00 98.04 200 A 1 
ATOM 1559 C CA  . GLU A 1 200 ? -0.698  -10.864 -32.597 1.00 97.90 200 A 1 
ATOM 1560 C C   . GLU A 1 200 ? -2.033  -11.564 -32.398 1.00 98.11 200 A 1 
ATOM 1561 O O   . GLU A 1 200 ? -2.072  -12.762 -32.112 1.00 97.52 200 A 1 
ATOM 1562 C CB  . GLU A 1 200 ? 0.072   -11.471 -33.768 1.00 96.92 200 A 1 
ATOM 1563 C CG  . GLU A 1 200 ? 1.437   -10.800 -34.003 1.00 86.61 200 A 1 
ATOM 1564 C CD  . GLU A 1 200 ? 1.993   -11.163 -35.388 1.00 84.70 200 A 1 
ATOM 1565 O OE1 . GLU A 1 200 ? 2.600   -10.281 -36.030 1.00 78.67 200 A 1 
ATOM 1566 O OE2 . GLU A 1 200 ? 1.638   -12.230 -35.928 1.00 79.81 200 A 1 
ATOM 1567 N N   . ILE A 1 201 ? -3.109  -10.815 -32.512 1.00 97.92 201 A 1 
ATOM 1568 C CA  . ILE A 1 201 ? -4.469  -11.281 -32.289 1.00 97.85 201 A 1 
ATOM 1569 C C   . ILE A 1 201 ? -5.147  -11.411 -33.647 1.00 97.54 201 A 1 
ATOM 1570 O O   . ILE A 1 201 ? -5.316  -10.417 -34.347 1.00 96.92 201 A 1 
ATOM 1571 C CB  . ILE A 1 201 ? -5.229  -10.329 -31.344 1.00 97.70 201 A 1 
ATOM 1572 C CG1 . ILE A 1 201 ? -4.480  -10.139 -30.007 1.00 97.11 201 A 1 
ATOM 1573 C CG2 . ILE A 1 201 ? -6.654  -10.851 -31.111 1.00 97.02 201 A 1 
ATOM 1574 C CD1 . ILE A 1 201 ? -5.115  -9.103  -29.061 1.00 95.51 201 A 1 
ATOM 1575 N N   . GLU A 1 202 ? -5.539  -12.629 -33.984 1.00 97.78 202 A 1 
ATOM 1576 C CA  . GLU A 1 202 ? -6.324  -12.909 -35.176 1.00 97.31 202 A 1 
ATOM 1577 C C   . GLU A 1 202 ? -7.808  -12.722 -34.875 1.00 97.36 202 A 1 
ATOM 1578 O O   . GLU A 1 202 ? -8.313  -13.166 -33.849 1.00 96.50 202 A 1 
ATOM 1579 C CB  . GLU A 1 202 ? -6.042  -14.323 -35.686 1.00 96.45 202 A 1 
ATOM 1580 C CG  . GLU A 1 202 ? -4.597  -14.480 -36.154 1.00 85.18 202 A 1 
ATOM 1581 C CD  . GLU A 1 202 ? -4.296  -15.888 -36.700 1.00 77.58 202 A 1 
ATOM 1582 O OE1 . GLU A 1 202 ? -3.136  -16.084 -37.123 1.00 70.60 202 A 1 
ATOM 1583 O OE2 . GLU A 1 202 ? -5.217  -16.732 -36.683 1.00 70.68 202 A 1 
ATOM 1584 N N   . LEU A 1 203 ? -8.497  -12.049 -35.781 1.00 96.15 203 A 1 
ATOM 1585 C CA  . LEU A 1 203 ? -9.889  -11.671 -35.620 1.00 95.61 203 A 1 
ATOM 1586 C C   . LEU A 1 203 ? -10.759 -12.353 -36.671 1.00 95.38 203 A 1 
ATOM 1587 O O   . LEU A 1 203 ? -10.471 -12.307 -37.870 1.00 94.10 203 A 1 
ATOM 1588 C CB  . LEU A 1 203 ? -10.039 -10.144 -35.688 1.00 94.80 203 A 1 
ATOM 1589 C CG  . LEU A 1 203 ? -9.243  -9.354  -34.633 1.00 94.18 203 A 1 
ATOM 1590 C CD1 . LEU A 1 203 ? -9.441  -7.858  -34.868 1.00 92.01 203 A 1 
ATOM 1591 C CD2 . LEU A 1 203 ? -9.684  -9.678  -33.215 1.00 91.63 203 A 1 
ATOM 1592 N N   . LEU A 1 204 ? -11.873 -12.909 -36.228 1.00 94.60 204 A 1 
ATOM 1593 C CA  . LEU A 1 204 ? -12.942 -13.349 -37.108 1.00 93.89 204 A 1 
ATOM 1594 C C   . LEU A 1 204 ? -13.642 -12.133 -37.725 1.00 93.16 204 A 1 
ATOM 1595 O O   . LEU A 1 204 ? -13.849 -11.118 -37.052 1.00 91.61 204 A 1 
ATOM 1596 C CB  . LEU A 1 204 ? -13.942 -14.215 -36.332 1.00 93.08 204 A 1 
ATOM 1597 C CG  . LEU A 1 204 ? -13.360 -15.551 -35.836 1.00 91.01 204 A 1 
ATOM 1598 C CD1 . LEU A 1 204 ? -14.360 -16.242 -34.913 1.00 87.04 204 A 1 
ATOM 1599 C CD2 . LEU A 1 204 ? -13.033 -16.495 -36.988 1.00 87.02 204 A 1 
ATOM 1600 N N   . PRO A 1 205 ? -14.052 -12.218 -38.992 1.00 91.68 205 A 1 
ATOM 1601 C CA  . PRO A 1 205 ? -14.876 -11.189 -39.597 1.00 89.70 205 A 1 
ATOM 1602 C C   . PRO A 1 205 ? -16.164 -10.985 -38.793 1.00 88.44 205 A 1 
ATOM 1603 O O   . PRO A 1 205 ? -16.888 -11.933 -38.502 1.00 83.72 205 A 1 
ATOM 1604 C CB  . PRO A 1 205 ? -15.161 -11.677 -41.019 1.00 87.41 205 A 1 
ATOM 1605 C CG  . PRO A 1 205 ? -14.043 -12.672 -41.297 1.00 85.48 205 A 1 
ATOM 1606 C CD  . PRO A 1 205 ? -13.776 -13.285 -39.934 1.00 88.93 205 A 1 
ATOM 1607 N N   . THR A 1 206 ? -16.451 -9.740  -38.460 1.00 87.78 206 A 1 
ATOM 1608 C CA  . THR A 1 206 ? -17.713 -9.376  -37.812 1.00 85.49 206 A 1 
ATOM 1609 C C   . THR A 1 206 ? -18.543 -8.499  -38.747 1.00 84.02 206 A 1 
ATOM 1610 O O   . THR A 1 206 ? -18.024 -7.574  -39.382 1.00 76.38 206 A 1 
ATOM 1611 C CB  . THR A 1 206 ? -17.513 -8.689  -36.454 1.00 80.47 206 A 1 
ATOM 1612 O OG1 . THR A 1 206 ? -16.772 -7.496  -36.578 1.00 71.96 206 A 1 
ATOM 1613 C CG2 . THR A 1 206 ? -16.790 -9.592  -35.462 1.00 70.67 206 A 1 
ATOM 1614 N N   . ASN A 1 207 ? -19.841 -8.762  -38.801 1.00 79.53 207 A 1 
ATOM 1615 C CA  . ASN A 1 207 ? -20.784 -7.891  -39.509 1.00 78.26 207 A 1 
ATOM 1616 C C   . ASN A 1 207 ? -21.109 -6.616  -38.722 1.00 77.31 207 A 1 
ATOM 1617 O O   . ASN A 1 207 ? -21.653 -5.668  -39.273 1.00 70.35 207 A 1 
ATOM 1618 C CB  . ASN A 1 207 ? -22.064 -8.688  -39.817 1.00 72.85 207 A 1 
ATOM 1619 C CG  . ASN A 1 207 ? -21.875 -9.705  -40.929 1.00 66.79 207 A 1 
ATOM 1620 O OD1 . ASN A 1 207 ? -20.953 -9.649  -41.718 1.00 59.02 207 A 1 
ATOM 1621 N ND2 . ASN A 1 207 ? -22.765 -10.657 -41.036 1.00 57.70 207 A 1 
ATOM 1622 N N   . ASP A 1 208 ? -20.799 -6.600  -37.427 1.00 73.48 208 A 1 
ATOM 1623 C CA  . ASP A 1 208 ? -21.116 -5.468  -36.577 1.00 71.92 208 A 1 
ATOM 1624 C C   . ASP A 1 208 ? -20.140 -4.313  -36.853 1.00 72.95 208 A 1 
ATOM 1625 O O   . ASP A 1 208 ? -18.915 -4.441  -36.762 1.00 67.33 208 A 1 
ATOM 1626 C CB  . ASP A 1 208 ? -21.182 -5.887  -35.093 1.00 64.72 208 A 1 
ATOM 1627 C CG  . ASP A 1 208 ? -22.066 -4.940  -34.269 1.00 58.80 208 A 1 
ATOM 1628 O OD1 . ASP A 1 208 ? -22.433 -3.866  -34.802 1.00 54.22 208 A 1 
ATOM 1629 O OD2 . ASP A 1 208 ? -22.380 -5.259  -33.105 1.00 52.59 208 A 1 
ATOM 1630 N N   . LYS A 1 209 ? -20.697 -3.152  -37.209 1.00 75.25 209 A 1 
ATOM 1631 C CA  . LYS A 1 209 ? -19.921 -1.934  -37.480 1.00 74.56 209 A 1 
ATOM 1632 C C   . LYS A 1 209 ? -19.414 -1.272  -36.195 1.00 75.79 209 A 1 
ATOM 1633 O O   . LYS A 1 209 ? -18.685 -0.283  -36.274 1.00 70.42 209 A 1 
ATOM 1634 C CB  . LYS A 1 209 ? -20.742 -0.936  -38.315 1.00 68.04 209 A 1 
ATOM 1635 C CG  . LYS A 1 209 ? -20.983 -1.416  -39.749 1.00 60.68 209 A 1 
ATOM 1636 C CD  . LYS A 1 209 ? -21.715 -0.335  -40.549 1.00 53.46 209 A 1 
ATOM 1637 C CE  . LYS A 1 209 ? -21.960 -0.802  -41.984 1.00 45.90 209 A 1 
ATOM 1638 N NZ  . LYS A 1 209 ? -22.712 0.194   -42.783 1.00 37.21 209 A 1 
ATOM 1639 N N   . LYS A 1 210 ? -19.827 -1.761  -35.030 1.00 77.42 210 A 1 
ATOM 1640 C CA  . LYS A 1 210 ? -19.408 -1.200  -33.754 1.00 78.28 210 A 1 
ATOM 1641 C C   . LYS A 1 210 ? -17.921 -1.449  -33.545 1.00 79.17 210 A 1 
ATOM 1642 O O   . LYS A 1 210 ? -17.448 -2.579  -33.591 1.00 75.36 210 A 1 
ATOM 1643 C CB  . LYS A 1 210 ? -20.240 -1.768  -32.598 1.00 73.15 210 A 1 
ATOM 1644 C CG  . LYS A 1 210 ? -21.673 -1.214  -32.612 1.00 65.64 210 A 1 
ATOM 1645 C CD  . LYS A 1 210 ? -22.473 -1.844  -31.472 1.00 59.07 210 A 1 
ATOM 1646 C CE  . LYS A 1 210 ? -23.918 -1.388  -31.522 1.00 51.27 210 A 1 
ATOM 1647 N NZ  . LYS A 1 210 ? -24.753 -2.155  -30.564 1.00 44.41 210 A 1 
ATOM 1648 N N   . LYS A 1 211 ? -17.190 -0.372  -33.282 1.00 79.79 211 A 1 
ATOM 1649 C CA  . LYS A 1 211 ? -15.797 -0.469  -32.862 1.00 81.51 211 A 1 
ATOM 1650 C C   . LYS A 1 211 ? -15.722 -1.196  -31.524 1.00 84.35 211 A 1 
ATOM 1651 O O   . LYS A 1 211 ? -16.556 -0.965  -30.647 1.00 82.00 211 A 1 
ATOM 1652 C CB  . LYS A 1 211 ? -15.136 0.910   -32.780 1.00 76.32 211 A 1 
ATOM 1653 C CG  . LYS A 1 211 ? -14.911 1.524   -34.170 1.00 68.76 211 A 1 
ATOM 1654 C CD  . LYS A 1 211 ? -14.065 2.800   -34.064 1.00 62.57 211 A 1 
ATOM 1655 C CE  . LYS A 1 211 ? -13.750 3.327   -35.464 1.00 54.98 211 A 1 
ATOM 1656 N NZ  . LYS A 1 211 ? -12.754 4.431   -35.436 1.00 47.55 211 A 1 
ATOM 1657 N N   . TRP A 1 212 ? -14.689 -2.009  -31.358 1.00 84.28 212 A 1 
ATOM 1658 C CA  . TRP A 1 212 ? -14.395 -2.638  -30.077 1.00 86.98 212 A 1 
ATOM 1659 C C   . TRP A 1 212 ? -14.129 -1.563  -29.012 1.00 87.80 212 A 1 
ATOM 1660 O O   . TRP A 1 212 ? -13.174 -0.788  -29.119 1.00 87.09 212 A 1 
ATOM 1661 C CB  . TRP A 1 212 ? -13.208 -3.596  -30.226 1.00 87.17 212 A 1 
ATOM 1662 C CG  . TRP A 1 212 ? -12.813 -4.299  -28.967 1.00 88.25 212 A 1 
ATOM 1663 C CD1 . TRP A 1 212 ? -13.652 -4.887  -28.072 1.00 87.49 212 A 1 
ATOM 1664 C CD2 . TRP A 1 212 ? -11.463 -4.501  -28.441 1.00 90.08 212 A 1 
ATOM 1665 N NE1 . TRP A 1 212 ? -12.910 -5.436  -27.032 1.00 87.26 212 A 1 
ATOM 1666 C CE2 . TRP A 1 212 ? -11.577 -5.227  -27.226 1.00 89.66 212 A 1 
ATOM 1667 C CE3 . TRP A 1 212 ? -10.177 -4.149  -28.890 1.00 89.35 212 A 1 
ATOM 1668 C CZ2 . TRP A 1 212 ? -10.444 -5.594  -26.477 1.00 89.96 212 A 1 
ATOM 1669 C CZ3 . TRP A 1 212 ? -9.049  -4.524  -28.144 1.00 89.33 212 A 1 
ATOM 1670 C CH2 . TRP A 1 212 ? -9.185  -5.234  -26.954 1.00 89.55 212 A 1 
ATOM 1671 N N   . ALA A 1 213 ? -14.990 -1.517  -27.998 1.00 89.60 213 A 1 
ATOM 1672 C CA  . ALA A 1 213 ? -14.762 -0.701  -26.816 1.00 90.94 213 A 1 
ATOM 1673 C C   . ALA A 1 213 ? -13.684 -1.401  -25.983 1.00 92.65 213 A 1 
ATOM 1674 O O   . ALA A 1 213 ? -13.968 -2.380  -25.296 1.00 90.85 213 A 1 
ATOM 1675 C CB  . ALA A 1 213 ? -16.082 -0.540  -26.063 1.00 88.45 213 A 1 
ATOM 1676 N N   . ARG A 1 214 ? -12.437 -0.926  -26.081 1.00 93.81 214 A 1 
ATOM 1677 C CA  . ARG A 1 214 ? -11.278 -1.549  -25.437 1.00 95.05 214 A 1 
ATOM 1678 C C   . ARG A 1 214 ? -11.400 -1.433  -23.919 1.00 96.42 214 A 1 
ATOM 1679 O O   . ARG A 1 214 ? -11.343 -0.313  -23.411 1.00 96.22 214 A 1 
ATOM 1680 C CB  . ARG A 1 214 ? -9.971  -0.911  -25.934 1.00 92.71 214 A 1 
ATOM 1681 C CG  . ARG A 1 214 ? -9.769  -1.081  -27.449 1.00 88.63 214 A 1 
ATOM 1682 C CD  . ARG A 1 214 ? -8.457  -0.447  -27.909 1.00 86.12 214 A 1 
ATOM 1683 N NE  . ARG A 1 214 ? -8.338  -0.459  -29.369 1.00 82.28 214 A 1 
ATOM 1684 C CZ  . ARG A 1 214 ? -7.412  0.157   -30.084 1.00 80.97 214 A 1 
ATOM 1685 N NH1 . ARG A 1 214 ? -6.455  0.831   -29.517 1.00 76.28 214 A 1 
ATOM 1686 N NH2 . ARG A 1 214 ? -7.444  0.114   -31.379 1.00 73.53 214 A 1 
ATOM 1687 N N   . PRO A 1 215 ? -11.549 -2.554  -23.180 1.00 96.24 215 A 1 
ATOM 1688 C CA  . PRO A 1 215 ? -11.444 -2.522  -21.735 1.00 97.03 215 A 1 
ATOM 1689 C C   . PRO A 1 215 ? -10.019 -2.141  -21.303 1.00 97.84 215 A 1 
ATOM 1690 O O   . PRO A 1 215 ? -9.078  -2.285  -22.095 1.00 97.58 215 A 1 
ATOM 1691 C CB  . PRO A 1 215 ? -11.839 -3.922  -21.251 1.00 96.28 215 A 1 
ATOM 1692 C CG  . PRO A 1 215 ? -12.543 -4.553  -22.452 1.00 94.63 215 A 1 
ATOM 1693 C CD  . PRO A 1 215 ? -11.845 -3.894  -23.637 1.00 95.73 215 A 1 
ATOM 1694 N N   . PRO A 1 216 ? -9.812  -1.664  -20.068 1.00 98.18 216 A 1 
ATOM 1695 C CA  . PRO A 1 216 ? -8.481  -1.358  -19.567 1.00 98.39 216 A 1 
ATOM 1696 C C   . PRO A 1 216 ? -7.617  -2.618  -19.414 1.00 98.50 216 A 1 
ATOM 1697 O O   . PRO A 1 216 ? -8.112  -3.720  -19.155 1.00 98.31 216 A 1 
ATOM 1698 C CB  . PRO A 1 216 ? -8.710  -0.652  -18.231 1.00 97.85 216 A 1 
ATOM 1699 C CG  . PRO A 1 216 ? -10.033 -1.247  -17.748 1.00 95.52 216 A 1 
ATOM 1700 C CD  . PRO A 1 216 ? -10.814 -1.429  -19.041 1.00 97.58 216 A 1 
ATOM 1701 N N   . ILE A 1 217 ? -6.300  -2.443  -19.532 1.00 98.56 217 A 1 
ATOM 1702 C CA  . ILE A 1 217 ? -5.337  -3.442  -19.074 1.00 98.65 217 A 1 
ATOM 1703 C C   . ILE A 1 217 ? -5.288  -3.357  -17.557 1.00 98.77 217 A 1 
ATOM 1704 O O   . ILE A 1 217 ? -5.039  -2.276  -17.016 1.00 98.58 217 A 1 
ATOM 1705 C CB  . ILE A 1 217 ? -3.947  -3.220  -19.710 1.00 98.54 217 A 1 
ATOM 1706 C CG1 . ILE A 1 217 ? -4.024  -3.449  -21.230 1.00 97.94 217 A 1 
ATOM 1707 C CG2 . ILE A 1 217 ? -2.897  -4.150  -19.081 1.00 97.92 217 A 1 
ATOM 1708 C CD1 . ILE A 1 217 ? -2.775  -2.998  -21.988 1.00 95.85 217 A 1 
ATOM 1709 N N   . SER A 1 218 ? -5.491  -4.479  -16.876 1.00 98.77 218 A 1 
ATOM 1710 C CA  . SER A 1 218 ? -5.370  -4.557  -15.429 1.00 98.68 218 A 1 
ATOM 1711 C C   . SER A 1 218 ? -4.061  -5.231  -15.017 1.00 98.73 218 A 1 
ATOM 1712 O O   . SER A 1 218 ? -3.501  -6.052  -15.743 1.00 98.47 218 A 1 
ATOM 1713 C CB  . SER A 1 218 ? -6.590  -5.238  -14.801 1.00 98.01 218 A 1 
ATOM 1714 O OG  . SER A 1 218 ? -6.693  -6.589  -15.201 1.00 91.70 218 A 1 
ATOM 1715 N N   . MET A 1 219 ? -3.578  -4.873  -13.846 1.00 98.79 219 A 1 
ATOM 1716 C CA  . MET A 1 219 ? -2.357  -5.422  -13.282 1.00 98.79 219 A 1 
ATOM 1717 C C   . MET A 1 219 ? -2.557  -5.819  -11.824 1.00 98.70 219 A 1 
ATOM 1718 O O   . MET A 1 219 ? -3.206  -5.097  -11.060 1.00 98.43 219 A 1 
ATOM 1719 C CB  . MET A 1 219 ? -1.230  -4.403  -13.467 1.00 98.21 219 A 1 
ATOM 1720 C CG  . MET A 1 219 ? 0.139   -4.996  -13.161 1.00 94.77 219 A 1 
ATOM 1721 S SD  . MET A 1 219 ? 1.530   -3.910  -13.554 1.00 96.43 219 A 1 
ATOM 1722 C CE  . MET A 1 219 ? 2.874   -5.044  -13.184 1.00 94.06 219 A 1 
ATOM 1723 N N   . ASN A 1 220 ? -1.966  -6.943  -11.440 1.00 98.83 220 A 1 
ATOM 1724 C CA  . ASN A 1 220 ? -1.826  -7.348  -10.049 1.00 98.73 220 A 1 
ATOM 1725 C C   . ASN A 1 220 ? -0.343  -7.470  -9.699  1.00 98.78 220 A 1 
ATOM 1726 O O   . ASN A 1 220 ? 0.472   -7.856  -10.546 1.00 98.51 220 A 1 
ATOM 1727 C CB  . ASN A 1 220 ? -2.574  -8.669  -9.810  1.00 98.33 220 A 1 
ATOM 1728 C CG  . ASN A 1 220 ? -4.073  -8.526  -9.927  1.00 96.13 220 A 1 
ATOM 1729 O OD1 . ASN A 1 220 ? -4.681  -7.587  -9.453  1.00 87.25 220 A 1 
ATOM 1730 N ND2 . ASN A 1 220 ? -4.731  -9.483  -10.545 1.00 85.34 220 A 1 
ATOM 1731 N N   . PHE A 1 221 ? 0.012   -7.128  -8.468  1.00 98.77 221 A 1 
ATOM 1732 C CA  . PHE A 1 221 ? 1.369   -7.252  -7.946  1.00 98.71 221 A 1 
ATOM 1733 C C   . PHE A 1 221 ? 1.391   -7.131  -6.421  1.00 98.79 221 A 1 
ATOM 1734 O O   . PHE A 1 221 ? 0.467   -6.604  -5.812  1.00 98.46 221 A 1 
ATOM 1735 C CB  . PHE A 1 221 ? 2.284   -6.184  -8.570  1.00 98.75 221 A 1 
ATOM 1736 C CG  . PHE A 1 221 ? 1.808   -4.758  -8.398  1.00 98.83 221 A 1 
ATOM 1737 C CD1 . PHE A 1 221 ? 1.112   -4.125  -9.449  1.00 98.67 221 A 1 
ATOM 1738 C CD2 . PHE A 1 221 ? 2.009   -4.065  -7.200  1.00 98.63 221 A 1 
ATOM 1739 C CE1 . PHE A 1 221 ? 0.604   -2.833  -9.292  1.00 98.52 221 A 1 
ATOM 1740 C CE2 . PHE A 1 221 ? 1.503   -2.770  -7.034  1.00 98.53 221 A 1 
ATOM 1741 C CZ  . PHE A 1 221 ? 0.789   -2.152  -8.069  1.00 98.57 221 A 1 
ATOM 1742 N N   . GLU A 1 222 ? 2.515   -7.541  -5.836  1.00 98.50 222 A 1 
ATOM 1743 C CA  . GLU A 1 222 ? 2.899   -7.205  -4.472  1.00 98.41 222 A 1 
ATOM 1744 C C   . GLU A 1 222 ? 4.279   -6.541  -4.467  1.00 98.43 222 A 1 
ATOM 1745 O O   . GLU A 1 222 ? 5.157   -6.907  -5.250  1.00 98.03 222 A 1 
ATOM 1746 C CB  . GLU A 1 222 ? 2.894   -8.459  -3.584  1.00 97.77 222 A 1 
ATOM 1747 C CG  . GLU A 1 222 ? 1.495   -9.020  -3.304  1.00 94.06 222 A 1 
ATOM 1748 C CD  . GLU A 1 222 ? 1.517   -10.350 -2.531  1.00 94.07 222 A 1 
ATOM 1749 O OE1 . GLU A 1 222 ? 0.455   -10.995 -2.386  1.00 88.87 222 A 1 
ATOM 1750 O OE2 . GLU A 1 222 ? 2.600   -10.841 -2.120  1.00 90.34 222 A 1 
ATOM 1751 N N   . VAL A 1 223 ? 4.484   -5.553  -3.585  1.00 98.10 223 A 1 
ATOM 1752 C CA  . VAL A 1 223 ? 5.754   -4.832  -3.402  1.00 98.12 223 A 1 
ATOM 1753 C C   . VAL A 1 223 ? 6.103   -4.719  -1.911  1.00 97.94 223 A 1 
ATOM 1754 O O   . VAL A 1 223 ? 5.205   -4.587  -1.085  1.00 97.48 223 A 1 
ATOM 1755 C CB  . VAL A 1 223 ? 5.738   -3.437  -4.054  1.00 97.96 223 A 1 
ATOM 1756 C CG1 . VAL A 1 223 ? 5.705   -3.525  -5.579  1.00 97.16 223 A 1 
ATOM 1757 C CG2 . VAL A 1 223 ? 4.568   -2.555  -3.592  1.00 97.21 223 A 1 
ATOM 1758 N N   . PRO A 1 224 ? 7.410   -4.711  -1.547  1.00 97.77 224 A 1 
ATOM 1759 C CA  . PRO A 1 224 ? 7.846   -4.662  -0.150  1.00 97.44 224 A 1 
ATOM 1760 C C   . PRO A 1 224 ? 7.973   -3.235  0.399   1.00 97.06 224 A 1 
ATOM 1761 O O   . PRO A 1 224 ? 8.943   -2.885  1.072   1.00 95.61 224 A 1 
ATOM 1762 C CB  . PRO A 1 224 ? 9.170   -5.430  -0.143  1.00 97.10 224 A 1 
ATOM 1763 C CG  . PRO A 1 224 ? 9.784   -5.024  -1.480  1.00 96.54 224 A 1 
ATOM 1764 C CD  . PRO A 1 224 ? 8.564   -4.924  -2.402  1.00 97.42 224 A 1 
ATOM 1765 N N   . PHE A 1 225 ? 7.025   -2.366  0.079   1.00 97.29 225 A 1 
ATOM 1766 C CA  . PHE A 1 225 ? 6.952   -1.003  0.593   1.00 97.43 225 A 1 
ATOM 1767 C C   . PHE A 1 225 ? 5.510   -0.496  0.556   1.00 97.83 225 A 1 
ATOM 1768 O O   . PHE A 1 225 ? 4.669   -1.054  -0.154  1.00 97.67 225 A 1 
ATOM 1769 C CB  . PHE A 1 225 ? 7.894   -0.074  -0.192  1.00 97.34 225 A 1 
ATOM 1770 C CG  . PHE A 1 225 ? 7.530   0.123   -1.648  1.00 97.71 225 A 1 
ATOM 1771 C CD1 . PHE A 1 225 ? 8.037   -0.751  -2.637  1.00 97.16 225 A 1 
ATOM 1772 C CD2 . PHE A 1 225 ? 6.696   1.181   -2.040  1.00 97.09 225 A 1 
ATOM 1773 C CE1 . PHE A 1 225 ? 7.710   -0.571  -3.987  1.00 96.58 225 A 1 
ATOM 1774 C CE2 . PHE A 1 225 ? 6.360   1.372   -3.394  1.00 96.67 225 A 1 
ATOM 1775 C CZ  . PHE A 1 225 ? 6.868   0.494   -4.369  1.00 96.89 225 A 1 
ATOM 1776 N N   . ALA A 1 226 ? 5.249   0.577   1.302   1.00 97.42 226 A 1 
ATOM 1777 C CA  . ALA A 1 226 ? 3.975   1.267   1.322   1.00 97.64 226 A 1 
ATOM 1778 C C   . ALA A 1 226 ? 3.881   2.255   0.140   1.00 97.89 226 A 1 
ATOM 1779 O O   . ALA A 1 226 ? 4.619   3.247   0.134   1.00 97.48 226 A 1 
ATOM 1780 C CB  . ALA A 1 226 ? 3.854   1.967   2.682   1.00 97.29 226 A 1 
ATOM 1781 N N   . PRO A 1 227 ? 2.996   2.045   -0.855  1.00 97.75 227 A 1 
ATOM 1782 C CA  . PRO A 1 227 ? 2.789   2.983   -1.955  1.00 97.94 227 A 1 
ATOM 1783 C C   . PRO A 1 227 ? 2.350   4.395   -1.535  1.00 97.74 227 A 1 
ATOM 1784 O O   . PRO A 1 227 ? 2.610   5.343   -2.270  1.00 96.94 227 A 1 
ATOM 1785 C CB  . PRO A 1 227 ? 1.727   2.327   -2.848  1.00 97.97 227 A 1 
ATOM 1786 C CG  . PRO A 1 227 ? 1.933   0.839   -2.599  1.00 97.40 227 A 1 
ATOM 1787 C CD  . PRO A 1 227 ? 2.268   0.805   -1.118  1.00 98.00 227 A 1 
ATOM 1788 N N   . SER A 1 228 ? 1.755   4.559   -0.354  1.00 97.51 228 A 1 
ATOM 1789 C CA  . SER A 1 228 ? 1.485   5.884   0.217   1.00 97.39 228 A 1 
ATOM 1790 C C   . SER A 1 228 ? 2.758   6.668   0.559   1.00 96.98 228 A 1 
ATOM 1791 O O   . SER A 1 228 ? 2.711   7.882   0.755   1.00 95.59 228 A 1 
ATOM 1792 C CB  . SER A 1 228 ? 0.656   5.740   1.505   1.00 97.08 228 A 1 
ATOM 1793 O OG  . SER A 1 228 ? 1.448   5.159   2.532   1.00 96.14 228 A 1 
ATOM 1794 N N   . GLY A 1 229 ? 3.893   5.981   0.676   1.00 97.07 229 A 1 
ATOM 1795 C CA  . GLY A 1 229 ? 5.130   6.515   1.235   1.00 96.30 229 A 1 
ATOM 1796 C C   . GLY A 1 229 ? 5.206   6.427   2.763   1.00 96.08 229 A 1 
ATOM 1797 O O   . GLY A 1 229 ? 6.189   6.911   3.333   1.00 94.37 229 A 1 
ATOM 1798 N N   . LEU A 1 230 ? 4.228   5.805   3.432   1.00 96.38 230 A 1 
ATOM 1799 C CA  . LEU A 1 230 ? 4.247   5.626   4.878   1.00 96.30 230 A 1 
ATOM 1800 C C   . LEU A 1 230 ? 5.502   4.864   5.315   1.00 95.83 230 A 1 
ATOM 1801 O O   . LEU A 1 230 ? 5.837   3.798   4.784   1.00 95.02 230 A 1 
ATOM 1802 C CB  . LEU A 1 230 ? 2.944   4.961   5.365   1.00 96.19 230 A 1 
ATOM 1803 C CG  . LEU A 1 230 ? 2.781   4.904   6.912   1.00 95.30 230 A 1 
ATOM 1804 C CD1 . LEU A 1 230 ? 1.308   4.891   7.288   1.00 90.98 230 A 1 
ATOM 1805 C CD2 . LEU A 1 230 ? 3.404   3.661   7.541   1.00 90.53 230 A 1 
ATOM 1806 N N   . LYS A 1 231 ? 6.170   5.427   6.328   1.00 95.50 231 A 1 
ATOM 1807 C CA  . LYS A 1 231 ? 7.259   4.781   7.043   1.00 95.25 231 A 1 
ATOM 1808 C C   . LYS A 1 231 ? 6.972   4.838   8.536   1.00 95.30 231 A 1 
ATOM 1809 O O   . LYS A 1 231 ? 6.647   5.901   9.061   1.00 94.27 231 A 1 
ATOM 1810 C CB  . LYS A 1 231 ? 8.594   5.450   6.724   1.00 94.25 231 A 1 
ATOM 1811 C CG  . LYS A 1 231 ? 9.000   5.258   5.252   1.00 88.85 231 A 1 
ATOM 1812 C CD  . LYS A 1 231 ? 10.318  5.981   4.967   1.00 80.86 231 A 1 
ATOM 1813 C CE  . LYS A 1 231 ? 10.647  5.879   3.488   1.00 74.54 231 A 1 
ATOM 1814 N NZ  . LYS A 1 231 ? 11.785  6.759   3.144   1.00 66.23 231 A 1 
ATOM 1815 N N   . VAL A 1 232 ? 7.133   3.719   9.196   1.00 95.24 232 A 1 
ATOM 1816 C CA  . VAL A 1 232 ? 7.151   3.667   10.658  1.00 95.42 232 A 1 
ATOM 1817 C C   . VAL A 1 232 ? 8.462   4.288   11.125  1.00 94.90 232 A 1 
ATOM 1818 O O   . VAL A 1 232 ? 9.529   3.858   10.687  1.00 93.81 232 A 1 
ATOM 1819 C CB  . VAL A 1 232 ? 6.998   2.230   11.174  1.00 95.76 232 A 1 
ATOM 1820 C CG1 . VAL A 1 232 ? 6.953   2.208   12.699  1.00 95.31 232 A 1 
ATOM 1821 C CG2 . VAL A 1 232 ? 5.704   1.587   10.644  1.00 95.16 232 A 1 
ATOM 1822 N N   . ARG A 1 233 ? 8.380   5.317   11.964  1.00 94.10 233 A 1 
ATOM 1823 C CA  . ARG A 1 233 ? 9.543   6.007   12.532  1.00 93.50 233 A 1 
ATOM 1824 C C   . ARG A 1 233 ? 9.960   5.363   13.844  1.00 93.97 233 A 1 
ATOM 1825 O O   . ARG A 1 233 ? 11.143  5.127   14.059  1.00 93.19 233 A 1 
ATOM 1826 C CB  . ARG A 1 233 ? 9.247   7.497   12.735  1.00 92.36 233 A 1 
ATOM 1827 C CG  . ARG A 1 233 ? 8.947   8.216   11.408  1.00 89.06 233 A 1 
ATOM 1828 C CD  . ARG A 1 233 ? 8.810   9.730   11.615  1.00 83.75 233 A 1 
ATOM 1829 N NE  . ARG A 1 233 ? 10.109  10.348  11.924  1.00 77.94 233 A 1 
ATOM 1830 C CZ  . ARG A 1 233 ? 10.320  11.549  12.455  1.00 72.36 233 A 1 
ATOM 1831 N NH1 . ARG A 1 233 ? 9.339   12.342  12.766  1.00 67.22 233 A 1 
ATOM 1832 N NH2 . ARG A 1 233 ? 11.531  11.953  12.670  1.00 67.79 233 A 1 
ATOM 1833 N N   . TYR A 1 234 ? 8.996   5.075   14.699  1.00 94.10 234 A 1 
ATOM 1834 C CA  . TYR A 1 234 ? 9.256   4.438   15.982  1.00 94.48 234 A 1 
ATOM 1835 C C   . TYR A 1 234 ? 8.011   3.720   16.509  1.00 95.14 234 A 1 
ATOM 1836 O O   . TYR A 1 234 ? 6.874   4.056   16.165  1.00 94.92 234 A 1 
ATOM 1837 C CB  . TYR A 1 234 ? 9.744   5.487   16.998  1.00 93.38 234 A 1 
ATOM 1838 C CG  . TYR A 1 234 ? 8.756   6.609   17.274  1.00 93.03 234 A 1 
ATOM 1839 C CD1 . TYR A 1 234 ? 8.869   7.848   16.608  1.00 91.56 234 A 1 
ATOM 1840 C CD2 . TYR A 1 234 ? 7.719   6.426   18.208  1.00 91.03 234 A 1 
ATOM 1841 C CE1 . TYR A 1 234 ? 7.959   8.880   16.863  1.00 90.16 234 A 1 
ATOM 1842 C CE2 . TYR A 1 234 ? 6.792   7.455   18.464  1.00 89.75 234 A 1 
ATOM 1843 C CZ  . TYR A 1 234 ? 6.907   8.686   17.792  1.00 89.81 234 A 1 
ATOM 1844 O OH  . TYR A 1 234 ? 6.004   9.690   18.039  1.00 87.35 234 A 1 
ATOM 1845 N N   . LEU A 1 235 ? 8.232   2.788   17.409  1.00 95.88 235 A 1 
ATOM 1846 C CA  . LEU A 1 235 ? 7.227   2.287   18.336  1.00 96.56 235 A 1 
ATOM 1847 C C   . LEU A 1 235 ? 7.875   2.217   19.714  1.00 96.58 235 A 1 
ATOM 1848 O O   . LEU A 1 235 ? 8.651   1.300   19.978  1.00 95.61 235 A 1 
ATOM 1849 C CB  . LEU A 1 235 ? 6.690   0.933   17.860  1.00 96.47 235 A 1 
ATOM 1850 C CG  . LEU A 1 235 ? 5.526   0.443   18.744  1.00 96.06 235 A 1 
ATOM 1851 C CD1 . LEU A 1 235 ? 4.253   1.246   18.504  1.00 93.42 235 A 1 
ATOM 1852 C CD2 . LEU A 1 235 ? 5.205   -1.000  18.436  1.00 92.47 235 A 1 
ATOM 1853 N N   . LYS A 1 236 ? 7.593   3.200   20.569  1.00 95.72 236 A 1 
ATOM 1854 C CA  . LYS A 1 236 ? 8.118   3.242   21.930  1.00 95.68 236 A 1 
ATOM 1855 C C   . LYS A 1 236 ? 7.246   2.402   22.849  1.00 96.22 236 A 1 
ATOM 1856 O O   . LYS A 1 236 ? 6.025   2.398   22.684  1.00 95.88 236 A 1 
ATOM 1857 C CB  . LYS A 1 236 ? 8.235   4.690   22.437  1.00 94.71 236 A 1 
ATOM 1858 C CG  . LYS A 1 236 ? 9.263   5.490   21.616  1.00 91.38 236 A 1 
ATOM 1859 C CD  . LYS A 1 236 ? 9.470   6.895   22.194  1.00 84.01 236 A 1 
ATOM 1860 C CE  . LYS A 1 236 ? 10.530  7.632   21.375  1.00 79.34 236 A 1 
ATOM 1861 N NZ  . LYS A 1 236 ? 10.855  8.958   21.941  1.00 71.38 236 A 1 
ATOM 1862 N N   . VAL A 1 237 ? 7.858   1.713   23.794  1.00 96.26 237 A 1 
ATOM 1863 C CA  . VAL A 1 237 ? 7.203   0.854   24.780  1.00 96.62 237 A 1 
ATOM 1864 C C   . VAL A 1 237 ? 7.658   1.273   26.167  1.00 96.47 237 A 1 
ATOM 1865 O O   . VAL A 1 237 ? 8.858   1.347   26.425  1.00 95.36 237 A 1 
ATOM 1866 C CB  . VAL A 1 237 ? 7.514   -0.634  24.528  1.00 96.44 237 A 1 
ATOM 1867 C CG1 . VAL A 1 237 ? 6.790   -1.528  25.531  1.00 95.04 237 A 1 
ATOM 1868 C CG2 . VAL A 1 237 ? 7.105   -1.068  23.113  1.00 95.14 237 A 1 
ATOM 1869 N N   . PHE A 1 238 ? 6.708   1.558   27.038  1.00 96.77 238 A 1 
ATOM 1870 C CA  . PHE A 1 238 ? 6.969   1.945   28.411  1.00 96.20 238 A 1 
ATOM 1871 C C   . PHE A 1 238 ? 6.096   1.119   29.364  1.00 96.45 238 A 1 
ATOM 1872 O O   . PHE A 1 238 ? 4.881   1.290   29.406  1.00 95.70 238 A 1 
ATOM 1873 C CB  . PHE A 1 238 ? 6.716   3.450   28.568  1.00 94.63 238 A 1 
ATOM 1874 C CG  . PHE A 1 238 ? 6.954   3.943   29.978  1.00 84.92 238 A 1 
ATOM 1875 C CD1 . PHE A 1 238 ? 5.860   4.291   30.807  1.00 77.36 238 A 1 
ATOM 1876 C CD2 . PHE A 1 238 ? 8.258   4.040   30.474  1.00 76.83 238 A 1 
ATOM 1877 C CE1 . PHE A 1 238 ? 6.086   4.740   32.120  1.00 70.44 238 A 1 
ATOM 1878 C CE2 . PHE A 1 238 ? 8.487   4.486   31.791  1.00 68.38 238 A 1 
ATOM 1879 C CZ  . PHE A 1 238 ? 7.397   4.835   32.611  1.00 68.10 238 A 1 
ATOM 1880 N N   . GLU A 1 239 ? 6.719   0.251   30.132  1.00 95.47 239 A 1 
ATOM 1881 C CA  . GLU A 1 239 ? 6.076   -0.514  31.192  1.00 95.50 239 A 1 
ATOM 1882 C C   . GLU A 1 239 ? 6.645   -0.055  32.547  1.00 94.95 239 A 1 
ATOM 1883 O O   . GLU A 1 239 ? 7.791   -0.367  32.865  1.00 93.44 239 A 1 
ATOM 1884 C CB  . GLU A 1 239 ? 6.262   -2.011  30.931  1.00 94.66 239 A 1 
ATOM 1885 C CG  . GLU A 1 239 ? 5.810   -2.926  32.085  1.00 91.62 239 A 1 
ATOM 1886 C CD  . GLU A 1 239 ? 4.390   -2.663  32.586  1.00 92.54 239 A 1 
ATOM 1887 O OE1 . GLU A 1 239 ? 4.275   -2.121  33.714  1.00 85.58 239 A 1 
ATOM 1888 O OE2 . GLU A 1 239 ? 3.434   -3.016  31.890  1.00 87.60 239 A 1 
ATOM 1889 N N   . PRO A 1 240 ? 5.861   0.698   33.344  1.00 94.64 240 A 1 
ATOM 1890 C CA  . PRO A 1 240 ? 6.375   1.303   34.570  1.00 93.37 240 A 1 
ATOM 1891 C C   . PRO A 1 240 ? 6.566   0.332   35.737  1.00 93.56 240 A 1 
ATOM 1892 O O   . PRO A 1 240 ? 7.222   0.677   36.714  1.00 90.12 240 A 1 
ATOM 1893 C CB  . PRO A 1 240 ? 5.345   2.387   34.919  1.00 91.40 240 A 1 
ATOM 1894 C CG  . PRO A 1 240 ? 4.046   1.846   34.328  1.00 89.59 240 A 1 
ATOM 1895 C CD  . PRO A 1 240 ? 4.509   1.138   33.065  1.00 92.70 240 A 1 
ATOM 1896 N N   . LYS A 1 241 ? 5.945   -0.850  35.698  1.00 94.80 241 A 1 
ATOM 1897 C CA  . LYS A 1 241 ? 5.925   -1.795  36.824  1.00 94.76 241 A 1 
ATOM 1898 C C   . LYS A 1 241 ? 6.900   -2.953  36.646  1.00 94.93 241 A 1 
ATOM 1899 O O   . LYS A 1 241 ? 7.280   -3.577  37.644  1.00 92.08 241 A 1 
ATOM 1900 C CB  . LYS A 1 241 ? 4.516   -2.353  37.017  1.00 93.28 241 A 1 
ATOM 1901 C CG  . LYS A 1 241 ? 3.502   -1.269  37.403  1.00 90.34 241 A 1 
ATOM 1902 C CD  . LYS A 1 241 ? 2.130   -1.910  37.609  1.00 84.48 241 A 1 
ATOM 1903 C CE  . LYS A 1 241 ? 1.093   -0.838  37.945  1.00 78.20 241 A 1 
ATOM 1904 N NZ  . LYS A 1 241 ? -0.265  -1.415  38.053  1.00 67.48 241 A 1 
ATOM 1905 N N   . LEU A 1 242 ? 7.255   -3.271  35.416  1.00 94.49 242 A 1 
ATOM 1906 C CA  . LEU A 1 242 ? 8.111   -4.401  35.096  1.00 94.32 242 A 1 
ATOM 1907 C C   . LEU A 1 242 ? 9.526   -3.933  34.748  1.00 93.93 242 A 1 
ATOM 1908 O O   . LEU A 1 242 ? 9.747   -2.841  34.237  1.00 89.12 242 A 1 
ATOM 1909 C CB  . LEU A 1 242 ? 7.476   -5.247  33.987  1.00 92.72 242 A 1 
ATOM 1910 C CG  . LEU A 1 242 ? 6.088   -5.820  34.328  1.00 92.15 242 A 1 
ATOM 1911 C CD1 . LEU A 1 242 ? 5.606   -6.692  33.175  1.00 88.55 242 A 1 
ATOM 1912 C CD2 . LEU A 1 242 ? 6.094   -6.697  35.587  1.00 88.85 242 A 1 
ATOM 1913 N N   . ASN A 1 243 ? 10.495  -4.790  35.027  1.00 91.02 243 A 1 
ATOM 1914 C CA  . ASN A 1 243 ? 11.910  -4.476  34.852  1.00 91.65 243 A 1 
ATOM 1915 C C   . ASN A 1 243 ? 12.381  -4.757  33.420  1.00 92.82 243 A 1 
ATOM 1916 O O   . ASN A 1 243 ? 13.236  -5.620  33.195  1.00 89.47 243 A 1 
ATOM 1917 C CB  . ASN A 1 243 ? 12.711  -5.219  35.938  1.00 87.26 243 A 1 
ATOM 1918 C CG  . ASN A 1 243 ? 14.144  -4.718  36.029  1.00 77.82 243 A 1 
ATOM 1919 O OD1 . ASN A 1 243 ? 14.444  -3.570  35.787  1.00 69.54 243 A 1 
ATOM 1920 N ND2 . ASN A 1 243 ? 15.068  -5.561  36.437  1.00 66.78 243 A 1 
ATOM 1921 N N   . TYR A 1 244 ? 11.784  -4.058  32.441  1.00 94.01 244 A 1 
ATOM 1922 C CA  . TYR A 1 244 ? 12.289  -4.006  31.077  1.00 94.82 244 A 1 
ATOM 1923 C C   . TYR A 1 244 ? 12.071  -2.613  30.481  1.00 95.01 244 A 1 
ATOM 1924 O O   . TYR A 1 244 ? 11.107  -1.919  30.816  1.00 93.48 244 A 1 
ATOM 1925 C CB  . TYR A 1 244 ? 11.670  -5.100  30.197  1.00 93.88 244 A 1 
ATOM 1926 C CG  . TYR A 1 244 ? 10.232  -4.862  29.766  1.00 95.49 244 A 1 
ATOM 1927 C CD1 . TYR A 1 244 ? 9.155   -5.313  30.565  1.00 93.13 244 A 1 
ATOM 1928 C CD2 . TYR A 1 244 ? 9.954   -4.228  28.545  1.00 94.44 244 A 1 
ATOM 1929 C CE1 . TYR A 1 244 ? 7.838   -5.149  30.142  1.00 93.52 244 A 1 
ATOM 1930 C CE2 . TYR A 1 244 ? 8.635   -4.052  28.108  1.00 94.25 244 A 1 
ATOM 1931 C CZ  . TYR A 1 244 ? 7.574   -4.521  28.906  1.00 95.55 244 A 1 
ATOM 1932 O OH  . TYR A 1 244 ? 6.287   -4.380  28.466  1.00 94.43 244 A 1 
ATOM 1933 N N   . SER A 1 245 ? 12.978  -2.198  29.611  1.00 95.52 245 A 1 
ATOM 1934 C CA  . SER A 1 245 ? 12.946  -0.916  28.921  1.00 95.08 245 A 1 
ATOM 1935 C C   . SER A 1 245 ? 12.504  -1.072  27.464  1.00 95.81 245 A 1 
ATOM 1936 O O   . SER A 1 245 ? 12.357  -2.175  26.935  1.00 94.63 245 A 1 
ATOM 1937 C CB  . SER A 1 245 ? 14.330  -0.263  29.018  1.00 92.16 245 A 1 
ATOM 1938 O OG  . SER A 1 245 ? 15.255  -0.955  28.199  1.00 82.36 245 A 1 
ATOM 1939 N N   . ASP A 1 246 ? 12.306  0.064   26.781  1.00 95.73 246 A 1 
ATOM 1940 C CA  . ASP A 1 246 ? 12.029  0.091   25.349  1.00 95.94 246 A 1 
ATOM 1941 C C   . ASP A 1 246 ? 13.104  -0.638  24.516  1.00 96.05 246 A 1 
ATOM 1942 O O   . ASP A 1 246 ? 12.781  -1.328  23.545  1.00 94.70 246 A 1 
ATOM 1943 C CB  . ASP A 1 246 ? 11.917  1.564   24.909  1.00 94.91 246 A 1 
ATOM 1944 C CG  . ASP A 1 246 ? 11.523  1.679   23.437  1.00 94.64 246 A 1 
ATOM 1945 O OD1 . ASP A 1 246 ? 10.404  1.261   23.087  1.00 90.92 246 A 1 
ATOM 1946 O OD2 . ASP A 1 246 ? 12.333  2.138   22.600  1.00 91.25 246 A 1 
ATOM 1947 N N   . HIS A 1 247 ? 14.374  -0.535  24.927  1.00 95.23 247 A 1 
ATOM 1948 C CA  . HIS A 1 247 ? 15.504  -1.162  24.232  1.00 94.63 247 A 1 
ATOM 1949 C C   . HIS A 1 247 ? 15.578  -2.683  24.420  1.00 95.20 247 A 1 
ATOM 1950 O O   . HIS A 1 247 ? 16.205  -3.361  23.610  1.00 93.43 247 A 1 
ATOM 1951 C CB  . HIS A 1 247 ? 16.807  -0.503  24.688  1.00 92.37 247 A 1 
ATOM 1952 C CG  . HIS A 1 247 ? 16.864  0.971   24.394  1.00 84.96 247 A 1 
ATOM 1953 N ND1 . HIS A 1 247 ? 16.856  1.570   23.149  1.00 71.70 247 A 1 
ATOM 1954 C CD2 . HIS A 1 247 ? 16.916  1.982   25.317  1.00 71.33 247 A 1 
ATOM 1955 C CE1 . HIS A 1 247 ? 16.905  2.906   23.327  1.00 68.87 247 A 1 
ATOM 1956 N NE2 . HIS A 1 247 ? 16.940  3.190   24.626  1.00 70.80 247 A 1 
ATOM 1957 N N   . ASP A 1 248 ? 14.906  -3.237  25.418  1.00 96.09 248 A 1 
ATOM 1958 C CA  . ASP A 1 248 ? 14.830  -4.686  25.626  1.00 96.06 248 A 1 
ATOM 1959 C C   . ASP A 1 248 ? 13.786  -5.351  24.710  1.00 96.66 248 A 1 
ATOM 1960 O O   . ASP A 1 248 ? 13.727  -6.586  24.598  1.00 95.82 248 A 1 
ATOM 1961 C CB  . ASP A 1 248 ? 14.510  -4.989  27.098  1.00 95.21 248 A 1 
ATOM 1962 C CG  . ASP A 1 248 ? 15.546  -4.423  28.065  1.00 93.48 248 A 1 
ATOM 1963 O OD1 . ASP A 1 248 ? 16.738  -4.773  27.921  1.00 89.84 248 A 1 
ATOM 1964 O OD2 . ASP A 1 248 ? 15.137  -3.648  28.956  1.00 89.63 248 A 1 
ATOM 1965 N N   . VAL A 1 249 ? 12.946  -4.541  24.064  1.00 96.86 249 A 1 
ATOM 1966 C CA  . VAL A 1 249 ? 11.879  -5.021  23.186  1.00 97.25 249 A 1 
ATOM 1967 C C   . VAL A 1 249 ? 12.417  -5.249  21.778  1.00 97.24 249 A 1 
ATOM 1968 O O   . VAL A 1 249 ? 12.905  -4.340  21.113  1.00 96.53 249 A 1 
ATOM 1969 C CB  . VAL A 1 249 ? 10.671  -4.075  23.169  1.00 97.09 249 A 1 
ATOM 1970 C CG1 . VAL A 1 249 ? 9.533   -4.661  22.326  1.00 96.04 249 A 1 
ATOM 1971 C CG2 . VAL A 1 249 ? 10.132  -3.819  24.578  1.00 96.13 249 A 1 
ATOM 1972 N N   . ILE A 1 250 ? 12.237  -6.464  21.280  1.00 97.61 250 A 1 
ATOM 1973 C CA  . ILE A 1 250 ? 12.568  -6.804  19.897  1.00 97.66 250 A 1 
ATOM 1974 C C   . ILE A 1 250 ? 11.432  -6.325  18.992  1.00 97.85 250 A 1 
ATOM 1975 O O   . ILE A 1 250 ? 10.287  -6.769  19.119  1.00 97.53 250 A 1 
ATOM 1976 C CB  . ILE A 1 250 ? 12.853  -8.306  19.749  1.00 97.15 250 A 1 
ATOM 1977 C CG1 . ILE A 1 250 ? 13.988  -8.707  20.726  1.00 95.01 250 A 1 
ATOM 1978 C CG2 . ILE A 1 250 ? 13.239  -8.626  18.291  1.00 94.52 250 A 1 
ATOM 1979 C CD1 . ILE A 1 250 ? 14.296  -10.205 20.758  1.00 85.76 250 A 1 
ATOM 1980 N N   . LYS A 1 251 ? 11.756  -5.418  18.063  1.00 97.79 251 A 1 
ATOM 1981 C CA  . LYS A 1 251 ? 10.779  -4.726  17.223  1.00 97.82 251 A 1 
ATOM 1982 C C   . LYS A 1 251 ? 10.995  -5.061  15.757  1.00 97.71 251 A 1 
ATOM 1983 O O   . LYS A 1 251 ? 12.094  -4.900  15.227  1.00 97.00 251 A 1 
ATOM 1984 C CB  . LYS A 1 251 ? 10.860  -3.213  17.461  1.00 97.61 251 A 1 
ATOM 1985 C CG  . LYS A 1 251 ? 10.635  -2.844  18.935  1.00 97.16 251 A 1 
ATOM 1986 C CD  . LYS A 1 251 ? 10.844  -1.346  19.174  1.00 96.27 251 A 1 
ATOM 1987 C CE  . LYS A 1 251 ? 10.872  -1.084  20.674  1.00 94.83 251 A 1 
ATOM 1988 N NZ  . LYS A 1 251 ? 11.342  0.281   20.977  1.00 92.68 251 A 1 
ATOM 1989 N N   . TRP A 1 252 ? 9.929   -5.472  15.088  1.00 97.93 252 A 1 
ATOM 1990 C CA  . TRP A 1 252 ? 9.928   -5.830  13.682  1.00 97.89 252 A 1 
ATOM 1991 C C   . TRP A 1 252 ? 8.913   -5.012  12.900  1.00 97.97 252 A 1 
ATOM 1992 O O   . TRP A 1 252 ? 7.834   -4.704  13.395  1.00 97.41 252 A 1 
ATOM 1993 C CB  . TRP A 1 252 ? 9.634   -7.318  13.533  1.00 97.62 252 A 1 
ATOM 1994 C CG  . TRP A 1 252 ? 10.569  -8.220  14.277  1.00 97.44 252 A 1 
ATOM 1995 C CD1 . TRP A 1 252 ? 10.312  -8.800  15.474  1.00 96.65 252 A 1 
ATOM 1996 C CD2 . TRP A 1 252 ? 11.908  -8.653  13.890  1.00 97.27 252 A 1 
ATOM 1997 N NE1 . TRP A 1 252 ? 11.402  -9.572  15.851  1.00 96.20 252 A 1 
ATOM 1998 C CE2 . TRP A 1 252 ? 12.396  -9.515  14.910  1.00 96.67 252 A 1 
ATOM 1999 C CE3 . TRP A 1 252 ? 12.737  -8.407  12.777  1.00 96.74 252 A 1 
ATOM 2000 C CZ2 . TRP A 1 252 ? 13.670  -10.124 14.820  1.00 96.01 252 A 1 
ATOM 2001 C CZ3 . TRP A 1 252 ? 14.017  -9.017  12.690  1.00 96.07 252 A 1 
ATOM 2002 C CH2 . TRP A 1 252 ? 14.469  -9.865  13.703  1.00 95.70 252 A 1 
ATOM 2003 N N   . VAL A 1 253 ? 9.238   -4.718  11.652  1.00 97.62 253 A 1 
ATOM 2004 C CA  . VAL A 1 253 ? 8.309   -4.087  10.712  1.00 97.67 253 A 1 
ATOM 2005 C C   . VAL A 1 253 ? 8.338   -4.803  9.371   1.00 97.48 253 A 1 
ATOM 2006 O O   . VAL A 1 253 ? 9.390   -5.238  8.893   1.00 96.62 253 A 1 
ATOM 2007 C CB  . VAL A 1 253 ? 8.570   -2.574  10.601  1.00 96.96 253 A 1 
ATOM 2008 C CG1 . VAL A 1 253 ? 9.924   -2.235  9.964   1.00 93.65 253 A 1 
ATOM 2009 C CG2 . VAL A 1 253 ? 7.460   -1.867  9.818   1.00 93.90 253 A 1 
ATOM 2010 N N   . ARG A 1 254 ? 7.178   -4.918  8.737   1.00 97.62 254 A 1 
ATOM 2011 C CA  . ARG A 1 254 ? 7.026   -5.404  7.367   1.00 97.31 254 A 1 
ATOM 2012 C C   . ARG A 1 254 ? 6.096   -4.480  6.600   1.00 97.55 254 A 1 
ATOM 2013 O O   . ARG A 1 254 ? 5.057   -4.065  7.101   1.00 97.16 254 A 1 
ATOM 2014 C CB  . ARG A 1 254 ? 6.524   -6.854  7.415   1.00 96.06 254 A 1 
ATOM 2015 C CG  . ARG A 1 254 ? 6.291   -7.457  6.025   1.00 93.95 254 A 1 
ATOM 2016 C CD  . ARG A 1 254 ? 5.978   -8.959  6.122   1.00 93.65 254 A 1 
ATOM 2017 N NE  . ARG A 1 254 ? 4.724   -9.203  6.859   1.00 92.32 254 A 1 
ATOM 2018 C CZ  . ARG A 1 254 ? 4.170   -10.377 7.136   1.00 92.61 254 A 1 
ATOM 2019 N NH1 . ARG A 1 254 ? 4.699   -11.495 6.721   1.00 87.72 254 A 1 
ATOM 2020 N NH2 . ARG A 1 254 ? 3.084   -10.439 7.832   1.00 87.93 254 A 1 
ATOM 2021 N N   . TYR A 1 255 ? 6.464   -4.190  5.363   1.00 97.68 255 A 1 
ATOM 2022 C CA  . TYR A 1 255 ? 5.632   -3.427  4.438   1.00 97.73 255 A 1 
ATOM 2023 C C   . TYR A 1 255 ? 5.162   -4.356  3.319   1.00 97.71 255 A 1 
ATOM 2024 O O   . TYR A 1 255 ? 5.985   -5.050  2.715   1.00 96.92 255 A 1 
ATOM 2025 C CB  . TYR A 1 255 ? 6.413   -2.242  3.882   1.00 97.36 255 A 1 
ATOM 2026 C CG  . TYR A 1 255 ? 6.871   -1.259  4.936   1.00 97.32 255 A 1 
ATOM 2027 C CD1 . TYR A 1 255 ? 6.053   -0.167  5.296   1.00 96.46 255 A 1 
ATOM 2028 C CD2 . TYR A 1 255 ? 8.121   -1.421  5.572   1.00 96.43 255 A 1 
ATOM 2029 C CE1 . TYR A 1 255 ? 6.468   0.749   6.269   1.00 95.91 255 A 1 
ATOM 2030 C CE2 . TYR A 1 255 ? 8.545   -0.507  6.558   1.00 95.96 255 A 1 
ATOM 2031 C CZ  . TYR A 1 255 ? 7.715   0.577   6.901   1.00 96.31 255 A 1 
ATOM 2032 O OH  . TYR A 1 255 ? 8.126   1.469   7.854   1.00 95.42 255 A 1 
ATOM 2033 N N   . ILE A 1 256 ? 3.867   -4.363  3.038   1.00 97.83 256 A 1 
ATOM 2034 C CA  . ILE A 1 256 ? 3.290   -5.096  1.915   1.00 98.07 256 A 1 
ATOM 2035 C C   . ILE A 1 256 ? 2.318   -4.168  1.194   1.00 98.35 256 A 1 
ATOM 2036 O O   . ILE A 1 256 ? 1.189   -3.950  1.632   1.00 98.11 256 A 1 
ATOM 2037 C CB  . ILE A 1 256 ? 2.608   -6.412  2.365   1.00 97.64 256 A 1 
ATOM 2038 C CG1 . ILE A 1 256 ? 3.566   -7.283  3.215   1.00 96.31 256 A 1 
ATOM 2039 C CG2 . ILE A 1 256 ? 2.120   -7.176  1.126   1.00 96.18 256 A 1 
ATOM 2040 C CD1 . ILE A 1 256 ? 2.942   -8.588  3.721   1.00 92.63 256 A 1 
ATOM 2041 N N   . GLY A 1 257 ? 2.782   -3.623  0.069   1.00 98.15 257 A 1 
ATOM 2042 C CA  . GLY A 1 257 ? 1.918   -2.945  -0.880  1.00 98.25 257 A 1 
ATOM 2043 C C   . GLY A 1 257 ? 1.386   -3.942  -1.901  1.00 98.39 257 A 1 
ATOM 2044 O O   . GLY A 1 257 ? 2.154   -4.698  -2.483  1.00 97.98 257 A 1 
ATOM 2045 N N   . ARG A 1 258 ? 0.089   -3.942  -2.157  1.00 98.44 258 A 1 
ATOM 2046 C CA  . ARG A 1 258 ? -0.535  -4.766  -3.187  1.00 98.44 258 A 1 
ATOM 2047 C C   . ARG A 1 258 ? -1.403  -3.917  -4.117  1.00 98.60 258 A 1 
ATOM 2048 O O   . ARG A 1 258 ? -1.886  -2.858  -3.726  1.00 98.43 258 A 1 
ATOM 2049 C CB  . ARG A 1 258 ? -1.305  -5.939  -2.555  1.00 97.25 258 A 1 
ATOM 2050 C CG  . ARG A 1 258 ? -2.483  -5.466  -1.686  1.00 89.57 258 A 1 
ATOM 2051 C CD  . ARG A 1 258 ? -3.221  -6.638  -1.039  1.00 88.59 258 A 1 
ATOM 2052 N NE  . ARG A 1 258 ? -4.339  -6.150  -0.221  1.00 78.16 258 A 1 
ATOM 2053 C CZ  . ARG A 1 258 ? -5.211  -6.891  0.446   1.00 71.12 258 A 1 
ATOM 2054 N NH1 . ARG A 1 258 ? -5.134  -8.199  0.443   1.00 63.28 258 A 1 
ATOM 2055 N NH2 . ARG A 1 258 ? -6.165  -6.311  1.120   1.00 60.01 258 A 1 
ATOM 2056 N N   . SER A 1 259 ? -1.603  -4.387  -5.330  1.00 98.78 259 A 1 
ATOM 2057 C CA  . SER A 1 259 ? -2.602  -3.806  -6.220  1.00 98.75 259 A 1 
ATOM 2058 C C   . SER A 1 259 ? -4.011  -4.049  -5.669  1.00 98.74 259 A 1 
ATOM 2059 O O   . SER A 1 259 ? -4.345  -5.173  -5.288  1.00 98.41 259 A 1 
ATOM 2060 C CB  . SER A 1 259 ? -2.474  -4.420  -7.614  1.00 98.49 259 A 1 
ATOM 2061 O OG  . SER A 1 259 ? -2.488  -5.830  -7.498  1.00 97.75 259 A 1 
ATOM 2062 N N   . GLY A 1 260 ? -4.832  -2.997  -5.662  1.00 98.64 260 A 1 
ATOM 2063 C CA  . GLY A 1 260 ? -6.282  -3.151  -5.666  1.00 98.66 260 A 1 
ATOM 2064 C C   . GLY A 1 260 ? -6.775  -3.194  -7.120  1.00 98.70 260 A 1 
ATOM 2065 O O   . GLY A 1 260 ? -6.351  -4.052  -7.894  1.00 98.10 260 A 1 
ATOM 2066 N N   . ILE A 1 261 ? -7.616  -2.234  -7.502  1.00 98.76 261 A 1 
ATOM 2067 C CA  . ILE A 1 261 ? -7.953  -1.984  -8.906  1.00 98.68 261 A 1 
ATOM 2068 C C   . ILE A 1 261 ? -6.822  -1.136  -9.502  1.00 98.77 261 A 1 
ATOM 2069 O O   . ILE A 1 261 ? -6.658  0.027   -9.133  1.00 98.43 261 A 1 
ATOM 2070 C CB  . ILE A 1 261 ? -9.331  -1.313  -9.034  1.00 98.19 261 A 1 
ATOM 2071 C CG1 . ILE A 1 261 ? -10.428 -2.212  -8.409  1.00 95.75 261 A 1 
ATOM 2072 C CG2 . ILE A 1 261 ? -9.635  -1.026  -10.511 1.00 95.73 261 A 1 
ATOM 2073 C CD1 . ILE A 1 261 ? -11.816 -1.558  -8.363  1.00 85.89 261 A 1 
ATOM 2074 N N   . TYR A 1 262 ? -6.028  -1.736  -10.393 1.00 98.83 262 A 1 
ATOM 2075 C CA  . TYR A 1 262 ? -4.878  -1.077  -11.009 1.00 98.85 262 A 1 
ATOM 2076 C C   . TYR A 1 262 ? -4.978  -1.189  -12.532 1.00 98.89 262 A 1 
ATOM 2077 O O   . TYR A 1 262 ? -4.580  -2.200  -13.119 1.00 98.58 262 A 1 
ATOM 2078 C CB  . TYR A 1 262 ? -3.590  -1.689  -10.443 1.00 98.78 262 A 1 
ATOM 2079 C CG  . TYR A 1 262 ? -2.375  -0.804  -10.603 1.00 98.84 262 A 1 
ATOM 2080 C CD1 . TYR A 1 262 ? -1.642  -0.774  -11.805 1.00 98.68 262 A 1 
ATOM 2081 C CD2 . TYR A 1 262 ? -1.954  0.002   -9.522  1.00 98.71 262 A 1 
ATOM 2082 C CE1 . TYR A 1 262 ? -0.496  0.038   -11.929 1.00 98.57 262 A 1 
ATOM 2083 C CE2 . TYR A 1 262 ? -0.813  0.813   -9.636  1.00 98.57 262 A 1 
ATOM 2084 C CZ  . TYR A 1 262 ? -0.086  0.827   -10.838 1.00 98.66 262 A 1 
ATOM 2085 O OH  . TYR A 1 262 ? 1.042   1.604   -10.947 1.00 98.38 262 A 1 
ATOM 2086 N N   . GLU A 1 263 ? -5.542  -0.168  -13.159 1.00 98.75 263 A 1 
ATOM 2087 C CA  . GLU A 1 263 ? -5.997  -0.207  -14.539 1.00 98.77 263 A 1 
ATOM 2088 C C   . GLU A 1 263 ? -5.386  0.907   -15.392 1.00 98.74 263 A 1 
ATOM 2089 O O   . GLU A 1 263 ? -5.264  2.059   -14.976 1.00 98.26 263 A 1 
ATOM 2090 C CB  . GLU A 1 263 ? -7.526  -0.128  -14.590 1.00 98.53 263 A 1 
ATOM 2091 C CG  . GLU A 1 263 ? -8.208  -1.384  -14.035 1.00 97.69 263 A 1 
ATOM 2092 C CD  . GLU A 1 263 ? -9.738  -1.334  -14.168 1.00 97.26 263 A 1 
ATOM 2093 O OE1 . GLU A 1 263 ? -10.363 -2.405  -14.014 1.00 92.58 263 A 1 
ATOM 2094 O OE2 . GLU A 1 263 ? -10.279 -0.236  -14.446 1.00 93.45 263 A 1 
ATOM 2095 N N   . THR A 1 264 ? -5.041  0.551   -16.634 1.00 98.40 264 A 1 
ATOM 2096 C CA  . THR A 1 264 ? -4.600  1.501   -17.655 1.00 98.41 264 A 1 
ATOM 2097 C C   . THR A 1 264 ? -5.479  1.346   -18.890 1.00 98.45 264 A 1 
ATOM 2098 O O   . THR A 1 264 ? -5.545  0.263   -19.473 1.00 97.68 264 A 1 
ATOM 2099 C CB  . THR A 1 264 ? -3.119  1.292   -18.001 1.00 98.03 264 A 1 
ATOM 2100 O OG1 . THR A 1 264 ? -2.331  1.450   -16.832 1.00 96.33 264 A 1 
ATOM 2101 C CG2 . THR A 1 264 ? -2.597  2.319   -19.015 1.00 96.21 264 A 1 
ATOM 2102 N N   . ARG A 1 265 ? -6.146  2.421   -19.288 1.00 97.55 265 A 1 
ATOM 2103 C CA  . ARG A 1 265 ? -6.963  2.445   -20.506 1.00 97.25 265 A 1 
ATOM 2104 C C   . ARG A 1 265 ? -6.069  2.353   -21.758 1.00 96.88 265 A 1 
ATOM 2105 O O   . ARG A 1 265 ? -4.907  2.759   -21.732 1.00 95.43 265 A 1 
ATOM 2106 C CB  . ARG A 1 265 ? -7.851  3.691   -20.535 1.00 96.80 265 A 1 
ATOM 2107 C CG  . ARG A 1 265 ? -8.896  3.692   -19.409 1.00 95.39 265 A 1 
ATOM 2108 C CD  . ARG A 1 265 ? -9.798  4.920   -19.518 1.00 92.23 265 A 1 
ATOM 2109 N NE  . ARG A 1 265 ? -10.821 4.940   -18.466 1.00 88.52 265 A 1 
ATOM 2110 C CZ  . ARG A 1 265 ? -11.692 5.922   -18.226 1.00 85.35 265 A 1 
ATOM 2111 N NH1 . ARG A 1 265 ? -11.711 7.012   -18.939 1.00 80.79 265 A 1 
ATOM 2112 N NH2 . ARG A 1 265 ? -12.539 5.814   -17.251 1.00 81.99 265 A 1 
ATOM 2113 N N   . CYS A 1 266 ? -6.627  1.833   -22.845 1.00 94.06 266 A 1 
ATOM 2114 C CA  . CYS A 1 266 ? -5.964  1.621   -24.126 1.00 92.49 266 A 1 
ATOM 2115 C C   . CYS A 1 266 ? -6.537  2.483   -25.251 1.00 90.09 266 A 1 
ATOM 2116 O O   . CYS A 1 266 ? -7.713  2.848   -25.191 1.00 85.46 266 A 1 
ATOM 2117 C CB  . CYS A 1 266 ? -6.062  0.144   -24.509 1.00 87.02 266 A 1 
ATOM 2118 S SG  . CYS A 1 266 ? -5.421  -0.914  -23.181 1.00 86.60 266 A 1 
ATOM 2119 O OXT . CYS A 1 266 ? -5.774  2.764   -26.227 1.00 80.86 266 A 1 
ATOM 2120 N N   . MET B 2 1   ? -45.723 54.026  20.421  1.00 17.64 1   B 1 
ATOM 2121 C CA  . MET B 2 1   ? -45.261 52.889  21.240  1.00 34.78 1   B 1 
ATOM 2122 C C   . MET B 2 1   ? -45.741 51.602  20.568  1.00 33.90 1   B 1 
ATOM 2123 O O   . MET B 2 1   ? -46.779 51.073  20.924  1.00 33.08 1   B 1 
ATOM 2124 C CB  . MET B 2 1   ? -45.807 52.994  22.670  1.00 36.35 1   B 1 
ATOM 2125 C CG  . MET B 2 1   ? -45.119 54.102  23.479  1.00 37.13 1   B 1 
ATOM 2126 S SD  . MET B 2 1   ? -45.976 54.413  25.041  1.00 33.24 1   B 1 
ATOM 2127 C CE  . MET B 2 1   ? -44.659 55.197  25.991  1.00 30.82 1   B 1 
ATOM 2128 N N   . GLY B 2 2   ? -45.079 51.197  19.474  1.00 30.17 2   B 1 
ATOM 2129 C CA  . GLY B 2 2   ? -45.466 50.000  18.721  1.00 36.59 2   B 1 
ATOM 2130 C C   . GLY B 2 2   ? -45.080 48.744  19.501  1.00 35.13 2   B 1 
ATOM 2131 O O   . GLY B 2 2   ? -44.014 48.726  20.098  1.00 35.12 2   B 1 
ATOM 2132 N N   . PRO B 2 3   ? -45.953 47.733  19.555  1.00 27.28 3   B 1 
ATOM 2133 C CA  . PRO B 2 3   ? -45.705 46.567  20.395  1.00 33.65 3   B 1 
ATOM 2134 C C   . PRO B 2 3   ? -44.506 45.777  19.851  1.00 35.25 3   B 1 
ATOM 2135 O O   . PRO B 2 3   ? -44.535 45.292  18.720  1.00 34.62 3   B 1 
ATOM 2136 C CB  . PRO B 2 3   ? -47.018 45.770  20.372  1.00 31.57 3   B 1 
ATOM 2137 C CG  . PRO B 2 3   ? -47.642 46.144  19.027  1.00 30.96 3   B 1 
ATOM 2138 C CD  . PRO B 2 3   ? -47.188 47.595  18.808  1.00 37.70 3   B 1 
ATOM 2139 N N   . GLU B 2 4   ? -43.459 45.672  20.662  1.00 24.47 4   B 1 
ATOM 2140 C CA  . GLU B 2 4   ? -42.285 44.848  20.369  1.00 30.28 4   B 1 
ATOM 2141 C C   . GLU B 2 4   ? -42.709 43.379  20.301  1.00 28.01 4   B 1 
ATOM 2142 O O   . GLU B 2 4   ? -42.962 42.723  21.317  1.00 28.25 4   B 1 
ATOM 2143 C CB  . GLU B 2 4   ? -41.189 45.046  21.428  1.00 31.69 4   B 1 
ATOM 2144 C CG  . GLU B 2 4   ? -40.479 46.404  21.291  1.00 30.62 4   B 1 
ATOM 2145 C CD  . GLU B 2 4   ? -39.366 46.609  22.334  1.00 29.71 4   B 1 
ATOM 2146 O OE1 . GLU B 2 4   ? -38.350 47.253  21.982  1.00 27.96 4   B 1 
ATOM 2147 O OE2 . GLU B 2 4   ? -39.561 46.153  23.479  1.00 35.03 4   B 1 
ATOM 2148 N N   . ARG B 2 5   ? -42.851 42.848  19.068  1.00 21.13 5   B 1 
ATOM 2149 C CA  . ARG B 2 5   ? -43.089 41.421  18.870  1.00 25.19 5   B 1 
ATOM 2150 C C   . ARG B 2 5   ? -41.825 40.672  19.286  1.00 22.63 5   B 1 
ATOM 2151 O O   . ARG B 2 5   ? -40.862 40.615  18.532  1.00 22.67 5   B 1 
ATOM 2152 C CB  . ARG B 2 5   ? -43.481 41.113  17.415  1.00 26.99 5   B 1 
ATOM 2153 C CG  . ARG B 2 5   ? -44.934 41.496  17.108  1.00 25.06 5   B 1 
ATOM 2154 C CD  . ARG B 2 5   ? -45.302 41.035  15.687  1.00 26.39 5   B 1 
ATOM 2155 N NE  . ARG B 2 5   ? -46.725 41.281  15.384  1.00 24.09 5   B 1 
ATOM 2156 C CZ  . ARG B 2 5   ? -47.389 40.908  14.284  1.00 23.77 5   B 1 
ATOM 2157 N NH1 . ARG B 2 5   ? -46.782 40.270  13.315  1.00 23.02 5   B 1 
ATOM 2158 N NH2 . ARG B 2 5   ? -48.648 41.162  14.152  1.00 26.12 5   B 1 
ATOM 2159 N N   . HIS B 2 6   ? -41.842 40.101  20.489  1.00 30.85 6   B 1 
ATOM 2160 C CA  . HIS B 2 6   ? -40.848 39.149  20.958  1.00 34.75 6   B 1 
ATOM 2161 C C   . HIS B 2 6   ? -40.833 37.936  20.011  1.00 31.72 6   B 1 
ATOM 2162 O O   . HIS B 2 6   ? -41.622 37.008  20.152  1.00 32.22 6   B 1 
ATOM 2163 C CB  . HIS B 2 6   ? -41.140 38.734  22.411  1.00 34.73 6   B 1 
ATOM 2164 C CG  . HIS B 2 6   ? -40.470 39.608  23.435  1.00 32.08 6   B 1 
ATOM 2165 N ND1 . HIS B 2 6   ? -39.176 39.471  23.882  1.00 31.47 6   B 1 
ATOM 2166 C CD2 . HIS B 2 6   ? -41.019 40.656  24.130  1.00 31.55 6   B 1 
ATOM 2167 C CE1 . HIS B 2 6   ? -38.946 40.422  24.817  1.00 30.94 6   B 1 
ATOM 2168 N NE2 . HIS B 2 6   ? -40.046 41.153  24.996  1.00 32.42 6   B 1 
ATOM 2169 N N   . LEU B 2 7   ? -39.952 37.978  19.006  1.00 25.21 7   B 1 
ATOM 2170 C CA  . LEU B 2 7   ? -39.629 36.814  18.188  1.00 26.09 7   B 1 
ATOM 2171 C C   . LEU B 2 7   ? -38.872 35.831  19.087  1.00 23.63 7   B 1 
ATOM 2172 O O   . LEU B 2 7   ? -37.665 35.953  19.271  1.00 22.48 7   B 1 
ATOM 2173 C CB  . LEU B 2 7   ? -38.817 37.242  16.957  1.00 25.09 7   B 1 
ATOM 2174 C CG  . LEU B 2 7   ? -39.665 37.857  15.832  1.00 23.54 7   B 1 
ATOM 2175 C CD1 . LEU B 2 7   ? -38.772 38.594  14.831  1.00 24.63 7   B 1 
ATOM 2176 C CD2 . LEU B 2 7   ? -40.444 36.784  15.068  1.00 28.22 7   B 1 
ATOM 2177 N N   . SER B 2 8   ? -39.615 34.908  19.679  1.00 26.01 8   B 1 
ATOM 2178 C CA  . SER B 2 8   ? -39.037 33.812  20.451  1.00 28.89 8   B 1 
ATOM 2179 C C   . SER B 2 8   ? -38.237 32.912  19.503  1.00 27.10 8   B 1 
ATOM 2180 O O   . SER B 2 8   ? -38.801 32.021  18.866  1.00 27.21 8   B 1 
ATOM 2181 C CB  . SER B 2 8   ? -40.141 33.032  21.180  1.00 29.63 8   B 1 
ATOM 2182 O OG  . SER B 2 8   ? -41.117 32.585  20.267  1.00 27.72 8   B 1 
ATOM 2183 N N   . GLY B 2 9   ? -36.944 33.204  19.357  1.00 25.63 9   B 1 
ATOM 2184 C CA  . GLY B 2 9   ? -36.039 32.408  18.546  1.00 27.15 9   B 1 
ATOM 2185 C C   . GLY B 2 9   ? -35.995 30.981  19.086  1.00 26.83 9   B 1 
ATOM 2186 O O   . GLY B 2 9   ? -35.484 30.759  20.177  1.00 25.81 9   B 1 
ATOM 2187 N N   . ALA B 2 10  ? -36.571 30.041  18.344  1.00 24.73 10  B 1 
ATOM 2188 C CA  . ALA B 2 10  ? -36.566 28.638  18.739  1.00 27.57 10  B 1 
ATOM 2189 C C   . ALA B 2 10  ? -35.102 28.153  18.832  1.00 26.48 10  B 1 
ATOM 2190 O O   . ALA B 2 10  ? -34.341 28.366  17.886  1.00 25.31 10  B 1 
ATOM 2191 C CB  . ALA B 2 10  ? -37.389 27.822  17.738  1.00 27.75 10  B 1 
ATOM 2192 N N   . PRO B 2 11  ? -34.701 27.528  19.943  1.00 26.31 11  B 1 
ATOM 2193 C CA  . PRO B 2 11  ? -33.323 27.088  20.111  1.00 28.50 11  B 1 
ATOM 2194 C C   . PRO B 2 11  ? -33.008 26.044  19.040  1.00 28.71 11  B 1 
ATOM 2195 O O   . PRO B 2 11  ? -33.689 25.020  18.936  1.00 27.55 11  B 1 
ATOM 2196 C CB  . PRO B 2 11  ? -33.230 26.544  21.536  1.00 27.94 11  B 1 
ATOM 2197 C CG  . PRO B 2 11  ? -34.668 26.131  21.860  1.00 26.76 11  B 1 
ATOM 2198 C CD  . PRO B 2 11  ? -35.513 27.134  21.076  1.00 30.69 11  B 1 
ATOM 2199 N N   . ALA B 2 12  ? -31.994 26.331  18.229  1.00 21.74 12  B 1 
ATOM 2200 C CA  . ALA B 2 12  ? -31.496 25.395  17.236  1.00 22.86 12  B 1 
ATOM 2201 C C   . ALA B 2 12  ? -31.031 24.127  17.967  1.00 22.56 12  B 1 
ATOM 2202 O O   . ALA B 2 12  ? -30.024 24.150  18.678  1.00 21.98 12  B 1 
ATOM 2203 C CB  . ALA B 2 12  ? -30.377 26.058  16.425  1.00 22.62 12  B 1 
ATOM 2204 N N   . ARG B 2 13  ? -31.790 23.042  17.850  1.00 18.88 13  B 1 
ATOM 2205 C CA  . ARG B 2 13  ? -31.385 21.751  18.391  1.00 19.98 13  B 1 
ATOM 2206 C C   . ARG B 2 13  ? -30.086 21.365  17.683  1.00 18.94 13  B 1 
ATOM 2207 O O   . ARG B 2 13  ? -30.121 21.055  16.499  1.00 18.59 13  B 1 
ATOM 2208 C CB  . ARG B 2 13  ? -32.470 20.676  18.180  1.00 20.84 13  B 1 
ATOM 2209 C CG  . ARG B 2 13  ? -33.644 20.828  19.150  1.00 19.18 13  B 1 
ATOM 2210 C CD  . ARG B 2 13  ? -34.640 19.674  18.946  1.00 19.52 13  B 1 
ATOM 2211 N NE  . ARG B 2 13  ? -35.744 19.728  19.922  1.00 17.88 13  B 1 
ATOM 2212 C CZ  . ARG B 2 13  ? -36.746 18.850  20.043  1.00 17.87 13  B 1 
ATOM 2213 N NH1 . ARG B 2 13  ? -36.855 17.830  19.240  1.00 16.33 13  B 1 
ATOM 2214 N NH2 . ARG B 2 13  ? -37.645 18.993  20.973  1.00 16.52 13  B 1 
ATOM 2215 N N   . MET B 2 14  ? -28.961 21.426  18.411  1.00 21.05 14  B 1 
ATOM 2216 C CA  . MET B 2 14  ? -27.714 20.843  17.935  1.00 20.51 14  B 1 
ATOM 2217 C C   . MET B 2 14  ? -27.997 19.363  17.680  1.00 19.97 14  B 1 
ATOM 2218 O O   . MET B 2 14  ? -28.247 18.604  18.617  1.00 19.57 14  B 1 
ATOM 2219 C CB  . MET B 2 14  ? -26.579 21.004  18.958  1.00 21.41 14  B 1 
ATOM 2220 C CG  . MET B 2 14  ? -26.075 22.443  19.079  1.00 19.95 14  B 1 
ATOM 2221 S SD  . MET B 2 14  ? -24.478 22.535  19.944  1.00 19.23 14  B 1 
ATOM 2222 C CE  . MET B 2 14  ? -24.501 24.250  20.496  1.00 16.59 14  B 1 
ATOM 2223 N N   . ALA B 2 15  ? -28.023 18.996  16.402  1.00 21.33 15  B 1 
ATOM 2224 C CA  . ALA B 2 15  ? -28.063 17.604  16.024  1.00 20.74 15  B 1 
ATOM 2225 C C   . ALA B 2 15  ? -26.723 17.007  16.475  1.00 20.23 15  B 1 
ATOM 2226 O O   . ALA B 2 15  ? -25.701 17.186  15.817  1.00 19.75 15  B 1 
ATOM 2227 C CB  . ALA B 2 15  ? -28.304 17.489  14.510  1.00 20.77 15  B 1 
ATOM 2228 N N   . THR B 2 16  ? -26.720 16.363  17.636  1.00 19.58 16  B 1 
ATOM 2229 C CA  . THR B 2 16  ? -25.638 15.474  18.026  1.00 19.54 16  B 1 
ATOM 2230 C C   . THR B 2 16  ? -25.602 14.370  16.976  1.00 19.81 16  B 1 
ATOM 2231 O O   . THR B 2 16  ? -26.401 13.443  17.010  1.00 19.14 16  B 1 
ATOM 2232 C CB  . THR B 2 16  ? -25.863 14.885  19.429  1.00 19.09 16  B 1 
ATOM 2233 O OG1 . THR B 2 16  ? -27.236 14.669  19.675  1.00 16.66 16  B 1 
ATOM 2234 C CG2 . THR B 2 16  ? -25.363 15.836  20.511  1.00 17.33 16  B 1 
ATOM 2235 N N   . VAL B 2 17  ? -24.722 14.552  15.992  1.00 21.78 17  B 1 
ATOM 2236 C CA  . VAL B 2 17  ? -24.368 13.487  15.063  1.00 21.33 17  B 1 
ATOM 2237 C C   . VAL B 2 17  ? -23.698 12.426  15.925  1.00 21.23 17  B 1 
ATOM 2238 O O   . VAL B 2 17  ? -22.511 12.506  16.209  1.00 20.46 17  B 1 
ATOM 2239 C CB  . VAL B 2 17  ? -23.466 13.977  13.919  1.00 20.54 17  B 1 
ATOM 2240 C CG1 . VAL B 2 17  ? -23.163 12.849  12.935  1.00 17.84 17  B 1 
ATOM 2241 C CG2 . VAL B 2 17  ? -24.135 15.118  13.129  1.00 20.33 17  B 1 
ATOM 2242 N N   . VAL B 2 18  ? -24.517 11.514  16.427  1.00 21.19 18  B 1 
ATOM 2243 C CA  . VAL B 2 18  ? -24.026 10.284  17.024  1.00 22.21 18  B 1 
ATOM 2244 C C   . VAL B 2 18  ? -23.333 9.572   15.872  1.00 21.81 18  B 1 
ATOM 2245 O O   . VAL B 2 18  ? -24.003 9.007   15.010  1.00 21.12 18  B 1 
ATOM 2246 C CB  . VAL B 2 18  ? -25.156 9.448   17.638  1.00 21.88 18  B 1 
ATOM 2247 C CG1 . VAL B 2 18  ? -24.594 8.216   18.355  1.00 19.36 18  B 1 
ATOM 2248 C CG2 . VAL B 2 18  ? -25.954 10.259  18.673  1.00 21.28 18  B 1 
ATOM 2249 N N   . LEU B 2 19  ? -22.010 9.713   15.810  1.00 21.70 19  B 1 
ATOM 2250 C CA  . LEU B 2 19  ? -21.186 8.838   14.995  1.00 21.78 19  B 1 
ATOM 2251 C C   . LEU B 2 19  ? -21.509 7.433   15.487  1.00 21.30 19  B 1 
ATOM 2252 O O   . LEU B 2 19  ? -21.111 7.064   16.593  1.00 20.19 19  B 1 
ATOM 2253 C CB  . LEU B 2 19  ? -19.698 9.185   15.168  1.00 20.47 19  B 1 
ATOM 2254 C CG  . LEU B 2 19  ? -19.264 10.444  14.383  1.00 18.63 19  B 1 
ATOM 2255 C CD1 . LEU B 2 19  ? -17.887 10.906  14.858  1.00 17.47 19  B 1 
ATOM 2256 C CD2 . LEU B 2 19  ? -19.181 10.177  12.882  1.00 18.75 19  B 1 
ATOM 2257 N N   . GLY B 2 20  ? -22.341 6.740   14.729  1.00 26.57 20  B 1 
ATOM 2258 C CA  . GLY B 2 20  ? -22.652 5.350   14.996  1.00 25.59 20  B 1 
ATOM 2259 C C   . GLY B 2 20  ? -21.319 4.632   15.008  1.00 25.01 20  B 1 
ATOM 2260 O O   . GLY B 2 20  ? -20.651 4.566   13.981  1.00 23.89 20  B 1 
ATOM 2261 N N   . GLY B 2 21  ? -20.913 4.221   16.190  1.00 25.17 21  B 1 
ATOM 2262 C CA  . GLY B 2 21  ? -19.755 3.357   16.369  1.00 24.86 21  B 1 
ATOM 2263 C C   . GLY B 2 21  ? -20.115 2.018   15.751  1.00 25.11 21  B 1 
ATOM 2264 O O   . GLY B 2 21  ? -20.536 1.119   16.466  1.00 23.27 21  B 1 
ATOM 2265 N N   . ASP B 2 22  ? -20.029 1.956   14.421  1.00 26.62 22  B 1 
ATOM 2266 C CA  . ASP B 2 22  ? -20.094 0.688   13.725  1.00 28.58 22  B 1 
ATOM 2267 C C   . ASP B 2 22  ? -18.993 -0.146  14.348  1.00 28.02 22  B 1 
ATOM 2268 O O   . ASP B 2 22  ? -17.801 0.165   14.230  1.00 26.40 22  B 1 
ATOM 2269 C CB  . ASP B 2 22  ? -19.949 0.861   12.204  1.00 27.22 22  B 1 
ATOM 2270 C CG  . ASP B 2 22  ? -21.144 0.342   11.403  1.00 25.35 22  B 1 
ATOM 2271 O OD1 . ASP B 2 22  ? -22.005 -0.355  11.982  1.00 25.76 22  B 1 
ATOM 2272 O OD2 . ASP B 2 22  ? -21.175 0.643   10.191  1.00 27.24 22  B 1 
ATOM 2273 N N   . THR B 2 23  ? -19.416 -1.121  15.135  1.00 23.36 23  B 1 
ATOM 2274 C CA  . THR B 2 23  ? -18.527 -2.089  15.750  1.00 25.97 23  B 1 
ATOM 2275 C C   . THR B 2 23  ? -17.916 -2.864  14.592  1.00 25.60 23  B 1 
ATOM 2276 O O   . THR B 2 23  ? -18.443 -3.885  14.179  1.00 24.31 23  B 1 
ATOM 2277 C CB  . THR B 2 23  ? -19.286 -3.014  16.725  1.00 24.96 23  B 1 
ATOM 2278 O OG1 . THR B 2 23  ? -20.497 -3.466  16.157  1.00 22.70 23  B 1 
ATOM 2279 C CG2 . THR B 2 23  ? -19.653 -2.297  18.024  1.00 23.24 23  B 1 
ATOM 2280 N N   . MET B 2 24  ? -16.810 -2.329  14.049  1.00 20.72 24  B 1 
ATOM 2281 C CA  . MET B 2 24  ? -15.869 -3.126  13.281  1.00 21.51 24  B 1 
ATOM 2282 C C   . MET B 2 24  ? -15.379 -4.203  14.239  1.00 21.59 24  B 1 
ATOM 2283 O O   . MET B 2 24  ? -14.380 -4.034  14.942  1.00 20.62 24  B 1 
ATOM 2284 C CB  . MET B 2 24  ? -14.704 -2.275  12.732  1.00 21.01 24  B 1 
ATOM 2285 C CG  . MET B 2 24  ? -15.132 -1.335  11.605  1.00 18.77 24  B 1 
ATOM 2286 S SD  . MET B 2 24  ? -13.718 -0.637  10.693  1.00 17.12 24  B 1 
ATOM 2287 C CE  . MET B 2 24  ? -14.599 0.530   9.628   1.00 15.36 24  B 1 
ATOM 2288 N N   . GLY B 2 25  ? -16.198 -5.238  14.356  1.00 35.37 25  B 1 
ATOM 2289 C CA  . GLY B 2 25  ? -15.838 -6.421  15.096  1.00 32.96 25  B 1 
ATOM 2290 C C   . GLY B 2 25  ? -14.496 -6.899  14.546  1.00 32.02 25  B 1 
ATOM 2291 O O   . GLY B 2 25  ? -14.219 -6.673  13.362  1.00 30.40 25  B 1 
ATOM 2292 N N   . PRO B 2 26  ? -13.667 -7.517  15.382  1.00 25.57 26  B 1 
ATOM 2293 C CA  . PRO B 2 26  ? -12.424 -8.091  14.911  1.00 24.18 26  B 1 
ATOM 2294 C C   . PRO B 2 26  ? -12.786 -9.082  13.803  1.00 25.15 26  B 1 
ATOM 2295 O O   . PRO B 2 26  ? -13.316 -10.162 14.077  1.00 23.98 26  B 1 
ATOM 2296 C CB  . PRO B 2 26  ? -11.770 -8.736  16.135  1.00 22.82 26  B 1 
ATOM 2297 C CG  . PRO B 2 26  ? -12.945 -9.009  17.075  1.00 23.51 26  B 1 
ATOM 2298 C CD  . PRO B 2 26  ? -13.919 -7.880  16.764  1.00 28.34 26  B 1 
ATOM 2299 N N   . GLU B 2 27  ? -12.592 -8.669  12.567  1.00 24.57 27  B 1 
ATOM 2300 C CA  . GLU B 2 27  ? -12.760 -9.546  11.427  1.00 25.57 27  B 1 
ATOM 2301 C C   . GLU B 2 27  ? -11.706 -10.633 11.628  1.00 24.92 27  B 1 
ATOM 2302 O O   . GLU B 2 27  ? -10.511 -10.387 11.456  1.00 25.11 27  B 1 
ATOM 2303 C CB  . GLU B 2 27  ? -12.638 -8.739  10.125  1.00 27.51 27  B 1 
ATOM 2304 C CG  . GLU B 2 27  ? -13.237 -9.479  8.909   1.00 25.66 27  B 1 
ATOM 2305 C CD  . GLU B 2 27  ? -13.237 -8.633  7.626   1.00 24.22 27  B 1 
ATOM 2306 O OE1 . GLU B 2 27  ? -14.063 -8.917  6.739   1.00 21.78 27  B 1 
ATOM 2307 O OE2 . GLU B 2 27  ? -12.393 -7.711  7.514   1.00 26.55 27  B 1 
ATOM 2308 N N   . ARG B 2 28  ? -12.156 -11.764 12.140  1.00 23.16 28  B 1 
ATOM 2309 C CA  . ARG B 2 28  ? -11.295 -12.911 12.388  1.00 22.64 28  B 1 
ATOM 2310 C C   . ARG B 2 28  ? -10.736 -13.307 11.035  1.00 21.89 28  B 1 
ATOM 2311 O O   . ARG B 2 28  ? -11.422 -13.959 10.257  1.00 21.34 28  B 1 
ATOM 2312 C CB  . ARG B 2 28  ? -12.054 -14.082 13.034  1.00 23.31 28  B 1 
ATOM 2313 C CG  . ARG B 2 28  ? -12.242 -13.914 14.546  1.00 20.91 28  B 1 
ATOM 2314 C CD  . ARG B 2 28  ? -12.922 -15.172 15.107  1.00 20.28 28  B 1 
ATOM 2315 N NE  . ARG B 2 28  ? -13.028 -15.139 16.576  1.00 17.57 28  B 1 
ATOM 2316 C CZ  . ARG B 2 28  ? -13.561 -16.079 17.340  1.00 16.18 28  B 1 
ATOM 2317 N NH1 . ARG B 2 28  ? -14.088 -17.160 16.834  1.00 14.88 28  B 1 
ATOM 2318 N NH2 . ARG B 2 28  ? -13.567 -15.946 18.638  1.00 14.28 28  B 1 
ATOM 2319 N N   . ILE B 2 29  ? -9.505  -12.874 10.780  1.00 25.75 29  B 1 
ATOM 2320 C CA  . ILE B 2 29  ? -8.703  -13.420 9.697   1.00 26.12 29  B 1 
ATOM 2321 C C   . ILE B 2 29  ? -8.520  -14.882 10.084  1.00 25.87 29  B 1 
ATOM 2322 O O   . ILE B 2 29  ? -7.705  -15.199 10.941  1.00 24.61 29  B 1 
ATOM 2323 C CB  . ILE B 2 29  ? -7.375  -12.658 9.533   1.00 25.55 29  B 1 
ATOM 2324 C CG1 . ILE B 2 29  ? -7.617  -11.145 9.298   1.00 23.62 29  B 1 
ATOM 2325 C CG2 . ILE B 2 29  ? -6.586  -13.263 8.358   1.00 25.82 29  B 1 
ATOM 2326 C CD1 . ILE B 2 29  ? -6.338  -10.300 9.251   1.00 23.35 29  B 1 
ATOM 2327 N N   . PHE B 2 30  ? -9.402  -15.727 9.540   1.00 24.00 30  B 1 
ATOM 2328 C CA  . PHE B 2 30  ? -9.264  -17.157 9.743   1.00 24.30 30  B 1 
ATOM 2329 C C   . PHE B 2 30  ? -7.855  -17.526 9.281   1.00 22.96 30  B 1 
ATOM 2330 O O   . PHE B 2 30  ? -7.436  -17.078 8.209   1.00 21.85 30  B 1 
ATOM 2331 C CB  . PHE B 2 30  ? -10.349 -17.930 8.981   1.00 24.15 30  B 1 
ATOM 2332 C CG  . PHE B 2 30  ? -11.655 -18.027 9.743   1.00 23.06 30  B 1 
ATOM 2333 C CD1 . PHE B 2 30  ? -11.868 -19.094 10.631  1.00 20.41 30  B 1 
ATOM 2334 C CD2 . PHE B 2 30  ? -12.649 -17.047 9.586   1.00 20.97 30  B 1 
ATOM 2335 C CE1 . PHE B 2 30  ? -13.068 -19.195 11.348  1.00 19.21 30  B 1 
ATOM 2336 C CE2 . PHE B 2 30  ? -13.851 -17.134 10.312  1.00 20.18 30  B 1 
ATOM 2337 C CZ  . PHE B 2 30  ? -14.062 -18.212 11.193  1.00 20.65 30  B 1 
ATOM 2338 N N   . PRO B 2 31  ? -7.098  -18.273 10.093  1.00 28.98 31  B 1 
ATOM 2339 C CA  . PRO B 2 31  ? -5.840  -18.814 9.624   1.00 25.99 31  B 1 
ATOM 2340 C C   . PRO B 2 31  ? -6.139  -19.569 8.332   1.00 26.41 31  B 1 
ATOM 2341 O O   . PRO B 2 31  ? -7.102  -20.339 8.278   1.00 24.51 31  B 1 
ATOM 2342 C CB  . PRO B 2 31  ? -5.330  -19.716 10.756  1.00 23.36 31  B 1 
ATOM 2343 C CG  . PRO B 2 31  ? -6.586  -20.078 11.539  1.00 23.57 31  B 1 
ATOM 2344 C CD  . PRO B 2 31  ? -7.484  -18.865 11.360  1.00 28.65 31  B 1 
ATOM 2345 N N   . ASN B 2 32  ? -5.348  -19.317 7.298   1.00 27.77 32  B 1 
ATOM 2346 C CA  . ASN B 2 32  ? -5.398  -20.116 6.083   1.00 25.66 32  B 1 
ATOM 2347 C C   . ASN B 2 32  ? -5.109  -21.558 6.492   1.00 25.63 32  B 1 
ATOM 2348 O O   . ASN B 2 32  ? -3.952  -21.936 6.656   1.00 23.69 32  B 1 
ATOM 2349 C CB  . ASN B 2 32  ? -4.353  -19.605 5.057   1.00 23.55 32  B 1 
ATOM 2350 C CG  . ASN B 2 32  ? -4.834  -18.473 4.162   1.00 19.82 32  B 1 
ATOM 2351 O OD1 . ASN B 2 32  ? -6.000  -18.262 3.924   1.00 18.86 32  B 1 
ATOM 2352 N ND2 . ASN B 2 32  ? -3.912  -17.719 3.602   1.00 20.63 32  B 1 
ATOM 2353 N N   . GLN B 2 33  ? -6.151  -22.342 6.717   1.00 24.16 33  B 1 
ATOM 2354 C CA  . GLN B 2 33  ? -6.010  -23.781 6.721   1.00 24.24 33  B 1 
ATOM 2355 C C   . GLN B 2 33  ? -5.545  -24.149 5.314   1.00 22.77 33  B 1 
ATOM 2356 O O   . GLN B 2 33  ? -6.263  -23.958 4.337   1.00 21.69 33  B 1 
ATOM 2357 C CB  . GLN B 2 33  ? -7.315  -24.485 7.109   1.00 24.56 33  B 1 
ATOM 2358 C CG  . GLN B 2 33  ? -7.510  -24.508 8.634   1.00 22.87 33  B 1 
ATOM 2359 C CD  . GLN B 2 33  ? -8.736  -25.315 9.065   1.00 21.56 33  B 1 
ATOM 2360 O OE1 . GLN B 2 33  ? -9.688  -25.504 8.337   1.00 22.13 33  B 1 
ATOM 2361 N NE2 . GLN B 2 33  ? -8.769  -25.813 10.280  1.00 23.13 33  B 1 
ATOM 2362 N N   . THR B 2 34  ? -4.314  -24.633 5.241   1.00 24.41 34  B 1 
ATOM 2363 C CA  . THR B 2 34  ? -3.782  -25.347 4.093   1.00 24.94 34  B 1 
ATOM 2364 C C   . THR B 2 34  ? -4.483  -26.700 4.007   1.00 24.48 34  B 1 
ATOM 2365 O O   . THR B 2 34  ? -3.852  -27.732 4.194   1.00 23.58 34  B 1 
ATOM 2366 C CB  . THR B 2 34  ? -2.253  -25.527 4.226   1.00 24.16 34  B 1 
ATOM 2367 O OG1 . THR B 2 34  ? -1.937  -25.994 5.526   1.00 21.59 34  B 1 
ATOM 2368 C CG2 . THR B 2 34  ? -1.498  -24.219 4.028   1.00 22.98 34  B 1 
ATOM 2369 N N   . GLU B 2 35  ? -5.791  -26.715 3.800   1.00 23.06 35  B 1 
ATOM 2370 C CA  . GLU B 2 35  ? -6.390  -27.909 3.236   1.00 23.35 35  B 1 
ATOM 2371 C C   . GLU B 2 35  ? -5.795  -28.069 1.844   1.00 23.01 35  B 1 
ATOM 2372 O O   . GLU B 2 35  ? -6.011  -27.250 0.946   1.00 22.10 35  B 1 
ATOM 2373 C CB  . GLU B 2 35  ? -7.920  -27.872 3.223   1.00 23.63 35  B 1 
ATOM 2374 C CG  . GLU B 2 35  ? -8.496  -28.381 4.560   1.00 21.54 35  B 1 
ATOM 2375 C CD  . GLU B 2 35  ? -10.014 -28.600 4.521   1.00 20.71 35  B 1 
ATOM 2376 O OE1 . GLU B 2 35  ? -10.502 -29.359 5.394   1.00 18.28 35  B 1 
ATOM 2377 O OE2 . GLU B 2 35  ? -10.693 -28.009 3.650   1.00 24.10 35  B 1 
ATOM 2378 N N   . GLU B 2 36  ? -5.017  -29.142 1.691   1.00 22.94 36  B 1 
ATOM 2379 C CA  . GLU B 2 36  ? -4.668  -29.727 0.397   1.00 23.19 36  B 1 
ATOM 2380 C C   . GLU B 2 36  ? -5.954  -30.256 -0.259  1.00 22.33 36  B 1 
ATOM 2381 O O   . GLU B 2 36  ? -6.142  -31.456 -0.417  1.00 21.83 36  B 1 
ATOM 2382 C CB  . GLU B 2 36  ? -3.649  -30.872 0.568   1.00 24.06 36  B 1 
ATOM 2383 C CG  . GLU B 2 36  ? -2.244  -30.435 0.992   1.00 21.91 36  B 1 
ATOM 2384 C CD  . GLU B 2 36  ? -1.265  -31.624 1.025   1.00 21.02 36  B 1 
ATOM 2385 O OE1 . GLU B 2 36  ? -0.050  -31.372 0.879   1.00 17.68 36  B 1 
ATOM 2386 O OE2 . GLU B 2 36  ? -1.716  -32.774 1.201   1.00 21.72 36  B 1 
ATOM 2387 N N   . LEU B 2 37  ? -6.856  -29.360 -0.615  1.00 25.97 37  B 1 
ATOM 2388 C CA  . LEU B 2 37  ? -7.842  -29.686 -1.620  1.00 23.50 37  B 1 
ATOM 2389 C C   . LEU B 2 37  ? -7.053  -29.904 -2.899  1.00 22.63 37  B 1 
ATOM 2390 O O   . LEU B 2 37  ? -6.753  -28.970 -3.640  1.00 21.66 37  B 1 
ATOM 2391 C CB  . LEU B 2 37  ? -8.912  -28.589 -1.729  1.00 21.51 37  B 1 
ATOM 2392 C CG  . LEU B 2 37  ? -10.013 -28.721 -0.654  1.00 19.68 37  B 1 
ATOM 2393 C CD1 . LEU B 2 37  ? -10.857 -27.453 -0.629  1.00 18.47 37  B 1 
ATOM 2394 C CD2 . LEU B 2 37  ? -10.951 -29.905 -0.930  1.00 20.95 37  B 1 
ATOM 2395 N N   . GLY B 2 38  ? -6.709  -31.180 -3.109  1.00 26.98 38  B 1 
ATOM 2396 C CA  . GLY B 2 38  ? -6.170  -31.714 -4.343  1.00 24.83 38  B 1 
ATOM 2397 C C   . GLY B 2 38  ? -7.212  -31.598 -5.447  1.00 25.09 38  B 1 
ATOM 2398 O O   . GLY B 2 38  ? -7.684  -32.603 -5.958  1.00 23.43 38  B 1 
ATOM 2399 N N   . HIS B 2 39  ? -7.604  -30.367 -5.788  1.00 25.59 39  B 1 
ATOM 2400 C CA  . HIS B 2 39  ? -8.260  -30.082 -7.035  1.00 25.02 39  B 1 
ATOM 2401 C C   . HIS B 2 39  ? -7.257  -30.472 -8.109  1.00 24.53 39  B 1 
ATOM 2402 O O   . HIS B 2 39  ? -6.391  -29.682 -8.486  1.00 23.92 39  B 1 
ATOM 2403 C CB  . HIS B 2 39  ? -8.722  -28.623 -7.122  1.00 24.28 39  B 1 
ATOM 2404 C CG  . HIS B 2 39  ? -10.112 -28.425 -6.591  1.00 22.40 39  B 1 
ATOM 2405 N ND1 . HIS B 2 39  ? -10.508 -28.520 -5.287  1.00 20.08 39  B 1 
ATOM 2406 C CD2 . HIS B 2 39  ? -11.242 -28.155 -7.321  1.00 19.07 39  B 1 
ATOM 2407 C CE1 . HIS B 2 39  ? -11.843 -28.315 -5.223  1.00 18.38 39  B 1 
ATOM 2408 N NE2 . HIS B 2 39  ? -12.317 -28.090 -6.447  1.00 18.20 39  B 1 
ATOM 2409 N N   . GLN B 2 40  ? -7.396  -31.715 -8.591  1.00 25.35 40  B 1 
ATOM 2410 C CA  . GLN B 2 40  ? -6.934  -32.122 -9.905  1.00 24.32 40  B 1 
ATOM 2411 C C   . GLN B 2 40  ? -7.670  -31.245 -10.928 1.00 23.30 40  B 1 
ATOM 2412 O O   . GLN B 2 40  ? -8.629  -31.669 -11.560 1.00 23.03 40  B 1 
ATOM 2413 C CB  . GLN B 2 40  ? -7.218  -33.613 -10.141 1.00 24.39 40  B 1 
ATOM 2414 C CG  . GLN B 2 40  ? -6.328  -34.565 -9.322  1.00 23.01 40  B 1 
ATOM 2415 C CD  . GLN B 2 40  ? -6.579  -36.032 -9.680  1.00 21.46 40  B 1 
ATOM 2416 O OE1 . GLN B 2 40  ? -7.535  -36.420 -10.335 1.00 21.59 40  B 1 
ATOM 2417 N NE2 . GLN B 2 40  ? -5.730  -36.935 -9.241  1.00 20.88 40  B 1 
ATOM 2418 N N   . GLY B 2 41  ? -7.252  -29.973 -11.004 1.00 27.87 41  B 1 
ATOM 2419 C CA  . GLY B 2 41  ? -7.610  -29.157 -12.137 1.00 26.96 41  B 1 
ATOM 2420 C C   . GLY B 2 41  ? -7.173  -29.924 -13.375 1.00 26.82 41  B 1 
ATOM 2421 O O   . GLY B 2 41  ? -6.091  -30.525 -13.344 1.00 24.63 41  B 1 
ATOM 2422 N N   . PRO B 2 42  ? -8.005  -29.991 -14.424 1.00 23.95 42  B 1 
ATOM 2423 C CA  . PRO B 2 42  ? -7.631  -30.710 -15.629 1.00 22.30 42  B 1 
ATOM 2424 C C   . PRO B 2 42  ? -6.263  -30.208 -16.072 1.00 23.45 42  B 1 
ATOM 2425 O O   . PRO B 2 42  ? -6.003  -28.997 -16.044 1.00 22.17 42  B 1 
ATOM 2426 C CB  . PRO B 2 42  ? -8.740  -30.425 -16.648 1.00 19.67 42  B 1 
ATOM 2427 C CG  . PRO B 2 42  ? -9.386  -29.136 -16.141 1.00 19.29 42  B 1 
ATOM 2428 C CD  . PRO B 2 42  ? -9.215  -29.228 -14.632 1.00 21.77 42  B 1 
ATOM 2429 N N   . SER B 2 43  ? -5.381  -31.137 -16.450 1.00 22.21 43  B 1 
ATOM 2430 C CA  . SER B 2 43  ? -4.065  -30.833 -16.996 1.00 22.76 43  B 1 
ATOM 2431 C C   . SER B 2 43  ? -4.271  -30.129 -18.340 1.00 23.04 43  B 1 
ATOM 2432 O O   . SER B 2 43  ? -4.317  -30.782 -19.382 1.00 22.13 43  B 1 
ATOM 2433 C CB  . SER B 2 43  ? -3.256  -32.131 -17.150 1.00 21.54 43  B 1 
ATOM 2434 O OG  . SER B 2 43  ? -3.958  -33.055 -17.944 1.00 19.22 43  B 1 
ATOM 2435 N N   . GLU B 2 44  ? -4.470  -28.824 -18.313 1.00 25.43 44  B 1 
ATOM 2436 C CA  . GLU B 2 44  ? -4.423  -28.041 -19.537 1.00 24.81 44  B 1 
ATOM 2437 C C   . GLU B 2 44  ? -3.076  -28.308 -20.210 1.00 25.09 44  B 1 
ATOM 2438 O O   . GLU B 2 44  ? -2.030  -28.267 -19.561 1.00 23.72 44  B 1 
ATOM 2439 C CB  . GLU B 2 44  ? -4.619  -26.540 -19.271 1.00 23.63 44  B 1 
ATOM 2440 C CG  . GLU B 2 44  ? -6.084  -26.120 -19.093 1.00 20.99 44  B 1 
ATOM 2441 C CD  . GLU B 2 44  ? -6.260  -24.583 -19.094 1.00 19.38 44  B 1 
ATOM 2442 O OE1 . GLU B 2 44  ? -7.385  -24.103 -19.351 1.00 18.12 44  B 1 
ATOM 2443 O OE2 . GLU B 2 44  ? -5.258  -23.848 -18.882 1.00 21.36 44  B 1 
ATOM 2444 N N   . GLY B 2 45  ? -3.128  -28.648 -21.486 1.00 26.98 45  B 1 
ATOM 2445 C CA  . GLY B 2 45  ? -1.973  -29.093 -22.247 1.00 24.59 45  B 1 
ATOM 2446 C C   . GLY B 2 45  ? -0.843  -28.060 -22.235 1.00 25.04 45  B 1 
ATOM 2447 O O   . GLY B 2 45  ? -1.061  -26.858 -22.127 1.00 23.06 45  B 1 
ATOM 2448 N N   . THR B 2 46  ? 0.382   -28.561 -22.389 1.00 29.68 46  B 1 
ATOM 2449 C CA  . THR B 2 46  ? 1.652   -27.816 -22.320 1.00 29.45 46  B 1 
ATOM 2450 C C   . THR B 2 46  ? 1.801   -26.684 -23.336 1.00 31.23 46  B 1 
ATOM 2451 O O   . THR B 2 46  ? 2.617   -25.795 -23.110 1.00 30.00 46  B 1 
ATOM 2452 C CB  . THR B 2 46  ? 2.801   -28.799 -22.568 1.00 25.72 46  B 1 
ATOM 2453 O OG1 . THR B 2 46  ? 2.495   -29.629 -23.684 1.00 23.01 46  B 1 
ATOM 2454 C CG2 . THR B 2 46  ? 3.035   -29.733 -21.381 1.00 23.15 46  B 1 
ATOM 2455 N N   . GLY B 2 47  ? 1.092   -26.723 -24.461 1.00 37.86 47  B 1 
ATOM 2456 C CA  . GLY B 2 47  ? 1.433   -25.938 -25.652 1.00 38.13 47  B 1 
ATOM 2457 C C   . GLY B 2 47  ? 1.113   -24.448 -25.611 1.00 40.27 47  B 1 
ATOM 2458 O O   . GLY B 2 47  ? 1.748   -23.682 -26.344 1.00 38.51 47  B 1 
ATOM 2459 N N   . ASP B 2 48  ? 0.140   -24.006 -24.820 1.00 56.85 48  B 1 
ATOM 2460 C CA  . ASP B 2 48  ? -0.438  -22.665 -24.960 1.00 59.24 48  B 1 
ATOM 2461 C C   . ASP B 2 48  ? 0.293   -21.557 -24.191 1.00 61.92 48  B 1 
ATOM 2462 O O   . ASP B 2 48  ? -0.108  -20.389 -24.252 1.00 58.21 48  B 1 
ATOM 2463 C CB  . ASP B 2 48  ? -1.907  -22.720 -24.524 1.00 54.49 48  B 1 
ATOM 2464 C CG  . ASP B 2 48  ? -2.925  -22.833 -25.651 1.00 49.30 48  B 1 
ATOM 2465 O OD1 . ASP B 2 48  ? -2.543  -22.814 -26.832 1.00 44.97 48  B 1 
ATOM 2466 O OD2 . ASP B 2 48  ? -4.118  -22.920 -25.266 1.00 43.92 48  B 1 
ATOM 2467 N N   . TRP B 2 49  ? 1.326   -21.902 -23.436 1.00 66.24 49  B 1 
ATOM 2468 C CA  . TRP B 2 49  ? 2.160   -20.891 -22.806 1.00 68.34 49  B 1 
ATOM 2469 C C   . TRP B 2 49  ? 3.216   -20.419 -23.794 1.00 67.89 49  B 1 
ATOM 2470 O O   . TRP B 2 49  ? 3.887   -21.236 -24.437 1.00 62.33 49  B 1 
ATOM 2471 C CB  . TRP B 2 49  ? 2.756   -21.404 -21.498 1.00 65.81 49  B 1 
ATOM 2472 C CG  . TRP B 2 49  ? 1.745   -21.638 -20.418 1.00 65.45 49  B 1 
ATOM 2473 C CD1 . TRP B 2 49  ? 1.113   -22.814 -20.182 1.00 61.07 49  B 1 
ATOM 2474 C CD2 . TRP B 2 49  ? 1.198   -20.678 -19.462 1.00 64.99 49  B 1 
ATOM 2475 N NE1 . TRP B 2 49  ? 0.204   -22.646 -19.136 1.00 57.50 49  B 1 
ATOM 2476 C CE2 . TRP B 2 49  ? 0.217   -21.353 -18.679 1.00 62.13 49  B 1 
ATOM 2477 C CE3 . TRP B 2 49  ? 1.428   -19.307 -19.189 1.00 62.52 49  B 1 
ATOM 2478 C CZ2 . TRP B 2 49  ? -0.525  -20.688 -17.674 1.00 64.93 49  B 1 
ATOM 2479 C CZ3 . TRP B 2 49  ? 0.690   -18.649 -18.182 1.00 63.48 49  B 1 
ATOM 2480 C CH2 . TRP B 2 49  ? -0.277  -19.325 -17.447 1.00 65.29 49  B 1 
ATOM 2481 N N   . SER B 2 50  ? 3.429   -19.113 -23.906 1.00 69.14 50  B 1 
ATOM 2482 C CA  . SER B 2 50  ? 4.621   -18.579 -24.571 1.00 67.94 50  B 1 
ATOM 2483 C C   . SER B 2 50  ? 5.870   -19.144 -23.892 1.00 67.41 50  B 1 
ATOM 2484 O O   . SER B 2 50  ? 5.853   -19.394 -22.689 1.00 62.45 50  B 1 
ATOM 2485 C CB  . SER B 2 50  ? 4.654   -17.054 -24.493 1.00 62.88 50  B 1 
ATOM 2486 O OG  . SER B 2 50  ? 4.771   -16.633 -23.161 1.00 57.89 50  B 1 
ATOM 2487 N N   . SER B 2 51  ? 6.956   -19.296 -24.668 1.00 46.50 51  B 1 
ATOM 2488 C CA  . SER B 2 51  ? 8.235   -19.796 -24.165 1.00 45.05 51  B 1 
ATOM 2489 C C   . SER B 2 51  ? 8.653   -18.994 -22.938 1.00 44.69 51  B 1 
ATOM 2490 O O   . SER B 2 51  ? 9.084   -17.842 -23.057 1.00 43.22 51  B 1 
ATOM 2491 C CB  . SER B 2 51  ? 9.304   -19.695 -25.262 1.00 41.81 51  B 1 
ATOM 2492 O OG  . SER B 2 51  ? 9.317   -18.394 -25.804 1.00 38.25 51  B 1 
ATOM 2493 N N   . GLU B 2 52  ? 8.510   -19.616 -21.779 1.00 45.05 52  B 1 
ATOM 2494 C CA  . GLU B 2 52  ? 9.189   -19.183 -20.578 1.00 45.37 52  B 1 
ATOM 2495 C C   . GLU B 2 52  ? 10.682  -19.370 -20.906 1.00 45.94 52  B 1 
ATOM 2496 O O   . GLU B 2 52  ? 11.146  -20.504 -20.999 1.00 43.50 52  B 1 
ATOM 2497 C CB  . GLU B 2 52  ? 8.668   -20.012 -19.378 1.00 42.07 52  B 1 
ATOM 2498 C CG  . GLU B 2 52  ? 8.805   -19.338 -18.000 1.00 37.20 52  B 1 
ATOM 2499 C CD  . GLU B 2 52  ? 7.993   -20.036 -16.886 1.00 34.12 52  B 1 
ATOM 2500 O OE1 . GLU B 2 52  ? 7.684   -19.384 -15.851 1.00 31.63 52  B 1 
ATOM 2501 O OE2 . GLU B 2 52  ? 7.587   -21.205 -17.041 1.00 32.74 52  B 1 
ATOM 2502 N N   . GLU B 2 53  ? 11.414  -18.283 -21.181 1.00 40.92 53  B 1 
ATOM 2503 C CA  . GLU B 2 53  ? 12.857  -18.369 -20.987 1.00 40.66 53  B 1 
ATOM 2504 C C   . GLU B 2 53  ? 13.034  -18.937 -19.581 1.00 39.79 53  B 1 
ATOM 2505 O O   . GLU B 2 53  ? 12.262  -18.549 -18.691 1.00 38.12 53  B 1 
ATOM 2506 C CB  . GLU B 2 53  ? 13.572  -17.021 -21.096 1.00 38.94 53  B 1 
ATOM 2507 C CG  . GLU B 2 53  ? 14.006  -16.718 -22.535 1.00 33.96 53  B 1 
ATOM 2508 C CD  . GLU B 2 53  ? 14.990  -15.535 -22.635 1.00 32.29 53  B 1 
ATOM 2509 O OE1 . GLU B 2 53  ? 15.655  -15.427 -23.682 1.00 29.42 53  B 1 
ATOM 2510 O OE2 . GLU B 2 53  ? 15.072  -14.730 -21.684 1.00 32.59 53  B 1 
ATOM 2511 N N   . PRO B 2 54  ? 13.987  -19.893 -19.396 1.00 38.26 54  B 1 
ATOM 2512 C CA  . PRO B 2 54  ? 14.224  -20.414 -18.077 1.00 36.45 54  B 1 
ATOM 2513 C C   . PRO B 2 54  ? 14.480  -19.196 -17.188 1.00 37.34 54  B 1 
ATOM 2514 O O   . PRO B 2 54  ? 15.515  -18.541 -17.300 1.00 37.78 54  B 1 
ATOM 2515 C CB  . PRO B 2 54  ? 15.429  -21.355 -18.213 1.00 32.92 54  B 1 
ATOM 2516 C CG  . PRO B 2 54  ? 16.127  -20.875 -19.480 1.00 32.24 54  B 1 
ATOM 2517 C CD  . PRO B 2 54  ? 14.984  -20.339 -20.325 1.00 37.10 54  B 1 
ATOM 2518 N N   . GLU B 2 55  ? 13.471  -18.823 -16.413 1.00 43.46 55  B 1 
ATOM 2519 C CA  . GLU B 2 55  ? 13.734  -17.971 -15.273 1.00 42.77 55  B 1 
ATOM 2520 C C   . GLU B 2 55  ? 14.816  -18.740 -14.544 1.00 41.06 55  B 1 
ATOM 2521 O O   . GLU B 2 55  ? 14.558  -19.859 -14.111 1.00 40.55 55  B 1 
ATOM 2522 C CB  . GLU B 2 55  ? 12.496  -17.752 -14.387 1.00 42.17 55  B 1 
ATOM 2523 C CG  . GLU B 2 55  ? 11.544  -16.666 -14.913 1.00 38.08 55  B 1 
ATOM 2524 C CD  . GLU B 2 55  ? 10.392  -16.327 -13.947 1.00 35.51 55  B 1 
ATOM 2525 O OE1 . GLU B 2 55  ? 9.938   -15.150 -13.940 1.00 32.57 55  B 1 
ATOM 2526 O OE2 . GLU B 2 55  ? 9.933   -17.204 -13.184 1.00 35.77 55  B 1 
ATOM 2527 N N   . GLU B 2 56  ? 16.037  -18.186 -14.527 1.00 33.90 56  B 1 
ATOM 2528 C CA  . GLU B 2 56  ? 17.006  -18.634 -13.553 1.00 33.68 56  B 1 
ATOM 2529 C C   . GLU B 2 56  ? 16.249  -18.559 -12.231 1.00 32.34 56  B 1 
ATOM 2530 O O   . GLU B 2 56  ? 16.009  -17.487 -11.678 1.00 30.95 56  B 1 
ATOM 2531 C CB  . GLU B 2 56  ? 18.269  -17.761 -13.534 1.00 32.03 56  B 1 
ATOM 2532 C CG  . GLU B 2 56  ? 19.269  -18.092 -14.653 1.00 27.34 56  B 1 
ATOM 2533 C CD  . GLU B 2 56  ? 20.573  -17.274 -14.548 1.00 25.20 56  B 1 
ATOM 2534 O OE1 . GLU B 2 56  ? 21.580  -17.704 -15.151 1.00 21.68 56  B 1 
ATOM 2535 O OE2 . GLU B 2 56  ? 20.570  -16.217 -13.887 1.00 24.92 56  B 1 
ATOM 2536 N N   . GLU B 2 57  ? 15.791  -19.726 -11.807 1.00 34.23 57  B 1 
ATOM 2537 C CA  . GLU B 2 57  ? 15.543  -19.978 -10.419 1.00 33.52 57  B 1 
ATOM 2538 C C   . GLU B 2 57  ? 16.922  -19.778 -9.786  1.00 31.87 57  B 1 
ATOM 2539 O O   . GLU B 2 57  ? 17.666  -20.720 -9.573  1.00 30.86 57  B 1 
ATOM 2540 C CB  . GLU B 2 57  ? 14.946  -21.371 -10.175 1.00 32.57 57  B 1 
ATOM 2541 C CG  . GLU B 2 57  ? 13.495  -21.467 -10.677 1.00 28.74 57  B 1 
ATOM 2542 C CD  . GLU B 2 57  ? 12.751  -22.753 -10.276 1.00 27.33 57  B 1 
ATOM 2543 O OE1 . GLU B 2 57  ? 11.489  -22.683 -10.314 1.00 23.61 57  B 1 
ATOM 2544 O OE2 . GLU B 2 57  ? 13.399  -23.755 -9.945  1.00 26.98 57  B 1 
ATOM 2545 N N   . GLN B 2 58  ? 17.282  -18.516 -9.560  1.00 33.57 58  B 1 
ATOM 2546 C CA  . GLN B 2 58  ? 18.114  -18.234 -8.435  1.00 30.04 58  B 1 
ATOM 2547 C C   . GLN B 2 58  ? 17.390  -18.939 -7.300  1.00 28.74 58  B 1 
ATOM 2548 O O   . GLN B 2 58  ? 16.312  -18.502 -6.876  1.00 28.84 58  B 1 
ATOM 2549 C CB  . GLN B 2 58  ? 18.270  -16.732 -8.188  1.00 29.60 58  B 1 
ATOM 2550 C CG  . GLN B 2 58  ? 19.383  -16.146 -9.060  1.00 26.41 58  B 1 
ATOM 2551 C CD  . GLN B 2 58  ? 19.756  -14.713 -8.735  1.00 25.97 58  B 1 
ATOM 2552 O OE1 . GLN B 2 58  ? 18.995  -13.900 -8.243  1.00 24.46 58  B 1 
ATOM 2553 N NE2 . GLN B 2 58  ? 20.979  -14.330 -9.010  1.00 24.11 58  B 1 
ATOM 2554 N N   . GLU B 2 59  ? 17.973  -20.054 -6.914  1.00 28.21 59  B 1 
ATOM 2555 C CA  . GLU B 2 59  ? 17.780  -20.646 -5.613  1.00 26.80 59  B 1 
ATOM 2556 C C   . GLU B 2 59  ? 18.143  -19.552 -4.602  1.00 26.84 59  B 1 
ATOM 2557 O O   . GLU B 2 59  ? 19.245  -19.487 -4.075  1.00 25.90 59  B 1 
ATOM 2558 C CB  . GLU B 2 59  ? 18.675  -21.883 -5.427  1.00 25.28 59  B 1 
ATOM 2559 C CG  . GLU B 2 59  ? 18.272  -23.108 -6.260  1.00 21.88 59  B 1 
ATOM 2560 C CD  . GLU B 2 59  ? 19.154  -24.331 -5.934  1.00 20.05 59  B 1 
ATOM 2561 O OE1 . GLU B 2 59  ? 18.692  -25.466 -6.183  1.00 16.68 59  B 1 
ATOM 2562 O OE2 . GLU B 2 59  ? 20.279  -24.141 -5.409  1.00 19.81 59  B 1 
ATOM 2563 N N   . GLU B 2 60  ? 17.225  -18.632 -4.402  1.00 37.96 60  B 1 
ATOM 2564 C CA  . GLU B 2 60  ? 17.209  -17.892 -3.171  1.00 37.33 60  B 1 
ATOM 2565 C C   . GLU B 2 60  ? 16.948  -18.961 -2.109  1.00 36.14 60  B 1 
ATOM 2566 O O   . GLU B 2 60  ? 15.812  -19.270 -1.783  1.00 34.69 60  B 1 
ATOM 2567 C CB  . GLU B 2 60  ? 16.158  -16.774 -3.165  1.00 36.96 60  B 1 
ATOM 2568 C CG  . GLU B 2 60  ? 16.623  -15.523 -3.931  1.00 33.10 60  B 1 
ATOM 2569 C CD  . GLU B 2 60  ? 15.635  -14.339 -3.768  1.00 31.02 60  B 1 
ATOM 2570 O OE1 . GLU B 2 60  ? 15.983  -13.207 -4.173  1.00 28.28 60  B 1 
ATOM 2571 O OE2 . GLU B 2 60  ? 14.495  -14.554 -3.310  1.00 29.90 60  B 1 
ATOM 2572 N N   . THR B 2 61  ? 18.055  -19.527 -1.634  1.00 32.28 61  B 1 
ATOM 2573 C CA  . THR B 2 61  ? 18.147  -20.425 -0.477  1.00 31.62 61  B 1 
ATOM 2574 C C   . THR B 2 61  ? 17.504  -19.847 0.781   1.00 31.90 61  B 1 
ATOM 2575 O O   . THR B 2 61  ? 17.301  -20.573 1.740   1.00 30.71 61  B 1 
ATOM 2576 C CB  . THR B 2 61  ? 19.616  -20.699 -0.144  1.00 28.40 61  B 1 
ATOM 2577 O OG1 . THR B 2 61  ? 20.344  -19.494 -0.144  1.00 26.00 61  B 1 
ATOM 2578 C CG2 . THR B 2 61  ? 20.276  -21.634 -1.143  1.00 26.50 61  B 1 
ATOM 2579 N N   . GLY B 2 62  ? 17.158  -18.569 0.785   1.00 36.63 62  B 1 
ATOM 2580 C CA  . GLY B 2 62  ? 16.236  -18.008 1.752   1.00 33.93 62  B 1 
ATOM 2581 C C   . GLY B 2 62  ? 14.854  -18.624 1.544   1.00 34.58 62  B 1 
ATOM 2582 O O   . GLY B 2 62  ? 13.970  -17.980 0.996   1.00 32.40 62  B 1 
ATOM 2583 N N   . SER B 2 63  ? 14.693  -19.867 1.992   1.00 35.34 63  B 1 
ATOM 2584 C CA  . SER B 2 63  ? 13.469  -20.672 1.952   1.00 32.26 63  B 1 
ATOM 2585 C C   . SER B 2 63  ? 12.345  -20.113 2.824   1.00 33.41 63  B 1 
ATOM 2586 O O   . SER B 2 63  ? 11.401  -20.828 3.160   1.00 32.75 63  B 1 
ATOM 2587 C CB  . SER B 2 63  ? 13.805  -22.089 2.411   1.00 29.69 63  B 1 
ATOM 2588 O OG  . SER B 2 63  ? 14.218  -22.061 3.762   1.00 26.83 63  B 1 
ATOM 2589 N N   . GLY B 2 64  ? 12.459  -18.862 3.236   1.00 37.00 64  B 1 
ATOM 2590 C CA  . GLY B 2 64  ? 11.350  -18.200 3.897   1.00 34.94 64  B 1 
ATOM 2591 C C   . GLY B 2 64  ? 10.102  -18.321 3.022   1.00 36.39 64  B 1 
ATOM 2592 O O   . GLY B 2 64  ? 10.217  -18.342 1.790   1.00 33.98 64  B 1 
ATOM 2593 N N   . PRO B 2 65  ? 8.920   -18.424 3.633   1.00 42.99 65  B 1 
ATOM 2594 C CA  . PRO B 2 65  ? 7.681   -18.500 2.869   1.00 41.01 65  B 1 
ATOM 2595 C C   . PRO B 2 65  ? 7.658   -17.406 1.803   1.00 43.57 65  B 1 
ATOM 2596 O O   . PRO B 2 65  ? 8.214   -16.322 2.011   1.00 42.16 65  B 1 
ATOM 2597 C CB  . PRO B 2 65  ? 6.557   -18.354 3.898   1.00 36.54 65  B 1 
ATOM 2598 C CG  . PRO B 2 65  ? 7.242   -17.729 5.109   1.00 36.82 65  B 1 
ATOM 2599 C CD  . PRO B 2 65  ? 8.668   -18.254 5.030   1.00 40.01 65  B 1 
ATOM 2600 N N   . ALA B 2 66  ? 7.005   -17.659 0.656   1.00 53.49 66  B 1 
ATOM 2601 C CA  . ALA B 2 66  ? 7.000   -16.826 -0.553  1.00 53.63 66  B 1 
ATOM 2602 C C   . ALA B 2 66  ? 6.388   -15.412 -0.394  1.00 58.98 66  B 1 
ATOM 2603 O O   . ALA B 2 66  ? 5.739   -14.882 -1.304  1.00 53.94 66  B 1 
ATOM 2604 C CB  . ALA B 2 66  ? 6.303   -17.632 -1.658  1.00 47.01 66  B 1 
ATOM 2605 N N   . GLY B 2 67  ? 6.560   -14.794 0.766   1.00 72.09 67  B 1 
ATOM 2606 C CA  . GLY B 2 67  ? 6.152   -13.460 1.150   1.00 76.23 67  B 1 
ATOM 2607 C C   . GLY B 2 67  ? 7.331   -12.626 1.643   1.00 82.24 67  B 1 
ATOM 2608 O O   . GLY B 2 67  ? 8.439   -13.119 1.849   1.00 76.58 67  B 1 
ATOM 2609 N N   . TYR B 2 68  ? 7.090   -11.341 1.854   1.00 86.47 68  B 1 
ATOM 2610 C CA  . TYR B 2 68  ? 8.086   -10.448 2.420   1.00 89.55 68  B 1 
ATOM 2611 C C   . TYR B 2 68  ? 8.330   -10.756 3.900   1.00 89.86 68  B 1 
ATOM 2612 O O   . TYR B 2 68  ? 7.386   -10.980 4.663   1.00 86.35 68  B 1 
ATOM 2613 C CB  . TYR B 2 68  ? 7.669   -8.998  2.183   1.00 88.32 68  B 1 
ATOM 2614 C CG  . TYR B 2 68  ? 7.560   -8.661  0.713   1.00 90.42 68  B 1 
ATOM 2615 C CD1 . TYR B 2 68  ? 8.695   -8.736  -0.125  1.00 88.66 68  B 1 
ATOM 2616 C CD2 . TYR B 2 68  ? 6.315   -8.308  0.145   1.00 87.79 68  B 1 
ATOM 2617 C CE1 . TYR B 2 68  ? 8.596   -8.461  -1.489  1.00 86.06 68  B 1 
ATOM 2618 C CE2 . TYR B 2 68  ? 6.210   -8.023  -1.227  1.00 87.07 68  B 1 
ATOM 2619 C CZ  . TYR B 2 68  ? 7.357   -8.102  -2.039  1.00 90.33 68  B 1 
ATOM 2620 O OH  . TYR B 2 68  ? 7.267   -7.824  -3.375  1.00 88.47 68  B 1 
ATOM 2621 N N   . SER B 2 69  ? 9.608   -10.754 4.316   1.00 91.81 69  B 1 
ATOM 2622 C CA  . SER B 2 69  ? 10.004  -10.984 5.702   1.00 92.89 69  B 1 
ATOM 2623 C C   . SER B 2 69  ? 9.918   -9.700  6.534   1.00 94.38 69  B 1 
ATOM 2624 O O   . SER B 2 69  ? 9.950   -8.582  6.015   1.00 91.90 69  B 1 
ATOM 2625 C CB  . SER B 2 69  ? 11.414  -11.576 5.760   1.00 88.16 69  B 1 
ATOM 2626 O OG  . SER B 2 69  ? 12.330  -10.743 5.090   1.00 78.52 69  B 1 
ATOM 2627 N N   . TYR B 2 70  ? 9.823   -9.872  7.842   1.00 94.99 70  B 1 
ATOM 2628 C CA  . TYR B 2 70  ? 10.000  -8.779  8.778   1.00 95.73 70  B 1 
ATOM 2629 C C   . TYR B 2 70  ? 11.452  -8.285  8.753   1.00 95.40 70  B 1 
ATOM 2630 O O   . TYR B 2 70  ? 12.390  -9.071  8.628   1.00 92.96 70  B 1 
ATOM 2631 C CB  . TYR B 2 70  ? 9.607   -9.212  10.190  1.00 95.34 70  B 1 
ATOM 2632 C CG  . TYR B 2 70  ? 8.113   -9.375  10.366  1.00 96.33 70  B 1 
ATOM 2633 C CD1 . TYR B 2 70  ? 7.295   -8.236  10.510  1.00 95.12 70  B 1 
ATOM 2634 C CD2 . TYR B 2 70  ? 7.534   -10.659 10.396  1.00 95.05 70  B 1 
ATOM 2635 C CE1 . TYR B 2 70  ? 5.911   -8.372  10.688  1.00 94.93 70  B 1 
ATOM 2636 C CE2 . TYR B 2 70  ? 6.143   -10.807 10.572  1.00 95.03 70  B 1 
ATOM 2637 C CZ  . TYR B 2 70  ? 5.341   -9.659  10.712  1.00 96.19 70  B 1 
ATOM 2638 O OH  . TYR B 2 70  ? 3.988   -9.798  10.886  1.00 95.41 70  B 1 
ATOM 2639 N N   . GLN B 2 71  ? 11.624  -6.981  8.931   1.00 96.06 71  B 1 
ATOM 2640 C CA  . GLN B 2 71  ? 12.904  -6.318  9.119   1.00 95.48 71  B 1 
ATOM 2641 C C   . GLN B 2 71  ? 12.952  -5.712  10.529  1.00 96.33 71  B 1 
ATOM 2642 O O   . GLN B 2 71  ? 11.897  -5.327  11.050  1.00 94.94 71  B 1 
ATOM 2643 C CB  . GLN B 2 71  ? 13.097  -5.247  8.039   1.00 92.68 71  B 1 
ATOM 2644 C CG  . GLN B 2 71  ? 13.069  -5.818  6.611   1.00 83.63 71  B 1 
ATOM 2645 C CD  . GLN B 2 71  ? 14.167  -6.875  6.383   1.00 78.00 71  B 1 
ATOM 2646 O OE1 . GLN B 2 71  ? 15.307  -6.716  6.781   1.00 70.35 71  B 1 
ATOM 2647 N NE2 . GLN B 2 71  ? 13.854  -7.972  5.739   1.00 65.89 71  B 1 
ATOM 2648 N N   . PRO B 2 72  ? 14.146  -5.568  11.138  1.00 95.92 72  B 1 
ATOM 2649 C CA  . PRO B 2 72  ? 14.269  -4.827  12.385  1.00 95.69 72  B 1 
ATOM 2650 C C   . PRO B 2 72  ? 13.699  -3.414  12.241  1.00 95.56 72  B 1 
ATOM 2651 O O   . PRO B 2 72  ? 13.993  -2.715  11.270  1.00 93.19 72  B 1 
ATOM 2652 C CB  . PRO B 2 72  ? 15.769  -4.814  12.711  1.00 93.98 72  B 1 
ATOM 2653 C CG  . PRO B 2 72  ? 16.309  -6.035  11.963  1.00 92.08 72  B 1 
ATOM 2654 C CD  . PRO B 2 72  ? 15.435  -6.084  10.713  1.00 94.71 72  B 1 
ATOM 2655 N N   . LEU B 2 73  ? 12.893  -2.974  13.197  1.00 95.36 73  B 1 
ATOM 2656 C CA  . LEU B 2 73  ? 12.431  -1.599  13.264  1.00 94.38 73  B 1 
ATOM 2657 C C   . LEU B 2 73  ? 13.557  -0.725  13.829  1.00 91.51 73  B 1 
ATOM 2658 O O   . LEU B 2 73  ? 13.725  -0.626  15.042  1.00 84.92 73  B 1 
ATOM 2659 C CB  . LEU B 2 73  ? 11.135  -1.517  14.086  1.00 93.60 73  B 1 
ATOM 2660 C CG  . LEU B 2 73  ? 10.604  -0.078  14.262  1.00 93.20 73  B 1 
ATOM 2661 C CD1 . LEU B 2 73  ? 10.270  0.587   12.927  1.00 89.98 73  B 1 
ATOM 2662 C CD2 . LEU B 2 73  ? 9.334   -0.097  15.112  1.00 89.79 73  B 1 
ATOM 2663 N N   . ASN B 2 74  ? 14.284  -0.074  12.938  1.00 87.31 74  B 1 
ATOM 2664 C CA  . ASN B 2 74  ? 15.248  0.948   13.319  1.00 83.73 74  B 1 
ATOM 2665 C C   . ASN B 2 74  ? 14.473  2.206   13.707  1.00 82.49 74  B 1 
ATOM 2666 O O   . ASN B 2 74  ? 13.865  2.847   12.845  1.00 77.02 74  B 1 
ATOM 2667 C CB  . ASN B 2 74  ? 16.223  1.197   12.159  1.00 79.07 74  B 1 
ATOM 2668 C CG  . ASN B 2 74  ? 17.083  -0.023  11.845  1.00 72.33 74  B 1 
ATOM 2669 O OD1 . ASN B 2 74  ? 17.272  -0.929  12.622  1.00 63.66 74  B 1 
ATOM 2670 N ND2 . ASN B 2 74  ? 17.641  -0.069  10.656  1.00 64.28 74  B 1 
ATOM 2671 N N   . GLN B 2 75  ? 14.468  2.552   14.987  1.00 83.19 75  B 1 
ATOM 2672 C CA  . GLN B 2 75  ? 13.835  3.773   15.475  1.00 78.38 75  B 1 
ATOM 2673 C C   . GLN B 2 75  ? 14.611  4.991   14.968  1.00 76.62 75  B 1 
ATOM 2674 O O   . GLN B 2 75  ? 15.839  4.969   14.872  1.00 68.49 75  B 1 
ATOM 2675 C CB  . GLN B 2 75  ? 13.702  3.753   17.001  1.00 72.15 75  B 1 
ATOM 2676 C CG  . GLN B 2 75  ? 12.882  2.548   17.482  1.00 66.85 75  B 1 
ATOM 2677 C CD  . GLN B 2 75  ? 12.306  2.746   18.877  1.00 63.44 75  B 1 
ATOM 2678 O OE1 . GLN B 2 75  ? 11.228  3.259   19.027  1.00 57.90 75  B 1 
ATOM 2679 N NE2 . GLN B 2 75  ? 12.993  2.332   19.927  1.00 55.44 75  B 1 
ATOM 2680 N N   . ASP B 2 76  ? 13.879  6.048   14.597  1.00 73.22 76  B 1 
ATOM 2681 C CA  . ASP B 2 76  ? 14.477  7.282   14.091  1.00 70.29 76  B 1 
ATOM 2682 C C   . ASP B 2 76  ? 15.118  8.040   15.262  1.00 68.36 76  B 1 
ATOM 2683 O O   . ASP B 2 76  ? 14.377  8.515   16.136  1.00 63.09 76  B 1 
ATOM 2684 C CB  . ASP B 2 76  ? 13.384  8.086   13.342  1.00 63.98 76  B 1 
ATOM 2685 C CG  . ASP B 2 76  ? 13.897  9.126   12.346  1.00 60.45 76  B 1 
ATOM 2686 O OD1 . ASP B 2 76  ? 15.114  9.329   12.218  1.00 56.16 76  B 1 
ATOM 2687 O OD2 . ASP B 2 76  ? 13.025  9.703   11.634  1.00 56.15 76  B 1 
ATOM 2688 N N   . PRO B 2 77  ? 16.463  8.166   15.321  1.00 56.39 77  B 1 
ATOM 2689 C CA  . PRO B 2 77  ? 17.160  8.693   16.496  1.00 51.99 77  B 1 
ATOM 2690 C C   . PRO B 2 77  ? 16.789  10.141  16.815  1.00 51.92 77  B 1 
ATOM 2691 O O   . PRO B 2 77  ? 16.775  10.526  17.978  1.00 48.52 77  B 1 
ATOM 2692 C CB  . PRO B 2 77  ? 18.648  8.537   16.182  1.00 46.00 77  B 1 
ATOM 2693 C CG  . PRO B 2 77  ? 18.710  8.484   14.656  1.00 45.44 77  B 1 
ATOM 2694 C CD  . PRO B 2 77  ? 17.409  7.788   14.298  1.00 48.18 77  B 1 
ATOM 2695 N N   . GLU B 2 78  ? 16.403  10.945  15.811  1.00 44.62 78  B 1 
ATOM 2696 C CA  . GLU B 2 78  ? 16.024  12.347  16.032  1.00 43.49 78  B 1 
ATOM 2697 C C   . GLU B 2 78  ? 14.816  12.524  16.963  1.00 42.93 78  B 1 
ATOM 2698 O O   . GLU B 2 78  ? 14.652  13.579  17.575  1.00 40.19 78  B 1 
ATOM 2699 C CB  . GLU B 2 78  ? 15.674  13.012  14.693  1.00 39.92 78  B 1 
ATOM 2700 C CG  . GLU B 2 78  ? 16.892  13.351  13.836  1.00 35.42 78  B 1 
ATOM 2701 C CD  . GLU B 2 78  ? 16.477  14.044  12.525  1.00 32.88 78  B 1 
ATOM 2702 O OE1 . GLU B 2 78  ? 17.333  14.258  11.639  1.00 29.73 78  B 1 
ATOM 2703 O OE2 . GLU B 2 78  ? 15.268  14.252  12.278  1.00 33.35 78  B 1 
ATOM 2704 N N   . GLN B 2 79  ? 13.937  11.535  17.059  1.00 45.58 79  B 1 
ATOM 2705 C CA  . GLN B 2 79  ? 12.806  11.621  17.983  1.00 43.93 79  B 1 
ATOM 2706 C C   . GLN B 2 79  ? 13.133  11.124  19.394  1.00 42.83 79  B 1 
ATOM 2707 O O   . GLN B 2 79  ? 12.371  11.435  20.306  1.00 41.70 79  B 1 
ATOM 2708 C CB  . GLN B 2 79  ? 11.580  10.907  17.421  1.00 42.28 79  B 1 
ATOM 2709 C CG  . GLN B 2 79  ? 10.810  11.832  16.484  1.00 38.30 79  B 1 
ATOM 2710 C CD  . GLN B 2 79  ? 9.409   11.325  16.170  1.00 36.31 79  B 1 
ATOM 2711 O OE1 . GLN B 2 79  ? 9.127   10.145  16.080  1.00 34.96 79  B 1 
ATOM 2712 N NE2 . GLN B 2 79  ? 8.450   12.205  15.987  1.00 32.54 79  B 1 
ATOM 2713 N N   . GLU B 2 80  ? 14.216  10.390  19.582  1.00 37.40 80  B 1 
ATOM 2714 C CA  . GLU B 2 80  ? 14.661  10.049  20.929  1.00 37.20 80  B 1 
ATOM 2715 C C   . GLU B 2 80  ? 15.149  11.299  21.665  1.00 36.20 80  B 1 
ATOM 2716 O O   . GLU B 2 80  ? 14.724  11.520  22.801  1.00 35.12 80  B 1 
ATOM 2717 C CB  . GLU B 2 80  ? 15.737  8.957   20.929  1.00 36.40 80  B 1 
ATOM 2718 C CG  . GLU B 2 80  ? 15.139  7.581   20.622  1.00 32.11 80  B 1 
ATOM 2719 C CD  . GLU B 2 80  ? 16.119  6.422   20.830  1.00 30.01 80  B 1 
ATOM 2720 O OE1 . GLU B 2 80  ? 15.622  5.289   21.024  1.00 26.98 80  B 1 
ATOM 2721 O OE2 . GLU B 2 80  ? 17.343  6.658   20.759  1.00 29.89 80  B 1 
ATOM 2722 N N   . GLU B 2 81  ? 15.919  12.181  21.034  1.00 31.94 81  B 1 
ATOM 2723 C CA  . GLU B 2 81  ? 16.457  13.375  21.701  1.00 30.82 81  B 1 
ATOM 2724 C C   . GLU B 2 81  ? 15.379  14.329  22.215  1.00 29.93 81  B 1 
ATOM 2725 O O   . GLU B 2 81  ? 15.535  14.911  23.286  1.00 29.12 81  B 1 
ATOM 2726 C CB  . GLU B 2 81  ? 17.385  14.146  20.753  1.00 30.36 81  B 1 
ATOM 2727 C CG  . GLU B 2 81  ? 18.733  13.450  20.533  1.00 27.24 81  B 1 
ATOM 2728 C CD  . GLU B 2 81  ? 19.745  14.340  19.803  1.00 26.04 81  B 1 
ATOM 2729 O OE1 . GLU B 2 81  ? 20.950  14.032  19.889  1.00 22.67 81  B 1 
ATOM 2730 O OE2 . GLU B 2 81  ? 19.328  15.326  19.151  1.00 26.53 81  B 1 
ATOM 2731 N N   . VAL B 2 82  ? 14.268  14.506  21.487  1.00 34.78 82  B 1 
ATOM 2732 C CA  . VAL B 2 82  ? 13.246  15.488  21.879  1.00 34.31 82  B 1 
ATOM 2733 C C   . VAL B 2 82  ? 12.415  15.016  23.073  1.00 33.56 82  B 1 
ATOM 2734 O O   . VAL B 2 82  ? 12.020  15.837  23.900  1.00 33.24 82  B 1 
ATOM 2735 C CB  . VAL B 2 82  ? 12.335  15.864  20.699  1.00 33.18 82  B 1 
ATOM 2736 C CG1 . VAL B 2 82  ? 11.418  17.044  21.060  1.00 30.30 82  B 1 
ATOM 2737 C CG2 . VAL B 2 82  ? 13.126  16.286  19.462  1.00 32.33 82  B 1 
ATOM 2738 N N   . GLU B 2 83  ? 12.110  13.729  23.176  1.00 33.35 83  B 1 
ATOM 2739 C CA  . GLU B 2 83  ? 11.313  13.208  24.299  1.00 34.25 83  B 1 
ATOM 2740 C C   . GLU B 2 83  ? 12.145  12.768  25.501  1.00 33.44 83  B 1 
ATOM 2741 O O   . GLU B 2 83  ? 11.625  12.776  26.615  1.00 32.39 83  B 1 
ATOM 2742 C CB  . GLU B 2 83  ? 10.434  12.037  23.861  1.00 34.52 83  B 1 
ATOM 2743 C CG  . GLU B 2 83  ? 9.179   12.504  23.130  1.00 31.24 83  B 1 
ATOM 2744 C CD  . GLU B 2 83  ? 8.197   11.370  22.865  1.00 28.76 83  B 1 
ATOM 2745 O OE1 . GLU B 2 83  ? 7.107   11.679  22.340  1.00 26.00 83  B 1 
ATOM 2746 O OE2 . GLU B 2 83  ? 8.469   10.176  23.117  1.00 29.54 83  B 1 
ATOM 2747 N N   . LEU B 2 84  ? 13.396  12.368  25.282  1.00 36.00 84  B 1 
ATOM 2748 C CA  . LEU B 2 84  ? 14.311  12.032  26.373  1.00 34.13 84  B 1 
ATOM 2749 C C   . LEU B 2 84  ? 15.009  13.253  26.960  1.00 32.71 84  B 1 
ATOM 2750 O O   . LEU B 2 84  ? 15.712  13.090  27.950  1.00 31.71 84  B 1 
ATOM 2751 C CB  . LEU B 2 84  ? 15.358  10.999  25.913  1.00 33.18 84  B 1 
ATOM 2752 C CG  . LEU B 2 84  ? 14.823  9.586   25.669  1.00 31.76 84  B 1 
ATOM 2753 C CD1 . LEU B 2 84  ? 15.920  8.743   25.020  1.00 29.86 84  B 1 
ATOM 2754 C CD2 . LEU B 2 84  ? 14.435  8.896   26.983  1.00 32.06 84  B 1 
ATOM 2755 N N   . ALA B 2 85  ? 14.811  14.467  26.395  1.00 33.33 85  B 1 
ATOM 2756 C CA  . ALA B 2 85  ? 15.186  15.664  27.124  1.00 33.70 85  B 1 
ATOM 2757 C C   . ALA B 2 85  ? 14.462  15.594  28.482  1.00 33.66 85  B 1 
ATOM 2758 O O   . ALA B 2 85  ? 13.226  15.626  28.498  1.00 32.85 85  B 1 
ATOM 2759 C CB  . ALA B 2 85  ? 14.801  16.908  26.320  1.00 32.64 85  B 1 
ATOM 2760 N N   . PRO B 2 86  ? 15.189  15.413  29.582  1.00 25.73 86  B 1 
ATOM 2761 C CA  . PRO B 2 86  ? 14.550  15.298  30.872  1.00 26.06 86  B 1 
ATOM 2762 C C   . PRO B 2 86  ? 13.747  16.580  31.085  1.00 26.78 86  B 1 
ATOM 2763 O O   . PRO B 2 86  ? 14.242  17.683  30.832  1.00 26.52 86  B 1 
ATOM 2764 C CB  . PRO B 2 86  ? 15.687  15.116  31.890  1.00 25.08 86  B 1 
ATOM 2765 C CG  . PRO B 2 86  ? 16.892  15.716  31.184  1.00 25.95 86  B 1 
ATOM 2766 C CD  . PRO B 2 86  ? 16.624  15.448  29.709  1.00 29.46 86  B 1 
ATOM 2767 N N   . VAL B 2 87  ? 12.512  16.441  31.569  1.00 28.82 87  B 1 
ATOM 2768 C CA  . VAL B 2 87  ? 11.855  17.531  32.274  1.00 28.73 87  B 1 
ATOM 2769 C C   . VAL B 2 87  ? 12.753  17.799  33.479  1.00 27.84 87  B 1 
ATOM 2770 O O   . VAL B 2 87  ? 12.719  17.055  34.451  1.00 27.02 87  B 1 
ATOM 2771 C CB  . VAL B 2 87  ? 10.419  17.170  32.690  1.00 26.93 87  B 1 
ATOM 2772 C CG1 . VAL B 2 87  ? 9.696   18.398  33.253  1.00 24.58 87  B 1 
ATOM 2773 C CG2 . VAL B 2 87  ? 9.601   16.645  31.502  1.00 27.57 87  B 1 
ATOM 2774 N N   . GLY B 2 88  ? 13.669  18.759  33.314  1.00 27.90 88  B 1 
ATOM 2775 C CA  . GLY B 2 88  ? 14.514  19.163  34.412  1.00 28.66 88  B 1 
ATOM 2776 C C   . GLY B 2 88  ? 13.597  19.652  35.522  1.00 28.17 88  B 1 
ATOM 2777 O O   . GLY B 2 88  ? 12.786  20.543  35.278  1.00 26.14 88  B 1 
ATOM 2778 N N   . ASP B 2 89  ? 13.722  19.066  36.701  1.00 26.07 89  B 1 
ATOM 2779 C CA  . ASP B 2 89  ? 13.255  19.691  37.936  1.00 29.12 89  B 1 
ATOM 2780 C C   . ASP B 2 89  ? 14.018  21.016  38.077  1.00 28.40 89  B 1 
ATOM 2781 O O   . ASP B 2 89  ? 15.157  21.055  38.567  1.00 27.04 89  B 1 
ATOM 2782 C CB  . ASP B 2 89  ? 13.520  18.769  39.152  1.00 27.93 89  B 1 
ATOM 2783 C CG  . ASP B 2 89  ? 12.401  17.750  39.449  1.00 26.50 89  B 1 
ATOM 2784 O OD1 . ASP B 2 89  ? 11.230  18.049  39.163  1.00 27.01 89  B 1 
ATOM 2785 O OD2 . ASP B 2 89  ? 12.752  16.698  40.018  1.00 28.79 89  B 1 
ATOM 2786 N N   . GLY B 2 90  ? 13.410  22.074  37.545  1.00 22.13 90  B 1 
ATOM 2787 C CA  . GLY B 2 90  ? 13.714  23.448  37.907  1.00 20.93 90  B 1 
ATOM 2788 C C   . GLY B 2 90  ? 12.851  23.843  39.104  1.00 20.24 90  B 1 
ATOM 2789 O O   . GLY B 2 90  ? 11.671  23.446  39.142  1.00 16.82 90  B 1 
ATOM 2790 O OXT . GLY B 2 90  ? 13.402  24.564  39.959  1.00 19.12 90  B 1 
#
