# Supplementary material for: Regulation of AP1 adaptor assembly by the bi-handed chaperone MEA1
Source: Nat Commun. 2026 Jan 20;17:1876. doi: 10.1038/s41467-026-68662-3 (PMC12923701; doi:10.1038/s41467-026-68662-3)
Supplement: Supplementary file 11 — Source Data [file 41467_2026_68662_MOESM11_ESM.zip]

Archive with 2 entries (2 files):
- Source Data full blots.pptx
- Source data values for figures.xlsx
