# Supplementary material for: Regulation of AP1 adaptor assembly by the bi-handed chaperone MEA1
Source: Nat Commun. 2026 Jan 20;17:1876. doi: 10.1038/s41467-026-68662-3 (PMC12923701; doi:10.1038/s41467-026-68662-3)
Supplement: Supplementary file 11 — Source Data [file 41467_2026_68662_MOESM11_ESM.zip › Source data values for figures.xlsx]

## Sheet: Figure 2
Figure 2c	Surface levels of FOLR1
	WT	1.05852	1.00463	0.936848
	AP1G1 KO	4.69293	4.76246	4.24102
	MEA1 KO	3.91078	3.85863	3.87601
Figure 2e	WCL
		pTBK1			pSTING
	WT	0.302591	0.316296	0.0800058	0.42426	0.189219	0.0274831
	AP1G1 KO	0.98715	0.992952	1.0199	0.937909	0.978802	1.08329
	MEA1 KO	0.883956	0.874295	0.762995	0.719335	0.693326	0.826803
Figure 2g	CCV
		pTBK1			pSTING
	WT	0.992701	1.11653	0.890766	1.06735	0.886315	1.04633
	AP1G1 KO	0.125868	0.148133	0.255178	0.149321	0.0476289	0.281191
	MEA1 KO	0.262932	0.41831	0.33618	0.432902	0.0903669	0.212914

## Sheet: Figure 3
Figure 3b		AP1-𝛾			AP1-β1			AP1-µ1			AP1-σ1			MEA1
	WT	0.952186	1.01356	1.03425	1.11539	1.04912	0.83549	1.10264	0.984212	0.913148	0.997128	1.09307	0.909801	1.19682	0.818074	0.985103
	AP1G1 KO	0.00430934	0	0.00288084	0.31616	0.300972	0.286905	0.0633541	0.091274	0.106066	0.00236838	0.199874	0.0147138	1.09418	0.826689	1.06563
	MEA1 KO	0.253928	0.207483	0.416483	0.341569	0.455407	0.370206	0.295931	0.325051	0.341303	0.108777	0.352868	0.311908	0.0532435	0	0.0471644
Figure 3d	WT	MEA1 KO
	1.6831	0.00401364
	1.60592	0.00038593
	0.813225	0.0188332
	1.63795	0.0673828
	0.863319	0.0703931
	1.01337	0.064527
	0.848808	0.14287
	1.2663	0.097022
	0.734573	0.0480865
	1.4541	0.0593556
	0.713039	0.00339616
	1.01869	0.112922
	0.497769	0.0671513
	1.2819	0.0493987
	0.529955	0.054956
	0.720294	0.00972536
	0.615013	0.00555735
	1.33762	3.5428e-05
	0.664952	0.0423748
	0.689883	0.00192963
	0.796399	0.0196823
	1.21382	0.00123497

## Sheet: Figure 6
Figure 6c
	Time (min)	𝛾			β1			µ1			σ1
	0	1.02403	0.926134	1.04983	0	0	0	0	0	0	1.01069	0.954363	1.03495
	10	1.11025	0.986418	1.04332	0.233052	0.611385	0.496715	0.271305	0.602716	0.138746	0.883062	0.918575	0.96291
	20	1.08696	0.947198	1.02854	0.437401	0.653841	0.811056	0.563337	0.718955	0.50125	0.959696	1.07026	1.10171
	30	0.971405	1.01854	0.948449	0.648409	0.969521	0.935153	0.567816	0.906025	0.3627	0.94167	1.10711	1.02614
	45	1.07579	1.05683	1.00707	0.807462	0.732492	0.873345	0.721318	0.872565	1.07911	0.838338	0.98975	1.06847
	60	0.959751	1.02167	0.993097	0.944529	1.09127	0.964205	0.93258	0.869007	1.19841	0.99231	1.13224	0.961981
	Time (min)	AAGAB			MEA1
	0	0.868585	1.05595	1.07547	0	0	0
	10	0.496342	0.662238	0.863036	1.10319	0.986883	0.909929
	20	0.450036	0.396794	0.577925	0.95196	0.824795	0.676638
	30	0.446411	0.325448	0.418358	0.924459	0.563131	0.600344
	45	0.226898	0.399357	0.329922	0.637759	0.465721	0.276933
	60	0.169862	0.447224	0.193539	0.46907	0.297957	0.221945
Figure 6g							Figure 6h
		Gray value						β1-MEA1	Randomized
	Distance (pixels)	MEA1	β1					0.024344	0.09
	0	0.3667	0.2222					0.062138	-0.02
	1	0.2444	0.1889					0.021462	0.05
	2	0.2	0.1333					-0.00495	-0.03
	3	0.1889	0.0778					0.027926	0.05
	4	0.2	0.0778					0.019599	0.03
	5	0.3	0.1111					0.012542	-0.03
	6	0.6	0.1					0.034832	-0.06
	7	1.5444	0.2					0.021338	0.05
	8	3.3444	0.2444					0.028782	0.04
	9	3.5778	0.2667					0.053263	0.01
	10	2.5667	0.2778					0.008047	-0.05
	11	2	0.1222					0.03877	-0.01
	12	2.1333	0.1111					0.070532	0.04
	13	2.5778	0.0778					0.099384	-0.01
	14	3.2556	0.2444					0.058747	-0.02
	15	3.7778	0.2778					0.00361	0.05
	16	4.8222	0.2889					0.017546	0
	17	5.1222	0.3556					0.075665	0.02
	18	3.8889	0.3222					0.02697	0.11
	19	1.9333	0.2					0.046032	0.02
	20	0.9111	0.1222					0.035378	0.08
	21	0.8222	0.1778					0.046065	0.11
	22	1.3556	0.1556					0.050578	0.05
	23	1.8444	0.0778					0.021248	0
	24	2.1333	0.1556					-0.00903	0.01
	25	1.4333	0.3111					0.022397	0.09
	26	1.0444	0.3222					0.008912	0.05
	27	0.8667	0.1889					0.057391	0.04
	28	0.7	0.0889					0.013349	0
	29	0.5333	0.2889
	30	0.0444	1.0889
	31	0	0.9889
	32	0	0.9444
	33	0	0.7667
	34	0	0.8
	35	0	1.0667
	36	0	3.0333
	37	0	5.5889
	38	0.1	9.5222
	39	0.1	11.4111
	40	0.1	12.5222
	41	0.1	11.1
	42	0.1	8.1778
	43	0.1667	5.1556
	44	0.2667	3.2778
	45	0.4444	2.5667
	46	1.0444	3.6444
	47	1.0556	4.3778
	48	2.5333	4.8
	49	2.7889	4.8889
	50	1.2333	4.0333
	51	0.5	2.6556
	52	0.7444	1.5
	53	0.7333	0.8333
	54	0.6667	0.4889
	55	0.5	0.2
	56	0.5778	0.1222
	57	0.5556	0.1444
	58	0.6	0.1556
	59	0.5556	0.2667
	60	0.9444	0.3444
	61	1.8222	0.4111
	62	3.0444	0.9333
	63	2.8	1.2111
	64	3.9222	2.0444
	65	8.4111	2.8333
	66	11.9556	3.0778
	67	13.8556	2.2889
	68	16.1222	1.5667
	69	14.6	1.1889
	70	10.2889	1.0778
	71	5.3889	1.2778
	72	3.8111	1.4556
	73	5.2111	1.4333
	74	5.6111	1.2778
	75	3.5778	1.0889
	76	2.7111	0.8222
	77	3.0778	0.4778
	78	2.5444	0.3889
	79	1.2556	0.3667
	80	0.4889	0.2667
	81	0.3667	0.3
	82	0.4778	0.4333
	83	0.4778	0.5444
	84	0.6889	0.4333
	85	1.0444	0.4
	86	1.8556	0.6333
	87	1.8222	1.2333
	88	1.3444	2.4
	89	0.5	4.1778
	90	0.1444	6.2667
	91	0.4	7.7333
	92	0.5778	8.3
	93	0.7222	8.0111
	94	1.6667	6.2111
	95	2.1222	4.4222
	96	2.0333	2.8333
	97	2.1778	1.9333
	98	3.3444	1.5222
	99	4.9667	1.1889
	100	6.5556	1.2111
	101	8.4889	1.6
	102	8.2111	2.4111
	103	7.4222	2.3778
	104	5.5667	2.1556
	105	3.9	1.5444
	106	3.6444	0.8778
	107	3.9667	0.5667
	108	4.2889	0.6444
	109	3.8222	0.7889
	110	4.6444	0.1556
	111	3.5111	0.0889
	112	1.9111	0.0444
	113	0.7556	0.0444
	114	0.4	0.1111
	115	0.3444	0.1111
	116	0.2333	0.0667
	117	0.2222	0.0778
	118	0.1111	0.1667
	119	0.1556	0.2333
	120	0.2444	0.2444
	121	0.2	0.3333
	122	0.1556	0.4111
	123	0.0889	0.6667
	124	0.0778	0.9778
	125	0.2556	1.3111
	126	0.9111	1.4111
	127	1.0222	1.3333
	128	0.6556	1.0556
	129	0.4556	0.9111
	130	0.5889	1.0889
	131	0.5444	0.8778
	132	0.4444	0.5667
	133	0.6667	0.5
	134	1.2444	1.2889
	135	1.3	1.9667
	136	1.2889	2.7
	137	1.3778	2.7111
	138	1.7444	2.2667
	139	3.8667	1.3556
	140	6.8778	0.7222
	141	7.5111	0.5444
	142	6.2333	0.2222
	143	1.9333	0.1
	144	1.2667	0.1
	145	1.3778	0.0667
	146	1.5333	0.0222
	147	1.8	0.0556
	148	2.7889	0.1222
	149	3.0333	0.1778
	150	0.8	0.1
	151	0.9778	0.1222
	152	2.2333	0.3333
	153	3.0111	0.3222
	154	2.3556	0.3444
	155	1.2556	0.3222
	156	1.4556	0.1222
	157	2.0111	0.0889
	158	2.9444	0.1111
	159	3.5778	0.1111
	160	4.7667	0.1111
	161	5.8	0.1
	162	6.1111	0.1
	163	4.9222	0.1111
	164	3.0889	0.3111
	165	1.7222	0.3111
	166	1.2556	0.8222
	167	1.4667	0.7222
	168	1.8556	0.8222
	169	2.0889	0.7222
	170	2.3556	0.4556
	171	2.1778	0.2667
	172	1.5	0.1
	173	0.9444	0.0333
	174	1.0778	0
	175	1.0556	0
	176	0.9	0
	177	1.3444	0
	178	1.8333	0
	179	1.6889	0
	180	1.6556	0
	181	1.4889	0
	182	2.7111	0
	183	7.3333	0
	184	14.6333	0
	185	17.9889	0
	186	16.4778	0
	187	15.4889	0
	188	16.6667	0
	189	17.4222	0
	190	16.6556	0.1111
	191	14.5222	0.1333
	192	12.8333	0.1
	193	10.9	0.0333
	194	9.2	0.0333
	195	7.9778	0.0222
	196	7.8444	0.0889
	197	8.0556	0.0889
	198	8.9444	0.2556
	199	10.0556	0.2556
	200	12.9444	0.5556
	201	16.8667	0.9444
	202	20.6222	1.4444
	203	22.5667	1.4222
	204	21.1	1.1111
	205	19.9889	0.9667
	206	16.1778	1.2556
	207	11.6889	1.0556
	208	7.0556	0.4
	209	3.8556	0.4444
	210	2.9	0.5889
	211	3.4111	0.6889
	212	3.1333	0.6222
	213	2.5111	0.7778
	214	1.0111	0.9111
	215	0.7667	0.3889
	216	0.9222	0.4444
	217	1.1222	0.8667
	218	1.3222	2.0556
	219	1.0444	3.8333
	220	0.9778	7.0111
	221	1.0222	10.2444
	222	1.0333	15.5667
	223	1.0778	17.0333
	224	0.9444	17.8222
	225	1.0556	16.4778
	226	1.1333	13.2111
	227	1.0667	9.3222
	228	1.6444	5.9889
	229	2.0333	3.6444
	230	2.0111	1.7667
	231	1.5556	0.7222
	232	2.1333	0.2667
	233	5.2667	0.2889
	234	7	0.7111

## Sheet: Figure S2
Figure S2b
		AP1-𝛾			AP1-β1			AP1-µ1			AP1-σ1			MEA1
	WT	0.931764	1.00443	1.06381	1.18329	0.795879	1.02083	1.10139	0.966352	0.932258	1.12083	0.796652	1.08252	1.02478	0.855314	1.1199
	MEA1 KO	0.453778	0.34404	0.519648	0.625051	0.349679	0.666435	0.46587	0.455125	0.334345	0.50466	0.0807331	0.245435	0.0603633	0.0648819	0.0021715
	KO + MEA1 rescue	0.748949	0.816749	1.03645	0.975166	0.860104	1.01159	0.918787	0.976571	0.872993	1.04129	0.792134	0.938949	0.83734	0.604121	0.972724
Figure S2d		AAGAB			MEA1
	WT	0.911029	1.07438	1.01459	0.944113	0.970486	1.0854
	AAGAB KO	0.00360063	0.0219581	0.0112602	0.846608	0.912092	1.11928
	MEA KO	0.930251	1.16686	0.978802	0.0274127	0.0560389	0.0306645

## Sheet: Figure S3
Figure S3d
		AP2-⍺			AP2-β2			AP2-µ2			AP3-ẟ			AP4-ε			AP5-ζ
	WT	0.979131	0.919779	1.10109	0.95575	0.978752	1.0655	0.956157	1.04346	1.00039	0.897299	1.0168	1.0859	0.997808	1.03783	0.964365	1.09575	0.95461	0.949637
	AP1G1 KO	0.861299	1.06437	1.04928	0.88774	1.00948	1.03345	0.887136	1.02075	0.964106	0.921601	1.06714	1.05608	0.907708	0.983102	1.08928	1.04645	0.853402	0.911463
	MEA1 KO	0.539656	0.755229	0.609039	0.553325	0.792473	0.686632	0.535361	0.754508	0.683763	0.961221	1.00313	1.00215	0.976133	0.954297	1.17048	1.10802	0.86185	0.921315

## Sheet: Figure S11
Figure S11b
		AP1-𝛾			pTBK1			pSTING
	WT	0.930172	0.939064	1.13076	0.320481	0.422347	0.366449	0.446143	0.325105	0.223897
	MEA1 KO	0.471542	0.277745	0.31709	1.1677	1.02805	0.80425	0.990421	0.995568	1.01401
	KO + FL	0.82251	0.887146	1.11482	0.356391	0.511266	0.400044	0.420692	0.374439	0.277519
	KO + L73A	0.478049	0.430535	0.481216	1.03501	0.821068	0.778481	0.946985	0.930829	1.06711
	KO + VKTM	0.462168	0.410991	0.375673	0.899622	0.785166	0.622856	0.799146	0.694639	0.890673
	KO + V141A	0.421024	0.426551	0.446291	0.84775	0.994988	0.805285	0.777443	0.995905	0.984837
